# Supplementary material for: Peripheral Administration of the Kv1.3-Blocking Peptide HsTX1[R14A] Improves Cognitive Performance in Senescence Accelerated SAMP8 Mice
Source: Neurotherapeutics. 2023 May 24;20(4):1198–214. doi: 10.1007/s13311-023-01387-z (PMC10457257; doi:10.1007/s13311-023-01387-z)
Supplement: Supplementary file 1 — Supplementary file1 (XLS 6006 KB) [file 13311_2023_1387_MOESM1_ESM.xls]

## Sheet: Supplementary file 1
gene_id	gene_name	SAMP -PBS	SAMP-Tx1	FDR	AveExpr	P value	SAMP.R.98_S31	SAMP8.R.71_S13	SAMP8.R.72_S14	SAMP8.R.74_S16	SAMP.R.81_S28	SAMP8.R.88_S21	SAMP.R.89_S29	SAMP.R.92_S30	SAMP8.R.93_S24	SAMP8.R.103_S11	SAMP.R.104_S27	SAMP8.R.105_S12	SAMP8.R.73_S15	SAMP8.R.84_S19	SAMP8.R.85_S20	SAMP8.R.82_S17	SAMP8.R.83_S18	SAMP8.R.90_S22	SAMP8.R.91_S23	SAMP8.R.101_S10	SAMP.R.102_S26
ENSMUSG00000086503	Xist	0	0.129522	0.698029	3.8695	0.60653	23529	25612	38579	22	25	6	5	4	10	3677	12347	19467	8886	21350	33933	77	17	7	8	15	22
ENSMUSG00000098178	Yam1	0	0.720654	0.328899	9.9903	0.22794	62848	72466	30759	25465	15014	20245	90315	101263	11279	11003	258265	17533	5703	10806	7238	6965	8918	17392	28692	18221	261413
ENSMUSG00000069045	Ddx3y	0	-0.411338	0.509239	1.36467	0.402011	0	0	0	2295	716	2207	1313	1395	1451	3	11	0	0	0	0	1655	1898	2680	2792	2342	2655
ENSMUSG00000035202	Lars2	0	1.02488	0.122192	6.65724	0.062324	6090	10744	5217	3545	1471	3231	7439	6848	1158	417	28440	2160	425	1888	1242	886	1068	935	2162	1255	18393
ENSMUSG00000035383	Pmch	0	0.259663	0.88026	1.99114	0.833275	51	2409	835	50	3	2560	38	11	24	2838	11	17	74	681	2235	21	95	31	119	13	373
ENSMUSG00000061808	Ttr	0	-0.632586	0.381426	8.85102	0.276474	11597	28891	17819	23026	8144	8039	10338	11249	849	10240	1089	17245	14563	17967	34001	24364	19685	18166	3759	29346	15343
ENSMUSG00000038738	Shank1	0	0.911826	0.108533	8.22803	0.053038	13637	17777	28028	16787	11315	17783	5558	4306	1538	276.001	8247	8472	1852	14991	11572	8675	7601	1812	7733	2260	7839
ENSMUSG00000065037	Rn7sk	0	0.0721383	0.940723	3.22284	0.915588	592	520.741	177	158	66.348	114	965	1238	123	163	5807.23	216	73	57	62	97	87.607	203	248.194	179	3109.72
ENSMUSG00000069049	Eif2s3y	0	-0.394591	0.454472	0.785401	0.346299	0	0	0	1275	505.001	1159	590.999	763	793.999	5	8	0	0	0	1	975.001	1047	1414	1276	1406	1308
ENSMUSG00000068457	Uty	0	-0.109432	0.846397	0.643832	0.788667	0	0	0	1373	579.001	1356	668.001	789.999	777.999	2	9	0	0	0	0	965.999	993	1164	1160	1170	1182
ENSMUSG00000099021	Rn7s1	0	0.329042	0.882969	1.00143	0.837733	409.596	473.549	232.972	183	0	0	755.892	560.791	163	194.381	6003.12	322.792	0	0	118	112	194	301	0	229	1120.27
ENSMUSG00000099250	Rn7s2	0	-0.383467	0.893192	0.647816	0.850442	97.404	339.451	0	0	89	178	339.108	268.209	0	101.619	4545.88	128.208	174	104	0	0	0	0	381	0	1400.73
ENSMUSG00000032589	Bsn	0	1.27045	0.0139677	7.48248	0.00140385	10328	13180	19903	8764	6363	11862	3619	3109	1428	435	4844	3045	931	7458	4280	2279	2943	1436	2444	2330	5076
ENSMUSG00000024393	Prrc2a	0	0.912809	0.0387645	8.17065	0.0118778	11546	17181	25355	14150	9196	16840	5359	4552	2120	562	7458	6385	1799	11815	9051	5443	6548	1857	6582	3057	8731
ENSMUSG00000064368	mt-Nd6	0	-1.59314	0.00596136	5.77107	3.15e-05	828	704	2392	1182	486	1855	519	586	2644	2945	906	2880	5681	1407	4129	3582	2366	5683	3363	3732	1299
ENSMUSG00000029478	Ncor2	0	1.12235	0.0275885	6.3681	0.00664702	5003	6573	7569	4266	3131	6479	1324	1253	504	201	2124	1936	448	3560	2466	1388	1519	575	1232	802.001	2499
ENSMUSG00000037217	Syn1	0	1.02995	0.0182081	8.321	0.00283644	13685	17587	23432	14481	13152	16909	5825	5509	3110	643	8459	7099	2027	10582	10648	5386	6053	1905	4683	4573	9768
ENSMUSG00000022565	Plec	0	1.01606	0.039558	6.4344	0.012281	4931.71	6093.93	7792.9	3958	2786	5262.97	1582	1413	598.001	149.746	2360	1804.88	452	3928	2800.89	1554	1949	562	1594	909.594	2681.85
ENSMUSG00000027254	Map1a	0	0.997367	0.0173205	9.82861	0.00246171	38764	54270	80878	36304	29677	54977	18393	15963	6562	2904	24858	15896	5456	34569	21869	12753	14211	8118	15391	10294	29478
ENSMUSG00000004263	Atn1	0	0.975148	0.0343192	6.9062	0.00972706	4394	7567	10194	5991	5213	7531	1986	1801	954.001	227	2994	2925	760	4424	4056	2439	2538	741	2397	1276	3259
ENSMUSG00000042744	Gm15800	0	1.01873	0.0255176	7.16095	0.00576717	6764	10088	13195	6882	4108	9333	2782	2513	1106	346	3580	2900	728	6126	4510	2465	2968	1023	2761	1669	4450
ENSMUSG00000040907	Atp1a3	0	1.0227	0.0122715	10.3355	0.00094755	56229	88417	96573	52856	39187	74304	26569	25391	10853	4187	33992	21678	8128	45361	35670	18488	22892	9463	21803	15427	47266
ENSMUSG00000022421	Nptxr	0	1.02833	0.013769	8.81441	0.00133741	20226	34309.8	42750	16734.6	13588.1	20614.6	7991.67	7574.16	5764.7	1196.83	12585.1	7260.69	2787	13353.4	15630.3	8199.16	7500.44	2630.14	7922.26	7312.44	14420
ENSMUSG00000021061	Sptb	0	1.06203	0.0175874	6.84293	0.00258886	4613	7001	10172	6660	3175	6503	2355	2305	861	249	3339	2097	637	4974	3344	1760	1982	700	2281	1223	3705
ENSMUSG00000053877	Srcap	0	1.0076	0.0498766	5.91079	0.0175985	3194.01	4215.78	5806.55	3143.59	2146.86	4209.93	1063.7	853.229	424.569	82.909	1578.21	1394.73	376.37	2549.18	2224.8	1339.08	1485.85	329.2	1153.84	609.97	1944.05
ENSMUSG00000068740	Celsr2	0	1.09443	0.0186847	6.81251	0.003013	5727	8569	10577	4625	3748	6599	1875	1714	829	334	2744	2200	670	4271	3102	1497	1662	773	1467	1405	3520
ENSMUSG00000046574	Prr12	0	1.24066	0.0254234	5.27966	0.00571473	1872	3490	4003	1978	1477	3159	692	530	198	69	954	779	184	1752	902	537	717	222	646	289	1207
ENSMUSG00000056673	Kdm5d	0	0.108154	0.794256	0.514672	0.722706	0	0	2	1015	386.001	1053	505	520.001	480	1	2	0	0	0	1	517.999	685	610	758	699.999	804
ENSMUSG00000022602	Arc	0	0.812624	0.0962665	7.33877	0.0450242	7080	4986	7920	2753	5035	4270	5200	5976	2040	404	5479	5417	963	3454	5392	5016	3003	1166	2229	2321	2487
ENSMUSG00000066036	Ubr4	0	0.988033	0.0262489	6.756	0.00603221	5512	8476	9297	4853	3219	7277	2083	1891	899.001	322.999	2762	2354	651.001	4610	3472	1969	2284	750	2100	1158	3662
ENSMUSG00000036565	Ttyh3	0	0.975128	0.0220313	6.87595	0.0043216	5322	7066	9312	5872	4041	6847	2447	2133	1135	233	3211	3064	826	4708	3863	2077	2665	747.999	2421	1525	3644
ENSMUSG00000062044	Lmtk3	0	0.911949	0.0409602	6.64235	0.012944	5305	6978	8851	4436	3140	6027	1727	1353	709.001	235.999	2388	2202	740.002	4149	3198	1721	1865	678.999	1974	1202	3138
ENSMUSG00000039477	Tnrc18	0	1.19117	0.0195572	5.52384	0.00337191	2393	3399	4583	2473	1559	3485	969	767	334.001	81.001	1162	1029	242	2081	1317	741	950	263	869	421.001	1355
ENSMUSG00000040035	Disp2	0	1.01443	0.0155316	7.48878	0.00188033	7602	17941	15414	6817	4840	11684	3374	2896	1662	828	4292	2946	1129	7009	5130	2566	2883	1324	3136	2331	6366
ENSMUSG00000067889	Sptbn2	0	0.651224	0.0685414	9.29521	0.0280374	22098	24942	46728	30882	14437	24798	14314	13749	6288	1394	18950	14847	4439	25864	23502	13635	13578	4815	15582	9686	20837
ENSMUSG00000037428	Vgf	0	0.991329	0.0118224	7.22717	0.000828825	7823	9718	11636	5742	5201	9006	3645	3160	1341	633	4835	3194	1338	6083	4355	1816	2654	1040	3021	1782	5802
ENSMUSG00000039262	Prrc2b	0	0.899931	0.0196792	8.08206	0.00343363	11053	17097	23373	12614	7250	16027	5106	4627	2539	783	6722	5156	1822	10183	8537	4562	5534	2087	5949	3505	8594
ENSMUSG00000048154	Kmt2d	0	0.882909	0.0563545	6.1119	0.0210561	4354	5140	6311	3380	1997	5062	1128	1004	534	193	1485	1666	442	3165	2408	1616	1736	602	1577	747	1743
ENSMUSG00000018707	Dync1h1	0	0.92452	0.0194897	8.18272	0.00334733	14506	20706	21788	10764	8500	16841	5364	5242	2684	1062	7727	5243	1852	10398	8534	4567	5186	2381	5257	4036	9669
ENSMUSG00000029361	Nos1	0	1.22117	0.0184084	5.23741	0.00290374	1761	4306	5173	1731	954	3297	699	544	387	132	834	696	199	1498	1436	536	818.999	187	814	268	1420
ENSMUSG00000030411	Nova2	0	1.08303	0.018786	5.98198	0.00305527	2727	4289	5710	3004	2264	3843	1176	1005	536	118	1695	1292	389	2387	1952	975	1113	373	1148	722	1909
ENSMUSG00000051375	Pcdh1	0	1.04436	0.0143542	6.67435	0.00151917	4919	6935	8784	3968	2997	5556	2013	2111	919	294.999	2735	1760	653	3809	2944	1602	1988	675	1628	1221	3289
ENSMUSG00000045039	Megf8	0	0.978062	0.0211054	6.41882	0.00397067	4299	6128	6846	3851	2167	4966	1778	1544	641	263	2215	1487	451	3633	2246	1187	1556	610	1737	1053	3165
ENSMUSG00000041329	Atp1b2	0	0.780614	0.0325501	8.39118	0.00890251	10214	22802	24937	16802	10950	19453	5756	4865	3011	1113	7667	7535	2459	12078	11285	6993	7586	2665	7092	4184	9507
ENSMUSG00000040249	Lrp1	0	0.885252	0.0236817	7.779	0.00495317	10013	16788	18772	9346	6185	13692	3835	3477	1778	954	5595	4177	1400	8781	5860	3509	4108	2126	4040	2762	6906
ENSMUSG00000094497	Gm8210	0	0.448119	0.826928	1.23821	0.764328	0	1558.99	1177.36	604.957	283.291	258.36	315.773	539.016	194.409	745.312	0	514.127	0	577.64	702.756	0	397.007	544.882	2052.57	1120.85	555.663
ENSMUSG00000040380	Cbln3	0	1.17075	0.313842	-0.166224	0.214369	9	151	43	4677	32	11	1	28	58	16	5	5	217	6	203	4	9	9	34	11	11
ENSMUSG00000027301	Oxt	0	0.0186493	0.990558	1.30282	0.985701	29	1158	326	145	38	695	156	6	15	881.621	72	106	300	712	106	2	232	19	801.789	2	964.674
ENSMUSG00000037727	Avp	0	0.631816	0.600492	2.23714	0.49826	175	1101	1242	88	10	1169	298	4	73	597.379	72	20	293	543	303	4	253	19	1380.21	5	524.326
ENSMUSG00000007817	Zmiz1	0	0.889222	0.0352669	6.34216	0.0101902	3603	5176	6797	4356	2956	5200	1271	1377	696	204	2172	1876	553	3311	2751	1402	2271	647.001	1529	1043	2279
ENSMUSG00000102543	Pcdhgc5	0	0.997414	0.0149726	6.5205	0.00172401	4775.81	4082.94	7030.42	3441.03	3121.9	4832.9	1894.66	1898.87	817.647	211.295	2858.01	1466.21	589.016	3019.96	2594.61	1285.94	1631.13	664.431	1650.16	1071.43	3516.64
ENSMUSG00000025579	Gaa	0	0.85092	0.0244497	7.6317	0.00529315	6994	18876	16084	7465	4977	14176	4024	3401	1837	1168	4737	3560	1453	8285	5162	2421	4188	1696	5168	2093	8519
ENSMUSG00000005442	Cic	0	0.770321	0.0543894	6.89648	0.0199582	4708	6376	9656	5885	3977	6735	2219	1798	970.001	286	3065	2668	851	4833	3770	2393	3051	1008	2893	1340	3499
ENSMUSG00000020135	Apc2	0	1.00163	0.0201523	6.15829	0.0036407	3160	5488	6129	3115	1955	4409	1417	1206	575.999	194	1731	1293	418	2918	2069	1221	1222	473	1466	748	2414
ENSMUSG00000019302	Atp6v0a1	0	0.902674	0.0145483	8.18334	0.00157983	12478	17325	20775	12634	9341	14981	5681	5308	3247	862	7607	5868	2018	9777	10210	4697	5284	2307	5109	4889	9752
ENSMUSG00000101249	Gm29216	0	-0.980943	0.0207173	11.3052	0.00383189	21124	51919.6	104093	76433.4	49472.6	70272.2	42104.8	29902.3	92287.6	132685	36691.4	93961.1	80474.5	39086.2	149664	127206	92394.6	203086	120520	101020	61199.5
ENSMUSG00000047507	Baiap3	0	0.829256	0.223769	4.21647	0.138845	435.001	3767	1682	865	335	2526	467.999	211	263	426	400.999	335	302	1491	460	143	789.999	144	1215	31	1413
ENSMUSG00000037989	Wnk2	0	0.959645	0.0265392	6.08083	0.0061721	3271	4084	5682	3447	2220	4076	1181	1069	547	161	1708	1514	386	2686	2211	1181	1366	515.001	1236	758	1946
ENSMUSG00000062785	Kcnc3	0	0.914052	0.0314742	6.19107	0.00838944	2845	4424	4340	5155	2623	3376	1189	1185	483	151	1827	1400	556.001	2382	2463	1514	1377	463	981	1161	1822
ENSMUSG00000026131	Dst	0	0.832949	0.0246169	7.84429	0.00537202	9962.82	14919.3	18545	9836.14	6174.01	14022.4	4263.78	3983.13	2367	791	5542.04	4859.2	1602.07	8805.89	8529.31	4380.04	4537.54	1876.21	4913.43	3262.62	7606.43
ENSMUSG00000058297	Spock2	0	0.87534	0.0131126	8.87175	0.00117034	17224	32959	35276	19795	12355	26374	9112	8614	4731	2024	11551	8088	3640	16810	15130	7151	8767	3561	9281	5765	16433
ENSMUSG00000022623	Shank3	0	0.575203	0.119928	7.56247	0.0607869	6566	8185	15510	9574	5102	9589	3666	2896	1628	457	4537	4722	1551	8136	7409	4764	5069	1778	5610	2381	5100
ENSMUSG00000072825	Cep170b	0	0.764569	0.0329711	7.55924	0.00909848	6173	10436	13794	9079	5164	10008	3993	3403	1961	479	4906	4046	1296	7245	6808	3960	4392	1482	4484	2530	5960
ENSMUSG00000026959	Grin1	0	0.793861	0.0246242	8.12305	0.00537767	13130	14364	18713	11662	8831	13584	5008	5025	2428	954.001	7294	5819	1840	9309	8984	4688	5414	2343	4923	4268	9550
ENSMUSG00000039218	Srrm2	0	0.587862	0.103197	8.50518	0.0494579	19557.6	20221.1	24828.6	16595.4	10847	19719.2	5603	5246	3284	1227	7804.46	8897.39	3101	13494	16541.9	8977.85	10024	3438.94	8760	5995.55	10070
ENSMUSG00000040712	Camta2	0	0.715207	0.0519445	7.51105	0.0186571	6362	8702	12025	8989	5903	7371	3372	3317	1937	390	4821	4101	1256	6350	6510	4690	3712	1345	3805	3475	5141
ENSMUSG00000040721	Zfhx2	0	0.857021	0.0601962	5.72557	0.0232635	2716	3257	5073	2484	1860	3269	914	722	410	118	1205	1408	399	2393	2139	1235	1096	399	1196	592.999	1241
ENSMUSG00000026442	Nfasc	0	0.867918	0.0234871	7.01467	0.00488511	5839	8394	9336	5505	3745	7399	2402	2242	1146	398.001	3156	2626	895.001	4838	4828	2332	2395	1022	2333	1836	4019
ENSMUSG00000023032	Slc4a8	0	1.08694	0.0147982	5.71625	0.00164953	2533	4070	4426	2296	1642	3324	941	915	547	98	1321	963	267.001	1984	1768	889	946	363	844	790	1754
ENSMUSG00000040761	Spen	0	1.06536	0.0330027	5.19643	0.00911327	1879	2805	3647	1948	1205	2459	539	537	243	76	826	875	222	1428	1139	704.001	874	195	640.001	338	958
ENSMUSG00000029406	Pitpnm2	0	0.786639	0.030615	7.35221	0.00796049	7331	7598	12726	7533	4855	7936	3445	3169	1819	370	4508	3964	1245	5995	5208	3302	3991	1474	4068	2323	4958
ENSMUSG00000005198	Polr2a	0	1.30079	0.0144099	4.77432	0.00153918	1501	2594	2701	1424	1068	2236	519	411	192	64	665	556.999	136	1137	742	335	487	152	513	225	913
ENSMUSG00000078816	Prkcg	0	0.912021	0.0162999	7.34559	0.00211066	5938	11002	14174	7212	4899	7103	2586	2792	2094	524	3871	3115	1226	4974	6799	3449	2542	1103	2394	2853	4472
ENSMUSG00000057738	Sptan1	0	0.844193	0.0139284	9.0883	0.00137696	23476	31214	38446	21640	13762	27568	11114	11616	5604	1904	14585	9377	3861	17752	16833	8670	9431	4721	10729	8594	20131
ENSMUSG00000067629	Syngap1	0	0.694137	0.0519517	7.78369	0.0186676	10610	10127	16026	9306	6900	11037	3865	3580	2248	554.998	5879	4915	1906	8004	7737	4509	4869	2000	5096	3501	6782
ENSMUSG00000013921	Clip3	0	0.845179	0.0184124	8.2867	0.0029055	11208	18172	22337	15147	11535	16512	5376	4937	3357	1038	7354	6786	2370	9843	10165	5511	5970	2837	5345	5013	9054
ENSMUSG00000038418	Egr1	0	0.887597	0.0246577	7.66501	0.00539517	9292	5818	12133	7163	8563	6898	4418	5234	2447	576	4943	5219	1559	5266	6891	3368	2552	1804	2812	4466	4864
ENSMUSG00000015829	Tnr	0	0.985066	0.0113255	6.75048	0.000659834	5024	7328	8941	4155	3486	6214	2109	2186	1533	314	2956	2046	795	3352	4516	2011	1851	807	2026	1945	3388
ENSMUSG00000015599	Ttbk1	0	0.809771	0.0336546	6.28909	0.00943368	2796	4071	6690	4103	2205	4128	1755	1451	709	193	2193	1784	532	3216	2726	1651	1798	591	1994	872	2312
ENSMUSG00000041642	Kif21b	0	0.911927	0.0365556	5.61092	0.0107866	2500	2979	4091	2381	1577	2901	934	869.001	414	82	1200	1136	321	1858	1922	1043	1285	334	1072	608.001	1395
ENSMUSG00000025153	Fasn	0	0.779541	0.0273799	7.43861	0.00654251	6610	11473	13103	6838	4500	9940	3361	3004	1399	691	4462	3280	1130	6593	4499	2702	3472	1727	3607	2234	6007
ENSMUSG00000035735	Dagla	0	0.840054	0.040414	6.0312	0.0126755	3106	3499	4238	3015	2139	3111	1113	1182	561	118	1777	1347	423	2588	2357	1315	1243	472	1074	1080	1899
ENSMUSG00000022416	Cacna1i	0	1.03451	0.0139677	5.73931	0.00139822	3049	2670	4138	2902	1651	3131	1213	1016	447	152	1522	1148	293	1998	1395	679	899	453	978	698	1765
ENSMUSG00000014498	Ankrd52	0	1.097	0.0205836	5.18477	0.00377982	1966	2616	3137	1841	1266	2433	662	645	327	74	930	758	250	1568	1304	650	821	187	633	398	1084
ENSMUSG00000051111	Sv2c	0	1.01379	0.0113255	6.08354	0.000668076	3435	3428	5726	3013	2199	4915	1591	1340	866	257	1900	1430	493	2408	1786	646	1710	601	1607	732	2811
ENSMUSG00000026825	Dnm1	0	0.82037	0.013119	9.31436	0.00117984	24713	34435	40539	27780	18277	29007	12520	12191	7587	2250	16456	11904	4484	18934	21818	11210	11667	5110	10828	11990	20933
ENSMUSG00000026944	Abca2	0	0.757116	0.0351776	7.3006	0.0101363	6247	10213	11099	6981	4368	8449	2888	2719	1269	583	3868	3247	1125	5953	5304	2823	3111	1472	2768	2246	5237
ENSMUSG00000036882	Arhgap33	0	0.670806	0.0589704	7.02336	0.0226189	5232	5375	12768	5625	3994	6877	2573	1886	1451	394	3309	3546	1019	4981	4804	2538	3160	1209	3885	1595	3809
ENSMUSG00000017740	Slc12a5	0	0.857528	0.0125408	8.14025	0.00103674	13064	17655	20238	11835	6873	14863	5945	5391	2793	1099	7370	4877	1976	9765	7783	3974	4533	2900	5484	4900	10241
ENSMUSG00000037692	Ahdc1	0	0.990944	0.0289829	5.25447	0.00722352	1700	2933	3427	1916	1222	2397	662	635	285.999	97	1023	829	222	1591	1113	625	893	213	703	417	1316
ENSMUSG00000030209	Grin2b	0	0.861601	0.0148211	7.89637	0.00166213	13000	13786	19493	9467	6681	13034	4107	4009	3094	1058	6262	4754	1802	7803	8888	4170	3662	2083	4093	4549	7464
ENSMUSG00000030084	Plxna1	0	0.982142	0.0255333	5.49455	0.00577844	1952	3728	3755	2198	1241	2746	743	774	355	131	1022	832	252	1928	1451	784	819	263	764	642	1420
ENSMUSG00000093996	Gm21598	0	-0.138855	0.961787	-3.69326	0.944812	0	0	0	0	1114.66	0	0	0	211.799	0	0	0	0	0	0	366.069	561.051	0	0	0	0
ENSMUSG00000021803	Cdhr1	0	1.01938	0.0522817	3.08576	0.0188455	1558	324	699	808	112	1950	165	147	137	82	159	740	65	195	226	65	776	109	181	68	661
ENSMUSG00000070047	Fat1	0	0.910275	0.0333834	5.23203	0.00927975	2335	2827	3317	2458	976	3385	539	501	383	118	832	1014	253	1504	1318	683	1159	317	884	448.001	1109
ENSMUSG00000020428	Gabra6	0	1.12353	0.443596	-1.4904	0.33553	0	127	27	3293	8	4	1	12	44	10	2	1	216	2	128	2	4	1	8	3	8
ENSMUSG00000094066	Gm13298	0	0.623283	0.674498	1.48645	0.5798	793.725	745.778	1005.66	759.022	0	907.51	96.702	320.676	0	0	486.52	333.209	117.923	477.775	1559.46	102.774	0	99.041	189.705	129.227	621.232
ENSMUSG00000035569	Ankrd11	0	0.735597	0.0320216	7.19261	0.0086363	5482	8473	11314	7002	3862	7703	2458	2067	1648	515	3388	3301	1013	5658	5484	2756	3058	1143	2989	2396	4186
ENSMUSG00000022443	Myh9	0	0.93172	0.0313449	5.39815	0.00831406	2143	2809.38	3696.58	1913	1215	2432.22	803	732	337	86	952	877.214	261.163	1810.49	1419	728	1022	277	751.167	584.207	1484
ENSMUSG00000040856	Dlk1	0	0.953177	0.158156	3.72246	0.0876634	276	2870	1245	570.999	384	2129	267.001	162	156	232.999	311	263	213	930.001	329.001	64	503	116	710.001	32.999	897.999
ENSMUSG00000056602	Fry	0	0.939809	0.0178422	6.15736	0.00270548	3337	5222	5787	3142	2037	4357	1234	1200	696	273	1701	1268	422.999	2619	2053	1174	1149	634.001	1302	1044	2333
ENSMUSG00000053550	Shisa7	0	0.751795	0.0414439	6.63595	0.0132226	5306	5133	8414	4157	3916	5729	1601	1615	1116	386	2319	2802	899.999	3503	4061	1986	2278	878	2197	1521	2808
ENSMUSG00000045482	Trrap	0	0.770303	0.0436942	6.20745	0.01442	3634	4634	6242	3017	1929	4338	1329	1214	720.001	211	1805	1614	474.001	2989	2638	1378	1688	688	1755	1036	2334
ENSMUSG00000020866	Cacna1g	0	0.769798	0.0623426	5.42982	0.0243632	2417	3050	2821	2324	1131	2995	643.001	669.999	306.999	126	948	926	310	2007	1867	868	1098	299.999	798.999	655.999	1312
ENSMUSG00000037541	Shank2	0	0.785125	0.0241967	6.78247	0.00518419	4717	5690	9035	5585	3208	5626	2112	1871	1249	309	2853	2454	852	4065	4366	2299	2417	1018	2435	1806	2850
ENSMUSG00000005045	Chd5	0	0.826822	0.0145602	7.26843	0.00158647	6255	9330	11679	6734	3727	8212	3184	2949	1751	546	3790	3004	1174	5497	5051	2436	3029	1289	3299	2448	5318
ENSMUSG00000029516	Cit	0	0.626288	0.0678099	7.04003	0.0275428	4347	7688	8650	5508	3683	8490	2087	1892	1308	441	2934	3235	1104	5212	5610	3031	2961	1203	2813	1850	3358
ENSMUSG00000028833	Ncdn	0	0.706022	0.0212086	9.76898	0.00402543	29617	50315	60346	35587	21007	42268	16532	17161	9732	3243	22509	16911	6658	30348	25801	16377	17599	7908	18112	14945	28988
ENSMUSG00000020900	Myh10	0	0.831161	0.0137985	7.47769	0.00134366	7659	9518.62	13249.4	7464	4785	9895.77	3697	3436	2076	702.999	4788	3320.79	1198.84	6313.51	5336	2480	3182	1706	3916.83	2971.79	6761
ENSMUSG00000051790	Nlgn2	0	0.742768	0.0239081	7.38565	0.00506204	7005	9328	12253	7353	4752	8889	3084	2821	1711	630	4193	3473	1144	6078	5265	2831	3591	1554	3562	2791	5656
ENSMUSG00000036698	Ago2	0	0.910916	0.0170672	5.96777	0.00237108	2955	4338	5434	3219	1530	4120	1137	1123	731	215	1396	1355	502	2581	2125	1031	1521	446	1390	862	1992
ENSMUSG00000015476	Prrt1	0	0.759883	0.037048	6.42844	0.0110155	3326	4470	6370	4321	3822	5037	1447	1371	1035	278	2043	2486	785	2788	3465	2060	1803	680	1830	1585	2417
ENSMUSG00000064360	mt-Nd3	0	-0.628266	0.102366	8.37414	0.0489249	6639.19	10930.7	13564.7	11092.2	1585.62	10956.2	10191.8	11733.2	13333.3	14845.9	7708.17	9789.62	9648.51	9336.28	7846.26	8510.58	8239.24	25100	20413.8	21182.9	14504
ENSMUSG00000041164	Zmiz2	0	0.552519	0.0847814	7.72523	0.0377563	6604	8759	14160	9986	6829	10134	4083	3574	2223	603	5329	5277	1668	7411	7915	5069	5436	2131	5623	3329	6131
ENSMUSG00000030307	Slc6a11	0	0.537374	0.106412	7.24842	0.0516364	4494	12695	9347	5827	2668	12404	2767	2167	1338	1398	2888	3056	1536	6612	4843	2777	3590	1460	4185	1352	5973
ENSMUSG00000063239	Grm4	0	0.948098	0.0298976	4.74994	0.00768235	1408	1324	1876	3023	862	2174	477	405	209	64	643	831	215	1104	927	443	690	230	540	262	890
ENSMUSG00000003575	Crtc1	0	0.6609	0.0443401	7.16865	0.0147492	4993	6577	11147	6759	3799	6730	2780	2501	1483	412	3630	3207	1095	5346	4729	2966	3194	1264	3595	2289	4211
ENSMUSG00000001985	Grik3	0	0.879511	0.0188946	5.80611	0.00310317	2787	2703	4196	2548	1579	3653	1093	980	577	186	1408	1269	376	2085	1864	695	1359	434	1169	639	1982
ENSMUSG00000031865	Dctn1	0	0.738043	0.0188219	7.76238	0.00307046	7627	12015	14831	9324	5346	10840	4212	4077	2088	840	5285	3978	1585	7382	7084	3665	4390	1933	4500	3043	7379
ENSMUSG00000069919	Hba-a1	0	0.397855	0.440037	6.09046	0.332114	569.154	1092.9	2502.89	849.49	790.427	705	144.869	782.498	240	193	77	292	100	282	683.011	872.909	658.723	772.919	347	3292.09	688.091
ENSMUSG00000007880	Arid1a	0	0.771366	0.0314944	6.42162	0.00839952	3758	4872	6755	3799	2584	5161	1557	1499	825.999	277	2089	1930	628	3203	2855	1621	1830	901	1863	1168	2715
ENSMUSG00000053646	Plxnb1	0	0.768363	0.0311184	6.05017	0.00822678	2309	4360	5671	2744	1470	3771	1421	1194	567.001	239	1622	1314	383	2802	2057	1173	1433	598	1572	722.999	2302
ENSMUSG00000051331	Cacna1c	0	0.877978	0.028475	5.53923	0.0070062	2688	3183	4013	2027	1160	3236	731	695	519.999	146.999	1057	1011	267.001	1683	1760	1040	995	368	974.001	638.999	1396
ENSMUSG00000025261	Huwe1	0	0.638512	0.042502	7.8989	0.0137706	9729	12817	17765	10279	6293	13148	4269	4058	2478	905	5723	5017	1975	8755	9103	5059	5828	2408	6078	3527	7275
ENSMUSG00000017167	Cntnap1	0	0.67611	0.0331798	7.5228	0.00918452	6421	8929	13360	7983	5447	8575	3626	3123	1809	624	4739	3774	1585	6643	6494	3738	3899	1751	4131	2503	5231
ENSMUSG00000083833	Gm13841	0	-1.63787	0.173076	4.76698	0.0988402	952.012	0	961.977	1256.74	325.27	1472.5	991.191	629.093	1311.49	625.031	1144.28	623.663	1026.47	655.536	1126.02	1460.32	1244.15	2568.68	401.998	1946.26	1441.55
ENSMUSG00000040797	Iqsec3	0	0.53076	0.0965002	7.20892	0.0451691	5795	8155	10360	6984	3453	8035	2903	2657	1521	482	3663	3752	1332	6146	5729	3702	4751	1437	4228	2407	4532
ENSMUSG00000084383	Gm13370	0	-0.82866	0.602437	3.2253	0.500468	182.832	640.314	1381.17	771.179	117.259	787.118	226.178	0	749.404	788.119	0	668.947	636.854	385.497	554.898	827.897	570.42	1366.86	859.28	783.633	620.338
ENSMUSG00000095348	Gm3892	0	0.205968	0.894803	2.58712	0.852638	1211.63	557.847	973.056	999.254	679.454	731.822	283.409	280.442	0	0	403.868	579.16	0	707.925	1022.16	560.069	495.813	186.041	354.785	260.469	462.544
ENSMUSG00000041729	Coro2b	0	0.687109	0.035202	7.09614	0.010152	5241	6902	10239	6894	4265	7022	2320	2311	1513	422	3431	3130	1158	4816	5135	2834	2858	1335	3039	2378	4390
ENSMUSG00000041115	Iqsec2	0	0.692904	0.0423295	6.75543	0.0136758	4235	4794	7968	5226	3268	4792	2092	1931	1089	272	2788	2267	788	3808	3602	2392	2291	1062	2359	1870	3196
ENSMUSG00000047013	Fbxo41	0	0.797409	0.0245364	6.34364	0.00532658	3219	4426	6210	3617	2107	4088	1656	1428	874	208	2086	1606	575	2820	2445	1522	1689	647	1863	1256	2641
ENSMUSG00000014602	Kif1a	0	0.663825	0.0268893	9.55588	0.00634745	26605	46055	53466	31251	19698	39199	14915	13602	7828	2919	18311	13789	6233	26698	24914	14691	16514	8822	17452	12004	23701
ENSMUSG00000031386	Hcfc1	0	0.817333	0.0229805	6.08599	0.00465862	2984	4271	5255	2872	2082	3925	1298	1193	599.999	247	1679	1346	489	2473	2137	1146	1354	588	1453	975	2359
ENSMUSG00000053293	Pom121	0	0.985671	0.015258	5.47775	0.00179658	2029	3007	3743	2078	1714	2725	809	731	410	148	1067	801	270	1574	1374	682	794	411	779	693	1327
ENSMUSG00000031822	Gse1	0	0.82771	0.0416068	5.43524	0.0133156	2034	2984	3507	2200	1266	2668	683	788	384	132	998	999.999	292	1804	1491	914	1060	298	841	676	1359
ENSMUSG00000031561	Tenm3	0	0.960853	0.0150353	5.28896	0.00174898	2034	2572	3309	1730	1134	2904	674	750.999	354	167	1006	827	215	1585	1184	514.999	762	333.999	759	482	1430
ENSMUSG00000029419	Gm996	0	0.601651	0.0914994	6.25543	0.0420545	3038	4059	6318	4434	1917	3756	1375	1169	811	209	1776	1946	595	3101	3044	1838	2134	698	2154	1269	2104
ENSMUSG00000038244	Mical2	0	0.624739	0.0438962	7.57434	0.014529	8887	7435	10067	9560	5983	6422	3987	4566	2730	563	5976	4074	1730	6294	8899	4386	3423	2188	3274	5781	5835
ENSMUSG00000061436	Hipk2	0	0.657613	0.0767072	5.69745	0.0329462	1624	2871	4263	2743	1376	3455	911	730	534	154	1120	1432	447	2146	2109	1418	1459	375	1510	584	1280
ENSMUSG00000032012	Pvrl1	0	1.0588	0.0109187	5.13081	0.000562283	1817	2830	3249	1853	1078	2366	667	591	437	116	933	712	221	1290	1411	495	603	260	723	530	1234
ENSMUSG00000038384	Setd1b	0	1.05685	0.0275705	4.70215	0.00662484	1339	1851	2538	1396	898.001	1805	429	353	199	53	608	589	140	975.999	821	405	602	203.001	422	298	728.999
ENSMUSG00000034730	Adgrb1	0	0.63467	0.0349961	7.81319	0.0100422	10366	10846	14664	9731	6594	11413	4191	3707	2361	795.001	5563	5309	1816	7407	8593	4429	4996	2499	4547	4530	6900
ENSMUSG00000006930	Hap1	0	0.53312	0.115687	6.934	0.0580485	4048	11147	10367	4527	1968	9324	2511	1792	2112	1959	2496	2528	1517	4975	3533	1437	3626	1380	4891	1145	6306
ENSMUSG00000023034	Nr4a1	0	0.806896	0.0664751	6.02171	0.0267618	2981	1891	3776	1248	1710	1843	1932	2061	1231	206	1609	1920	529	1566	2379	1546	1325	401	908	1027	1304
ENSMUSG00000082035	Rpl17-ps8	0	-0.874329	0.0271845	4.89842	0.00645711	327.405	540.211	1062.22	861.815	281.091	1013.65	579.011	431.912	1103.88	2325.68	493.111	971.62	1614.81	619.07	635.372	735.438	892.169	1680.25	1404.53	1468.38	851.33
ENSMUSG00000031980	Agt	0	0.0287282	0.960826	5.20644	0.943111	586	4296	2828	1417	498	3287	804	449	399	1335	734	856	700	1936	1584	920	1191	645	1883	218	2031
ENSMUSG00000034799	Unc13a	0	0.64388	0.0360681	7.52713	0.0105521	9460	8705	12458	8412	5195	9284	3488	3326	2084	714	4954	4184	1544	6783	7622	3578	3802	1920	3876	3848	6164
ENSMUSG00000022840	Adcy5	0	0.529739	0.0712983	8.13426	0.0296416	10161	7870	24468	12140	6925	15358	6785	5116	3611	1217	7594	7119	2319	11071	8764	4149	7291	3507	10293	3647	10155
ENSMUSG00000029547	Ints1	0	0.825628	0.0377517	5.42259	0.01135	1970	2782	3342	2024	1182	2438	883.001	691	338.999	127	1125	880	241	1751	1353	751	838	357	867.001	627.999	1456
ENSMUSG00000026797	Stxbp1	0	0.773875	0.0103818	9.21319	0.000486072	22183	30789	36775	27072	17881	28848	11608	10928	8341	2328	14459	11311	4592	16980	19052	9920	12260	6089	11228	11659	19715
ENSMUSG00000034656	Cacna1a	0	0.66797	0.04948	6.49545	0.0173656	4202	4609	6208	4644	2936	4588	1565	1337	785	316.999	2329	2008	720.001	3164	3530	1765	1837	1031	1627	1659	2547
ENSMUSG00000023473	Celsr3	0	0.711788	0.0697787	5.43065	0.0288001	2604	2798	3329	2332	1020	2563	777	678	403.999	120.999	925.001	1062	292	1810	1851	1013	1156	373	1148	696	1293
ENSMUSG00000031391	L1cam	0	0.816512	0.0182561	6.3053	0.0028551	3149	6004	6334	2800	2317	4927	1380	1226	784.001	452	1803	1391	701.001	2760	2539	1111	1476	719.999	1459	1029	2730
ENSMUSG00000042724	Map3k9	0	0.870638	0.0338894	5.26968	0.00954086	1715	2422	3021	1784	1168	2038	739	693	405	67	968	815	265	1543	1700	830	918	261	804	527	1132
ENSMUSG00000023033	Scn8a	0	0.717888	0.0213673	7.75969	0.00408608	9767	10588	13728	8871	6612	9500	3807	3919	2496	837.001	5457	4206	1665	6815	7800	3858	3470	2248	3611	5056	6834
ENSMUSG00000002028	Kmt2a	0	0.699057	0.0374724	6.74804	0.0112315	5450	6762	8449	5243	2814	6586	1770	1668	1273	461	2143	2672	908	4014	4189	2266	2743	1135	2570	1869	2952
ENSMUSG00000015090	Ptgds	0	-0.756451	0.0219901	8.61925	0.00430557	5116	13586	27775	9154	2824	12733	3419	6903	9351	10166	6692	10753	8637	11689	9402	12294	21417	20869	29626	7167	11232
ENSMUSG00000001911	Nfix	0	0.513811	0.114093	7.28476	0.0569698	4786	7275	8619	7996	5085	5289	2433	2683	1552	412.999	3745	3367	1482	4878	5776	3974	3273	1506	3050	3913	4010
ENSMUSG00000039852	Rere	0	0.785505	0.0253634	6.1025	0.00568853	2976	4862	5210	3429	2046	4090	1106	1044	653	309	1477	1517	519	2558	2135	1300	1402	665.999	1273	1124	1950
ENSMUSG00000013033	Adgrl1	0	0.647392	0.0264524	8.62489	0.0061371	16480	18763	27530	16914	10200	18621	8117	7111	4342	1463	9752	8397	3134	13799	12842	7279	7594	4603	8894	7523	13034
ENSMUSG00000043460	Elfn2	0	0.789916	0.0243447	5.92824	0.00524698	2407	4025	5248	2677	1561	3500	1038	1111	660	209	1336	1368	510	2227	2209	1315	1403	447	1427	805	1763
ENSMUSG00000033124	Atg9a	0	0.819192	0.0139284	6.3633	0.00137867	3190.95	4475	5643.93	3661	2322.62	4104	1718.57	1633.24	846.86	279.812	2075.34	1659.83	563.096	2797.6	2654.16	1321.29	1591.56	712.702	1603.14	1328.68	2694
ENSMUSG00000029104	Htt	0	0.80175	0.0157046	6.52835	0.00194446	4021	5587	6779	4240	2118	4857	1818	1835	1073	362.999	2384	1731	624	3370	3172	1517	1924	855.001	1938	1472	3047
ENSMUSG00000020431	Adcy1	0	0.399643	0.189333	8.66369	0.111224	11752	17833	22024	24371	8829	12221	7639	9158	4613	1066	9859	7787	4001	14267	16806	12753	9178	5213	9385	10504	11249
ENSMUSG00000039809	Gabbr2	0	0.672241	0.0248407	7.79926	0.00548024	7500	12688	13968	8376	6698	9984	3675	3665	2726	834	5430	4112	1813	6788	8991	4631	4090	2074	3579	4781	6395
ENSMUSG00000061578	Ksr2	0	0.885958	0.0236165	5.39432	0.00492504	1791	2675	3812	1930	1261	2459	724	694	387	108	996	809	294	1503	1340	770	793	312	919	630	1352
ENSMUSG00000008153	Clstn3	0	0.755351	0.0111534	7.85986	0.000626091	9348	14345	14446	9455	5656	11352	4970	5044	2263	1281	6281	3653	1904	7956	6895	3254	3892	2593	4448	3695	9129
ENSMUSG00000025020	Slit1	0	0.820902	0.0638212	4.92228	0.0252226	1061	3678	2764	1143	631	1965	500	578	229	151	670.001	502	213	1324	1041	663	658.001	167	612.999	415	1094
ENSMUSG00000035969	Rusc2	0	0.788108	0.017784	6.34207	0.00267664	3213	4629	5524	3553	2231	4141	1649	1429	794.999	263	1889	1595	590.999	2809	2514	1392	1614	762.001	1597	1254	2650
ENSMUSG00000032855	Pkd1	0	0.650238	0.0658412	5.90645	0.0264164	3041	3622	4332	3329	1343	3271	1016	967	657	165	1308	1431	469	2403	2429	1394	1682	581	1571	1019	1772
ENSMUSG00000009418	Nav1	0	0.842493	0.0194897	5.80599	0.00334391	2611	4043	4745	2326	1497	3634	959.001	861	686	221	1282	1209	430.001	2045	2239	940	1223	505	1121	863	1488
ENSMUSG00000052512	Nav2	0	0.681046	0.090859	5.2078	0.0416265	1999	2047	2733	1798	1065	2417	598.999	532	356	78	815	1034	277	1439	1712	937.999	1188	329.998	858.999	572.999	923.001
ENSMUSG00000060279	Ap2a1	0	0.73707	0.0147982	7.26436	0.00164947	5739	8371	9740	6663	3766	7478	3093	3026	1746	589.999	3954	2995	1122	5257	4555	2368	2969	1490	3236	2674	5448
ENSMUSG00000025876	Unc5a	0	0.824407	0.0208356	5.78657	0.00387779	2119	3557	4733	2226	1490	2489	983	1003	568	155	1372	1056	388	1832	1806	1021	1176	399	1078	859	1669
ENSMUSG00000054874	Pcnxl3	0	0.990758	0.0326709	4.64215	0.00897359	1287	1721	2274	1242	716.001	1441	492	394.999	173	39	638	545.999	161.001	1084	861	413.999	507.999	144	474	295	806.999
ENSMUSG00000052727	Map1b	0	0.773001	0.0116178	9.57577	0.000750621	30240	52005	56528	28529	22291	43074	13843	13589	10622	4347	18328	14426	6979	24266	24539	12540	13128	8659	13458	15498	25567
ENSMUSG00000030683	Sez6l2	0	0.693819	0.019662	7.98927	0.00341886	8999.33	15491.5	16099.7	9713.71	7064.72	12462.1	4501.38	4501.73	2190.77	1297.32	6098.46	4603.93	1910.89	8192.2	7277.36	4253.36	4265.22	2837.31	4618.36	4096.56	8212.38
ENSMUSG00000031833	Mast3	0	0.624982	0.0387106	7.35055	0.0118518	6757	7133	10975	7425	4944	6989	3083	2986	1707	590	4311	3665	1253	5699	5750	3397	3041	1756	3567	3187	4958
ENSMUSG00000030583	Sipa1l3	0	0.701169	0.0684525	5.49398	0.0279889	1656	3312	3889	2359	1274	2389	611	726.001	368	162	1067	985	324	1947	1656	1146	859.999	451	864	697.001	1132
ENSMUSG00000030376	Slc8a2	0	0.69103	0.02139	7.36897	0.00409719	6605	7212	10954	6481	4331	6304	3304	3173	1733	594	4520	2878	1271	5213	4576	2642	2773	1582	3208	3242	5925
ENSMUSG00000011751	Sptbn4	0	0.708807	0.0250104	6.73464	0.00554594	5042	5807	8075	5095	2529	5500	2101	1852	1151	386	2432	2236	828.001	3754	3751	1994	2333	1181	2595	1783	3269
ENSMUSG00000025375	Aatk	0	0.589377	0.042976	7.38182	0.014019	5613	9232	10444	7515	4038	8186	3240	3053	1625	591	3791	3216	1330	6252	5757	3752	3648	1801	4032	2751	5532
ENSMUSG00000058793	Cds2	0	0.723691	0.0113637	8.16776	0.000684552	10009	17108	19681	12804	5655	15093	6155	6149	3704	1454	7023	4994	2314	9832	9131	4614	6091	2687	7130	4435	10908
ENSMUSG00000032087	Dscaml1	0	0.907909	0.0364045	4.79658	0.0107241	1420	1941	2606	1174	727	1905	464	474	234	63	740	660	169	1071	1094	598	548	202	547	323	856
ENSMUSG00000007594	Hapln4	0	0.671318	0.0381281	6.30357	0.011524	2936	3973	3930	3531	2613	2942	1443	1569	699	235	1954	1406	563	2507	2825	1574	1606	701	1277	1546	2580
ENSMUSG00000001419	Mef2d	0	0.727573	0.0157046	7.33134	0.00195562	6660	7568	11058	7161	4722	7681	3010	2956	2193	565	4009	3315	1277	5186	5396	2804	3535	1718	3304	3124	5067
ENSMUSG00000039621	Prex1	0	0.678422	0.0249638	6.63386	0.00552625	3490	4819	7230	4783	2300	5277	2313	1938	1205	314	2659	2066	743	3762	3333	1896	2325	1013	2623	1643	3359
ENSMUSG00000031654	Cbln1	0	0.559732	0.235537	3.68868	0.148311	354	1501	615	3613	182	924	160	146	149	305	189	288	380	502	606	173	305	241	266	184	495
ENSMUSG00000031543	Ank1	0	0.847768	0.0149427	5.44849	0.00171423	1632	2989	3099	3266	1105	2740	791	663	419	158.001	1004	885.999	316.998	1567	1544	923.998	891	390.999	831.998	633	1312
ENSMUSG00000053141	Ptprt	0	0.725863	0.0169977	6.81019	0.00235311	4660	5406	8291	4367	2833	6075	2155	1961	1582	405	3018	2215	871.001	3498	4019	1779	2628	1036	2501	1867	3931
ENSMUSG00000034312	Iqsec1	0	0.628352	0.0332629	7.50133	0.00922715	6193	9184	11758	8162	5298	8968	3419	3310	1939	705.999	4475	3870	1457	6603	6144	3581	3734	1967	4087	3134	5684
ENSMUSG00000030257	Srgap3	0	0.723787	0.0142671	7.7244	0.00149334	8079	11272	15383	9890	5672	10277	3915	4016	2890	874	4949	4308	1733	6633	8177	4095	4686	2061	4458	4041	6317
ENSMUSG00000055053	Nfic	0	0.433108	0.167021	6.93225	0.0942575	3849	4876	6749	6558	3757	5096	2157	1963	1239	331	2994	3316	1096	4205	5090	3142	2925	1404	2968	2397	3329
ENSMUSG00000007892	Rplp1	0	-0.650611	0.0374263	9.0886	0.0112085	8723.34	11230.5	21108.8	17045	5159.32	17385.8	13915.4	10776.6	19696.9	27388	11247.4	16548.2	18280.7	11399.1	12148.2	13248.8	14108.8	31368.1	24088.7	31338.9	19098.4
ENSMUSG00000004110	Cacna1e	0	0.679055	0.0241695	7.48906	0.00515737	9092	10130	14088	6427	4463	9039	3230	3319	2624	811	4405	3648	1409	6041	7203	3626	4034	1846	4244	3586	5720
ENSMUSG00000048078	Tenm4	0	0.817048	0.0135077	6.4511	0.00128157	4229	5701	6970	3424	2491	5187	1683	1549	1177	476	2124	1895	708.999	3133	3105	1307	1680	901.001	1632	1522	2927
ENSMUSG00000058975	Kcnc1	0	0.787109	0.011849	6.7055	0.000834324	4291	6166	6986	6217	2684	5555	1928	1715	1247	416	2288	2020	795	3281	3652	1961	2119	1118	1872	2086	3266
ENSMUSG00000062115	Rai1	0	0.781756	0.0233583	5.63921	0.00483827	2284	3075	4010	2348	1530	2917	927	861.001	475	212	1142	1054	338.999	2021	1548	910.001	1220	497	1024	716.001	1639
ENSMUSG00000033763	Mtss1l	0	0.550104	0.0551836	7.35496	0.0203931	4558	9705	12337	7801	4363	9324	3363	2652	1991	724.999	3733	3674	1471	6513	6356	4072	4400	1703	4822	2663	4882
ENSMUSG00000000631	Myo18a	0	0.684872	0.0221115	6.82457	0.00434695	4280	5306	7440	4997	3038	5543	2268	2182	1199	453	3019	2111	866	3935	3611	1948	2383	1063	2486	1747	4006
ENSMUSG00000053693	Mast1	0	0.752891	0.0269917	5.84742	0.00639299	2259	4020	3947	2693	1720	3334	965	935	529	231	1300	1144	427.001	2014	2038	1128	1088	537	1130	913	1830
ENSMUSG00000003657	Calb2	0	0.119154	0.783891	5.49107	0.709934	1610	4098	1948	3338	581	3580	695	884	695	1951	577	1655	1232	2019	1572	996	1910	980	1357	479	2559
ENSMUSG00000024002	Brd4	0	0.779623	0.0199246	6.16505	0.00352983	2871	4290	5320	3261	2558	3991	1242	1033	782.999	326	1682	1579	591	2419	2261	1164	1354	713	1294	1280	2071
ENSMUSG00000038970	Lmtk2	0	0.78906	0.0113255	6.75658	0.000655945	4783	4896	7094	4822	3210	5299	2321	2180	1363	406	2816	2096	785	3349	3747	1613	1928	1146	2218	2351	3590
ENSMUSG00000052105	Mtcl1	0	0.781839	0.0209182	5.78243	0.003897	2670	2145	3750	3321	1628	2456	1154	1073	527.001	171.001	1376	1200	457.999	1882	1891	795	1126	528	1017	930.999	1749
ENSMUSG00000064356	mt-Atp8	0	-0.832234	0.0119217	10.0216	0.000847144	17904	16921	42849	26484	23293	31282	16769	11732	27392	28397	20085	42352	51275	19551	41302	35546	29100	69871	41057	44567	31003
ENSMUSG00000037679	Inf2	0	0.519926	0.075597	6.99369	0.0322346	5432	3010	9038	5468	3782	6114	2886	2341	1391	531	3724	3342	1104	4926	4089	1928	2403	1626	2969	2273	4461
ENSMUSG00000025290	Rps24	0	-0.888708	0.0100853	8.72454	0.000437859	5117.91	8693.99	15402.9	11643.5	5329.96	12202.8	6830.84	6772.54	12028	19583.8	8024.67	11232.9	13828.8	7284.94	14935.1	15161.9	13597.9	29806.4	18500.9	18804.1	13018.9
ENSMUSG00000041037	Irgq	0	0.772364	0.0164194	6.10225	0.00215129	2503	3823	4900	2828	1702	3168	1391	1341	749	216	1864	1326	497	2242	2150	1088	1387	594	1445	1073	2212
ENSMUSG00000068663	Clec16a	0	0.734805	0.0193384	6.2464	0.00326482	3127	3665	5030	3417	2129	3804	1467	1501	905	252	2004	1643	515.999	2574	2735	1430	1483	744	1452	1453	2451
ENSMUSG00000040125	Gpr26	0	0.762763	0.0115922	7.00227	0.00074645	5791	5733	8761	5089	3807	5898	2672	2646	2405	420	3460	2623	1067	3980	4892	2224	2373	1431	2762	3123	4188
ENSMUSG00000043940	Wdfy3	0	0.774224	0.0152757	6.78609	0.0018011	4889	7401	8522	4972	2872	6681	2003	1941	1336	562	2641	2015	853	3764	3667	1911	2308	1354	2497	1905	3235
ENSMUSG00000032637	Atxn2l	0	0.53425	0.0959932	6.23597	0.0448415	3586	4054	5217	3501	2379	3973	1194	1078	779	270	1628	1876	757	2705	3351	1783	1954	823	1894	1480	2129
ENSMUSG00000032368	Zic1	0	-0.2254	0.57949	5.7345	0.475901	946	2872	1160	6023	867	3615	675	1273	697	1066	729	1300	1601	2838	2603	1418	2546	1627	2195	662	2321
ENSMUSG00000063382	Bcl9l	0	0.905345	0.0373345	4.58877	0.0111547	983	1431	2179	1269	849	1543	419	357	197	48	566	691	180	941	852	487	577	143	535	226	715
ENSMUSG00000028854	Slc9a1	0	0.879874	0.0240192	4.971	0.00511109	1361	2052	2545	1418	930.999	1989	509	481.001	310	89	765	671	182	1198	1044	486	688.999	241	614	427	1018
ENSMUSG00000021910	Nisch	0	0.603653	0.0274134	8.25602	0.00655851	10466	17927	22634	12519	7222	16029	5642	5295	3416	1560	7146	5958	2411	10687	10370	5816	6840	3365	7233	5211	10066
ENSMUSG00000009681	Bcr	0	0.602701	0.0336246	7.15138	0.00941462	4917	5915	12246	6329	3675	7291	3093	2560	1815	621	3810	3179	1174	5388	4819	2390	3685	1647	4276	2050	4633
ENSMUSG00000038406	Scaf1	0	0.590655	0.0376816	6.90842	0.0113132	3719	6006	8501	5325	2947	5827	2293	2081	1314	460	2841	2634	873.999	4251	4129	2552	2741	1154	3164	1916	3598
ENSMUSG00000066306	Numa1	0	0.709748	0.0345448	5.80734	0.00981843	2377	3484	4091	2616	1571	3458	1025	909	540	235	1323	1168	460	2029	1982	1056	1326	507	1324	841	1821
ENSMUSG00000039474	Wfs1	0	0.799052	0.0113255	6.5439	0.000655697	3389	5374	8580	3388	2142	4860	2013	1759	1292	530	2447	1778	743	3085	2241	1264	2281	944	2036	1163	3153
ENSMUSG00000031376	Atp2b3	0	0.846898	0.0156983	5.5589	0.00193084	1808	3108	3448	2136	1374	2347	822	913	429	205	1190	683	371	1532	1545	855	861	335	899	634	1633
ENSMUSG00000058153	Sez6l	0	0.702658	0.0200715	6.8892	0.00361293	4465	9382	7930	4528	2937	6124	1879	2136	1159	698.001	2817	1775	947	3827	3788	2092	1999	1363	2095	2168	4062
ENSMUSG00000027833	Shox2	0	-0.617131	0.63433	2.36404	0.534504	55	932	71	261	95	766	6	112	43	214	70	236	295	559	921	553.999	153	363	26	4	178
ENSMUSG00000020850	Prpf8	0	0.678189	0.0193586	7.17004	0.00327428	5659	7920	9662	5719	3906	7814	2709	2782	1504	707	3572	2555	1168	4858	4593	2456	2966	1623	3181	2244	5197
ENSMUSG00000031778	Cx3cl1	0	0.63892	0.0156437	9.00006	0.00191989	20603	19560	31643	19797	14755	22829	10386	11167	6963	2355	15431	11218	4494	16096	17400	8449	9386	5813	9702	10448	17471
ENSMUSG00000033768	Nrxn2	0	0.650227	0.0172552	8.00921	0.00243526	10039	14554	19128	11082	6079	13431	4880	4214	3300	1283	6563	5507	2497	8792	8083	4335	5068	2674	5870	4700	8804
ENSMUSG00000026463	Atp2b4	0	0.768393	0.0104932	7.22036	0.000514084	6446	9582	13733	4862	3707	8562	2508	2636	2309	975	3603	2708	1237	4086	5059	2036	3193	1607	3443	2383	5268
ENSMUSG00000043557	Mdga1	0	1.02332	0.0248709	4.21122	0.00549252	951.999	1796	2059	884.999	441	1641	320	298	188	56	413	490.001	106	842.999	714	391	460.999	127.001	408	198.001	571.001
ENSMUSG00000064357	mt-Atp6	0	-0.945251	0.0070803	11.9015	9.46e-05	47581.3	61436.3	130246	94560	56840.5	97009	71494.4	69877.2	83156.4	132297	62990.9	117179	128777	78466.8	169626	127689	114039	266842	201515	148195	125449
ENSMUSG00000101939	Gm28438	0	-0.942787	0.00726323	10.8756	0.00010238	27284.8	37987.3	74050.3	54186.8	23543.4	46585.8	31247.2	38370.8	55823.7	72784.1	47289.8	49473.4	64516.5	37278.7	87296.7	64722.4	59796.8	152056	97863.2	105826	59928
ENSMUSG00000022197	Pdzd2	0	0.687179	0.0383981	5.59087	0.0116926	2493	1618	3886	1912	1506	2733	938.001	924.999	580	168	1437	1188	377	1772	1664	747	1374	482	1236	669	1426
ENSMUSG00000056222	Spock1	0	0.701405	0.0134958	7.43925	0.00127366	6092	8462	10304	6943	5209	7635	3130	3135	2087	749	4202	3165	1392	4817	5840	2806	3197	1628	3311	3198	5972
ENSMUSG00000028430	Nol6	0	0.724654	0.0194589	6.19696	0.00332619	2754	4208	5090	2854	1808	3593	1479	1401	727	311	1809	1366	515	2496	2175	1205	1479	656	1603	1080	2566
ENSMUSG00000043079	Synpo	0	0.730681	0.0144947	6.99505	0.00155863	5402	5516	9354	5429	3886	5290	2631	2423	1769	470	3241	2689	1091	3586	4396	2414	2823	1327	2561	2490	3606
ENSMUSG00000063455	D630045J12Rik	0	0.931738	0.017803	4.91379	0.00269028	1578.94	2001.93	2380.4	1326.89	965.983	1818.9	458.941	509.934	320.915	90.975	768.979	543.907	210.877	1066.95	1168.85	518.966	515.999	223.751	514.917	501.771	919.953
ENSMUSG00000021279	Cdc42bpb	0	0.661495	0.0257176	6.45762	0.00583602	3180	4391	5972	3778	2168	4212	1753	1725	972	326	2160	1665	676	3164	3100	1625	1965	805	2080	1363	2869
ENSMUSG00000095526	Gm10243	0	-0.73194	0.0305717	6.26054	0.00794738	859.113	2039.61	3154.61	2130.33	564.786	2509.95	1792.9	1351.47	2867.24	4090.12	1723.42	1903.34	2094.4	1586.42	1901.65	1926.47	1969.14	5133.29	3506.26	3848.2	2911.71
ENSMUSG00000055013	Agap1	0	0.588606	0.0367476	6.95514	0.010868	3801	6739	8943	5884	2796	6739	2336	2122	1379	565	2766	2730	1111	4669	4353	2466	2919	1193	3377	1788	3870
ENSMUSG00000021948	Prkcd	0	-0.253399	0.657206	4.74534	0.559684	330	1827	709.001	921	255	2542	242.999	426	207.001	288	281	468	364	1338	1918	1416	896	464	493	379.002	792.001
ENSMUSG00000022263	Trio	0	0.711976	0.017395	6.7279	0.00249977	4698	5876	7742	4843	2643	5873	1973	1959	1216	517	2575	2160	832	3335	3850	1888	2502	1091	2404	1794	3303
ENSMUSG00000013236	Ptprs	0	0.622719	0.0206783	7.78942	0.00381809	9071	12634	14964	8728	5139	10796	4216	3862	2533	1055	5325	4251	1794	7453	8027	4024	4568	2384	4843	4392	7311
ENSMUSG00000020747	2310067B10Rik	0	0.771958	0.030691	5.33098	0.00800609	1607	2275	3275	1788	1182	2381	743.999	674	404	152	960.001	876.001	287	1489	1418	644	1096	291	949	542	1223
ENSMUSG00000025224	Gbf1	0	0.836948	0.0128672	5.76704	0.00109527	2234	3581	3810	2363	1462	3062	1019	1050	620.999	234.001	1326	1032	429.999	1830	1912	881	1103	453.999	1105	780.001	1751
ENSMUSG00000073557	Ppp1r12b	0	0.750254	0.0120479	6.32379	0.000894203	3681	3848	5847	3987	1828	4712	1575	1525	1109	352	1853	1817	615	2709	2830	1450	1907	738	1958	1263	2580
ENSMUSG00000041638	Gcn1l1	0	0.797212	0.0259412	5.24711	0.00591856	1769.58	2461.7	2877.41	1745.13	941	2089	760	686	344.612	138	955.861	711.716	248	1532	1123.62	632.87	776.738	330	821.734	566.227	1433.41
ENSMUSG00000024163	Mapk8ip3	0	0.661503	0.0151979	8.09672	0.00178162	10336	15700	18389.3	11459	6456.65	14290.6	5559.67	5306.89	3125.15	1497.22	6555.68	5111	2224	9290.47	8882.4	4784.56	5781.25	3017.74	6307.52	4623.14	9378.44
ENSMUSG00000037012	Hk1	0	0.652738	0.015314	7.88202	0.00181969	8286	12707	15543	9116	6068	10451	4522	4421	2694	1114	5931	4101	2041	7269	7832	3991	4826	2395	4762	4037	8280
ENSMUSG00000067786	Nnat	0	-0.267162	0.423368	7.50029	0.315022	2865	12895	14421	4461	2328	9602	2847	2290	5064	8893	3033	4094	4308	5690	6734	3761	7168	5781	9553	2751	7440
ENSMUSG00000024871	Doc2g	0	0.216315	0.740154	2.00519	0.657025	753.093	49.406	173.013	497.487	43.275	951.099	82.853	66.257	71.711	39.05	74.32	606.64	45.52	89.745	91.821	37.428	592.683	126.102	116.317	93.371	438.728
ENSMUSG00000024985	Tcf7l2	0	0.2759	0.674666	3.75009	0.580002	200.002	1923	533.998	461.999	276.998	1432	110	183.999	112.001	141.001	143	318.001	268.001	921.002	709	742.999	300.999	229.001	184	87.001	307
ENSMUSG00000092035	Peg10	0	0.514768	0.150463	5.71562	0.0821918	1235	4666	3688	2376	1342	4507	1145	921	935	948	1243	1063	840	2468	1345	492	2055	912	2350	467	2414
ENSMUSG00000064337	mt-Rnr1	0	-0.882573	0.0090313	12.7557	0.000263999	101591	143908	239818	185764	86534	141290	136820	160265	186742	251706	173476	178828	235600	113269	258364	230600	253257	499566	325402	325228	239268
ENSMUSG00000026116	Tmem131	0	0.739791	0.0256225	5.69657	0.00580188	2354	3105	3478	2111	1749	3092	830	858	544.999	205	1192	1125	413.001	1748	1886	1005	1089	517	1014	862	1557
ENSMUSG00000020893	Per1	0	0.852549	0.023098	5.56476	0.00472313	2431	2155	3545	1594	1053	1763	966	865	498	164	921	1108	318	1343	1393	749	860	305	769	608	1434
ENSMUSG00000039716	Dock3	0	0.676608	0.0165748	7.27734	0.00220821	7024	6450	10249	6444	4114	7775	3017	3023	2027	636	3907	2988	1157	4886	4855	2543	3188	1884	3366	3025	5602
ENSMUSG00000004113	Cacna1b	0	0.769514	0.0199752	5.7115	0.003583	2511	3352	4006	2179	1290	2787	972.001	871	618	209	1272	1013	375	1856	1855	917.001	1039	473	1097	912	1719
ENSMUSG00000034570	Inpp5j	0	0.606761	0.0415372	5.649	0.0132725	3125	2305	2953	2941	1247	3869	857	794	546	257.001	1070	1664	443	1563	1992	1121	1507	621	1009	853	1613
ENSMUSG00000068397	Gm10240	0	-0.890507	0.178843	3.80994	0.103154	101.455	638.541	1421.82	865.497	36.604	789.08	207.047	179.519	753.439	768.172	201.633	694.526	624.403	361.988	547.594	806.083	570.075	1382	845.523	787.017	619.113
ENSMUSG00000048385	Scrt1	0	0.425956	0.126443	7.26256	0.0653368	4932	5501	8268	7186	4597	6469	3008	2658	1494	453	3638	3573	1441	5072	5908	3911	3475	2158	4025	2859	4033
ENSMUSG00000029093	Sorcs2	0	0.845991	0.0174525	5.0696	0.00253596	1493	2221	2839	1158	829	2198	637	567	339	144	807.001	664	230	1308	945.001	441	657.001	328	795	335	1299
ENSMUSG00000024608	Rps14	0	-0.518584	0.0963728	7.85592	0.0450917	3548.98	5845	7707.89	8159.95	1608.99	5757.92	5637.97	6579.97	6738.94	8941.84	4794.99	5069.91	3567.91	3518.99	5149.98	5633.94	5673.98	16726.9	9464.97	10602	9794.98
ENSMUSG00000025422	Agap2	0	0.373578	0.141435	9.49185	0.0757357	22965	25536	49991	30488	15384	30390	15142	13660	8492	2659	17542	16810	7114	25149	24470	16814	19598	9084	23949	12470	21781
ENSMUSG00000030739	Myh14	0	0.803041	0.0373735	4.81109	0.0111814	994	1926	2211	1321	625	1790	529.001	444	222	71.001	722	590	189	1270	778.999	472	492	223	673	334	977
ENSMUSG00000029581	Fscn1	0	0.625046	0.0193529	7.28763	0.00327214	6460	5841	8957	6771	4569	7064	3235	3385	2240	570	4564	3598	1357	4880	5692	2707	3050	1910	3178	3555	5426
ENSMUSG00000021819	Zswim8	0	0.639298	0.0348732	6.26068	0.00996957	3409	4217	5304	3299	2156	4004	1403	1293	810	324	1781	1723	674	2667	2750	1559	1733	807	1699	1286	2350
ENSMUSG00000064358	mt-Co3	0	-0.854186	0.00877529	12.5294	0.000239978	86196.6	122083	196796	179743	64112.1	172190	151586	114065	154645	201267	120231	144463	202948	115218	215817	188667	198396	428587	361630	314180	203529
ENSMUSG00000020340	Cyfip2	0	0.635278	0.0155848	9.48757	0.00189963	23911	30254	44157	30140	21888	29184	14167	14744	9720	3250	18945	13064	5859	21404	23690	12887	13057	8279	14683	15482	23130
ENSMUSG00000033253	Szt2	0	0.782202	0.0718778	4.44144	0.029988	1293	1499	1665	1090	647	1331	404	292	170	48	513	574	119	913.999	920.999	517	558.999	180.001	511	294	632
ENSMUSG00000040327	Cul9	0	0.692708	0.0340448	5.60009	0.00960657	1870	2785	3597	2138	1141	2516	985	861	488	164.999	1215	918.001	382	1901	1624	955	1010	409	1251	683.001	1639
ENSMUSG00000064339	mt-Rnr2	0	-0.895958	0.00753293	13.4503	0.000122284	171264	269343	400201	322848	117844	256781	235665	283967	303594	431673	284790	272380	358619	211698	450972	397225	413862	855836	598942	529307	456276
ENSMUSG00000042388	Dlgap3	0	0.308095	0.243564	8.27772	0.155037	9119	10048	21016	13384	8187	13060	6263	5682	3646	1102	8037	8158	2938	11149	12328	8010	8486	4351	10392	5571	9012
ENSMUSG00000040543	Pitpnm3	0	0.548754	0.0653694	6.1279	0.0261189	3022	2787	4673	3487	1856	3502	1312	1196	834	202	1828	1726	615	2372	2618	1465	1998	748	1814	1355	2109
ENSMUSG00000036529	Sbf1	0	0.549155	0.0439403	6.92728	0.014564	3779	6298	8119	5337	2460	5263	2589	2460	1421	451	3003	2454	993	4452	4398	2748	2888	1198	2953	2206	3914
ENSMUSG00000039202	Abhd2	0	0.580784	0.0404591	6.58078	0.0127016	3633	4183	6218	3861	2711	4360	1797	1833	1093	337	2317	1891	768	3293	3547	1785	2536	1046	2159	1641	3241
ENSMUSG00000086040	Wipf3	0	0.630375	0.0316414	7.16831	0.00846979	5323	6850	10138	6812	3898	6382	2412	2989	1955	655	3637	3223	1272	5102	4590	3404	3425	1419	2938	3142	3487
ENSMUSG00000036057	Ptpn23	0	0.749159	0.0399157	5.06323	0.0124419	1536	2045	2598	1510	1033	1988	576.001	495.999	307.001	111	749	808	260	1246	1352	711	725.001	290.001	662.001	494	938.999
ENSMUSG00000049807	Arhgap23	0	0.535086	0.0759507	6.31059	0.0324738	2602	4196	5266	3393	1967	3970	1421	1312	761	257	1826	1713	771.001	3006	2902	1700	1815	828	1756	1452	2282
ENSMUSG00000039057	Myo16	0	1.01767	0.0103317	4.3826	0.000472891	1583	1104	1591	1164	571	1954	379	318	242	105	499	604	120	559	602	276	479	205	322	297	785
ENSMUSG00000033597	Caskin1	0	0.600777	0.0327718	6.60058	0.00903124	3212	5879	6866	4368	2435	5145	1931	1599	968	469	2185	1981	819	3492	3355	2027	2238	1047	2374	1558	2892
ENSMUSG00000030329	Pianp	0	0.683587	0.0165658	6.67223	0.00219932	4049	4949	6782	4338	3193	5384	1953	1684	1360	483	2476	2503	979.999	3393	3089	1617	2073	1030	2237	1890	3279
ENSMUSG00000070570	Slc17a7	0	0.529832	0.0372802	9.43428	0.0111262	24116	26195	40009	28287	17709	21885	14228	15086	10770	2257	17898	12792	5852	17133	24309	15208	15177	9518	13835	17520	23098
ENSMUSG00000030000	Add2	0	0.748877	0.0162355	5.8186	0.0020864	2052	2831	4387	2513	1469	2809	1006	1161	684	240	1542	986	439	1983	1891	1115	1172	438	1303	789	1786
ENSMUSG00000025582	Nptx1	0	0.61295	0.023595	7.69874	0.00491623	7257	11424	12460	9447	4971	6656	3616	4644	2661	828	5005	3921	1730	5735	7101	4627	4581	2346	3579	4499	6431
ENSMUSG00000068373	D430041D05Rik	0	0.761643	0.0120479	6.57954	0.000880705	4269	4513	6798	4057	2882	4103	1786	1843	1275	466	2493	1626	707.999	2855	3432	1502	1642	1032	1815	1965	3066
ENSMUSG00000018474	Chd3	0	0.540212	0.0281222	8.84276	0.00685907	14304	24800	35659	18730	8866	23934	9203	7962	7421	2243	10387	9491	4153	15603	16165	9817	11819	4872	13364	8242	14752
ENSMUSG00000024050	Wiz	0	0.704401	0.0545736	5.0603	0.020083	1220	1862	2776	1640	1067	1877	551	477.999	318.001	105	743.999	811	246.001	1268	1334	699	796	255	827	486	888.001
ENSMUSG00000038112	AW551984	0	0.399776	0.509904	3.4785	0.402661	215.001	1884	823	424.001	149.999	1140	272.999	140	190	511	253	196.001	242.001	619.999	361.999	106.999	446	154	741.999	41	872
ENSMUSG00000026204	Ptprn	0	0.533141	0.0324747	8.30189	0.00885494	12522	15585	19756	11983	8811	14831	5840	5654	3678	1592	8284	6564	2926	10879	11330	5342	6830	3779	7326	6017	11139
ENSMUSG00000040276	Pacsin1	0	0.600023	0.0178228	8.48559	0.00269886	13174	16849	22309	15450	10123	16699	6636	6322	4747	1646	9289	7317	3284	10756	12377	6837	7503	4127	7507	7060	11629
ENSMUSG00000049804	Armcx4	0	0.792063	0.0181734	5.24464	0.0028288	1696	3051	2731	1531	782	2426	749	719	358	200	915	620	254	1427	1098	550	703	416	860	547	1497
ENSMUSG00000038894	Irs2	0	1.26354	0.0104709	4.14713	0.000504696	826	1544	1709	845	480	1153	332	324	134	48	389	318	121	630	558	248	309	96	281	130	462
ENSMUSG00000038020	Rapgefl1	0	0.591111	0.0359505	6.59799	0.0105	3694	4954	6609	3943	2239	3905	1703	1750	1306	296.001	2304	1880	699	2995	3488	2327	2136	1053	2120	2181	2989
ENSMUSG00000022946	Dopey2	0	0.657541	0.0413123	5.75623	0.0131547	2070	2888	3615	2335	1564	2629	993	907	506	191	1337	1033	391	2021	1833	1018	1135	553	1056	961	1611
ENSMUSG00000041757	Plekha6	0	0.636039	0.0389035	5.8455	0.0119705	2403	3552	3477	2697	1502	3079	966	926	610	215.001	1265	1143	507	2116	2181	1147	1340	558	1221	1059	1754
ENSMUSG00000061477	Rps7	0	-0.793887	0.0120479	7.92294	0.000890447	3551.34	5554.68	8783.58	7073.21	2154.75	6643.12	4801.86	5463.72	6973.08	9761.77	5040.63	5473.88	6636.14	4292.2	7462.04	7553.28	7790.8	18079	12042	12639.2	8763.47
ENSMUSG00000040225	Prrc2c	0	0.671716	0.0191397	6.8461	0.00318448	5236	7037	8517	4625	3198	6654	2034	1858	1385	660	2518	2351	1011	3691	4010	2111	2445	1391	2609	2142	3575
ENSMUSG00000028649	Macf1	0	0.488614	0.0618922	7.81771	0.0241519	9540	12963	15193	9341	4750	13068	4014	4079	2956	1202	4994	5034	2062	8356	9493	5162	5928	2656	6516	4253	7759
ENSMUSG00000024617	Camk2a	0	0.392278	0.120385	11.0803	0.0611148	64617	80104	141970	85918	54296	72836	41781	41103	29014	7913	56363	45466	20062	70272	78674	54919	48296	26904	53586	48656	64651
ENSMUSG00000036098	Myrf	0	0.672462	0.0588192	5.24384	0.0225241	1237	2260	2431	1741	1194	2240	737.001	646	262	133	793	848.001	292	1473	1455	823	670	468	642	538	1069
ENSMUSG00000039001	Rps21	0	-0.693745	0.0217596	7.56939	0.0042151	2957	5134	6303	6145	1091	5048	4451	4818	5072	6681	4112	3773	3779	3821	5230	4837	5332	14220	9159	9608	7250
ENSMUSG00000042700	Sipa1l1	0	0.430016	0.087747	8.30824	0.0396469	12067	9821	20853	13717	8480	14096	6361	6177	4448	1151	8387	7633	3148	10096	12360	7770	8010	4315	9376	6219	9492
ENSMUSG00000062328	Rpl17	0	-0.788795	0.0120479	8.55799	0.000893373	5208.16	8511.14	12748.4	11158.8	4137.25	9989.19	7175.35	7567.79	10973.1	16945.5	7927.6	9318.59	10234	6936.75	11170.4	10597.1	11826.4	26643.8	17506.7	18153	12804
ENSMUSG00000053930	Shisa6	0	0.908731	0.074709	3.96783	0.0316999	533	1927	1568	984	323	897	179	275	93	58	305	252	102	695	671	518	281	89	212	281	368
ENSMUSG00000006307	Kmt2b	0	0.729892	0.058813	4.7565	0.0225066	1444	1647	2096	1315	716.001	1661	441.001	371	244	78	607.001	607	207.999	1148	1048	571	625.001	221	590	399	831
ENSMUSG00000097767	Miat	0	0.311908	0.26354	7.45374	0.1715	9284	10085	10252	6664.9	3433.96	6158.59	2993	2718	2575.86	801.725	3450	4079.24	1644.34	6104	9813	5679.76	4230	2382	4338.13	6857	4575
ENSMUSG00000016763	Scube1	0	0.721067	0.0320216	5.18908	0.00863594	1997	1570	2294	1418	1309	2176	697	667.999	530	95	1158	887.999	352.999	1216	1705	661.001	609	436	556.999	882	1264
ENSMUSG00000024112	Cacna1h	0	0.629322	0.0648629	5.36732	0.0258212	2032	2369	3537	1719	1087	2468	642.999	651.001	465	158	938	1009	338	1621	1399	863.999	1118	413	1125	667.999	1247
ENSMUSG00000074305	Peak1	0	0.807642	0.0186061	5.37316	0.00297624	1506	2627	3698	1950	1112	2330	670	708	517	177	997	727	320	1426	1793	772	709	363	816	649	1261
ENSMUSG00000062591	Tubb4a	0	0.522627	0.0347588	9.11062	0.00990067	15789	24733	29704	23230	18481	24057	10080	9555	6961	2564	13327	11334	4981	15307	21318	11228	12227	6640	10037	11186	18343
ENSMUSG00000009569	Mkl2	0	0.652577	0.0174566	7.40306	0.00254484	7234	7170	12257	6791	5134	8069	3010	3247	2413	769	4293	3428	1417	5211	5711	2841	3914	2189	3713	3315	5272
ENSMUSG00000059495	Arhgef12	0	0.560173	0.0265324	7.57998	0.00616888	6884	8926	12452	8616	4684	9513	3677	3789	2528	830	4665	3828	1735	6548	7507	3994	4701	2117	5113	3608	6089
ENSMUSG00000060166	Zdhhc8	0	0.629782	0.0437172	5.75654	0.0144349	2156	2308	3387	2311	1897	2526	973	816	630	154	1441	1096	414	1699	1849	1032	1047	558	1165	1140	1692
ENSMUSG00000041261	Car8	0	-0.160756	0.716132	3.86814	0.627877	191	521	472	4059	163	310	245	298	327	291	267	225	579	315	711	336	337	703	588	473	448
ENSMUSG00000028782	Adgrb2	0	0.494992	0.0467381	8.02919	0.0158408	9335	11775	17949	11325	5855	10437	5070	5207	3177	1086	6628	5549	2146	8994	9152	5640	6071	3122	6693	5314	8241
ENSMUSG00000032875	Arhgef17	0	0.585593	0.0279976	7.19033	0.00680981	5314	7030	8977	6202	3906	6425	2679	2709	1533	693	3469	3038	1146	4710	4579	2840	3233	1590	3096	2602	4525
ENSMUSG00000021313	Ryr2	0	0.558122	0.06301	6.47884	0.0247862	4572	4987	5832	3618	2006	4131	1564	1608	1040	368	2215	1924	716	2717	3433	2163	2099	1022	1971	1983	2831
ENSMUSG00000064354	mt-Co2	0	-0.933607	0.00551111	11.0423	2.12e-05	27886.7	38575.8	86107.8	55876.9	28472.2	62234.1	30110.8	34438.4	46517.6	50458.5	34532.6	48449.1	79512.3	50776.7	95993.6	81262.1	78041.4	137631	123394	86438.4	61837.7
ENSMUSG00000050856	Atp5k	0	-0.682882	0.0275757	6.2926	0.00662776	1401	1888	2986	2531	482	2492	1738	1572	2555	3253	1722	2133	2331	1724	1803	1665	2023	5021	3606	4901	2790
ENSMUSG00000090733	Rps27	0	-0.623307	0.0316414	7.91663	0.00847049	3990	6333.48	8180.17	7657.31	1685.27	6226.35	5482.13	6057.11	6941.21	9681.42	5092.14	5134.43	4357.98	4266	5966.53	5788.45	6779.34	16301.4	11604.4	11679.8	9883.87
ENSMUSG00000019929	Dcn	0	-0.384074	0.373238	3.87794	0.268846	182	1476	1995	282	118	504	116	164	323	705	130	310	267	311	1269	506	658	457	915	298	369
ENSMUSG00000050271	D8Ertd82e	0	0.970586	0.0173999	4.6236	0.00250371	1015	1791	2053	1312	734	1370	409	445	225	75	529	425	205	856.001	1012	447	451	158	413	333	707
ENSMUSG00000043388	Tmem130	0	0.546324	0.0363614	7.40482	0.0107048	4666	14160	11258	6241	3663	11224	3400	2925	2417	2065	3714	3290	1859	6152	4900	2272	4182	2052	4811	2358	7646
ENSMUSG00000038453	Srcin1	0	0.518017	0.041966	7.72552	0.013512	6953	9756	14471	9176	5250	8996	4260	3730	2438	888.001	5048	4475	1724	7106	7688	4147	4834	2684	4866	4102	6739
ENSMUSG00000001552	Jup	0	0.759815	0.0174525	5.26725	0.00253798	1585	1753	2273	2201	1052	2178	832	851.001	388	124.001	973	932	266	1435	1157	621	889	408	813	592	1305
ENSMUSG00000032777	Gtf3c1	0	0.660761	0.0175537	6.51397	0.00257851	3657	4836	6439	3813	2227	4615	1858	1767	1000	487	2221	1699	723	3129	3092	1557	1894	998	2146	1449	3222
ENSMUSG00000000632	Sez6	0	0.535222	0.0488241	7.44307	0.0169948	7620	6628	13453	6499	4946	9429	3090	2731	2047	1086	4304	4067	1501	5882	5241	2393	4227	2656	4010	2673	5960
ENSMUSG00000005892	Trh	0	0.327267	0.642822	2.86804	0.543776	369	830	501	298	58	952	159	42	192	460	99	327	156	359	160	41	457	88	749	32	721
ENSMUSG00000079641	Rpl39	0	-0.681221	0.0290307	6.49219	0.00725554	1309.24	2376.98	3304.08	3001.43	580.833	2479.18	2196.27	2219.33	2833.88	3819.52	1961.76	2207.33	1899.84	1812.73	2314.14	2168.33	2434.59	6548.43	4474.64	4499.47	3835.61
ENSMUSG00000003810	Mast2	0	0.523383	0.0492351	6.7648	0.0172254	3511	5360	6932	5121	2900	5337	2177	2009	1512	407	2629	2586	965.999	3935	4636	2726	2695	1305	2991	2022	3103
ENSMUSG00000066357	Wdr6	0	0.399307	0.17514	6.56137	0.100342	2630	8547	7094	3182	1314	5810	1778	1606	1221	1434	1822	1542	1084	3631	2641	1331	2429	1273	3365	1125	4445
ENSMUSG00000033161	Atp1a1	0	0.538281	0.0302235	8.80231	0.00781981	20268	16178	21075	17511	11812	15363	9682	9995	4198	2404	12688	7536	4358	11481	11901	6386	7228	6531	8475	9476	17435
ENSMUSG00000034390	Cmip	0	0.595892	0.0190434	8.03882	0.00315794	9627	14617	17740	10168	7632	13742	4704	4262	3477	1430	5984	5926	2636	8027	9028	4617	5587	3126	5466	5431	8579
ENSMUSG00000003378	Grik5	0	0.495641	0.0536396	7.21273	0.0195585	4997	6615	10443	6110	3403	6193	2848	2478	1805	598	3392	3276	1177	5085	4899	3106	3758	1669	3899	2652	4586
ENSMUSG00000009216	Fam163b	0	0.555004	0.0474494	6.45691	0.0162573	3308	3558	5361	3536	2449	4186	1658	1543	1197	242	2338	2026	738	2714	2761	2011	2018	1162	1974	1860	2644
ENSMUSG00000024855	Pacs1	0	0.730062	0.0191606	5.64395	0.00319499	1826	2709	3488	2132	1438	2458	865	873	596	169	1186	957	399	1580	1739	836	967	453	1096	795	1695
ENSMUSG00000002052	Supt6	0	0.663782	0.0154798	6.86459	0.00186691	4304	6241	7818	4761	3078	6136	2212	2177	1425	665	2886	2206	1015	3582	3884	2122	2408	1147	2568	1966	3920
ENSMUSG00000002489	Tiam1	0	0.753644	0.0105385	6.26667	0.000525696	3370	4823	5966	3631	1587	4737	1368	1255	1166	416.999	1731	1501	615.999	2258	2549	1357	1688	924	1529	1323	2470
ENSMUSG00000029050	Ski	0	0.554869	0.0374314	6.82403	0.0112125	3827	4858	7986	5417	2990	5100	2045	2043	1354	438.999	2645	2573	1050	3611	3892	2218	2700	1266	2988	1967	3453
ENSMUSG00000025794	Rpl14	0	-0.836296	0.00811775	8.16857	0.000174386	3898.96	7156.16	9564.85	8785.46	2438.85	7578.51	5521.52	5960.06	7372.88	10919.9	5697.89	6092.82	6898.34	5572.03	9707.87	9096.66	9756.6	20975.2	13424.4	14673.9	10396.3
ENSMUSG00000061589	Dot1l	0	0.41175	0.204129	5.34649	0.122868	2389	1938	2458	2526	998	2025	622.001	628	476	134	909.001	1208	409	1519	2106	1219	1428	526.001	1076	909	1003
ENSMUSG00000024008	Cpne5	0	0.564009	0.0321149	6.66759	0.00868901	3884	2698	7072	4056	3181	4816	2255	1925	1654	456	2912	2494	931	3239	2915	1242	2413	1345	2734	1762	3835
ENSMUSG00000003316	Glg1	0	0.66279	0.0116763	7.31973	0.000805784	6224	9289	10159	6659	3392	7861	3034	2993	2005	903	3592	3205	1357	5294	5118	2382	2789	1853	3169	3195	5717
ENSMUSG00000052040	Klf13	0	0.547346	0.0369261	7.05441	0.0109631	4514	6056	8417	6520	2912	5435	2675	2534	1723	481	3232	3055	1122	4430	4579	2898	2724	1534	3247	2718	4093
ENSMUSG00000027894	Slc6a17	0	0.600949	0.0147175	8.32018	0.00162165	12345	15301	19418	12655	8264	14484	6062	6554	4066	1636	8073	5742	2807	9745	11300	5454	7112	3888	6325	6341	11004
ENSMUSG00000027457	Snph	0	0.490924	0.0459206	7.9102	0.0154692	7495	10179	16598	10571	6074	10278	4860	4782	3469	938	5884	5483	1976	7816	9174	6074	5674	3088	6613	5056	7114
ENSMUSG00000029778	Adcyap1r1	0	0.53985	0.0321001	6.84198	0.00867713	4035	7792	8019	4683	1811	6568	2363	2085	1444	779	2551	2161	1108	4553	3733	1899	2944	1290	3322	1660	4357
ENSMUSG00000009927	Rps25	0	-0.765446	0.0124694	7.60056	0.00101295	2908.66	4967.98	7072.71	6420.3	1719.06	5627.98	4056.97	4014.98	5761.97	7714.94	3947.96	4707.5	4579.99	3572.88	6099	6063.71	6049.45	15104.4	10346	10699	7487.43
ENSMUSG00000032356	Rasgrf1	0	0.636824	0.0132222	8.1068	0.00120651	9287	17250	18173	10589	7478	13902	4577	4991	3918	1681	6315	5340	2408	8013	9702	5536	5183	3028	6177	5284	8649
ENSMUSG00000020220	Vps13d	0	0.587269	0.0446905	5.95173	0.0149124	2459	3758	4352	2641	1339	3486	1097	1117	697.999	282	1466	1249	450	2273	2330	1263	1516	701	1577	1003	2058
ENSMUSG00000048142	Nat8l	0	0.5531	0.0209957	7.85127	0.00392817	8374	9551	11392	10564	5243	8989	5204	4920	2974	913	6118	4578	1900	7202	7363	4272	4108	2919	5091	5518	8169
ENSMUSG00000056258	Kcnq3	0	0.612806	0.0174185	7.16741	0.00251823	5631	6549	10308	5376	3765	6055	2689	2705	2291	678	3742	2796	1115	4294	6527	2970	2542	1588	3078	3458	4347
ENSMUSG00000070509	Rgma	0	0.549669	0.0837301	5.37974	0.0371598	1260	2562	3088	1791	1155	2302	658	663	366	172	932	934	354	1623	1546	882	1102	427	1005	521	1282
ENSMUSG00000018339	Gpx3	0	0.00466825	0.992673	4.56817	0.988475	340	2706	1192	724	476	1728	434	358	504	1292	378	537	562	1007	832	299	804	593	1176	328	1257
ENSMUSG00000029765	Plxna4	0	0.623701	0.0274474	6.28411	0.00657339	2921	5127	5538	3081	1823	3756	1369	1425	995	359	1936	1397	641	2769	2910	1692	1593	827	1591	1716	2403
ENSMUSG00000078901	Gm14440	0	-0.391085	0.744991	-0.38683	0.662402	259.216	297.244	666.606	0	184.62	363.514	0	0	0	307.942	107.1	437.548	94.843	231.218	691.058	201.221	0	0	0	297.415	105.862
ENSMUSG00000053580	Tanc2	0	0.623823	0.0177403	7.13393	0.00266245	6051	6451	9195	5509	4010	7013	2641	2535	2009	703	3470	3228	1153	4503	5065	2483	2631	1733	3135	2975	4586
ENSMUSG00000026883	Dab2ip	0	0.516276	0.051003	6.41002	0.0181845	2919	3453	5260	4546	2002	3395	1674	1607	927	275.001	2145	1739	715	3103	3001	1772	1852	1020	2118	1702	2564
ENSMUSG00000026452	Syt2	0	0.839205	0.00811775	5.39445	0.000177706	1560	2561	2350	3294	1023	1763	1021	791	465	187	1068	701	298	1203	1279	615	669	465	808	890	1482
ENSMUSG00000051726	Kcnf1	0	0.853402	0.00551111	5.94745	2.06e-05	3389	2705	4444	2441	1309	3393	1433	1485	1047	322	1589	1200	492	1788	1862	775	1156	718	1362	1090	2233
ENSMUSG00000027350	Chgb	0	0.535869	0.0254682	8.23096	0.00573572	10113	14908	15918	11549	7651	11155	5750	6623	3531	1578	8251	5072	2831	8554	9986	5930	6802	3133	5209	6582	10371
ENSMUSG00000022708	Zbtb20	0	0.395268	0.13344	7.35865	0.0701625	5382	9312	10391	8349	3168	8914	2511	2826	2354	840	3098	4472	2013	6386	7240	4650	3980	1737	4529	4091	4388
ENSMUSG00000057841	Rpl32	0	-0.730343	0.0143144	7.75283	0.00150869	3066	5213	7407	6692	1887	5992	4393	4480	6021	8663	4516	4885	4559	3723	6254	5997	6436	15774	10486	10412	7916
ENSMUSG00000028433	Ubap2	0	0.631231	0.047572	5.34067	0.0163199	1424	2184	2975	1639	1284	2164	668	617	436	139	921	966	329	1485	1494	875	975	390	891.999	629	1113
ENSMUSG00000040563	Lppr2	0	0.632955	0.0174566	6.78859	0.00254558	3849	6199	8083	4534	2794	4717	2006	1936	1553	549	2698	2245	862	3404	3988	2380	2239	1121	2325	2223	3251
ENSMUSG00000033955	Tnks1bp1	0	0.762231	0.0187334	5.27425	0.00303537	1640	2371	2749	1547	1019	1804	689	776	397.001	138.001	897.999	650	339	1323	1337	820	755	306	714.999	641	1236
ENSMUSG00000062997	Rpl35	0	-0.806435	0.0100381	7.95455	0.000422333	3194.21	5619.64	9179.98	7376.49	2518.07	6136.68	4221.42	4951.34	6716.05	9249.66	5044.87	5960.25	5502.7	4246.15	7589.22	8208.73	7403.26	18010.7	11364.2	12413.1	8801.1
ENSMUSG00000052305	Hbb-bs	0	0.674896	0.219293	5.03044	0.135113	243.005	509.148	1317.35	483.18	501.961	268.162	100.257	520.711	87.862	138.955	37.169	105.206	25.725	79.85	319.173	325.851	318.438	380.081	130.534	1158.31	422.761
ENSMUSG00000045983	Eif4g1	0	0.658755	0.00961321	7.36326	0.000347987	6097	8880	10433	6524	4014	7998	3481	3511	1933	987	3955	2756	1422	5038	5398	2730	3286	1847	3680	3021	6153
ENSMUSG00000070802	Pnmal2	0	0.68467	0.00811775	8.05528	0.00016082	8873	18367	18240	10852	5464	15539	5965	5456	3995	2559	6064	4694	2674	8467	7085	3793	5339	3131	6845	4283	10848
ENSMUSG00000020261	Slc36a1	0	0.752348	0.0139677	5.57086	0.00140211	1905	2428	3299.97	2223	1239	2029.97	1023	955	597	152	1167	1037	405	1634	1786	835	945	466	928	851	1435
ENSMUSG00000021097	Clmn	0	0.389733	0.216827	5.88392	0.132934	1574	3998	3993	2534	1029	3214	885	957	553	274	1084	1169	605	2548	2608	1707	1369	635	1360	1028	1601
ENSMUSG00000055333	Fat2	0	1.53877	0.172857	-1.30803	0.0986526	2	97	37	1873	19	8	1	6	14	1	7	1	48	3	98	2	21	1	15	2	5
ENSMUSG00000021198	Unc79	0	0.718826	0.019425	5.43035	0.00330099	2290	2011	3128	1998	1210	2330	809.001	792.001	566.001	165.001	1096	993.999	403	1498	1817	816.999	904	465	1001	690.999	1233
ENSMUSG00000047675	Rps8	0	-0.644605	0.0235459	7.9613	0.00490167	4031.57	6943.96	8838.35	8453.93	1932.86	7591.27	5959.88	5238.37	7534.1	9867.99	4588.05	5891.51	5845.78	5480.82	6924.39	6296.12	7030.67	17186.9	11919.3	13730	9668.88
ENSMUSG00000032826	Ank2	0	0.588843	0.0160164	8.5123	0.00201407	13708	19333	26799	14088	8818	18660	6768	6612	4790	1951	8631	7125	3531	10737	13638	6906	7546	4722	8388	7092	11670
ENSMUSG00000038604	Fam65a	0	0.713894	0.0213673	5.51119	0.00408805	1985	2502	3370	1989	1486	2536	830	741	524	208	1047	1039	389	1487	1492	848	1061	482	942	780	1371
ENSMUSG00000046480	Scn4b	0	0.304958	0.212507	7.66541	0.1295	7688	2808	13493	7868	4290	7822	5538	4362	2787	1258	5589	4410	1798	6696	5638	2439	4183	3655	6816	3812	8276
ENSMUSG00000022791	Tnk2	0	0.42739	0.0732724	7.49893	0.0308258	5276	8421	11111	8331	3925	8536	3872	3397	2176	762	4354	3917	1635	6720	6339	3923	4889	2373	5459	3203	5798
ENSMUSG00000060212	Pcnxl2	0	0.664596	0.0193217	5.94523	0.00324891	2371	2678	4242	2539	1587	2494	1264	1220	678	232	1562	1139	414	1914	2084	1065	1194	651	1253	1183	2003
ENSMUSG00000068747	Sort1	0	0.586188	0.0149726	8.38628	0.00172867	12551	15093	20616	12577	8675	13382	6589	7068	4303	1698	8611	6038	2881	10066	11997	5909	5892	4197	6745	7393	11296
ENSMUSG00000038900	Rpl12	0	-0.769671	0.0115331	7.76049	0.000724228	3050.98	4871.09	7861.28	6875.84	2098.65	5512	4430.6	4589.4	6139.15	8471.43	4469.06	5356.36	5275.7	4146.15	6821.32	6601.29	6176.38	15480.9	9687.09	11612.3	7986.24
ENSMUSG00000024130	Abca3	0	0.688692	0.0181734	5.75262	0.00282768	2146	3343	3845	2114	1162	2907	1105	932	597	283	1348	886	372	2021	1505	798.999	1122	659	1149	910	1880
ENSMUSG00000028439	Fam219a	0	0.541446	0.0324747	6.76112	0.00885182	3676	5658	6759	4872	2910	5347	2076	1864	1566	455	2660	2411	1019	3874	3904	2166	2462	1206	2778	2377	3670
ENSMUSG00000038486	Sv2a	0	0.629416	0.0100381	8.44905	0.000412798	13259	18702	19983	14052	8413	16906	7275	6869	4589	2231	8483	6918	3116	10458	10911	5287	6259	4450	6323	7528	13722
ENSMUSG00000040687	Madd	0	0.665955	0.011632	6.96568	0.000764866	4670	6731	7829	5558	2952	5895	2472	2510	1681	627.001	3109	2257	1033	3881	4281	2162	2499	1472	2441	2564	4351
ENSMUSG00000023192	Grm2	0	0.820278	0.0327784	4.50783	0.00903526	1063	1498	1083	1026	768	1171	331	418	187	52	583	497	148	740	711.999	428	381	182	250	564	693
ENSMUSG00000039087	Rreb1	0	0.376949	0.223509	5.32414	0.138549	1991	3191	3608	1684	801	2371	537	562	615	259.999	688	1024	581.999	1796	2607	1460	1192	513.999	1206	865	942.999
ENSMUSG00000062006	Rpl34	0	-0.699369	0.0191124	6.55867	0.00317525	1445.09	2366.37	3110.49	2998.3	611.622	2532.83	2356.18	2639.49	2704.89	3438.28	1836.24	1959.18	1969.94	1975.93	2892.85	2668.07	2928.55	6750.26	4644.79	4725.05	3781.52
ENSMUSG00000034928	Rnf44	0	0.572842	0.0286807	6.74203	0.00709813	3774	4764	7528	4663	2946	5065	2050	1792	1345	472.999	2510	2570	924.001	3432	3441	2089	2383	1259	2759	1949	3127
ENSMUSG00000029016	Clcn6	0	0.625334	0.0194428	6.34475	0.00331354	2915	4776	5264	3479	1934	4240	1599	1498	1055	360	1927	1661	722.999	2855	2744	1476	1804	919	1823	1529	2795
ENSMUSG00000042605	Atxn2	0	0.605179	0.026689	6.25931	0.00624905	2939	4073	4698	3125	2600	3894	1320	1226	930.001	377.999	1667	1682	634.001	2490	2755	1518	1662	917.001	1590	1485	2337
ENSMUSG00000038708	Golga4	0	0.607357	0.0217163	6.14812	0.0041934	2710	3716	4930	3188	1641	3778	1331	1273	986	354	1577	1628	602	2605	2888	1291	1741	669	1595	1402	2356
ENSMUSG00000002496	Tsc2	0	0.617504	0.0304883	5.81639	0.00791633	2143	3034	3922	2388	1445	2915	1017	1002	611	233	1361	1263	479	2019	1903	1120	1176	612	1208	976	1736
ENSMUSG00000033295	Ptprf	0	0.643143	0.0195742	5.90637	0.00338548	2161	3545	4499	2270	1307	3377	1227	1093	677	347.001	1391	1030	499.999	2203	1904	935	1436	635	1536	837	2159
ENSMUSG00000037098	Rab11fip3	0	0.601036	0.0260374	6.21597	0.00595327	2708	3575	4880	3352	1838	3650	1373	1348	877	325	1872	1511	621	2393	2708	1558	1605	727.999	1583	1430	2294
ENSMUSG00000030451	Herc2	0	0.576574	0.0285541	7.0821	0.0070371	5257	7629	9364	5538	2970	7035	2486	2573	1584	770	3340	2534	1126	4635	4972	2514	2871	1771	3018	2498	4362
ENSMUSG00000029505	Ep400	0	0.663341	0.0296354	5.46889	0.0075387	1861.84	2689.79	3216.08	2020	1074	2490.79	756.999	744.998	507	196.001	1032	954.908	369	1631	1531	789.001	920	474.875	991.998	717	1548
ENSMUSG00000074129	Rpl13a	0	-0.573011	0.0395166	8.68439	0.012256	5960	10355	13681	12974.1	3440	10667	9264	8466.86	11776.5	14982.6	7613	9006	8012.33	6676.63	9836	9798.99	10376	26347.8	17011	18213.2	15932.4
ENSMUSG00000029168	Dpysl5	0	0.794731	0.0273369	4.50717	0.00652879	977	1904	1862	960	547.999	1720	396	377	266	114.001	528.999	560	205	1067	773	328	555.001	196.999	518.999	286.001	824.999
ENSMUSG00000037771	Slc32a1	0	0.58639	0.0172721	6.67357	0.00244728	3582	4186	7080	4307	2257	5793	2458	2014	1327	850	2724	2131	954	3496	2634	1051	2560	1350	2798	1388	4622
ENSMUSG00000030123	Plxnd1	0	0.718367	0.0192478	5.55045	0.0032255	2206	2210	4220	1715	1263	2099	1055	788	660	225	1293	924	284	1390	1627	715	864	564	1187	817	1573
ENSMUSG00000028634	Hivep3	0	0.704264	0.029253	5.35281	0.00736077	1724	2261	3238	1904	1293	2143	645	668	422.001	198	914	941	346.001	1471	1431	817	754	514	686	753.999	982.001
ENSMUSG00000025272	Tro	0	0.666977	0.0114564	6.59896	0.000705789	3666	5958	6799	3743	2116	5366	2098	2041	1402	744.999	2237	1680	869.999	3247	3208	1606	2216	951	2621	1519	3904
ENSMUSG00000026443	Lrrn2	0	0.596319	0.0317573	6.17367	0.00852218	2252	4258	4947	2692	1846	3620	1237	1333	773	384	1649	1327	603	2385	2607	1498	1410	714	1483	1202	2394
ENSMUSG00000009075	Cabp7	0	-0.138293	0.71996	5.05253	0.632292	360	2789	2270	1640	328	891	353	821	410	397	645	543	466	1291	1626	2126	763	487	699	1486	726
ENSMUSG00000026924	Sec16a	0	0.708335	0.0227674	5.33803	0.00457636	1798	2425	2961	1749	1038	2205	722	787.001	413	165.999	949	827	325	1370	1381	723	894	431	922	659.001	1318
ENSMUSG00000053024	Cntn2	0	0.486427	0.06828	6.82841	0.0278468	3978	6007	6429	4884	2746	5518	2065	1850	1036	566	2484	2374	1070	4071	3794	2306	2295	1452	2274	2198	3491
ENSMUSG00000020196	Cabin1	0	0.54305	0.0656812	5.7172	0.0262918	2196	2674	3649	2120	1333	2617	887	781	607	216	1333	1123	415	1711	1966	1054	1328	520	1258	917	1703
ENSMUSG00000029420	Rimbp2	0	0.454088	0.0758491	6.60064	0.0324201	4226	4413	6356	3810	2575	4235	1718	1800	1448	459	2289	2168	967	3237	4260	2127	4007	1151	2164	2124	2644
ENSMUSG00000037579	Kcnh3	0	0.512904	0.0501973	6.34912	0.0177404	3297	2449	4842	3557	1962	3052	1853	1772	1111	261	2234	1987	597	2363	2599	1509	1729	1042	2245	1846	2710
ENSMUSG00000024736	Tmem132a	0	0.607254	0.0144947	6.98758	0.00156489	4665	5430	7351	5798	3062	4513	2830	3052	1559	627	3469	2366	1064	3872	3813	1936	2672	1563	2410	2652	4888
ENSMUSG00000049556	Lingo1	0	0.483864	0.0458998	7.65486	0.0154396	7498	7502	11282	7211	6104	7090	3846	4213	2833	900	6053	3985	1981	5745	7535	3806	3977	2519	3710	5368	6645
ENSMUSG00000059273	Zc3h4	0	0.733795	0.0198599	5.15413	0.00348612	1437	2067	2543	1683	908	1960	656	595	361	158	864	737	285	1244	1102	641	689	295	845	513	1165
ENSMUSG00000025332	Kdm5c	0	0.704524	0.0109911	5.47865	0.00058655	2044	2676	3405	1817	1007	1944	811	759	531.999	270	1190	1059	408.999	1669	1732	642	854.999	413	847.001	697	1313
ENSMUSG00000038369	Ncoa6	0	0.660988	0.0264064	5.64729	0.00610561	2081	2515	3488	2228	1638	2525	792.001	833	592	208	1135	1091	397.999	1521	1857	1019	1032	603	994.999	966	1373
ENSMUSG00000032131	Abcg4	0	0.774492	0.0139893	5.15462	0.00142673	1416	2321	2545	1488	956.002	1931	640.001	642	446.999	151	856.999	641	225	1226	1288	653	687.999	326.999	761	629.999	1156
ENSMUSG00000007670	Khsrp	0	0.624659	0.0260972	5.76531	0.00597334	2224	2920	3728	2652	1374	2997	1080	945	625	244	1329	1213	474	1830	1863	1011	1267	623	1242	977	1983
ENSMUSG00000000214	Th	0	1.01291	0.0654896	2.28771	0.026195	581	958	220	428	72	1037	91	72	68	66	74	337	59	146	148	49	330	68	150	35	341
ENSMUSG00000055322	Tns1	0	0.687583	0.0470351	4.61832	0.0160031	1086	1424	1839	1106	589	1530	465	428	200	81	653	593	193	1044	870.999	494	634	204	556.999	319.999	745
ENSMUSG00000030500	Slc17a6	0	-0.159966	0.682273	5.65069	0.588491	781	5204	2025	1366	616	3278	657	1071	594	1536	814	824	1054	2139	2262	1681	1334	1347	1347	829	1779
ENSMUSG00000022000	Zc3h13	0	0.684689	0.0145563	5.87313	0.00158248	2324	3351	3898	2525	1432	3040	1060	1048	755	289	1399	1276	499	2043	1955	979	1011	618	1166	1133	1928
ENSMUSG00000041936	Agrn	0	0.463204	0.0679799	6.57424	0.0276401	4395	5145	6100	3946	2126	4565	1658	1519	1117	482	2132	2073	849.999	3543	3825	2045	2307	1219	2422	1897	3073
ENSMUSG00000051586	Mical3	0	0.575981	0.0579856	5.46956	0.0220742	2007	2271	3181	1935	1218	2296	712	660	457	183	972	1050	353	1504	1733	873	992	516	966	824	1320
ENSMUSG00000031503	Col4a2	0	0.607581	0.10738	4.41047	0.0523214	1259	1414	1540	922	588	1316	370	349	201	63	477	567	184	941	1085	549	616	180	541	365	696
ENSMUSG00000039953	Clstn1	0	0.56176	0.0143929	9.51852	0.00153522	27295	32709	41216	27568	18047	29149	15167	15047	8737	3994	18999	13148	6672	21040	21066	11645	12901	10113	14179	16338	26760
ENSMUSG00000057716	Tmem178b	0	0.654715	0.0116686	6.66388	0.0008025	3705	5599	7122	4002	2423	5139	1895	1910	1531	576	2577	1775	842	3312	3649	1686	1926	1068	2394	2159	3323
ENSMUSG00000025475	Adgra1	0	0.648485	0.0252446	5.50202	0.00563741	1579	3047	3208	1610	1243	2285	725	845	573	218	960	920	419	1730	2028	890	845	457	825	793	1443
ENSMUSG00000058006	Mdn1	0	0.575968	0.0721001	5.03774	0.0301072	1678	2092	2428	1342	733.001	2016	531	537	421.001	141	720.999	841	322	1320	1534	770	936.001	312	958	498.001	957
ENSMUSG00000056553	Ptprn2	0	0.691534	0.00685327	7.31742	7.6e-05	5250	8359	10802	5981	3872	7753	3065	3166	2298	1087	3883	2347	1362	4707	5236	2495	2962	1737	3273	2775	5604
ENSMUSG00000020658	Efr3b	0	0.594268	0.0161165	6.69417	0.00205373	4035	6031	7125	4705	2220	5346	2183	2056	1402	558	2560	1989	979	3739	3896	2028	2428	1215	2518	2121	3569
ENSMUSG00000098188	Sowahc	0	0.524261	0.706903	3.35238	0.61697	335	663	704	582	0	618	309	348	327	361	0	319	361	475	783	483	0	644	647	577	599
ENSMUSG00000087408	Cers1	0	0.727182	0.0139677	5.40121	0.00139236	1456	2362	3167	1738.79	1121	1953	861	765.991	499.587	160.673	987.545	925.194	306	1295.24	1345.68	796	865	372.051	1010	663.689	1338.37
ENSMUSG00000032177	Pde4a	0	0.534063	0.0348744	6.49699	0.00997204	3773	3974	5296	3904	2757	4659	1587	1771	1331	430	2156	2380	849	3006	3740	2029	2324	1088	2027	1922	2659
ENSMUSG00000020460	Rps27a	0	-0.724733	0.0123666	7.59444	0.000972327	3104.06	5058.59	6472.63	6202.64	1487.9	5126.47	4865.42	4749.47	5083.41	6189.31	4066.22	3944.72	4325.58	4214.58	5830.5	5295.48	5743.63	13124.3	10653.2	10308	9106.58
ENSMUSG00000038178	Slc43a2	0	0.75533	0.0129239	5.32176	0.00110826	1504	2297	2631	2012	1016	2192	732	681	484	190	1003	799.001	308.001	1392	1425	641	704.999	366.999	806	668	1254
ENSMUSG00000017639	Rab11fip4	0	0.559947	0.0147982	7.87859	0.00164245	8094	10043	14067	10758	4920	10462	5003	4781	3559	1013	5714	4786	2122	7350	7772	4344	5143	2917	5716	5162	7759
ENSMUSG00000067288	Rps28	0	-0.648053	0.0180023	7.12568	0.00276338	2432.41	3868.34	5824.61	4750.1	1015	5119.71	2824.76	2123.48	4536.98	5553.6	2666.91	4166.32	4103.07	3227.53	3724	3605.13	3826.49	7714.39	6227.39	7049.9	4877.29
ENSMUSG00000046447	Camk2n1	0	-0.71401	0.0161165	11.3208	0.00205431	49605	37620	75015	79914	34966	50130	58884	57122	70252	46386	65945	68322	57489	51330	97268	72121	62133	157332	109481	172581	89815
ENSMUSG00000040111	Gramd1b	0	0.63136	0.0115922	7.09526	0.000745759	6122	6272	8752	6427	3542	6400	2494	2573	2054	763.999	3192	2959	1299	4120	5797	2783	2609	1679	2602	3160	3926
ENSMUSG00000102918	Pcdhgc3	0	0.526871	0.030664	6.49162	0.00798347	2664.29	4444.29	6219.85	4292.98	2003.7	4897.13	1910.87	1582.65	950.909	471.778	2020.02	1793.42	941.992	2951.24	3134.05	1895.18	2278.62	1058.84	2616.34	1223.69	2754.69
ENSMUSG00000056493	Foxk1	0	0.706733	0.0233583	5.23516	0.00483787	1498	2159	3015	1647	894	1834	628	638	398	150	882	689	283	1289	1132	737	831	344	760	633	1151
ENSMUSG00000022054	Nefm	0	0.620195	0.0100853	7.66668	0.000440049	7533	9324	10398	7589	5321	8865	4719	4502	2750	1254	6132	3698	1997	6067	6634	3401	2940	2498	3912	4560	7111
ENSMUSG00000043857	Mgat5b	0	0.595732	0.0309401	5.82482	0.00813224	2053	2684	4399	2213	1296	2740	1149	967	774	220	1344	1343	469.001	2012	2047	946	1287	639	1558	884	1719
ENSMUSG00000025404	R3hdm2	0	0.445844	0.0618922	7.55951	0.0241487	7129	6963	10414	8593	6303	8181	3496	3231	2857	778	4742	4722	2094	5835	7828	4390	4198	2904	4415	4763	5141
ENSMUSG00000031785	Adgrg1	0	0.515104	0.0577837	5.88829	0.0219832	1567	3546	3993	2280	1486	3877	1272	1097	738	326	1423	1360	551	2123	1998	1174	1551	673	1651	821	2374
ENSMUSG00000035545	Leng8	0	0.202355	0.449041	6.87701	0.340757	6557	5627	6927	5492	2437	5320	1740	1567	1440	695.001	2152	3181	1378	4315	6231	3335	3905	1779	3449	3071	3250
ENSMUSG00000042216	Sgsm1	0	0.576414	0.020549	6.28016	0.00376778	3424	4656	5204	3399	1885	4384	1511	1633	1004	485	2136	1553	871	3034	2975	1232	2036	937	2071	1462	2869
ENSMUSG00000030551	Nr2f2	0	0.323485	0.428831	4.44568	0.320559	505	2127	2520	536	214	1521	341	175	517	559	310	326	177	597	1014	503	588	302	761	279	841
ENSMUSG00000041444	Arhgap32	0	0.603272	0.0130235	8.17135	0.00113546	11488	9860	18334	11458	7566	12344	5641	5813	4747	1328	7597	5297	2461	7742	9742	4715	4924	4176	6783	6665	9170
ENSMUSG00000059291	Rpl11	0	-0.610565	0.0272573	7.81367	0.00649111	3299.17	5926.36	8354.06	7552.78	2123.84	6779.07	4716.56	4504.85	6673.81	9298.48	4408.44	5131.74	5054.03	3890.32	6122.11	5854.66	6303.12	15026.3	10026.9	10205.8	8985.27
ENSMUSG00000024773	Atg2a	0	0.662303	0.0396336	5.05106	0.0123117	1267	1802	2376	1432	894	1689	573.999	556.999	313	126	818	739.001	239.001	1231	958.999	634	689	326.001	742.999	454	1103
ENSMUSG00000020802	Ube2o	0	0.643377	0.0139677	6.33187	0.00138729	3217	4623	5283	3234	1844	3987	1691	1544	960	467	1883	1438	704	2589	2632	1347	1631	891	1791	1481	3004
ENSMUSG00000025427	Rnf165	0	0.620994	0.0242013	5.73731	0.00518789	2026	2974	4655	2291	1282	2601	940	803	720	246	1179	1277	469	1787	2190	1136	1125	570	1182	1085	1347
ENSMUSG00000032187	Smarca4	0	0.584669	0.0173286	6.85239	0.00247108	4214	5904	7574	4926	3043	5774	2195	2123	1482	645.001	2856	2404	1027	3809	4077	2123	2383	1387	2412	2388	4012
ENSMUSG00000039501	Znfx1	0	0.63078	0.0244006	5.60246	0.00527468	1954	1997	3004	2139	1337	2199	1019	975.999	513	188	1271	960	328	1526	1601	868	1065	532	1137	843.001	1617
ENSMUSG00000036699	Zcchc12	0	0.0562384	0.871704	6.30174	0.821329	1621	5430	4602	2606	1093	5090	1758	1548	1795	2909	1722	1661	1581	3002	2143	1024	2549	2004	3821	998	4314
ENSMUSG00000018593	Sparc	0	-0.141719	0.642537	8.19551	0.543467	4749	20673	16314	11331	3554	19199	5856	4212	4242	7936	5524	6388	5573	11818	10509	6874	10538	6761	13269	4025	12170
ENSMUSG00000093674	Rpl41	0	-0.487225	0.072479	8.43848	0.0303676	5067.48	8702.85	12747.3	11431.6	3724.99	11233.7	6614.47	6805.27	11451.7	15356.4	7538.69	9991.81	7028.31	5476.8	8552.44	8586.95	7371.73	18325.7	12454.2	14811	12639.7
ENSMUSG00000073702	Rpl31	0	-0.694248	0.0145129	8.4647	0.00156887	5325.41	8159.28	13353.4	11490	3401.63	9837.56	7172.33	7717.78	10830.9	13270.5	7633.73	8755.93	7957.15	6813.97	10979.1	10004.7	10400.5	24325.5	16679.1	17426.5	13267.9
ENSMUSG00000029577	Ube3b	0	0.462479	0.0618922	6.56737	0.0241303	3036	3880	6485	4235	2065	3913	1902	1837	1261	345	2334	2337	839	3185	3571	2067	2325	1173	2557	1760	2871
ENSMUSG00000036622	Atp13a2	0	0.549521	0.0212477	6.55892	0.00403782	3131	5292	6399	4027	1832	4461	2048	1623	1136	510.999	2202	1926	792.999	3406	3208	1670	1989	1056	2260	1748	3250
ENSMUSG00000046364	Rpl27a	0	-0.687426	0.0136532	8.36483	0.00131293	5088.4	8496.32	12133.1	10574.1	3049.69	9404.05	6514.9	6677.06	9273.64	12502.9	6407.15	7530.8	8374.69	6452.49	9547.36	9123.03	10148.3	21899.5	15581.3	16439.9	11469.8
ENSMUSG00000054008	Ndst1	0	0.509031	0.0563467	5.77671	0.0210497	1874	2891	3840	2465	1243	2742	1055	1080	594	235	1363	1081	505	2236	2003	1151	1409	603	1434	934	1924
ENSMUSG00000021366	Hivep1	0	0.544157	0.0466659	5.81601	0.0158003	2179	2559	3276	2893	1737	2804	1017	1038	684	208	1270	1228	610	2071	2574	1298	1291	724	1211	1170	1592
ENSMUSG00000061983	Rps12	0	-0.770796	0.00964509	7.47239	0.000358845	2690.89	4448.27	6412.97	5420.59	1573.91	5210.71	3365.26	3303.12	4822.3	6911.79	3507.4	4309.28	4030.82	3527.26	5731.09	5384.39	5885.02	12577.8	8662.37	8376.94	6007.6
ENSMUSG00000055866	Per2	0	0.896121	0.0120752	4.76201	0.000905871	1506	1369	2332	1459	686	1079	395	506	287	153	446	688	357	861	908	339	531	226	414	439	475
ENSMUSG00000042589	Cux2	0	0.476425	0.0893623	5.90246	0.0406999	2593.04	2212.92	3301.22	2498.66	1692.26	2253.03	1032.26	1012.42	681.655	181.05	1519.02	1132.07	503.438	1769.85	2219.75	1287.08	1631.28	745.148	1250.56	1347.31	1583.8
ENSMUSG00000026247	Ecel1	0	0.574121	0.177431	4.31992	0.102079	506	1482	1660	659	403	1524	556.001	320	349	381	471	427	243	980	601.999	117.001	674	265	975	111	1156
ENSMUSG00000060636	Rpl35a	0	-0.593607	0.0463814	5.6587	0.0156699	942.724	1478.37	1599.87	1709.83	305.47	1327.55	1321.57	1441.52	1181.21	1728.38	942.557	809.216	1036.5	986.571	1214.31	1144.46	1408.38	3635.89	2633.9	2969.95	2189.95
ENSMUSG00000039741	Bahcc1	0	0.96754	0.0207173	3.98261	0.0038342	721	1063	1493	853	449	1215	310	218	147	47	375	373	95	631.001	520	304	392	109	374	163	448.001
ENSMUSG00000040524	Zfp609	0	0.70485	0.0211967	5.24468	0.00401666	1662	2021	2697	1775	1075	2056	692	614	482	174	891	853	317	1306	1311	726	899	343	855	626	1137
ENSMUSG00000038331	Satb2	0	0.448575	0.20932	4.97849	0.126993	1376	609	1224	1460	1294	814.999	645	720	420	60.001	887	566.999	260	718	1149	522	656	471	531.001	1142	1027
ENSMUSG00000061689	Dlgap4	0	0.432159	0.0618922	7.80807	0.0241422	7776	9430	14375	9612	6402	10682	3885	3795	3099	1105	5331	5456	2224	7312	8681	5118	5771	3061	5668	4568	6518
ENSMUSG00000022212	Cpne6	0	0.413318	0.102416	6.74447	0.0489611	4077	8113	8721	3600	1655	4911	1410	1695	1778	1034	2044	2214	944	2683	5343	3353	2350	1150	2197	2848	2998
ENSMUSG00000034892	Rps29	0	-0.601704	0.0231669	7.78563	0.00475605	3951	5901	8566.98	7289	1489	7702.98	5530	4207	6487	7243	4762	5339	5488	5045	5442	5174	5698	12560	10896	12308	8718
ENSMUSG00000042308	Setd1a	0	0.565712	0.074709	5.0697	0.0317048	1541	1854	2421	1474	951	1793.49	540	510	320.228	134	727.001	753	295	1210	1295	694	841	342	822	566.492	1116
ENSMUSG00000034796	Cpne7	0	0.169693	0.61642	5.22854	0.515295	988	3884	4176	942.001	413	2049	517.001	528	751.999	933.001	537.001	754	426	1187	2488	1085	974	604.999	1159	825.999	1106
ENSMUSG00000025743	Sdc3	0	0.528636	0.0208356	7.14653	0.00387679	4408	8730	9943	5540	3109	8055	2649	2319	1953	962	3188	2903	1355	4828	4744	2630	3264	1704	3826	2281	5066
ENSMUSG00000057863	Rpl36	0	-0.652439	0.0232981	6.32593	0.00480869	1213	2123.99	2902.5	2742.73	557	2395.94	1801.97	1557.95	2185.66	3363.94	1578	2016.24	1776.99	1513.9	2123.02	1905.17	2078.98	5105.93	3691.99	3941.94	2986.81
ENSMUSG00000063919	Srrm4	0	0.670818	0.0337211	4.88259	0.00945835	1427	1863	1913	1596	760	1689	445.001	400	346	121	614.001	697.001	226	1006	1281	593	621	299.999	538	678	838
ENSMUSG00000029135	Fosl2	0	0.911018	0.0100381	4.92562	0.000417632	1593	1598	2777	1051	712	1432	694	780	433	113	611.999	694	234	898	1245	544	626	306	613	517	775
ENSMUSG00000021071	Trim9	0	0.607416	0.011655	7.4731	0.000774238	7624	7806	11722	7323	4927	8664	3461	3356	2813	953	4542	3830	1536	5302	6971	3350	3467	2606	4095	3882	5365
ENSMUSG00000011877	Git1	0	0.220291	0.356231	8.42504	0.252907	9049	12698	20163	15569	9281	14212	6664	6248	4542	1352	8462	8591	3621	11456	13583	10752	9366	5947	11251	7831	9808
ENSMUSG00000035284	Vps13c	0	0.735162	0.0194897	5.00622	0.00334689	1517	2180	2346	1499	673	1897	608	652	441	128	723	580	303	1192	1353	812	793	292	780	555	936
ENSMUSG00000035621	Midn	0	0.679111	0.0274237	5.37144	0.00656434	1768	1797	2797	1606	1256	1897	803	820	492.999	158	919	1094	364	1250	1467	756.001	913	379	801	771	1260
ENSMUSG00000042520	Ubap2l	0	0.498525	0.0484768	6.41433	0.0168097	2863	4151	5535	3034	2890	3958	1449	1346	1025	475	2101	1800	940.999	2448	3597	1829	1943	922.999	1701	1569	2494
ENSMUSG00000034751	Mast4	0	0.597501	0.054461	5.19277	0.0200115	1427	2309	2202	1464	980.999	1969	618.999	530.001	355.001	146	820.002	760.001	295.002	1337	1335	765	786	402.001	678.001	665.998	1061
ENSMUSG00000068284	Gm608	0	0.677593	0.0199246	5.38896	0.00354671	1822	2087	3046	2061	1194	2150	743	801	613	155	1011	912	365	1357	1658	962	963	422	1066	826	1218
ENSMUSG00000066129	Kndc1	0	0.461442	0.102948	5.94083	0.0493038	1703	4478	3275	2697	1393	3161	790	889	578	345	1060	980	531	1985	2589	1436	1151	736	1242	1250	1773
ENSMUSG00000051675	Trim32	0	0.680679	0.00753293	6.59327	0.00012185	3366	5135	5609	3995	1932	4231	2421	2342	1316	533	2378	1502	760	2861	2743	1466	1714	1227	2161	1949	4038
ENSMUSG00000016346	Kcnq2	0	0.494036	0.0228325	8.11406	0.00460439	10390	12365	18602	11672	5989	11917	5650	5848	4021	1480	6885	5658	2548	9048	11273	5695	6720	3360	7502	5909	8946
ENSMUSG00000028542	Slc6a9	0	0.500586	0.0774041	5.52678	0.0333846	1394	2830	2638	1898	949	2918	851.001	664.001	399.001	267	910.999	984.999	364	1701	1498	898.999	1022	529	1141	588	1563
ENSMUSG00000031824	6430548M08Rik	0	0.550273	0.0123217	7.68515	0.00096326	7735	9668	12877	9173	4102	10342	4435	4244	3154	1149	5096	4282	1878	6594	6714	3640	5397	2571	5238	4008	7590
ENSMUSG00000018476	Kdm6b	0	0.840457	0.0387885	4.18266	0.0118947	962	1238	1405	880	457	1159	308	267	176	48	358	525	133	654	711	393	493	147	359	238	432
ENSMUSG00000042978	Sbk1	0	0.638827	0.0142434	5.9164	0.00148387	2172	2673	4533	4220	1374	2620	1338	1297	889	278	1359	1579	631	2111	2198	1068	1479	776	1699	1018	1791
ENSMUSG00000034135	Sik3	0	0.524405	0.0298976	6.80872	0.0076998	4200	5409	7354	4843	3053	6231	1917	1994	1308	723	2672	2443	1015	3929	3966	1963	2667	1543	2837	1887	3488
ENSMUSG00000074607	Tox2	0	0.83491	0.0389182	3.90876	0.0119774	475	1566	1206	622	423.999	1254	244.999	209	137.001	63	322.999	309	134	676	502	267.999	308	91	365	177	606
ENSMUSG00000040952	Rps19	0	-0.651983	0.0185283	6.99071	0.0029349	2039.92	3660.17	4907.64	4207.64	1030.98	3959.83	2903.76	2852.47	3931.64	4838.61	2506.11	2884.74	2949.9	2888.9	3708.41	3431.75	3841.82	8942.51	6484.98	7017.43	4866.19
ENSMUSG00000050272	Dscam	0	0.641769	0.021851	5.50106	0.00424373	1675	2766	2663	1776	1246	2435	847	838	504	202	1139	891	373	1437	1571	872	919	474	865	926	1510
ENSMUSG00000061451	Tmem151a	0	0.474564	0.041302	7.19969	0.0131345	4824	6076	8417	5780	4108	6090	2758	2673	2116	616	3603	3164	1332	4558	5627	3140	3043	1902	3039	3522	4827
ENSMUSG00000002341	Ncan	0	0.510637	0.0293006	6.9849	0.00738172	4614	5544	8780	4402	3059	5960	2423	2271	1629	578	3086	2470	1073	4009	4154	2381	3046	1748	3080	2386	4070
ENSMUSG00000095258	Gm10593	0	0.49808	0.243915	2.46272	0.155291	1213.21	547.178	969.64	956.33	686.767	740.507	276.007	234.991	264.318	50.114	444.585	579.16	240.517	749.749	1043.93	602.958	499.737	160.679	342.441	238.714	453.338
ENSMUSG00000003429	Rps11	0	-0.740813	0.0100381	7.86201	0.00041749	3529	6167	8509	7168	2062	6697	4655	4704	6552	8312	4517	5383	4951	4578	8085	7079	7532	16908	11239	11083	9370
ENSMUSG00000020889	Nr1d1	0	0.454822	0.099543	5.88632	0.0470921	1992	2424	3338	2245	1739	2341	894	727	525	189	1102	951	390	1296	1728	1215	1456	731	1481	1193	1798
ENSMUSG00000030744	Rps3	0	-0.531324	0.0462789	8.47789	0.0156267	5363	9557	13050	12150	3465	10096	8021	8088	9986	13808	7280	7584	6232	6112	8835	9581	9984	23939	14979	15555	14229
ENSMUSG00000063457	Rps15	0	-0.663848	0.0148207	9.21299	0.00165949	8481	14235	21107	18671	5887	16687	11171	12006	17553.2	21277.5	12481.3	14008	13109	11404	16919	15997	17184	37985	25290.1	29341.5	19505
ENSMUSG00000049517	Rps23	0	-0.712346	0.0119217	8.23046	0.000852868	4545.21	7334.31	11933.9	9692.52	2657.27	8886.82	6233.13	5777.66	8704.74	10398.1	6311.24	6753.17	6538.91	6116.89	9222.62	9333.44	9451.78	20887.9	14366.9	15287.1	11050.1
ENSMUSG00000069072	Slc7a14	0	0.612887	0.0147642	6.57649	0.00163313	3263	6421	7202	3645	2046	4460	1827	1790	1414	664	2317	1627	820	3153	3189	1604	2060	1046	2356	1880	3403
ENSMUSG00000062353	Gm15772	0	-0.659936	0.0191989	7.67206	0.00320489	2871.8	4985.3	7818.78	6349.71	2468.89	6081.86	3763.96	3644.81	6449.53	7690.88	4320.17	5171.04	4593.89	3476.42	6019.27	6247.48	5662.76	14546.5	8818.5	9917.11	7010.19
ENSMUSG00000090137	Uba52	0	-0.67976	0.0131668	8.70978	0.00118855	6663.28	9752.26	15241.3	12956.2	4528.77	11199.5	8244.55	8661.5	12211.2	15392.1	8214.08	11330.1	9965.28	8474.34	11554.7	10751.5	12482	26798.6	19123.3	21762.4	14798.1
ENSMUSG00000052949	Rnf157	0	0.47001	0.0313449	7.83295	0.00831548	7082	10437	15060	9324	5580	10073	4355	4004	3208	1126	5267	5016	2092	7392	8672	4861	5277	2900	6022	4601	6716
ENSMUSG00000027799	Nbea	0	0.579066	0.0153925	7.39687	0.00184703	6012	8890	11798	6591	3654	7462	3306	3373	2242	958	4110	2856	1356	5140	5638	2943	3160	2322	4020	3444	6061
ENSMUSG00000051339	2900026A02Rik	0	0.663518	0.038399	4.99317	0.0116998	1226	1920	2342	1316	821	1379	528	599	309	113	720	625	248	1132	1168	713	605	280	622	601	940
ENSMUSG00000027577	Chrna4	0	0.622284	0.0534386	4.78423	0.0194398	877	2057	1690	1077	781	1775	429	442	269	122	681	583	209	1048	1097	634	447	341	476	441	883
ENSMUSG00000061576	Dpp6	0	0.53907	0.0193217	7.59832	0.00324391	6388	11620	12916	7388	4724	9780	3517	3500	2461	1440	4437	3600	1933	6080	6903	3801	4108	2291	4515	3369	6673
ENSMUSG00000061751	Kalrn	0	0.43243	0.0587518	8.29129	0.0224739	11119	10086	15645	12687	8571	10150	6337	7097	4352	1344	8099	6230	2802	8231	10864	7073	6194	4491	6553	8909	9679
ENSMUSG00000071341	Egr4	0	0.963562	0.0226536	4.44362	0.00454089	1030	789	1581	652	606	722	464	520	226	50	487	476	132	678	719	288	282	138	300	305	512
ENSMUSG00000031529	Tnks	0	0.722692	0.0109911	5.34371	0.000594831	1649	2470	3144	1790	771	2429	772	830	583	210	980	679	354	1364	1456	677	978	385	1059	688	1402
ENSMUSG00000063146	Clip2	0	0.569879	0.016354	6.63476	0.0021367	3572	5315	6115	4127	2289	4715	1946	2014	1297	504	2365	1922	899	3049	3476	1921	2086	1141	2220	2163	3638
ENSMUSG00000024392	Bag6	0	0.532784	0.0186082	7.14916	0.00297963	4699	6607	8748	5953	3462	6607	2768	2702	1695	794	3503	2768	1318	4584	4669	2622	3043	1787	3225	2395	4743
ENSMUSG00000034818	Celf5	0	0.418845	0.0723088	7.52981	0.0302166	7379	7413	12573	7468	5585	8750	3167	3063	2587	968	4440	4445	1951	5814	7568	4064	4703	2604	4801	4178	5458
ENSMUSG00000043811	Rtn4r	0	0.576265	0.0474489	5.41868	0.0162263	1447	1744	2146	1928	1387	1298	754	908	576	126	1139	815	358	1089	1675	975	699	502	556	1385	1232
ENSMUSG00000068396	Rpl34-ps1	0	-0.785922	0.0110806	5.99418	0.000615466	964.906	1454.3	2146.31	1996.68	543.119	1772.97	1249.58	1255.11	1862.05	2500.74	1456.34	1465.17	1381.89	1248.05	1853.86	1804.64	1993.4	4547.71	3196.65	3425.86	2424.65
ENSMUSG00000025409	Mbd6	0	0.437766	0.208089	4.65202	0.12594	1292	1291	1820	1256	678	1478	403	307.001	260.999	79	498	746.999	287	985.001	1275	637	825	291	718	477.001	660
ENSMUSG00000038170	Pde4dip	0	0.576383	0.0142042	7.05848	0.00147283	5287	6414	8851	5507	3158	6721	2577	2430	1704	835	3301	2587	1195	4304	4645	2407	2802	1678	3070	2536	4208
ENSMUSG00000024807	Syvn1	0	0.731817	0.0196238	4.88193	0.00340663	1343	1664	2057	1214	860	1491	527.001	472.999	266.001	138.001	679.999	601	246	929	980	524	560.001	253	602	445	904
ENSMUSG00000028991	Mtor	0	0.60574	0.0173368	6.16166	0.00247368	2866	3947	4641	2743	1671	3752	1379	1357	840	405	1693	1328	596	2491	2282	1252	1457	985	1529	1244	2431
ENSMUSG00000020121	Srgap1	0	0.704345	0.0404591	4.49556	0.012707	891	1492	1819	940	649	1478	395	305	244	101	509	504	170	1003	812	411	537	220	566	291	702
ENSMUSG00000026135	Zfp142	0	0.729688	0.0292794	4.69106	0.00737457	1080	1543	2020	1080	726.999	1416	439.999	435	313	96	612.001	585	186	942	1009	546	664.999	231	526	372	737
ENSMUSG00000044681	Cnpy1	0	0.95528	0.378889	-1.6006	0.274101	4	100.001	12	1456	6	15	0	8	24	7	2	4	118	3	82.999	2	3	4	7	3	11
ENSMUSG00000037563	Rps16	0	-0.512072	0.0554985	7.41117	0.0205526	2753.17	4532.57	6716.54	5815.06	1743.61	5301.55	3985.23	3265.87	5373.26	7364.15	3443.85	4423.56	3833.93	3142.26	4063.55	4101.26	4349.24	10342.4	7269.6	7541.09	6708.51
ENSMUSG00000040624	Plekhg1	0	0.00406637	0.994364	4.39241	0.990913	414	1586	850	662	356	1584	182	269	161.999	146	323	358.999	329	1030	1462	931	450	411	368.001	327	468
ENSMUSG00000052698	Tln2	0	0.588624	0.0158574	6.4449	0.00198371	3079	4554	6159	3445	1710	4345	1740	1606	1117	526	2184	1656	774	2965	2769	1488	1732	1041	2111	1341	2938
ENSMUSG00000021609	Slc6a3	0	1.68287	0.112053	-0.946457	0.0555939	23	1053	59	18	2	686	4	4	7	17	4	17	4	6	82	5	23	10	10	3	16
ENSMUSG00000071054	Safb	0	0.53416	0.0335876	6.15601	0.00939074	2899.93	3756.43	4523.05	3135.12	1614.24	3627.6	1244.65	1079.29	823.492	389.243	1504.73	1517.95	672.241	2284.75	2653.49	1346.92	1564.05	792.232	1590.59	1402.15	2320.59
ENSMUSG00000031996	Aplp2	0	0.535904	0.0121699	8.5353	0.00093386	12376	18035	21086	14227	9356	17582	7159	7325	4251	2606	8656	6983	3466	10929	11987	6091	7478	4921	7845	6437	13521
ENSMUSG00000033730	Egr3	0	0.515866	0.0897492	5.10619	0.0409861	1574	971	2187	1466	1369	1254	691	760	508	121	1134	784	386	1132	1523	814	1009	393	771	637	891
ENSMUSG00000018076	Med13l	0	0.567184	0.0246577	6.21533	0.00539756	2850	3528	5456	3504	1781	3515	1469	1360	979	355	1688	1612	666	2537	2839	1518	1604	899	1979	1544	2166
ENSMUSG00000052146	Rps10	0	-0.686694	0.0133268	7.93801	0.001243	3495.71	5852.95	7985.02	7392.49	2708.41	6292.62	4749.16	5284.77	6221.89	8899.27	5106.89	5064.2	5260.95	4201.68	7027.55	7036.42	7270.68	16504.2	10696.7	10895.4	9264.73
ENSMUSG00000041720	Pi4ka	0	0.492661	0.022859	7.78698	0.00461719	7917	9479	12689	8755	5302	9726	4442	4933	2821	1148	5636	4141	1983	6715	7776	4102	5234	2934	5261	4632	7950
ENSMUSG00000030102	Itpr1	0	0.304158	0.158357	9.08143	0.0878541	15998	12567	31704	29094	11434	18363	12468	12540	7690	2412	14877	11007	5885	17634	20503	10956	12000	8722	16296	11975	17481
ENSMUSG00000018334	Ksr1	0	0.6968	0.0368545	4.75574	0.01093	1063	1719	2052	1152	654	1354	417	531	287	82	582	577	220	885	1018	643	711	213	522	484	818
ENSMUSG00000010066	Cacna2d2	0	0.567047	0.0360503	5.61901	0.0105431	1670	2919	3107	2105	1449	3199	1036	849	625	447	1272	1072	539	2024	1438	617	1353	672.001	1231	660	1980
ENSMUSG00000026596	Abl2	0	0.669899	0.0135407	5.4443	0.00129283	2035	2332	3245	2067	818	2473	846	911	639	224	959.001	906	356.001	1526	1515	799	1133	437	1053	891	1570
ENSMUSG00000051149	Adnp	0	0.84393	0.0283856	3.98508	0.00696332	682.678	1402.7	1636.54	641.943	415.593	969.339	212.006	206.606	198.553	61.351	411.418	341.645	128.02	630.975	640.908	336.028	321.216	86.516	325.976	215.034	569.829
ENSMUSG00000008668	Rps18	0	-0.611925	0.0185968	6.91899	0.00296423	2180.83	3177.49	3997.31	3936.88	923.703	2867.57	2891.32	3291.33	2957.17	2981.22	2695.67	1932.15	1712.64	2321.82	3653.86	3338.93	3878.73	9248.91	6080.56	6248.41	5176.39
ENSMUSG00000047215	Rpl9	0	-0.431702	0.0973983	7.90664	0.0457565	4152.78	7216.13	9067.72	8365.17	1750.38	6692.72	6268.64	5859.11	6750.41	9062.24	5074.17	4821.32	3971.51	4569.77	6117.9	5344.66	6264.33	14000.9	9911.97	10173.5	9192.2
ENSMUSG00000020827	Mink1	0	0.45624	0.034508	8.06613	0.00979326	8666	10669	18671	10713	6689	11667	5084	4833	3611	1445	6812	5488	2694	8317	9556	5473	6225	3385	7056	4807	8324
ENSMUSG00000022180	Slc7a8	0	0.563108	0.0521582	5.27998	0.0187786	1403	2092	2790	1443	1095	1641	557	629	433	166	863	864	291	1226	1587	758	945	391	665	716	1118
ENSMUSG00000020721	Helz	0	0.642728	0.0148161	6.03139	0.001655	2547	3705	4748	2901	1814	3453	1187	1095	857.999	390	1466	1481	626.999	1996	2509	1151	1315	838	1325	1289	1958
ENSMUSG00000079435	Rpl36a	0	-0.694511	0.0137516	6.76871	0.0013329	1656.84	2820.31	3937.9	3217.83	945.254	3019.81	2294.14	2338.47	3233.26	3989.43	2251.37	2424.03	2457.08	2162.64	3341.22	2995.27	3030.43	7158.76	5360.73	5880.81	4155.26
ENSMUSG00000034832	Tet3	0	0.641947	0.0317466	5.09708	0.00851544	1788	1768	2467	1685	704	1783	634	644	487	145	727	920	283	1182	1286	768	937	320	722	768	1035
ENSMUSG00000025969	Nrp2	0	0.672988	0.0199246	5.0248	0.00354176	1033	2949	3179	988.999	627	2190	662	605	554.001	267	771	522.999	369	1227	954	508.001	936	430.001	915	418.001	1219
ENSMUSG00000022558	Mroh1	0	0.613031	0.0174185	5.64666	0.00251793	1882	2730	2923	2323	1023	2395	1077	976.999	575.001	241.001	1215	946.999	382.999	1742	1863	955	1055	545.001	1012	940.999	1676
ENSMUSG00000037331	Larp1	0	0.525094	0.0230577	7.01112	0.00469124	4357	6945	8371.99	5259	3049	6507	2369	2130	1850.99	743	2898	2798	1230.99	4182	4731	2518	2647	1530	2763	2877	4377
ENSMUSG00000034926	Dhcr24	0	0.689052	0.00944393	5.8647	0.000326795	1885	3573	3769	2149	1328	2769	1218	1259	740	328	1300	937	494	1722	1715	977	1223	604	1192	972	2187
ENSMUSG00000039542	Ncam1	0	0.511811	0.0203805	7.57246	0.0037169	6609	11920	12629	6774	4261	10438	3449	3104	2293	1597	4171	3803	2000	6157	6228	3186	3816	2513	4316	3396	6857
ENSMUSG00000057230	Aak1	0	0.593989	0.0109911	7.91273	0.000581565	8946	11804	14786	10172	6055	10366	4917	5346	3715	1324	6040	4366	2219	7016	8413	4477	4789	3316	5287	5936	8199
ENSMUSG00000039059	Hrh3	0	0.638721	0.0155764	5.89462	0.00189729	1948	2356	4429	2255	1368	2465	1132	1040	782	281	1308	1430	459	1890	1754	792	1111	708	1418	784	1647
ENSMUSG00000074505	Fat3	0	0.530557	0.0295886	6.04736	0.00751229	3144	2752	4439	2383	1834	3540	1309	1273	1046	333	1713	1582	620	2321	2500	1177	1653	866	1885	1305	2339
ENSMUSG00000042453	Reln	0	0.610631	0.0196238	5.78726	0.00340693	3030	3146	4422	2545	1222	2893	952.001	921	733.999	432.999	1312	1076	476.999	1637	1761	756.001	1446	808	1482	985.001	2063
ENSMUSG00000023011	Faim2	0	0.580272	0.0081702	8.58796	0.000189032	12515	21687	21980	16019	8871	17542	7576	7665	5605	2474	9086	7112	3571	11309	12206	6535	7385	4938	8338	8376	13925
ENSMUSG00000041263	Rusc1	0	0.587317	0.0123217	6.58799	0.000966527	3360	4944	5698.26	3892	2320	4519	1889	1832	1214	524	2313.26	1833	816	2976	3070	1659	1739	1184	2002	2031	3497
ENSMUSG00000029368	Alb	0	-3.31012	0.0754672	-0.0860207	0.0321596	0	170	49	0	0	6	3	182	27	1	29	402	150	168	273	412	126	497	80	12	20
ENSMUSG00000029512	Ulk1	0	0.551054	0.0325848	5.98554	0.00891756	2104	3418	4193	2928	1652	2939	1078	1126	710	298	1429	1273	552	2055	2178	1337	1553	796	1358	1198	1778
ENSMUSG00000062232	Rapgef2	0	0.665108	0.0100381	6.50763	0.000415408	3678	4597	6241	3677	2157	4230	1792	1833	1273	543	2131	1482	765.001	2786	2984	1398	1746	1156	2082	1834	3135
ENSMUSG00000058600	Rpl30	0	-0.684309	0.0132903	6.92977	0.0012311	2288.35	2940.24	3953.62	3466.61	1031.49	3279.69	2948.14	3052.91	2974.39	3703.19	2556.44	2479.28	3326.45	2444.85	3776.28	3053.94	3345.1	8085.93	6300.02	6697.22	4723.94
ENSMUSG00000017721	Pigt	0	0.600674	0.0181517	5.86569	0.00281765	1809	3203.83	3917.99	2381.99	1556	3004.99	1102	950	734	323	1343	1230	517	1850	2031	1031	1183	599	1263	1026	1971
ENSMUSG00000025314	Ptprj	0	0.610793	0.01179	6.38239	0.000823665	3380	3718	5113	3526	2120	3744	1669	1757	1127	436	2166	1502	664	2539	3068	1406	1634	1062	1795	1936	2827
ENSMUSG00000021244	Ylpm1	0	0.608604	0.0193384	6.17712	0.00326817	2812	3992	5186	2836	2081	3701	1233	1181	965.001	462.999	1700	1378	639	2380	2418	1326	1512	939.999	1517	1391	2209
ENSMUSG00000069227	Gprin1	0	0.664677	0.00811775	6.37081	0.000172073	3271	4441	5658	3410	1812	4250	1612	1660	1306	515	2014	1607	712	2049	2752	1598	1878	851	1890	1581	2863
ENSMUSG00000021782	Dlg5	0	0.642101	0.0518684	4.60182	0.0186075	856	1942	2123	1039	532	1594	401	376	278	129	541.001	578	183	976.999	872	471	642	245.001	676	348.999	776
ENSMUSG00000102742	Pcdhga11	0	0.885431	0.0139677	4.30239	0.00140172	865.1	1014.18	1480.92	904.324	579.57	1087.84	361.885	399.76	176.244	47.614	501.256	394.25	160.497	676.142	620.041	287.239	333.123	149.814	424.817	252.911	740.942
ENSMUSG00000035033	Tbr1	0	0.414048	0.126863	6.32323	0.0656318	2935	2191	3805	3098	2783	2523	1676	1708	1060	268	2110	1635	762	1987	2496	1472	1970	1353	1572	2322	2583
ENSMUSG00000020331	Hcn2	0	0.293618	0.205507	6.96493	0.123911	3489	5678	7362	5265	2466	5802	2558	2088	1372	510	3091	2948	1201	4412	4636	3074	2962	1932	3812	2444	3903
ENSMUSG00000041528	Rnf123	0	0.639495	0.0194897	5.34578	0.00335014	1554	2164	2740	2194	972.001	2069	785	732.002	467.002	192.999	957.001	875	341	1364	1450	792.999	865.999	445.001	949.999	638	1369
ENSMUSG00000017314	Mpp2	0	0.588633	0.011248	7.10368	0.000642802	5436	6519	9147	5762	3477	6488	2722	2555	2000	803	3284	3175	1296	3875	4872	2581	2784	1736	3203	2781	4406
ENSMUSG00000047888	Tnrc6b	0	0.561132	0.0178422	6.51801	0.00270791	3717	4842	6005	4412	1975	4718	1600	1621	1391	561	1925	2067	899	2969	3719	1857	2080	983	2111	2100	2776
ENSMUSG00000042793	Lgr6	0	0.706286	0.198761	2.04533	0.118745	786	317	173	435	51	828	41	83	25	17	69	275	32	157	161	160	223	43	59	114	184
ENSMUSG00000020661	Dnmt3a	0	0.553544	0.028645	5.63728	0.00708204	2488	2460	3174	2564	956	2560	940	950	701	252	1086	1142	489	1814	1923	952	1348	510.999	1300	1088	1629
ENSMUSG00000101111	Gm28437	0	-0.763213	0.0103615	13.5118	0.00048131	187783	251921	431185	337612	195067	282651	188593	249539	353709	311667	292085	302318	342448	235702	520017	444829	373132	812693	538360	522318	370473
ENSMUSG00000055296	Tmem245	0	0.632477	0.0186003	5.64384	0.0029686	2133	2622	3452	2212	1144	2257	915	919	745	228	1147	952	387	1501	1968	969	1106	507	1041	1226	1671
ENSMUSG00000048537	Phldb1	0	0.291505	0.283394	6.05939	0.188466	2342	3333	4039	2833	1328	3608	1147	930.999	587	348.001	1342	1591	671	2470	2764	1676	1696	910.002	1603	1262	2046
ENSMUSG00000071528	Usmg5	0	-0.731773	0.0120479	6.7133	0.000891058	1490	2330	3879	3064	1305	2735	2011	2188	2842	4144	2212	2689	2844	1911	3437	3267	3060	6870	4933	4549	3451
ENSMUSG00000052229	Gpr17	0	0.693708	0.0151979	5.2782	0.00178169	1185	2141	3371	1435	720	2141	912	759	472	217	1016	685	359	1399	1242	562	771	402	904	533	1225
ENSMUSG00000024140	Epas1	0	0.521456	0.0349467	6.11825	0.0100013	2155	3761	4866	2724	1452	3503	1327	1154	786	295	1657	1368	735	2291	2345	1414	1367	864	1602	1336	1968
ENSMUSG00000025189	Cnnm1	0	0.550762	0.0247006	6.32458	0.00541065	2920	3925	5228	3303	2261	3620	1331	1369	1105	410	1855	1611	685	2464	2924	1599	1757	1019	1627	1604	2621
ENSMUSG00000049354	Dcaf7	0	0.565966	0.0120479	6.9837	0.000884477	4412	7086	8366	5217	2182	5918	2546	2530	2086	786	2995	2263	1090	3913	4042	2213	2691	1416	3234	2650	5022
ENSMUSG00000102627	Snurf	0	-0.644466	0.539793	1.74366	0.433971	77.753	75.714	491.961	167.519	69.45	540.572	44.006	0	264.627	360.398	81.095	328.472	388.128	137.811	27.745	178.074	53.67	129.886	144.005	278.426	123.847
ENSMUSG00000030223	Ptpro	0	0.702478	0.0132903	4.88695	0.00122984	1756	2320	2372	1248	595	2754	657	486	652	376	706	832	275	886	909	460	913	458	876	487	1338
ENSMUSG00000041977	Arhgef11	0	0.570012	0.0257154	5.65704	0.00583238	1749	2780	3292	2184	1251	2533	846	870.999	631.001	228	1166	1016	476	1671	1893	1045	1096	518	1124	955.999	1655
ENSMUSG00000004630	Pcp2	0	1.4785	0.257472	-2.11684	0.166699	3	40	18	1424	10	5	0	8	35	11	5	2	85.999	0	95.001	0	1	0	5	2	3
ENSMUSG00000040481	Bptf	0	0.545362	0.0243173	6.60227	0.0052315	3602	5441	6533	4119	2575	5113	1720	1624	1185	629.001	2143	2070	935.999	3141	3376	1791	2009	1309	2160	2007	3164
ENSMUSG00000029055	Plch2	0	0.569083	0.0206441	5.81454	0.00379796	2275	2717	3862	3070	1171	2522	982.001	1004	675.999	286.001	1312	1288	531	1784	2388	1159	1133	647.999	1156	1151	1486
ENSMUSG00000036155	Mgat5	0	0.580756	0.0148161	6.24536	0.00165563	2721	3635	4431	3246	1631	3803	1472	1463	1026	389	1998	1260	664	2500	2580	1312	1642	874	1723	1424	2556
ENSMUSG00000032115	Hyou1	0	0.642348	0.00964434	6.19615	0.000354024	2689	4529	4616	2747	1640	3714	1627	1532	884	571	1712	1228	712.001	2344	2325	1115	1491	879	1864	1110	2658
ENSMUSG00000057378	Ryr3	0	0.417983	0.167872	5.14131	0.0949723	1658	1925	3000	1268	649	2089	607	583	513	203	781.001	1011	338.999	1439	1649	872.999	1132	374.001	1104	584.001	1077
ENSMUSG00000002771	Grin2d	0	0.948159	0.0536424	3.29564	0.0195661	404	1005	807	445	316	923	168	130	58	28	201	263	62	544	357	194	250	52	219	81	330
ENSMUSG00000038664	Herc1	0	0.465584	0.0416826	7.09499	0.0133569	5783.78	6655.16	8402.23	5465.58	2730.95	6470.26	2310.03	2474.21	1712.46	806.225	3036.47	2754.12	1217.11	4562.7	4963.73	2523.65	3022.53	1809.98	3199.16	2877.41	4765.08
ENSMUSG00000030302	Atp2b2	0	0.396178	0.064508	9.02765	0.0256087	20564	16142	28044	22132	15299	21310	10428	10212	6323	2739	14015	10670	5166	15811	19463	9949	9727	9634	11691	13547	16587
ENSMUSG00000036606	Plxnb2	0	0.561847	0.0411787	5.2499	0.0130743	1303	2432	2685	1806	747	2028	757	720.999	410.001	186	877	770	367	1513	1349	744	935	426	998	567	1298
ENSMUSG00000030172	Erc1	0	0.778754	0.00875264	5.19877	0.000235261	1263	2003	2601	1757	867	1867	694	738	483	154	852.999	637.999	315	1153	1273	631	719.001	348.999	723	608	1123
ENSMUSG00000060019	Gm10073	0	-0.293288	0.481814	3.75812	0.373989	313.547	578.517	413.064	514.988	101.678	200.237	423.64	713.389	262.104	141.278	343.592	85.614	34.347	323.086	460.832	299.158	459.091	1130.85	702.299	766.063	804.569
ENSMUSG00000001855	Nup214	0	0.729099	0.0281841	4.59986	0.00688454	984	1425	1751	1076	740.001	1372	436	383	243	98	597.999	515.001	181	880	816	432.001	483	255.999	438.001	388	780
ENSMUSG00000049577	Zfpm1	0	0.352897	0.279704	4.88891	0.184966	917	1120	1710	1498	895	1112	526	561	293	67	804	764	307	1181	1160	864	926	298	763	571	792
ENSMUSG00000073616	Myeov2	0	-0.618046	0.0251162	6.49402	0.00559026	1278	2333	3536	3067	763	2557	1642	1844	2663	3665	1972	2469	1691	1454	2757	2625	2515	5565	3490	3918	2890
ENSMUSG00000099696	2900052N01Rik	0	-0.751246	0.0119217	5.84224	0.000849152	784	1482	2357	1314	605	1537	1132	906.999	1672	2414	992.999	1145	1500	1133	2284	1679	1883	3495	3083	1840	1915
ENSMUSG00000035325	Sec31a	0	0.555911	0.0202169	6.19087	0.00366313	2596	3508	4373	2986	2127	3469	1332	1327	955.999	375	1734	1527	713.999	2251	2599	1434	1647	850	1645	1329	2380
ENSMUSG00000031066	Usp11	0	0.558329	0.0158431	6.54569	0.00197966	3117	5941	6263	3551	1952	5112	1794	1633	1309	706	2084	1673	873	2933	2927	1473	2056	1122	2670	1593	3644
ENSMUSG00000042699	Dhx9	0	0.5819	0.0120479	6.40538	0.00089049	3319	4431	4939	3084	1936	4119	1802	1961	1020	625.999	2131	1309	900.001	2562	2749	1392	1856	972	2291	1289	3336
ENSMUSG00000013076	Amotl1	0	0.333991	0.288228	5.29714	0.192299	943	2811	2160	1478	586	3124	599	635	499	325	683.001	872.999	491	1736	1806	975	1061	513	1034	459	1178
ENSMUSG00000078137	Ankrd63	0	0.52618	0.0400339	5.3296	0.0125023	1629	894	3101	1767	1132	2407	1002	871	611	266	1079	987	390	1343	1023	477	1176	646	1315	570	1639
ENSMUSG00000055407	Map6	0	0.582527	0.013636	6.46847	0.00130778	3012	4761	5515	3494	2468	4512	1524	1569	1231	522	2036	1746	858.999	2766	3157	1593	1794	1113	1922	1667	2849
ENSMUSG00000030655	Smg1	0	0.452931	0.0504795	6.63093	0.0179082	4431	5210	6803	5121	2035	4982	1755	1837	1575	619	2107	2324	1116	3352	4545	2531	2883	1232	2998	2140	2857
ENSMUSG00000026185	Igfbp5	0	0.241977	0.293242	7.57941	0.196741	4790	9151	10061	8234	4145	6878	2992	3209	1821	1020	3989	3970	2229	6334	6373	4395	6106	2617	4805	3090	5336
ENSMUSG00000090862	Rps13	0	-0.605279	0.0207173	6.78385	0.00383546	1952.34	2826.42	4300.61	3523.79	872.994	3504.97	2582.06	2278.54	3140.57	4112.61	2261.36	2623.7	2836.3	2423.62	2823.6	2674.9	3106.03	6507.23	5032.5	5549.29	4213.99
ENSMUSG00000055485	Soga1	0	1.32337	0.0109259	3.23135	0.000565781	435	879	931	739	211	815	227	165	80	24	247	146	51	451	253	156	197	55	189	67	322
ENSMUSG00000041841	Rpl37	0	-0.716747	0.00944393	7.89797	0.000319488	3906.06	6096.65	9131.38	6781.92	2096.03	6326.42	4759.5	4466.22	6124.04	6877.25	5302.9	5066.55	4505.69	4364.2	7102.86	7315.47	7264.22	15737	11094.5	13884.5	8970.61
ENSMUSG00000044533	Rps2	0	-0.5833	0.0252446	8.27612	0.00563465	4259.36	7124.59	13005.7	9266.29	4415.77	9283.82	5917.3	5447.26	10522.6	12142.5	6938.3	8800.83	6982.13	5725.27	9395.13	8211.05	8114.34	17822.4	12417.9	13652.2	10155.2
ENSMUSG00000038872	Zfhx3	0	0.341905	0.353567	4.50207	0.250539	599	1879	1469	818	501	2033	361	241	213	254	381	588	285	1197	823	464	563	362	713	244	669
ENSMUSG00000050556	Kcnb1	0	0.70173	0.0147982	5.05916	0.00164847	1495	1475	2261	1519	949	1689	683	684	372	148	902	674	240	995	1110	569	678	375	691	661	1106
ENSMUSG00000037487	Ubr5	0	0.483285	0.0326468	6.64132	0.00896097	4093	5223	6519	3909	2287	4853	1825	1773	1272	650	2169	2104	870	3305	3653	1926	2500	1293	2479	1916	3661
ENSMUSG00000022377	Asap1	0	0.480909	0.0380962	6.48393	0.0115031	3622	3413	4393	3695	2522	3561	1837	1914	1161	387	2457	1751	869	2847	3416	1645	1790	1374	1837	2351	2872
ENSMUSG00000024991	Eif3a	0	0.553924	0.0123666	7.1166	0.000976193	4754	6866	8495	5519	3281	6827	2676	2601	2014	960	3368	2725	1262	4292	4745	2420	2686	1593	3225	2693	5058
ENSMUSG00000039952	Dag1	0	0.585771	0.0148778	6.16246	0.00167622	2488	3817	4843	2839	1903	3470	1362	1405	789	476	1747	1303	634	2360	2087	1128	1503	965.001	1586	1294	2488
ENSMUSG00000032788	Pdxk	0	0.538198	0.0130535	7.23439	0.00115144	4812	7368	9501	6775	3462	7539	3227	2906	2283	968	3558	3089	1517	5171	4848	2415	3836	1947	4283	2635	5187
ENSMUSG00000038717	Atp5l	0	-0.539615	0.0365931	7.2786	0.0108048	2776.62	3952.26	5688.12	5590.02	1180.02	4259.46	3501.95	3473.23	4215.55	5611.98	3343.27	3601.66	3215.74	3100.98	3832.55	3498.27	4020.71	8751.85	6771.32	7118.62	5942.31
ENSMUSG00000026193	Fn1	0	0.461988	0.180126	4.18632	0.104126	691	1416	1964	489	363.999	980.001	205	206.001	182	112	323	355	127	820	444	325.999	716	301	608	206.001	528.001
ENSMUSG00000019890	Nts	0	-0.117405	0.837579	3.30766	0.77809	192	430	713	327	140	613	257	200	369	697	305	268	336	376	237	88	508	579	978	53	577
ENSMUSG00000040560	Wdr7	0	0.582681	0.0109911	7.1356	0.000588439	4917	7217	9183	5462	3278	6500	2724	2949	1933	850	3452	2341	1139	4054	4605	2406	2938	1984	3251	2994	4904
ENSMUSG00000022096	Hr	0	0.522912	0.0788649	4.67413	0.034266	1050	906	1112	1413	785	1084	571	468	221	80	804	648	196	920	975.999	524	534	275	531	486.001	648.001
ENSMUSG00000054199	Gon4l	0	0.530531	0.0250711	6.2379	0.00556784	2801.95	3893.49	4935.71	3259.75	1847.25	3681.28	1400.93	1309.35	1068.14	396.16	1720.32	1604.07	660.395	2488.3	3005.16	1533.69	1668.65	951.537	1828.14	1589.62	2378.61
ENSMUSG00000036026	Tmem63b	0	0.541952	0.0188539	6.27523	0.00308609	2792	3733	4618	3034	2018	3456	1536	1385	888.999	432	1811	1478	642.001	2430	2635	1391	1530	990	1567	1577	2709
ENSMUSG00000052928	Ctif	0	0.612089	0.0152483	5.75408	0.00179226	1643	3315	3260	2271	1290	3054	967	981	710	306	1213	934	448	1748	1934	1024	1247	611	1237	941	1648
ENSMUSG00000054027	Nt5dc3	0	0.553442	0.0208356	6.1653	0.00387622	2151	5056	5349	2724	1387	3371	1232	1520	1121	504	1648	1157	624	2386	2883	1784	1446	803	1536	1583	2397
ENSMUSG00000006576	Slc4a3	0	0.539879	0.0169107	6.49666	0.00232682	3508	4278	5922	3944	1895	4202	1885	1675	1262	488.999	2101	1876	773.999	3062	3151	1509	1874	1186	2329	1948	3089
ENSMUSG00000058248	Kcnh1	0	0.566287	0.0186332	5.92108	0.00299058	2474	1668	3410	2592	1685	2496	1339	1406	891	296	1595	1166	499	1666	1759	801	1537	801	1251	1387	2256
ENSMUSG00000023868	Pde10a	0	0.271067	0.222707	8.11541	0.137859	10736	4401	21481	11892	6879	12622	6792	5828	5124	2466	7661	6476	3083	9522	10163	3917	7380	5895	10202	5182	10052
ENSMUSG00000031227	Magee1	0	0.594116	0.00877529	6.84193	0.000240272	4103	7021	7286	4396	2404	5871	2422	2323	1500	903	2760	1901	1054	3374	3271	1750	2189	1587	2974	2210	4759
ENSMUSG00000066443	Gm10163	0	-0.623668	0.0746462	5.45211	0.0316599	942.18	1018.01	529.419	997.448	1150.19	945.198	1094.66	1270.16	541.141	610.947	1564.28	619.769	578.226	998.204	2092.61	785.896	1364.6	1893.58	1613.31	2561.92	1732.7
ENSMUSG00000042625	Safb2	0	0.429863	0.118063	5.39162	0.0595204	1937.07	2174.57	2566.95	1840.88	834.757	2041.4	756.353	595.71	553.508	165.758	885.266	1090.05	470.758	1508.25	1722.51	972.08	1113.95	458.77	1023.41	918.851	1316.41
ENSMUSG00000063434	Sorcs3	0	0.266001	0.499264	4.49503	0.391781	738	941	1885	1162	429	804	662	107	539	70	597	451	374	1108	694	638	443	678	528	278	1148
ENSMUSG00000019082	Slc25a22	0	0.569555	0.0118957	6.90945	0.00084053	4183	6265	8362	5087	2720	4849	2199	2246	1872	660.001	2674	2269	1045	3560	4284	2298	2865	1548	2537	2599	3712
ENSMUSG00000070733	Fryl	0	0.482679	0.0736431	5.51161	0.0310269	1918	2625	3040	1799	971.999	2727	697.999	703	546	247	951	1011	409	1613	1958	1034	1118	623.999	996.001	866	1289
ENSMUSG00000022208	Jph4	0	0.367729	0.0764934	8.33726	0.0327856	9183	13894	23598	13317	7722	13262	6002	5247	4772	1770	7312	7420	3346	10286	11835	8198	7277	4433	10076	6193	9182
ENSMUSG00000035247	Hectd1	0	0.602565	0.012496	6.33348	0.00102789	3128	4438	5172	3498	1829	3911	1554	1677	1086	504	2051	1507	674	2476	2533	1363	1566	1112	1751	1743	3020
ENSMUSG00000019726	Lyst	0	0.779865	0.0111319	4.97375	0.000622834	1250	1624	2174	1400	702	1612	559	631	429	129	733	548	229	865	1087	591	727	265	718	442	946
ENSMUSG00000032773	Chrm1	0	0.609471	0.0100853	6.73849	0.000439569	3789	4172	6841	4158	2700	3820	2083	2233	1627	554	2665	2040	884.001	2649	3319	1970	1992	1252	2055	2363	3332
ENSMUSG00000025967	Eef1b2	0	-0.58708	0.0234882	6.99201	0.00488681	1997	3586	5182.99	4075	1075	3857	2854	2729	3926.99	4551.99	2594	2746.99	2699.95	2553.99	3768	3302	3571	8049.99	6106.94	6432	5044
ENSMUSG00000042292	Mkl1	0	0.515668	0.0539657	5.3765	0.0197568	1619	1948	2983	1668	1163	1954	644	707	441	205	1046	969.999	339.999	1299	1344	814	1030	484	929	723	1331
ENSMUSG00000070808	Gltscr1	0	1.07095	0.0335854	3.41197	0.00938531	526	766	1011	577	389	735	153	173	68	25	236	274	67	477	369	228	207	49	201	100	268
ENSMUSG00000056427	Slit3	0	1.03336	0.012811	3.83847	0.00108166	698	1103	1463	568	363	751	227	279	157	48	390	255	72	536	466	259	242	94	282	199	363
ENSMUSG00000100725	Gm28062	0	0.438014	0.0393462	6.91136	0.012169	3943.61	5559.58	6911.25	4547.51	2878.12	5444.07	2083.8	2235.45	1528.83	681.722	2908.29	1989.23	1118.65	3475.42	5136.46	2584.93	2968.14	1411.84	2773.83	2299.65	4162.04
ENSMUSG00000006522	Itih3	0	-0.0241996	0.942789	5.66593	0.918292	841	4301	2402	1938	667.001	3337	1045	829	685	1320	1096	982	1000	2301	1692	919	1354	1014	2237	757	2314
ENSMUSG00000055024	Ep300	0	0.575999	0.0262181	5.71652	0.00602191	2245	2964	3702	2399	1346	2778	861	823	654	327	1087	1230	518	1687	1871	1016	1186	686	1091	1030	1540
ENSMUSG00000012848	Rps5	0	-0.600208	0.0202363	7.55542	0.00367448	2836	5049	7077	6123	1864	5712	3987	4203	5387	6888	3968	4230	3749	3513	5593	5141	5643	12461	8624	8856	7241
ENSMUSG00000036377	C530008M17Rik	0	0.507632	0.0607408	5.56953	0.0235623	1405	3830	3556	1754	1086	3049	760	790	561	392	872.001	874	451	1694	1670	960	1157	647.001	1293	827.001	1643
ENSMUSG00000020716	Nf1	0	0.562936	0.0133268	6.54597	0.00124243	3558	5155	6247	4019	2155	5202	1768	1845	1371	568	2177	1815	916.999	3183	3718	1749	1977	1335	2382	1891	3221
ENSMUSG00000030098	Grip2	0	0.671015	0.0381653	3.96528	0.0115401	1107	867.001	910	827	413	1233	289	245	144	67	333.999	501	107	542.001	608	287	490.999	178	358	283	557
ENSMUSG00000026587	Astn1	0	0.51633	0.0174357	7.76891	0.00252486	7407	11597	14942	6943	5608	10491	4043	3818	2950	1652	5105	4140	2043	6169	7129	3583	4602	2991	4974	4122	7830
ENSMUSG00000027951	Adar	0	0.583274	0.0113637	6.84712	0.000675174	4341	6547	7329	4630	2609	5914	2179	2238	1667	833	2659	2222	1078	3559	3999	2017	2542	1443	2711	2184	3904
ENSMUSG00000038267	Slc22a23	0	0.570865	0.0202043	5.63609	0.00365624	1753	2422	3321	1965	1189	2503	1040	953	610	243	1176	1018	433	1820	1789	835	1070	588	1183	911.999	1655
ENSMUSG00000028053	Ash1l	0	0.504791	0.0201411	7.01326	0.00363375	4741	5587	8151	5694	3051	6146	2373	2517	1929	701	3023	2554	1230	4164	4937	2536	2854	1633	3256	2951	4251
ENSMUSG00000069117	Gm10260	0	-0.690879	0.0133173	6.21848	0.00123559	1124.92	1758.26	2952.15	2432.61	791.879	2039.03	1624.37	1385.25	2304.53	2845.41	1549.04	1819.89	1610.31	1470.3	2280.39	2222.78	2222.92	5189.27	3430.12	3958.82	2756.39
ENSMUSG00000027624	Epb4.1l1	0	0.337984	0.0893427	8.85633	0.0406784	13911	17875	28286	19915	11633	19237	9331	9050	6539	2306	11749	9961	4958	14643	17916	11191	12215	6877	13649	9849	14616
ENSMUSG00000000538	Tom1l2	0	0.511597	0.01364	7.68701	0.00130965	6480	9876	12334	8707	4433	8554	4212	4218	2894	1151	4984	3848	1941	6466	6897	3962	4310	2615	4868	4344	6838
ENSMUSG00000027340	Slc23a2	0	0.524704	0.0175918	6.52435	0.00259489	3650	4446	5195	3741	1905	3978	1769	1942	1191	481	2164	1603	832.001	3027	2979	1597	1864	1203	2101	2045	3464
ENSMUSG00000038473	Nos1ap	0	0.561655	0.0380489	5.37629	0.011479	1713.16	1885.22	2552.26	1908	1227	1768	809.428	849.001	554.001	184	1072	864	394.001	1424.31	1706	889	1033	433	871.001	919.999	1342
ENSMUSG00000060938	Rpl26	0	-0.535883	0.046627	5.67387	0.0157814	865.18	1525.68	1758.74	1671.27	355.102	1342.08	1278.02	1694.19	1319.43	1654.08	1059.8	959.905	945.062	933.598	1454.7	1221.42	1493.23	3666.93	2454.49	2471.23	2026.45
ENSMUSG00000048814	Lonrf2	0	0.528108	0.017016	7.12652	0.00236189	4717	7860	8951	5572	3131	7353	2630	2693	1953	975	3292	2621	1340	4547	4779	2386	3280	1843	3552	2691	4961
ENSMUSG00000023991	Foxp4	0	0.529038	0.0755612	4.92779	0.0322137	863	1831	1974	1441	881.999	1667	462.001	444	348.999	122	688.999	693	268	1058	989.001	717	810	322.001	698	508	950.999
ENSMUSG00000049313	Sorl1	0	0.477788	0.0259244	7.89793	0.00591315	9963	9840	12708	10345	6472	9522	4591	5163	3188	1453	6614	4865	2603	7312	8514	4054	4271	4023	4529	6863	7973
ENSMUSG00000005089	Slc1a2	0	0.344046	0.0712967	11.1656	0.0296363	68482	90253	145279	90848	48557	82299	49649	49975	30329	11929	58575	45016	24599	74432	90026	51310	53103	33096	63740	49887	75522
ENSMUSG00000035640	Dos	0	0.464919	0.0216688	7.54778	0.00417043	5820	10499	12937	7545	3984	9106	3459	3329	2879	1370	4355	4137	1866	6610	6544	3299	4439	2370	5210	3463	6408
ENSMUSG00000021268	Meg3	0	0.107226	0.647294	11.2325	0.548998	119144	110531	137828	89436.9	51542.9	107625	37397.8	34326.8	33671.6	20013.7	48051.4	66862.4	32080.1	92894.8	135889	64758.1	70933.9	37999.8	75102	65425.2	68347.8
ENSMUSG00000028234	Rps20	0	-0.566371	0.0264751	7.00396	0.0061507	2162.43	3489.34	5078.28	4093.79	1058.04	3741.82	3068.78	2787.13	3670.62	4199.2	2335.86	2915.51	2838.7	2674.14	3253.55	3229.29	3557.11	7665.8	6340.39	6485.72	5159.38
ENSMUSG00000036422	Pcdh8	0	0.772559	0.0205032	4.34295	0.00375686	685.999	1904	1862	619	430	1259	344.999	329	258	153.001	421.001	290	136	685	550	303.001	519.999	219.999	550	248	687
ENSMUSG00000028804	Csmd2	0	0.52511	0.0729695	4.95052	0.0306536	1629	1874	2188	1145	697	1578	613	511.001	376	154	774.999	803	277.001	1199	1375	691	688	373	668.999	689	883
ENSMUSG00000020538	Srebf1	0	0.459232	0.0615525	5.45016	0.0239526	1365	2506	2924	1850	840.001	2317	934	911	439	234	1090	890.999	413	1784	1500	823	1005	587.001	1159	676	1749
ENSMUSG00000019261	Map1s	0	0.585033	0.0340627	5.12941	0.00961579	1173	1800	2419	1425	889	1677	658	642	407	144	881	743	274	1204	1089	642	839	371	866	535	1205
ENSMUSG00000033004	Mycbp2	0	0.408979	0.0537206	8.02775	0.0196107	9190	14411	16505	10037	5188	12189	4340	4376	3536	1647	5635	5244	2480	8370	10389	5438	5949	3562	6183	5889	8406
ENSMUSG00000057322	Rpl38	0	-0.638337	0.0152591	8.12404	0.00179821	4143.35	6783.2	10054.5	8236.65	3069	7671.83	5325.95	5788.96	7749.35	8898.08	6302.96	6191.74	5134.91	4712.47	7850.58	8618.45	8335.35	17773.4	12371.9	13489.5	9548.9
ENSMUSG00000031790	Mmp15	0	0.743559	0.018548	4.33798	0.00294254	654	1434	1597	818	486	1170	422	421	215	81	529	385	154	861	715	360	388	181	503	266	780
ENSMUSG00000047248	C2cd3	0	0.772774	0.0211503	4.38837	0.00398882	861	1208	1553	940.999	645.001	1243	383	346	221	87	482	465.001	155	769.001	773	347	425.999	210.001	448	282	642.999
ENSMUSG00000030600	Lrfn1	0	0.695969	0.0153925	4.8484	0.00184603	1060	1746	1982	1275	742	1400	590.001	575	370	112	691	549.001	203	992	992	578	638	280.999	583.999	599	1068
ENSMUSG00000025278	Flnb	0	0.406571	0.158641	5.12446	0.0880877	1668	2100	2396	1523	657	1704	508	591	445	177	672	806	312	1402	1684	941	1015	409	906	808	958
ENSMUSG00000054280	Prr14l	0	0.702989	0.0109911	5.35347	0.000593298	1590	2244	2891	1887	930	1908.98	847	866	599	195	921	793	340	1290	1593	837	929	430	870.994	782	1203
ENSMUSG00000038319	Kcnh2	0	0.591679	0.0438935	4.64795	0.0145254	911	1659	1506	1117	613	1751	449	395	247	139	583.001	523.999	235	1069	829.999	437	616	274	570.001	365	874.001
ENSMUSG00000044628	Rnf208	0	0.48376	0.0326814	6.25216	0.00898834	2199	3740	4819	3405	2002	3428	1283	1152	1142	374	1716	1771	638.999	2345	2507	1523	1649	915	1805	1756	2399
ENSMUSG00000001289	Pfdn5	0	-0.650106	0.0149018	7.43775	0.00169967	2571.74	4126.26	6440.48	5393.35	2076.8	4793.92	3140.42	3269.87	4476.65	6485.45	3602.53	4013.4	3936.16	2974.64	5227.74	4999.81	5155.91	11254.9	7095.55	7458.47	5615.73
ENSMUSG00000045962	Wnk1	0	0.326259	0.133272	7.62428	0.0700415	6253	8920	12711	8062	4634	9671	3500	3399	2342	1152	4450	4202	2063	7011	8071	4789	5028	2865	5570	4074	6024
ENSMUSG00000035168	Tanc1	0	0.434455	0.198129	4.71465	0.118236	651	2295	1866	1114	465.999	1361	341	492	241.001	188	519	421	247.999	1094	1291	806.001	589.999	296.001	504.001	481	683.999
ENSMUSG00000066640	Fbxl18	0	0.622117	0.0290111	4.90828	0.00723766	1100	1646	2223	1395	626	1441	568.001	529	336.999	103	674	622	251	1119	1067	591	688.999	303	700	537	899
ENSMUSG00000000552	Zfp385a	0	0.463646	0.0568282	5.74939	0.0213724	1754	2377	3273	2421	1548	2790	965	803	673	254	1237	1324	483	1761	1912	1142	1354	727	1344	942	1607
ENSMUSG00000023169	Slc38a1	0	0.540761	0.0104932	7.3517	0.000512682	5938	8860	9254	7505	3369	9043	3211	3332	2268	1163	3715	3317	1666	5260	5333	2839	3570	2316	4056	3116	6044
ENSMUSG00000029608	Rph3a	0	0.32391	0.119928	8.62978	0.0607635	11349	15601	20651	17071	11407	15034	7403	6930	5108	2092	10551	8529	4599	12730	14716	9021	9068	5889	9807	8029	11602
ENSMUSG00000034701	Neurod1	0	0.52653	0.0901595	3.73923	0.0412343	284	743	683.975	2683.99	246	338.97	181	262.992	319	141	230	198	266.991	211	605.951	368	200	271	265.921	503.995	303.992
ENSMUSG00000045573	Penk	0	-0.000159346	0.999494	8.544	0.999372	11821	4773	23141	12306	8810	15034	9388	7932	7946	6830	11307	9909	5905	10204	10713	4003	10118	11227	13819	7362	15839
ENSMUSG00000055805	Fmnl1	0	0.404303	0.0893427	6.39566	0.04068	3370	2976	4817	3745	2598	2710	1715	1727	1155	390	2363	1915	905.999	2647	3888	1930	1600	1378	1862	2386	2322
ENSMUSG00000056211	R3hdm1	0	0.298228	0.16706	7.97895	0.0942901	11822	7909	13199	10641	7673	9719	4628	4849	4201	1418	6419	6544	2867	7336	12896	6003	5292	4531	6127	8904	7673
ENSMUSG00000014313	Cox6c	0	-0.681284	0.0123666	7.82483	0.000976869	3543	4868	7854.99	6460.98	2303	5436.99	4355	4685.99	5919.99	6896.99	4875	5093.99	4669	4183	7146	6101.99	6104	13891.3	10022	11334	7404.87
ENSMUSG00000022973	Synj1	0	0.532951	0.0118433	8.14271	0.000831919	9782	15057	18622	10926	6480	12315	5326	5647	4310	1856	6466	4997	2723	8398	10381	5386	5972	3803	6451	6169	9533
ENSMUSG00000020315	Sptbn1	0	0.44391	0.0225476	9.65669	0.00450594	27336	38304	53108	28158	18307	38121	14399	15968	10765	5367	19671	14899	8008	25787	30294	16034	16590	12098	19072	15849	26895
ENSMUSG00000021303	Gng4	0	0.320007	0.160158	5.76457	0.0892262	3272	2185	3051	2880	832	5094	1090	940	1321	971	1037	2210	670	1324	1718	766	2250	1433	1660	1298	2478
ENSMUSG00000040407	Akap9	0	0.601785	0.0103934	6.51949	0.000487593	3557	4085	6849	3991	2182	5137	1798	1789	1634	746	2171	2034	924	3320	3300	1225	1696	1284	2363	1809	3272
ENSMUSG00000026933	Camsap1	0	0.59409	0.0115255	6.30727	0.000715579	2891.97	3924.94	5228.94	3381.98	1887.98	3989.98	1522.99	1542.97	1132.85	459.984	1810.96	1459.99	710	2404.93	2747.98	1472	1821	971.976	1792.96	1660.98	2581.95
ENSMUSG00000038274	Fau	0	-0.560885	0.0253634	7.80736	0.00568884	3379.84	5813.76	8415.86	7664.44	2482.4	7073.52	4614.23	4577.03	7167.73	8358.58	4900.15	5630.17	4594.58	4199.42	6343.19	6007.76	6498.57	13543.8	9073.51	10890.9	8472.53
ENSMUSG00000038690	Atp5j2	0	-0.629885	0.0161165	7.43959	0.00205325	2937	4477	6589	5810	1513	4762	3646	4188	4809	5574	3861	3886	3203	3510	5718	4606	5106	11758	8617	8785	6745
ENSMUSG00000029598	Plbd2	0	0.493856	0.0521621	5.34766	0.0187832	1526	2190	2220	1649	999	1661	778.001	743.999	415	174	959	819	367	1467	1444	832.001	923	444.999	835	802	1372
ENSMUSG00000057133	Chd6	0	0.541901	0.017784	6.16123	0.00267581	2865	4050	4602	3068	1671	3797	1335	1308	1034	457.999	1633	1430	690	2360	2750	1326	1721	900	1708	1496	2566
ENSMUSG00000053395	Cacng8	0	0.739485	0.0189457	4.49807	0.0031194	876	1311	1708	938	471	1152	437	448	246	77	592	443	161	815	751	415	424	177	513	348	808
ENSMUSG00000038256	Bcl9	0	0.57515	0.0354721	5.16798	0.0102869	1235	2237	2718	1511	1043	1941	629	544	445	210	789	803	345	1225	1391	790	809.001	381.001	835	680	1021
ENSMUSG00000031540	Kat6a	0	0.572015	0.0204773	5.68608	0.0037446	1931	2598	3537	2607	1381	2721	912	884	685	268	1060	1167	533	1606	1895	1092	1239	641	1206	1020	1563
ENSMUSG00000001151	Pcnt	0	0.781191	0.0207677	4.35015	0.00385719	789	1268	1592	920	435	1136	425	355	205	64	499	416	142	753	675	334	339	201	419	328	705
ENSMUSG00000054667	Irs4	0	0.698153	0.461569	1.65307	0.353913	34	776	199	214	75	576	129	37	41	191	58	64	105	312	110	4	282	53	438	2	390
ENSMUSG00000003469	Phyhip	0	0.509803	0.0127916	8.47946	0.0010755	10764	13631	22656	15818	9066	12456	6854	6725	5749	2106	9017	6803	3346	9175	11426	6513	7074	4389	8034	7987	11369
ENSMUSG00000032120	C2cd2l	0	0.583057	0.00976136	6.86274	0.00038063	3978	5252	8243	4519	2933	5197	2239	2221	1713	769	2786	2185	1030	3378	3494	1766	2472	1508	2836	2204	3922
ENSMUSG00000095597	Gm6472	0	-0.766058	0.011248	5.63422	0.000642721	685.539	1207.55	1860.75	1579.46	564.053	1311.27	912.578	1061.95	1264.96	1569.7	966.019	1043.54	984.715	868.572	1734.47	1769.45	1798.14	4261.8	2664.87	2348.8	1814.52
ENSMUSG00000064351	mt-Co1	0	-0.768804	0.00608508	14.9638	4.07e-05	491209	740602	1.28917e+06	989668	530039	841146	504343	528994	774650	751530	656945	837186	914064	700740	1.57213e+06	1.29076e+06	1.18258e+06	2.02876e+06	1.54969e+06	1.25298e+06	870820
ENSMUSG00000038437	Mllt6	0	0.273834	0.202143	7.07009	0.121375	4722	5144	8136	6326	2502	5694	2713	2276	1700	628	2895	3181	1550	4705	4671	3310	3698	2026	4811	2644	4152
ENSMUSG00000079481	Nhsl2	0	0.558568	0.0268621	5.63841	0.00633059	1926	2465	3795	2058	1201	2687	921	865	745	261	1072	1017	484	1786	1986	1041	1165	601.001	1307	925	1573
ENSMUSG00000068040	Tm9sf4	0	0.590242	0.0120887	5.84324	0.000912075	2121	3117	3743	2232	1424	2784	1065	1070	778.001	359	1409	1064	493.999	1852	1920	904.001	1125	688	1280	1165	2197
ENSMUSG00000051166	Eml5	0	0.270002	0.244902	5.85306	0.156144	4036	2280	3209	2786	1195	3161	1036	1047	840	368	1348	1733	759	1953	3149	1576	1734	918	1704	1635	1948
ENSMUSG00000024897	Apba1	0	0.37472	0.0590553	7.62801	0.0226623	5500	10154	12092	8373	4528	9029	3547	3562	2708	1033	4468	3842	2162	6325	7757	5071	4934	2836	5728	3942	6022
ENSMUSG00000033902	Mapkbp1	0	0.50228	0.054591	5.38454	0.0200961	1872	1985	2735	1785	1052	2008	718	687	507	208	986.001	987.001	440	1394	1724	840	1006	481	1051	700	1225
ENSMUSG00000028998	Tomm7	0	-0.504821	0.0584686	5.65125	0.0223404	927	1257	2081	1688	400	1675	1135	1027	1580	2092	966	1378	1355	1011	1219	1121	1219	2795	2038	2512	1812
ENSMUSG00000006676	Usp19	0	0.564707	0.0147303	6.14685	0.00162811	3093	3732	4476	3082	1558	3365	1426	1407	956	419	1653	1426	711	2282	2683	1321	1570	942	1666	1363	2423
ENSMUSG00000040724	Kcna2	0	0.491354	0.0143913	8.10307	0.00153364	9210	11702	14161	12428	6682	11809	5643	5418	4436	1514	6331	5863	2719	7519	11407	5513	4779	3936	5741	8027	9069
ENSMUSG00000039414	Heatr5b	0	0.72028	0.0110531	5.04922	0.000604878	1308	2068	2406	1384	851	1908	657	665	393	224	807	566	249	1111	1005	536	656	388	802	607	1129
ENSMUSG00000005580	Adcy9	0	0.726124	0.0185163	4.66905	0.00292984	1122	1357	1743	1187	555	1033	462	560	258	103	627	434	195	872	826	440	577	214	483	422	808.999
ENSMUSG00000063077	Kif1b	0	0.481262	0.0194512	9.01011	0.00331974	17181	26491	32364	20598	11993	23536	9885	9778	6850	3315	11714	9031	5236	16000	17723	10093	11284	7602	12266	10814	16408
ENSMUSG00000064302	Clasp1	0	0.549379	0.0147303	6.48215	0.00162829	3249	4543	5534	3573	2268	4368	1610	1553	1311	524	2085	1874	849.999	2632	3248	1704	1842	1105	2093	1834	2772
ENSMUSG00000000282	Mnt	0	0.67288	0.026684	4.79334	0.00623385	1026	1450	1908	1181	769	1292	524	444	277	108	598	526	221	879	882	550	657	255	624	404	812
ENSMUSG00000016252	Atp5e	0	-0.492804	0.0800306	5.58169	0.0349532	940	1364	1934	1729	312	1547	1266	1090	1559	1892	983.001	1201	1030	1027	1224	1089	1219	2841	2322	2469	1954
ENSMUSG00000031652	N4bp1	0	0.610051	0.0178942	5.46801	0.00272503	1439	2609	3049	1878	1104	2324	868	825	597	244	1076	930	420	1459	1599	876	1031	481	999	768	1338
ENSMUSG00000038241	Cep250	0	0.774884	0.0395166	3.99518	0.0122542	741	1071	1334	729	373.001	981.001	274	232	174.001	45	353.001	431.999	128	658.999	584	310.999	355.001	118	364.001	221	531.999
ENSMUSG00000049097	Ankrd34a	0	0.660416	0.0104932	5.43661	0.000508415	1386	1989	2748	2060	1360	2056	803	854	652	198	1077	941	338	1195	1447	807	859	494	926	936	1348
ENSMUSG00000021250	Fos	0	0.844454	0.0253634	4.83431	0.00569037	1179	1177	1199	533	637.999	912.999	718	911	493	145.001	625	577	184	528	889	565	417	243	363	476	531.999
ENSMUSG00000055675	Kbtbd11	0	0.49213	0.020491	6.59039	0.00375205	3054	4455	5909	4789	1858	4285	2048	2123	1209	550.999	2251	1951	901.999	3083	3089	1996	2178	1141	2633	1927	3307
ENSMUSG00000078894	2210418O10Rik	0	-1.15343	0.456388	1.62654	0.348209	318.33	300.869	53.091	0	105.164	0	17.248	0	113.982	86.63	273.14	83.978	219.15	0	179.319	249.105	422.859	307.648	60.693	0	24.644
ENSMUSG00000032280	Tle3	0	0.681833	0.0203805	4.72427	0.00371626	1184	1546	1906	1201	591	1527	462.001	427	310.001	129	650	603	223.001	782	902.999	471.999	687	255	573	406.999	832.001
ENSMUSG00000060206	Zfp462	0	0.651375	0.0157005	5.32701	0.001936	1699	2282	3175	1685	942	2511	712.001	714	526	290	850	864	371	1289	1423	706	904	485	978	671	1235
ENSMUSG00000009035	Tmem184b	0	0.558128	0.0208141	5.70482	0.0038674	1779	2488	3448	2116	1338	2479	926	877	710	244	1219	1093	434	1638	1699	995	1152	626	1157	980	1677
ENSMUSG00000006333	Rps9	0	-0.564734	0.0228441	7.66095	0.00460979	3328	5557	7580	7101	1803	6215	4624	4145	5600	7358	4042	4729	4263	4034	5743	5120	5708	11698	8901	9629	8107
ENSMUSG00000036502	Tmem255a	0	0.195921	0.547039	5.02406	0.441876	816.001	2928	2129	1181	495	2222	540	468	624	934	571	632	579	1139	1267	527	1142	619	1411	365	1463
ENSMUSG00000032518	Rpsa	0	-0.657321	0.0116366	8.88904	0.000768885	6909.42	11574.9	18374.7	15086.9	4900.73	13296.9	9023.48	8993.78	13147.1	15918.5	10305	11630.4	9933.87	8978.91	15140.8	13872	13568.6	29166.4	20064.8	20332.8	17074.6
ENSMUSG00000027784	Ppm1l	0	0.565875	0.00944393	7.09128	0.000305159	4987	5940	7307	5978	3165	6310	2737	2949	2195	779	3429	2525	1309	3975	4794	2407	2605	1860	2712	3571	4689
ENSMUSG00000033209	Ttc28	0	0.726018	0.0519517	3.99805	0.0186693	634	1174	1208	717	388	1142	254	246	148	77	349	387	118	683	497	294	442	127	336	198	555
ENSMUSG00000039016	Timm8b	0	-0.612909	0.0213624	6.3526	0.00408056	1342	2074	3113	2781	709	2330	1645	1977	2425	2795	1882	1947	1608	1516	2316	2223	2315	5424	3923	4140	3082
ENSMUSG00000039671	Zmynd8	0	0.495192	0.0290129	6.2419	0.00724339	3151	3898	4444	3364	1942	3451	1304	1362	1030	400.999	1655	1802	748	2362	2933	1668	1626	1069	1729	1800	2272
ENSMUSG00000092341	Malat1	0	-0.146934	0.549436	9.32541	0.444238	36535	21611	38174	24376	10782	25027	9838	10236	12658	5804	14638	23796	10832	27802	42290	22054	21255	12941	25168	21659	17961
ENSMUSG00000040488	Ltbp4	0	0.840328	0.0294842	3.82142	0.00746952	670	1105	1144	563	371.001	847.999	229	183.001	123	51	310	279.001	97.999	590	436.999	219.001	318	102	308.999	181	413
ENSMUSG00000029603	Dtx1	0	0.474393	0.0357658	5.92312	0.0104264	1782	3418	3685	2639	1443	3126	1052	1121	807	358	1448	1350	512	2101	1951	1204	1447	721.001	1558	1170	2187
ENSMUSG00000040860	Crocc	0	0.919311	0.0384255	3.48949	0.0117198	582.999	864	1010	501.999	290	779	201.999	164	74	36	260	245	63	506	365.999	191.999	255.001	80.999	205.999	108.999	425
ENSMUSG00000029673	Auts2	0	0.513993	0.0298976	6.14752	0.00768103	2556	3842	5371	2906	1824	3656	1129	943	1035	511.001	1564	1706	649.999	2131	2543	1334	1518	978	1660	1411	1871
ENSMUSG00000075706	Gpx4	0	-0.55625	0.0254844	8.24773	0.00575104	4446	7876	12041	10308	3241	7925	6241	6479	8504	10648	6189	7768	6140	5518	9231	7971	8390	19254	11957	12784	10330
ENSMUSG00000022463	Srebf2	0	0.489882	0.0148903	7.30657	0.00169635	5122	7881	9816	6150	3728	7473	3135	3043	2159	977	3882	3168	1514	5046	5222	2835	3473	2214	3876	3197	5517
ENSMUSG00000034156	Bzrap1	0	0.213244	0.330977	7.33838	0.229704	6596	6382	8989	6713	3052	6307	2837	2640	2140	754	3593	3887	1841	5520	6760	4015	4475	2463	4892	4004	4805
ENSMUSG00000030397	Mark4	0	0.619047	0.0333325	4.7446	0.0092633	973	1456	1843	1130	732	1304	434	434	286	98	616	501	210	837	988	560	613	238	604	449	902
ENSMUSG00000021140	Pcnx	0	0.523256	0.0193927	6.38458	0.00328837	2970	4487	5486	3456	1880	3764	1618	1679	1127	498	1891	1560	752	2780	3263	1594	1790	1074	2017	1856	2807
ENSMUSG00000063142	Kcnma1	0	0.669733	0.00975883	5.54015	0.000377364	1785	2321	3282	2040	1300	2224	864	1055	754	252	1147	840.001	457	1431	1876	929	994.001	516.999	1089	897	1504
ENSMUSG00000061411	Nol4l	0	0.545687	0.0349984	5.371	0.0100504	1439	2250	3145	1705	1010	2061	697	774	563.001	200	934	900	382	1295	1593	890	1152	443	977.999	795.999	1295
ENSMUSG00000042404	Dennd4b	0	0.57939	0.0419237	4.89043	0.0134881	1069	1549	1991	1434	675	1497	595	538	292	125	695	661	227	1122	959	611	672.001	324	771	509	854
ENSMUSG00000032174	Icam5	0	0.539555	0.0113255	6.66236	0.00066109	3730	4684	7202	3644	1814	4108	2126	2368	1377	678	2502	1790	851	2816	3120	1815	2133	1187	2523	2042	3718
ENSMUSG00000020932	Gfap	0	-0.577908	0.0145602	7.89852	0.00158589	3305	12292	13476	6318	3210	9202	3475	4644	3478	4489	4150	5017	5309	7158	10171	9653	13863	9895	13446	5593	7897
ENSMUSG00000006800	Sulf2	0	0.398116	0.0834228	6.11906	0.0369825	2100	3046	3815	2368	2037	3064	1265	1417	723	364.001	1719	1414	654	2235	2547	1261	1648	953	1405	1455	2553
ENSMUSG00000021194	Chga	0	0.528388	0.0116686	6.482	0.000793352	2825	4641	4644	3000	1868	4149	1613	1782	1070	701	2286	1519	732	2601	2580	1314	1670	1075	1744	1565	3481
ENSMUSG00000089945	Pakap	0	0.538733	0.181637	3.68057	0.105356	439.53	1169.84	864.349	670.186	263.523	1225.44	121.66	108.301	83.85	151.875	269.677	292.662	227.908	423.262	361.926	341.668	264.097	80.529	178.264	211.374	457.092
ENSMUSG00000020387	Jade2	0	0.609133	0.0123675	5.78586	0.0009777	1879	2455	3712	2544	1263	2537	1076	1141	764	288	1245	1148	515	1797	1845	911.001	1111	629	1212	1054	1826
ENSMUSG00000017778	Cox7c	0	-0.651597	0.0135077	7.72805	0.00127975	3535.72	5017.98	7220.96	6469.85	2177	5092.95	4163	4797.95	5270.46	6110.83	4636.97	4186.55	3898.6	3970.22	6884.02	5829.24	6210.46	14836.2	9792.96	10143	7613.13
ENSMUSG00000015709	Arnt2	0	0.312146	0.120798	8.07733	0.0613938	8532	9557	14248	10925	5929	9127	5495	5385	3556	1173	6962	5454	2889	8224	9973	5778	5887	4080	7140	6462	8699
ENSMUSG00000067736	Gm10222	0	-0.280985	0.250049	9.45939	0.160529	13753.1	19349.7	37285.6	20609.9	20059.7	33732.1	13096.8	7630.79	19842.3	13919.8	13419.3	24928.9	27239.9	19349.8	25519.5	19691.5	19066.5	24975.2	28105.9	22785.5	14849
ENSMUSG00000017404	Rpl19	0	-0.565249	0.0228441	8.73205	0.00461099	6291.62	10831.1	15724.4	13075.5	4926.27	12282.3	8353.04	8742.91	11993.4	15381.8	8778.24	9519.87	8208.7	7163.98	13202.8	11518.6	12425.9	25387.1	17277.1	17623.7	15554.2
ENSMUSG00000032485	Scap	0	0.500216	0.0216688	6.08424	0.00417474	2260	3283	4447	2711	1530	3122	1337	1223	856	411	1699	1437	516	2222	2218	1272	1480	857	1646	1266	2299
ENSMUSG00000038145	Snrk	0	0.577602	0.00944393	6.20826	0.000331301	2579	4202	4287	4293	1363	3934	1426	1382	1089	570	1600	1624	814	2292	2597	1254	1509	861.999	1660	1459	2633
ENSMUSG00000042109	Csdc2	0	0.325429	0.12417	6.65914	0.0636753	3769	4431	5059	4959	2278	6027	1717	1725	1455	593	2293	2909	1083	3185	3832	2500	3179	1530	2833	2108	3172
ENSMUSG00000032402	Smad3	0	0.634529	0.0138358	5.37068	0.00135794	1754	1931	2940	1688	993	1653	800	827	596	177	993	681	359	1254	1449	698	896	468	942	898	1385
ENSMUSG00000068566	Myadm	0	0.678929	0.0107833	5.36601	0.000546029	1498	2258	2642	1664	1204	1766	738	829	591	214	1045	744	378	1191	1503	718	913	461	782	765	1203
ENSMUSG00000025571	Tnrc6c	0	0.481038	0.040812	6.03826	0.0128726	2498	3433	4454	2532	1663	3199	1107	1092	929	373	1399	1392	590.001	1977	2655	1497	1602	816	1605	1489	1931
ENSMUSG00000027663	Zmat3	0	0.598627	0.00964509	6.34427	0.000360123	2860	3884	5453	3620	1919	3631	1715	1636	1313	432	1918	1595	834	2573	2921	1455	1752	1033	2015	1732	2450
ENSMUSG00000033006	Sox10	0	0.557135	0.0689914	4.76297	0.0282933	773	1398	1714	1172	843	1533	521	421	288	108	525	663	239	929	1120	628	654	305	588	406	752
ENSMUSG00000074582	Arfgef2	0	0.569487	0.0157046	5.70741	0.00195562	2045	2716	3136	2229	1222	2403	1062	1062	665	286	1282	954	441	1691	1883	903	1097	641	1208	1160	1864
ENSMUSG00000060143	Gm10076	0	-0.458371	0.0775745	6.65572	0.0335104	1448.52	2767.15	3370.73	3101.4	1229.01	2138.32	1876.53	2495.73	1948.27	1789.63	2487.31	1403.19	836.692	1324.2	3284.55	2610.05	3075.27	7305.31	4428.78	3906.04	3861.3
ENSMUSG00000001229	Dpp9	0	0.62646	0.0123666	5.47119	0.000975586	1665	2341	2864	1882	1133	2245	912	821	576	240	1069	926	396	1476	1426	823	874	537	916	932	1405
ENSMUSG00000097312	Gm26870	0	-1.20989	0.0326462	2.54462	0.00895408	62	117	78	319	27	120	83	45	340	272.999	52	119	436.999	152.001	420	168	166	228	501	323	103
ENSMUSG00000029632	Ndufa4	0	-0.576386	0.0194897	7.69929	0.00333831	3495	5064	7660	7255	1848	6513	4445	4746	5733	6328	4356	5043	4757	4347	5873	5707	5399	12641	9336	10424	7318
ENSMUSG00000062760	1810041L15Rik	0	0.347944	0.158185	5.72302	0.0877202	1333	3879	3726	1753	906	3554	822	795	958	433	1017	1102	594	2122	2271	1430	1411	834	1524	769	1537
ENSMUSG00000059003	Grin2a	0	0.365155	0.0854235	7.35621	0.0381733	6524	6559	8528	6404	3956	5150	2975	3697	2753	926	4505	3226	1541	4617	6948	4223	2857	2583	3327	6165	5197
ENSMUSG00000020926	Adam11	0	0.355014	0.105708	6.75517	0.0511427	3487	5872	6793	5156	2290	4005	1780	1860	1298	622	2220	1967	1078	3364	4966	2818	2712	1613	2169	2887	3057
ENSMUSG00000061601	Pclo	0	0.495556	0.0283459	7.66018	0.00694823	8177	10225	13754	8059	5515	10003	3545	3760	2830	1418	4862	4103	2055	6240	7226	3983	4028	3486	4867	4657	6323
ENSMUSG00000027270	Lamp5	0	-0.146189	0.601211	6.99752	0.499081	4354	1703	4041	4650	3461	2680	2924	3388	2353	986	4092	2873	1971	2954	4703	2655	2756	3600	3184	6202	5031
ENSMUSG00000060126	Tpt1	0	-0.636355	0.0122165	9.35675	0.000940307	10911.4	15922	23599.7	21578.5	7151.86	18450.8	13917.7	14882.2	17822.8	19595.3	14229.1	15445.4	14331.5	13155	21527.3	19535.9	20477.5	43466.5	27426	33960.2	25355.9
ENSMUSG00000040054	Baz2a	0	0.530511	0.0321349	5.4973	0.00869748	2020	2366	2864	2109	1090	2281	808	725	590	235	927	1007	402	1395	1710	980	1131	613	1061	918	1438
ENSMUSG00000009739	Pou6f1	0	0.235441	0.308942	6.53009	0.209982	2841	3239	4703	4115	2325	3158.88	1872	1855	1245	323.001	2267	2072	1062	2975	3751	2459	2390	1494	2831	2430	2822
ENSMUSG00000020211	Sf3a2	0	0.665775	0.0368231	4.45714	0.0109158	821.001	1049	1421	1020	653.999	1107	363	378	203	76	438	539	190	729	690	421	541	178	482	295	685
ENSMUSG00000004892	Bcan	0	0.379464	0.044363	7.31678	0.014766	4759	7236	10222	6128	2914	6740	3406	3016	1849	986.999	3847	3236	1548	5349	5233	3083	3543	2149	4402	2827	5560
ENSMUSG00000030213	Atf7ip	0	0.526886	0.028645	5.67909	0.00707131	1955	2393	3071	2195	1375	2489	903	906	681	261	1321	1045	482	1597	1740	962	1080	633	1190	1015	1765
ENSMUSG00000039840	Epg5	0	0.630085	0.019019	4.88088	0.00314691	1335	1699	2010	1402	632	1532	614	602	369	147	740	577	218	1120	1039	549	650	373	667	617	1093
ENSMUSG00000038025	Phf2	0	0.562975	0.0252505	5.26865	0.00564202	1356	2022	2579	1869	976	2143	704	686	495	178	806	869	351	1260	1366	783	986	482	1067	693	1253
ENSMUSG00000026207	Speg	0	0.413431	0.0565256	6.55361	0.0211596	3763	3816	6866	4012	2271	3888	1814	1596	1160	579.003	2408	2162	882	3178	3122	1920	2335	1439	2433	1884	2722
ENSMUSG00000046330	Rpl37a	0	-0.586362	0.0165658	7.23346	0.00219713	2503.96	4354.56	6072.25	5426.33	1236.65	4385.97	3260.99	3245.99	4245.24	4865.97	3218.98	3477.87	2953.79	3165.98	4460.93	4080.97	4405.11	9810.38	7026.94	7254.3	5701.95
ENSMUSG00000036357	Gpr101	0	0.599259	0.267676	3.09952	0.174797	206	1032	903	309	133	765	187	117	208	284	191	129	170	442	279	51	327	139	600	32	571
ENSMUSG00000030806	Stx1b	0	0.404114	0.029673	9.03493	0.00756644	16755	21074	29615	23497	13009	23601	9493	9036	8622	2978	13021	12243	5607	15310	19787	10867	12096	7517	13062	12505	15378
ENSMUSG00000022354	Ndufb9	0	-0.626474	0.0148778	7.43713	0.00167999	2668	4081	6420	5747	1774	4289	3469	3682	4746	5589	3741	4054	3711	3276	5529	4818	4802	10709	6955	8336	5785
ENSMUSG00000037996	Slc24a2	0	0.409584	0.0334105	8.74712	0.00930856	14837	15010	20431	16357	10857	14210	8398	9565	6222	2478	10556	7542	3536	11372	15888	8904	7850	6926	8193	12476	14924
ENSMUSG00000043323	Fbrsl1	0	0.496205	0.0680248	5.04002	0.0276676	1158	1659	2232	1580	793	1696	580	586.999	398.999	126	730.999	754.001	289.001	1165	1310	752.001	885.001	367.999	880.999	680	983
ENSMUSG00000034472	Rasd2	0	0.250982	0.221012	7.38172	0.136484	5208	3312	11538	6950	3863	6663	3781	2980	2505	1113	4330	4482	1534	5431	5357	2689	4097	2970	6133	3115	5083
ENSMUSG00000048756	Foxo3	0	0.473763	0.0305022	6.1128	0.00792183	2351	2579	3842	3227	1577	2673	1323	1295	866	312	1685	1430	586	1937	2101	1313	1463	836	1516	1585	2335
ENSMUSG00000052488	Cherp	0	0.557238	0.0289262	5.28001	0.00720263	1404	1811	2472	1580	1250	1967	633	645	450	193	861	816	348	1154	1299	741	874	464	907	750	1131
ENSMUSG00000023977	Ubr2	0	0.55622	0.0195742	5.73968	0.00338313	2156	2875	3483	2209	1248	2654	927	997	705	299	1250	1070	481	1693	2026	1050	1053	713	1254	1127	1624
ENSMUSG00000034863	Ano8	0	0.661976	0.0193384	4.62181	0.00326362	1030	1236	1607	1066	545	1241	514	434	264	101	581	475	175	940	783	418	509	239	577	400	841
ENSMUSG00000026090	2010300C02Rik	0	0.444887	0.0242943	7.19348	0.00522042	5119	5703	9415	5565	3171	6025	3002	2987	2291	852	4021	2806	1317	4425	4464	2943	3607	1850	3979	3254	4796
ENSMUSG00000033066	Gas7	0	0.464882	0.0165658	8.77187	0.0021975	14180	15597	27995	18598	10642	16928	8428	8631	8130	2370	10585	8976	4311	11529	15491	8111	9441	6172	11201	11134	14146
ENSMUSG00000039686	Zer1	0	0.490132	0.0174566	6.97393	0.00254164	4295	6661	7976	5488	2781	5829	2451	2302	1846	814	2877	2791	1202	4032	4433	2600	2717	1706	3105	2661	4054
ENSMUSG00000020734	Grin2c	0	0.500627	0.0382903	5.11121	0.0116316	1156	1416	2237	2477	702	1647	693	709	458	147	817	836	328	1173	1368	805	939	422	949	615	1089
ENSMUSG00000025558	Dock9	0	0.382653	0.107492	6.12575	0.0523958	2342	4244	4906	2964	1531	2883	1025	1189	898	479	1537	1385	644	2255	3285	1950	1532	929	1558	1676	1974
ENSMUSG00000035392	Dennd1a	0	0.504508	0.0476231	5.34965	0.0163633	1378	2046	2736	1711	1051	1960	720	656	540	183	896	844	368	1377	1516	898	1041	472.999	1013	741	1224
ENSMUSG00000027950	Chrnb2	0	0.580305	0.0175159	5.32279	0.00256866	1238	2466	2369	1754	907	2137	710	784	504	251	877	761	324	1399	1461	695	831	457	897	708	1469
ENSMUSG00000044340	Phlpp1	0	0.419559	0.0591165	6.31082	0.0227076	2364	4244	5059	3204	1801	3891	1477	1434	850	472	1846	1495	734	2758	2996	1653	1616	1225	1942	1547	2535
ENSMUSG00000022415	Syngr1	0	0.52252	0.00811775	8.39248	0.000176145	11157	15992	18694	13905	6902	13976	7021	7240	4986	2365	8158	6020	3314	9742	10512	5419	6862	4490	7270	7392	12177
ENSMUSG00000050148	Ubqln2	0	0.498207	0.0130535	7.55017	0.00115262	5877	9220	11715	7545	4713	8782	3861	3766	2491	1240	4524	3451	1698	5674	6037	3274	4026	2923	5038	3950	6572
ENSMUSG00000027889	Ampd2	0	0.483058	0.0314469	5.515	0.00836953	2199	2472	2588	2207	768.999	2752	910	776.001	642.002	283	1032	1136	452	1588	1454	885	1172	618.001	1143	1008	1656
ENSMUSG00000051391	Ywhag	0	0.522745	0.0075351	9.48704	0.000128371	23449	38833	44056	29110	14798	31407	15283	14515	12030	5047	16381	13118	7158	20663	23730	13230	14869	9741	17108	18503	25353
ENSMUSG00000015944	Gatsl2	0	0.541255	0.0104709	7.21986	0.000498932	4808	7725	9457	6913	3337	7058	3054	2753	2376	952	3190	3474	1568	4567	5305	2876	3230	2014	3656	3287	4212
ENSMUSG00000020882	Cacnb1	0	0.4464	0.0287157	6.78166	0.00711469	3675	4308	7062	4014	2872	4393	2213	2087	1626	608	2746	2368	1008	3409	4101	1899	2539	1485	2745	2390	3666
ENSMUSG00000030518	Fam189a1	0	0.566708	0.0211967	5.5065	0.0040158	1576	2279	3140	1713	1241	1849	882.001	866	672	203	1116	878	390	1288	1881	989.999	849.001	537	1030	1073	1373
ENSMUSG00000064043	Trerf1	0	0.49842	0.065703	5.08221	0.0263045	1600	1604	2598	1350	913.999	1791	595	498.999	387	177	801.999	788.999	323	1155	1259	656	844	479	851.001	703	889
ENSMUSG00000061859	Inadl	0	0.343024	0.401071	4.06498	0.294081	390	1341	803.999	1455	209.999	1412	237.999	186.999	220	240	264	358	237.001	667	859	500	405	331	363	157	553
ENSMUSG00000010175	Prox1	0	0.151713	0.679007	4.6905	0.584717	511	2401	1418	1012	436	1274	315	464	226	229	405	418	321	1013	1262	1191	536	484	440	793	637
ENSMUSG00000004099	Dnmt1	0	0.608501	0.0194141	5.09147	0.00329573	1334	1774	2053	1462	803	1774	639	643.999	399	171	793	687.999	323	1090	1111	571	745.999	345	840	567	1206
ENSMUSG00000043671	Dpy19l3	0	0.552249	0.0199246	5.57936	0.00352933	1850	2343	3493	1986	1081	2115	945	971	656	248	1132	962.001	458	1646	1821	955	1076	555	1178	984	1525
ENSMUSG00000059857	Ntng1	0	0.21478	0.512358	5.14429	0.405321	922	2722	1836	1043	595	2462	447	578.999	490	502.999	547.001	688.999	482	1365	2201	1237	755	649	637	567.001	962.001
ENSMUSG00000039844	Rapgef1	0	0.406294	0.0503609	6.64867	0.017826	3018	4239	6392	4348	2124	4186	2065	1888	1390	490.999	2418	2166	989.001	3368	3663	2211	2342	1383	2671	2006	2908
ENSMUSG00000039221	Rpl22l1	0	-0.66772	0.0308775	4.45702	0.00810824	374.001	684.965	816.193	740.09	152	689.963	599.94	555.991	650.959	944.985	394.937	460.932	537.942	514.944	603.956	601.487	666.914	1607.04	1466.79	1271.15	993.166
ENSMUSG00000003847	Nfat5	0	0.391551	0.074709	6.277	0.0317037	3422	3596	4777	3277	1968	3540	1252	1325	1341	429	1594	1679	866	2465	3736	1964	2181	1060	1992	2123	2371
ENSMUSG00000024073	Birc6	0	0.426865	0.0572449	6.42416	0.0216238	3479	4432	5404	3381	2015	4347	1449	1581	1205	554	1874	1839	870.999	2706	3487	2011	2159	1134	2384	1808	2696
ENSMUSG00000078881	Gm14434	0	-1.41336	0.0432381	3.97714	0.0141734	276.65	248.849	466.657	472.507	0	337.965	382.198	374.765	431.933	397.594	361.133	382.84	261.875	202.128	426.687	490.54	498.447	1090.41	792.287	683.568	652.775
ENSMUSG00000063160	Numbl	0	0.417234	0.0532623	6.18112	0.0193474	2451	3378	4596	2966	1778	2817	1237	1303	1160	355	1838	1583	624.999	2172	2797	1604	2003	920	1761	1809	2191
ENSMUSG00000032446	Eomes	0	0.453286	0.576304	0.14038	0.47286	406	20	45	311	25	601	20	28	11	18	20	221	21	56	42	6	248.001	23	27	20	244
ENSMUSG00000019831	Wasf1	0	0.51025	0.016236	7.03407	0.00208793	4274	5719	8422	5331	3573	5338	2447	2464	2140	740	3179	2672	1229	3533	4432	2724	2697	1767	3012	3229	4018
ENSMUSG00000037984	Neurod6	0	-0.217675	0.424419	6.44681	0.316028	1776	2339	2949	3521	1958	1567	1415	2586	1795	816	2031	1689	1885	2079	4279	3409	1416	2695	1717	5771	2491
ENSMUSG00000034908	Sidt2	0	0.465093	0.0430116	5.61056	0.0140418	1769	2351	3358	2003	1110	2181	886	803.999	622	223	1119	1017	444	1610	1884	993	1207	614	1235	1017	1482
ENSMUSG00000059456	Ptk2b	0	0.468957	0.0157046	8.35299	0.0019539	11375	13492	20365	11982	7651	12567	6193	7244	5050	2022	8117	6213	2978	8756	10951	6784	6977	4521	7591	7460	11018
ENSMUSG00000027422	Rrbp1	0	0.452548	0.0657633	5.44219	0.026369	1545	2352	2755	1516	980	2260	760	692.001	407.001	275	961.001	897	431.001	1422	1401	858.001	1006	519	964	698	1422
ENSMUSG00000043909	Trp53bp1	0	0.492716	0.0181734	6.31822	0.00282788	2819	4898	5102	3226	1724	4590	1505	1399	1163	639.999	1787	1534	782	2699	2889	1487	1949	1068	2249	1541	2847
ENSMUSG00000038264	Sema7a	0	0.233821	0.29257	6.72284	0.196191	3899	2801	4014	4382	2416	2834	2327	2797	1186	510	2960	2057	1115	3012	3636	2200	1848	2079	2156	3291	3763
ENSMUSG00000031441	Atp11a	0	0.447447	0.0609503	5.51538	0.0236809	1689	2590	2877	2003	984	2296	787.999	757.001	503	285.999	918	1060	459	1653	1845	902	1116	569	1063	864	1404
ENSMUSG00000030310	Slc6a1	0	0.456222	0.0163654	8.08077	0.0021392	8854	14237	17685	11556	5597	13360	5295	4577	3531	2073	5867	5343	2617	8587	8945	4703	5998	4335	7139	5121	9290
ENSMUSG00000039137	Whrn	0	0.423262	0.148462	4.57038	0.0806976	766	1234	1374	1220	706	1510	417.999	386	236.001	98.999	520.002	651.999	248.998	959	965.001	505.999	679	259.001	632	465.001	872.999
ENSMUSG00000042873	Lhfpl4	0	0.535426	0.0135389	6.18626	0.00128865	2551	3758	4784	3030	1393	3618	1447	1333	1147	476	1766	1355	675	2465	2300	1180	1467	915	1877	1521	2595
ENSMUSG00000036333	Kidins220	0	0.481311	0.0134281	7.82029	0.00125986	7718	11636	13905	8655	5187	10916	4363	4520	3146	1674	5232	4051	2153	6872	8369	4294	4798	3273	5592	4785	8017
ENSMUSG00000064125	Prr36	0	0.900841	0.0199246	3.83081	0.00354751	550.001	1061	1299	573	537	804	231	217.001	145	68	316	297	102	476	437	243	242	141	245	217	377
ENSMUSG00000068696	Gpr88	0	-0.0858643	0.731293	8.27353	0.64601	9628	3213	20249	10808	6528	10971	7823	6576	5922	4285	8429	7806	4143	8983	9632	4596	7412	10591	13429	7092	11139
ENSMUSG00000028849	Map7d1	0	0.440049	0.0220313	7.49488	0.00432111	5255	7936	10252	7410	4757	8071	3331	3238	2462	1104	4099	3727	1717	5248	6039	3496	4187	2463	4103	3971	5807
ENSMUSG00000029467	Atp2a2	0	0.431096	0.0191413	9.26116	0.00318602	23370	27233	33788	24011	12949	26228	12531	13583	7635	4138	15653	11311	6142	18985	20487	10451	11683	10934	13763	14970	23113
ENSMUSG00000072692	Rpl37rt	0	-0.561695	0.0241749	6.41165	0.00516266	1546.94	2655.35	3639.62	2689.08	778.966	2278.58	1891.5	1821.78	2508.96	2584.75	1721.1	1898.45	1509.31	1632.8	2560.14	2616.53	2298.78	6119.02	3908.55	4775.45	3532.39
ENSMUSG00000025207	Sema4g	0	0.536991	0.0981606	4.29135	0.0462771	709.001	1437	1541	999	405	1297	309	241.001	222	133	367	403	170	735	994	474	555	217	540	268	571
ENSMUSG00000038587	Akap12	0	0.469498	0.0855642	4.58291	0.0382591	654	2022	1524	971	521	1651	396	357	241	196	479	455	257	959	806	519	708	288	678	318	820
ENSMUSG00000021466	Ptch1	0	0.536238	0.0198599	5.59705	0.00349659	1511	3087	3331	2452	876	2952	1010	892.001	640.999	401	978.999	959.001	576	1851	1604	835	1178	638.001	1465	782	1577
ENSMUSG00000025739	Gng13	0	-0.734168	0.0179999	5.0727	0.00275878	526	653	1138	1727	401	752	534	536	920	1036	804	1030	879	534	1084	1019	1015	2339	1315	1709	985
ENSMUSG00000058230	Arhgap35	0	0.460947	0.0169008	7.75285	0.00232207	6428	10356	12647	8630	5130	9629	4281	4458	3402	1369	5071	4114	2000	6846	8297	4584	4794	2994	5461	4677	6867
ENSMUSG00000048701	Ccdc6	0	0.606879	0.0147303	5.4306	0.00162602	1517	2528	3091	1782	1003	2134	756.001	834	642	257	996	785.001	377	1414	1421	751	1028	486	1054	900	1396
ENSMUSG00000086605	Gm14290	0	0.739982	0.0160512	4.41809	0.00203481	1032	798	1386	921	710	1040	472	422	263	80	560	469	165	659	665	351	429	210	401	458	659
ENSMUSG00000017210	Med24	0	0.465603	0.0285928	6.17502	0.00705271	2656	3208	4422	2946	1722	3069	1357	1346	956.001	391	1691	1497	678	2186	2771	1450	1583	909	1685	1546	2408
ENSMUSG00000091957	Rps2-ps10	0	-0.525317	0.0298976	8.80751	0.00768514	6497.9	11090.4	17963.7	13962.7	6368.58	12466.9	9289.81	8650.27	12990.3	15799.5	9067.47	10999.3	8733.76	8165.63	13454.6	11835.6	12177.7	26436.4	17674.7	19913.7	14934
ENSMUSG00000029544	Cabp1	0	0.382662	0.0887407	6.14053	0.0403135	2776	1900	3221	3420	1631	2180	1638	1582	1381	338	1986	1629	533	1770	2425	1355	1334	1317	1475	2690	2415
ENSMUSG00000040260	Daam2	0	0.336828	0.126147	6.36107	0.0650988	2476	3719	5023	3787	1772	3597	1556	1388	1014	432	1851	2139	955	2746	3336	2131	2057	1147	2093	1657	2112
ENSMUSG00000019647	Sema6a	0	0.629801	0.0302113	4.42243	0.00780925	756	1468	1511	857	551	1500	333	284	265	121	375.001	438.999	203	761	874	445.001	453	241	434	321.999	753
ENSMUSG00000001995	Sipa1l2	0	0.574183	0.0167	5.25204	0.00225035	1315	2371	2276	1680	885	1954	759	747	440	220	888	734	349	1280	1475	770	849	466	847	693	1210
ENSMUSG00000041000	Trim62	0	0.835317	0.00962914	4.21139	0.000350841	696	1109	1382	1486	454	1118	307	312	277	96	429	421	145	561	589	245	450	226	445	268	582
ENSMUSG00000029033	Acap3	0	0.421672	0.0388284	6.41326	0.0119093	2978	3082	4860	3843	1950	2942	1749	1778	1161	422	2160	1877	776.999	2536	3166	1768	1885	1155	1985	1800	2745
ENSMUSG00000031111	Igsf1	0	0.319959	0.536087	3.17856	0.430302	145	1129	596	280	86.999	805.999	232.999	146	131.999	330.001	178.999	158.999	157	461	240	148	241	127	461	53	536.999
ENSMUSG00000003660	Snrnp200	0	0.559373	0.0115331	6.37096	0.000725621	3093	4165	5240	3158	1990	3972	1660	1700	1053	567	2017	1478	786	2340	2479	1377	1672	1245	1958	1577	2998
ENSMUSG00000034993	Vat1	0	0.299458	0.223524	5.68925	0.138596	1209	3797	2846	1844	1063	3166	1061	915	745	692	1066	902	690	2075	1581	734	1644	802	1975	744	2402
ENSMUSG00000032340	Neo1	0	0.443411	0.0332049	6.37373	0.00920368	2611	4672	5202	3068	1749	4055	1536	1553	1024	549	1831	1488	744	2674	2915	1613	1868	1126	2112	1637	3070
ENSMUSG00000070493	Chchd2	0	-0.51296	0.0322457	7.66451	0.00874811	3489.66	5926.48	7942.97	7018.95	1895.26	5972.33	5048.73	5461.55	5913.72	6057.31	4308.94	4108.66	3783.85	4739.98	6459.66	5629.21	5769.76	12627.1	10238.1	10582.1	8152.26
ENSMUSG00000027849	Syt6	0	0.209002	0.376521	5.61475	0.271812	2617	885	2775	2099	1222	2762	993	972	760.999	379.999	1258	1485	612.999	1639	1639	719	1709	1160	1782	854	1792
ENSMUSG00000022272	Myo10	0	0.522832	0.0455438	4.80306	0.0152892	994	1520	1888	1192	570	1765	589	472.999	272	165	566	615.999	266.999	1113	854	482	807	340	745	419	939
ENSMUSG00000044700	Tmem201	0	0.497798	0.0236048	5.68293	0.00492033	1815	2589	3347	2451	1098	2227	915.998	944.999	638	299	1167	1110	436	1699	1796	928	1191	639.001	1263	978	1715
ENSMUSG00000024743	Syt7	0	0.293781	0.127754	8.00384	0.0662338	8666	11814	14180	10239	5322	10350	4328	4530	3754	1369	5677	5726	3089	8679	10673	6684	6148	3954	6061	6091	7286
ENSMUSG00000039637	Coro7	0	0.60485	0.0139893	5.26624	0.00141717	1564	1648	2681	1541	940	1895	720	697	481.001	245	917	729	304.999	1260	1179	615	765.999	483.999	876.998	607.999	1356
ENSMUSG00000015501	Hivep2	0	0.357447	0.0688473	7.82955	0.0282131	9418	7173	13135	9502	5607	8697	4070	4718	2887	1283	5954	4614	2399	6939	8619	4415	4669	4044	5583	5734	6913
ENSMUSG00000044894	Uqcrq	0	-0.55748	0.0236048	7.16505	0.00492115	2417	3289	5489	4699	1530	4233	2720	2979	4065	5026	3052	3821	3264	2583	4057	3711	3908	8051	5532	6425	4933
ENSMUSG00000070576	Mn1	0	0.69559	0.0104709	4.96065	0.000503716	1269	1292	2468	1260	723	1506	705	661	416	168	792	594	233	1091	854	403	565	447	764	568	1007
ENSMUSG00000021448	Shc3	0	0.562299	0.0498059	4.45594	0.0175273	598	1092	1769	1076	560	1310	431	369	330	83	584	388	283	914	1074	590	613	250	674	255	545
ENSMUSG00000022957	Itsn1	0	0.47354	0.0170953	6.98752	0.00237708	3807	6803	8325	5434	2720	6379	2489	2288	1961	802.001	2802	2511	1331	4176	4923	2842	3007	1812	3204	2596	3755
ENSMUSG00000026841	Fibcd1	0	0.379437	0.351737	3.60566	0.248919	248	1263	1511	498	138	415	124	324	101	111	279	184	120	470	733	432	173	99	324	309	339
ENSMUSG00000047495	Dlgap2	0	0.493903	0.0521655	5.16982	0.0187908	1469	1306	2565	1589	990	1613	664	623	529	134	936.999	860.001	329	1142	1352	746	947	493.001	919.999	742	1038
ENSMUSG00000074923	Pak6	0	0.451771	0.0474003	5.55505	0.016191	1671	2062	3607	1847	1057	2193	944	843.999	737.999	208	1162	1067	475	1669	1659	1056	1172	635	1540	851	1435
ENSMUSG00000017400	Stac2	0	-0.091799	0.732456	6.70012	0.6478	3007	2361	3197	4623	2948	2954	1871	1978	1492	418	2528	2681	1553	2933	3936	3034	3198	2832	2838	3674	2728
ENSMUSG00000024208	Uqcc2	0	-0.406432	0.110661	6.22249	0.0546213	1210	1960	2741	2631	743.001	2227	1654	1642	2286	2780	1633	1893	1342	1254	1735	1692	1804	4089	2650	3369	2638
ENSMUSG00000027895	Kcnc4	0	0.59641	0.0139677	5.3035	0.00139627	1103	2777	2727	1598	941	1607	726	776	543	211	941	692	311	1151	1352	824	820	490	853	810	1227
ENSMUSG00000041592	Sdk2	0	0.672343	0.0564957	3.99815	0.0211352	733	939	1103	627	449	1017	285	312	120	58	386	351.001	119	643	586	270	407	195	333	220	491
ENSMUSG00000019874	Fabp7	0	-0.653022	0.0139893	5.09973	0.0014249	942	983	1225	1265	302	1997	667	720	1040	877	530	1143	661	702	1520	1142	2087	2338	2333	1425	1874
ENSMUSG00000025583	Rptor	0	0.53336	0.018548	5.56498	0.0029443	1572	2474	2973	2005	980.999	2217	979.999	971	589	281	1183	939.999	390	1625	1478	881.001	991	595	1109	864.999	1714
ENSMUSG00000033697	Arhgap39	0	0.456847	0.0474494	5.6742	0.0162462	1811	2708	3203	2042	1220	2188	839	969	621	281.001	1137	1084	518	1652	1975	1294	1141	609	1003	1202	1457
ENSMUSG00000060257	Scrt2	0	0.639548	0.0414102	4.22472	0.0132037	698	765	1385	867	563	1067	331	287	207	57	459	510	120	617	623	395	518	195	466	269	481
ENSMUSG00000038564	Ift172	0	0.656975	0.0123217	4.95348	0.000964418	1316	1754	2038	1336	655.001	1508	646	587.001	410.001	160	806.001	569	281	1051	1054	541.999	637	360	637.999	578	1039
ENSMUSG00000061410	Zcchc14	0	0.542012	0.014923	5.80957	0.00170648	2437	2678	3911	2621	1151	2908	1087	1077	866.999	350	1186	1272	510	1852	1924	1092	1461	786	1447	1152	1789
ENSMUSG00000047676	Rpsa-ps10	0	-0.618399	0.0124473	8.30881	0.000997857	4562.53	8168.64	12370.6	10532.1	4109.03	8755.39	5848.14	6207.86	8787.17	10499	6345.56	7993.32	6753.44	6145.88	10836.2	9666.48	9576.56	20120	13742	12551.2	10993.1
ENSMUSG00000035632	Cnot3	0	0.543163	0.0340627	5.00922	0.0096168	1236.98	1594.98	1990	1510.93	1038.99	1596.66	531.964	501.978	409.993	164	670.987	815	301	962.936	1265.95	722.982	752	402	682.982	644.939	944.954
ENSMUSG00000021143	Pacs2	0	0.316586	0.144598	6.35629	0.0778902	2242	3977	4914	3471	1502	3996	1517	1243	983	452	1613	1663	835	2832	3195	1977	2043	1113	2230	1547	2511
ENSMUSG00000018909	Arrb1	0	0.340812	0.0531484	7.87584	0.0192865	7379	9038	14104	10016	4354	10094	5242	4916	3558	1347	5835	5108	2692	8055	8194	4649	6397	3303	6912	5023	8011
ENSMUSG00000020654	Adcy3	0	0.669131	0.00944393	5.18299	0.00032802	1306	1969	2515	1428	711	1800	804	726	481.999	238	826	628	284	1206	1121	518	734.999	416	827	628	1245
ENSMUSG00000053617	Sh3pxd2a	0	0.52944	0.0360976	5.00201	0.0105801	1222	1612	2504	1194	692	1615	645	532	429	154	807	721	242	1014	1089	666	881	375	848	580	1021
ENSMUSG00000036052	Dnajb5	0	0.476477	0.0230725	6.76439	0.00470131	4833	3999	6178	4096	2523	4097	2175	2661	1687	668	2554	2698	1218	3110	4239	2187	2220	1508	2168	2912	3228
ENSMUSG00000041351	Rap1gap	0	0.40089	0.0307488	7.65238	0.00804994	6595	7618	12028	8187	5015	8989	3953	3795	2681	1412	4795	4356	2098	6434	6831	3548	5419	2944	4754	3716	6641
ENSMUSG00000022454	Nell2	0	0.434879	0.0196221	8.0408	0.00340423	7743	12380	15425	9147	5660	9055	4826	5867	3667	1679	6811	3993	2503	7031	9238	5512	5041	3524	5418	6568	8620
ENSMUSG00000062372	Otof	0	0.978082	0.0221807	3.43099	0.00438912	639	793	1252	287.999	238	645	260	130	144	43	239	174	78	344	390	182	176	76	299.999	94.001	394
ENSMUSG00000005533	Igf1r	0	1.08649	0.012496	3.44424	0.00102551	505	796	937	555	332	783	228	177	96	28	277	217	81	416	334	190	218	75	203	132	272
ENSMUSG00000031818	Cox4i1	0	-0.536531	0.022586	9.18106	0.00451636	9369	14724	21218	19501	5303	14799	12665	13582	14898	17152	12685	12497	9974	11204	17580	15059	16645	33538	22983	24814	21098
ENSMUSG00000025203	Scd2	0	0.330522	0.0490972	10.2074	0.017141	32607	57559.8	69225.7	47142.8	20389.7	55294.5	25422	22931	14006	9229	26124	23248.6	12359	39595	37290	22240.9	28838.9	17985.8	33749.6	21204	43205.9
ENSMUSG00000034687	Fras1	0	0.734014	0.0332158	4.04	0.00920873	815	899	1421	576	397	1034	349	301	255	53	390	448	138	631	628	302	440	160	503	213	474
ENSMUSG00000045671	Spred2	0	0.508883	0.0191989	6.19206	0.00320492	2835	3194	4815	3630	1984	3138	1274	1356	1074	396	1496	1593	803.001	2146	2871	1505	1673	1097	1636	1858	2178
ENSMUSG00000030110	Ret	0	0.681348	0.14921	2.83302	0.0812986	168	1284	367	351	127	813	122	107	52	92	127	142	85	347	271	122	185	86	152	67	258
ENSMUSG00000067575	Rpl35a-ps3	0	-2.54599	0.316902	-3.33624	0.217139	0	0	0	0	0	55.496	0	0	0	0	0	328.44	0	0	0	303.039	0	441.222	0	135.58	0
ENSMUSG00000070394	Tmem256	0	-0.574647	0.0322457	5.22287	0.00874721	622	875.999	1388	1180	388.999	1111	668	715	1095	1663	791	994.999	848.999	582	980	943.001	1000	2103	1443	1674	1274
ENSMUSG00000047085	Lrrc4b	0	0.445478	0.0207666	6.87846	0.00384839	3527	5553	7375	4668	2599	5643	2326	2058	1581	805	2707	2652	1197	3512	3857	2142	2494	1480	2951	2301	3999
ENSMUSG00000020262	Adarb1	0	0.312817	0.100582	7.70703	0.0477946	6206	9868	11027	8417	3768	10990	3745	3647	2938	1345	4351	4415	2251	7250	9109	5651	5145	3220	5032	4070	5967
ENSMUSG00000020198	Ap3d1	0	0.522658	0.0109187	7.07573	0.000564739	4580	6893	8457	5569	3079	6621	2646	2575	2069	994	3289	2767	1280	4087	4459	2372	2778	2014	3209	2671	4618
ENSMUSG00000045333	Zfp423	0	0.473675	0.166987	4.05714	0.0942178	406.999	1410	1265	688.999	309	1268	252	231.999	176	124	306.999	357.001	183.999	717.999	596	394	449	179	618	158	592
ENSMUSG00000039976	Tbc1d16	0	0.476838	0.0278802	5.61117	0.00677612	1488	2118	3728	2293	768	2417	1135	936	831	292	1095	1081	508	1804	1561	926	1344	615	1642	725	1602
ENSMUSG00000058966	Fam57b	0	0.43373	0.0627006	5.49929	0.0245836	1688	1965	2309	2237	1124	1960	741	776	624	176	1057	1105	395	1388	1630	1045	1020	653	1068	1170	1213
ENSMUSG00000071379	Hpcal1	0	0.51294	0.0272573	5.21505	0.0064906	853	2989	3493	2130	584	1817	653	529	1122	739	691	604	392	832	1480	637	881	615	1168	673	1458
ENSMUSG00000017466	Timp2	0	0.385683	0.0436942	7.8606	0.0144246	6106	16518	17774	7495	4419	12484	4273	3896	4285	2669	4693	4306	2517	7059	8928	3793	6476	3948	7085	4092	8686
ENSMUSG00000040097	Flywch1	0	0.512286	0.00932461	7.02084	0.000289161	3782	6547	7199	5875	2772	5793	2668	2759	1908	986	2893	2381	1241	3870	4224	2340	2883	1542	3221	2609	4685
ENSMUSG00000022199	Slc22a17	0	0.441627	0.0124694	8.66474	0.00101326	12667	21492	24249	15120	7626	17862	8308	8034	5485	3253	9533	7533	3869	12023	12245	6559	8452	5835	9913	8647	15503
ENSMUSG00000070498	Tmem132b	0	0.427125	0.0280883	6.88198	0.00684219	4287	4850	6917	4127	2472	4656	2357	2605	1853	678	3151	2289	1102	3687	4036	2146	2492	1578	2841	2974	4280
ENSMUSG00000064127	Med14	0	0.499882	0.0181607	6.00134	0.00282126	2382	2867	4045	2546	1935	2819	1152	1402	926	369	1630	1295	658	1903	2507	1411	1345	878.001	1640	1390	2148
ENSMUSG00000029714	Gigyf1	0	0.39635	0.107719	5.24841	0.0525389	1724	1974	2490	1778	847	1935	646	561	458	234	779	898	345	1347	1468	899	1073	509	985	832	1238
ENSMUSG00000027312	Atrn	0	0.494143	0.0124833	7.07213	0.00101745	5042	6145	8388	5066	3032	5924	2640	2766	1960	877	3392	2443	1190	3945	4622	2346	2738	2102	3141	3205	4742
ENSMUSG00000047284	Neurl4	0	0.459596	0.0202583	6.28339	0.00368324	2489	3410	4547	3373	1650	3446	1636	1543	1055	456.001	1833	1498	712	2594	2776	1559	1826	994.002	1955	1493	2556
ENSMUSG00000038886	Man2a2	0	0.386383	0.0340368	7.59379	0.00959904	6386	8103	12312	8190	4605	8676	3825	3758	2558	1229	4461	4066	1888	5958	7447	4157	4615	2900	5596	4229	6281
ENSMUSG00000085133	B930095G15Rik	0	0.67585	0.0199246	4.33173	0.00355984	972	1033	1697	884	463	1079	372	332	288	81	488	487	159	674	839	400	478	200	481	336	657
ENSMUSG00000038611	Phrf1	0	0.580709	0.0199246	5.09585	0.00354124	1254	1742	2125	1506	855.001	1733	641.001	631	432.999	183	824	688.001	338	1141	1277	663	765	359.001	725	636.001	1045
ENSMUSG00000049044	Rapgef4	0	-0.702344	0.00627775	9.59124	5.37e-05	13381	14534	27588	26247	10927	16159	15037	15485	16274	11318	16303	17248	18326	18429	40369	29558	28906	42733	33746	30812	21219
ENSMUSG00000003233	Dvl3	0	0.729804	0.0238967	4.14356	0.00505756	743.999	960	1319	886	550.001	917	292.999	256	190	66	366	387	154	574	696	349.999	389	159	357	269.999	524.001
ENSMUSG00000046329	Slc25a23	0	0.202984	0.324802	8.71841	0.223987	11165	15757	27220	16246	11961	16523	7054	6037	6815	2543	9311	10870	4929	11909	16874	12152	11992	7356	13139	8680	10483
ENSMUSG00000035596	Mboat7	0	0.484679	0.0161426	6.58031	0.0020616	2924	5326	6103	3525	2462	4760	1766	1686	1397	730	2254	1857	961.999	2929	2972	1525	2177	1341	2372	1952	3515
ENSMUSG00000037210	Fam193a	0	0.545331	0.0321001	4.99058	0.0086767	1207	1725	2131	1388	971	1669	524	496.001	404	157	718	661.999	320	989	1180	637	741.001	403	744	662	1003
ENSMUSG00000040612	Ildr2	0	0.41566	0.0297249	6.7189	0.0075979	3994	5839	6412	3583	2000	5671	1918	2053	1783	690	2494	2038	1207	3324	4510	2271	2477	1439	2564	2547	3697
ENSMUSG00000041313	Slc7a1	0	0.615423	0.0160219	4.95314	0.00202167	1200	1749	2005	1228	650	1409	621	597	404	173	670	614	234	1095	1074	452	667	346	686	577	1122
ENSMUSG00000047921	Trappc9	0	0.628776	0.0103317	5.26842	0.000474229	1242	2235	2445	1566	892	1785	764.001	764	544	248	872	687	299	1287	1157	577.999	774	469.001	877	678	1436
ENSMUSG00000025508	Rplp2	0	-0.52908	0.0261391	6.92879	0.00598654	1956.13	3377.68	5123.5	4227.35	1272.99	3741.88	2663.2	2292.93	3705.46	4435.27	2402.57	3105.97	2873.45	2651.02	3505.45	3198.28	3265.92	6618.79	5054.64	5911.1	4334.9
ENSMUSG00000042082	Arsb	0	0.419836	0.0432619	6.30444	0.0141944	2266	3512	4959	2761	2045	3109	1362	1480	945	460	1977	1498	741	2140	2630	1581	1747	983	1849	1441	2638
ENSMUSG00000034243	Golgb1	0	0.468601	0.0240223	6.40823	0.00511567	3175	4644	5775	3280	1851	4159	1524	1443	1236	629.999	1863	1701	838	2711	3449	1637	1731	1132	2111	1945	2746
ENSMUSG00000023328	Ache	0	0.439734	0.0478113	5.54589	0.0164694	1500	3374	2953	1665	1003	2554	970.001	739	638	505.001	1077	911	476	1805	1587	723	1179	670	1309	735	1848
ENSMUSG00000058546	Rpl23a	0	-0.566092	0.0156983	8.62955	0.00193216	6904.74	9991	14399.1	12211.5	4258.6	11322	8079.43	8732.15	10633.5	11954.9	8935.72	8682.61	8410.76	7512.06	10975.2	10466.5	10887.2	21836.7	17644.7	19810.7	15635.6
ENSMUSG00000074575	Kcng1	0	0.774996	0.00933978	4.39584	0.000292306	802	1527	2316	773	514	1056	406	415	371	172	504	529	166	584	905	356	327	227	518	379	694
ENSMUSG00000034413	Neurl1b	0	0.493446	0.0427119	5.30959	0.01387	1336	1879	3188	1592	673	1832	758	662	535	176	865	802	322	1229	1358	849	919	506	1178	702	1103
ENSMUSG00000015143	Actn1	0	0.470724	0.0228297	6.19979	0.00459544	3172	2709	5061	2755	1917	3280	1495	1414	1002	503	2014	1617	708	2254	2545	1228	1647	1116	1718	1608	2347
ENSMUSG00000044080	S100a1	0	-0.714982	0.010216	6.29241	0.000454242	1094	1742	3079	2286	1020	1982	1315	1271	2010	2606	1618	2041	1854	1474	2661	2451	2388	4773	3106	3117	2422
ENSMUSG00000029151	Slc30a3	0	0.598809	0.015246	5.31495	0.00179106	1423	1983	2309	1491	921	1296	860	776	827	159	1046	759	325	892	1367	821	593	499	795	1283	1327
ENSMUSG00000031302	Nlgn3	0	0.502781	0.0139893	6.54636	0.00143854	3083.33	4801.86	6478.47	3562.03	2026.15	4731.99	1850.79	1652.11	1359.25	646.339	2118.95	1765.86	910.209	2821.42	3309.35	1754.83	1968.04	1277.92	2400.56	1891.99	3148.97
ENSMUSG00000078161	Erich3	0	0.756866	0.0213673	4.13267	0.00408761	620.999	1159	1317	638	414	1124	320.999	260	221	103	433	303	150	639	513.999	211	341	155	447.999	201.999	679
ENSMUSG00000025854	Fam20c	0	0.537835	0.0239645	4.89881	0.00508576	1249	1601	1941	1309	598	1991	532	491	327.001	219	677	678	238.001	1043	974	482	657	485	669	481	1142
ENSMUSG00000034342	Cbl	0	1.05322	0.0110765	3.57103	0.000612348	555	859	1195	599	281	740	260	209	173	25	265	206	90	450	431	232	305	78	283	149	371
ENSMUSG00000040896	Kcnd3	0	0.525115	0.0121657	6.14583	0.000931001	2714	4432	5117	2804	1464	4163	1238	1280	1336	627	1581	1422	723.001	2234	2819	1320	1882	1020	1835	1377	2456
ENSMUSG00000064345	mt-Nd2	0	-0.575909	0.0179165	12.798	0.00273612	113917	171770	310060	221310	172052	209774	125168	105902	185711	157715	147103	231512	209802	144831	314658	271818	222263	387753	305775	254126	193037
ENSMUSG00000021277	Traf3	0	0.476867	0.0361928	5.38619	0.0106174	1283	2535	3317	1933	774.001	1920	904	736	612	239	850	978	455	1564	1738	1003	975	519	1145	855	1193
ENSMUSG00000052026	Slc6a7	0	0.617282	0.0143144	5.02831	0.00151261	1320	2155	2371	1154	613	1556	603	571	449	227	731	547	289	964	1163	502	673	366	627	697	1258
ENSMUSG00000078974	Sec61g	0	-0.56271	0.0350117	5.03206	0.0100607	558.454	885.431	1300.9	1059.61	271.954	955.988	669.9	742.673	963.531	1458.5	687.952	857.538	864.983	628.052	855.778	779.905	835.543	1804.29	1490.71	1351.42	1274.01
ENSMUSG00000040479	Dgkz	0	0.217904	0.270376	8.21581	0.177075	9254	9646	14075	14194	6743	9419	5773	6057	5012	1471	7917	6890	3318	9417	11683	7937	5871	5336	7278	9863	8883
ENSMUSG00000036591	Arhgap21	0	0.390485	0.049332	6.95437	0.0172768	4385	6062	8196	5691	2946	5386	2076	2126	1825	825.999	2647	2537	1271	3630	5595	3160	3041	1804	3226	2946	3611
ENSMUSG00000029212	Gabrb1	0	0.446599	0.0163185	7.50541	0.00212417	5124	10643	12478	6980	3750	8798	3017	3316	3222	1505	3765	3432	2014	5657	7771	3534	4168	2308	4465	4124	5950
ENSMUSG00000078517	Emc1	0	0.5417	0.0139893	5.68091	0.00143783	1753	2878	3307	1977	1133	2553	980	963	608	344.001	1178	967	423	1510	1556	918	996.001	744	1258	908.999	1867
ENSMUSG00000094664	Rpl35a-ps6	0	-0.63964	0.804973	-2.72639	0.735663	0	0	0	280.016	139.744	0	0	0	126.513	72.605	0	0	0	0	338.04	0	0	0	470.745	308.571	0
ENSMUSG00000062647	Rpl7a	0	-0.59317	0.012759	8.19827	0.00106651	4541.8	8144.97	11228.5	9356.24	3144.77	8601.79	5576.6	5855.87	8134.77	9691.2	6001.12	6561.69	6233.22	6060.15	9304	8310.93	8887.79	17098	11881.4	13380.6	10412
ENSMUSG00000054611	Kdm2a	0	0.473979	0.0243786	6.22115	0.00526028	2618	3583	4836	3088	1792	3495	1339	1359	1055	459	1585	1654	834	2262	2734	1455	1687	929	1683	1724	2456
ENSMUSG00000085795	Zfp703	0	0.623571	0.0225369	4.56339	0.00450241	889	929	1389	1113	791	1128	441	421	328	81	594	609	189	696	816	410	553	258	475	480	762
ENSMUSG00000040697	Dnajc16	0	0.56337	0.0158574	5.41757	0.0019826	1565	2304	2742	1692	897	2095	821	862	565	251	1010	784	356	1360	1369	684	874	543	1004	929	1571
ENSMUSG00000097545	Mir124a-1hg	0	0.103935	0.638449	7.06814	0.539149	7225	5181	6698	7931	3167	5235	2146	2140	2292	1244	2547	3938	1883	4085	8205	4201	3908	3069	3419	6295	3328
ENSMUSG00000028936	Rpl22	0	-0.595015	0.015314	6.44508	0.0018187	1513	2247	3406	2848	748.001	2563	1866	1838	2405	2867	1823	1957	1817	1717	2689	2435	2436	5038	3673	4467	3392
ENSMUSG00000028495	Rps6	0	-0.59348	0.0130235	8.38393	0.00114529	5060.23	9471.32	12255.1	10991.4	4388.15	10180.5	6213.19	5960.5	8618.47	11698.7	6675.43	7344.61	7633.45	6347.09	11164.8	9687.82	10135.4	19713.7	14197.9	13726.9	11921.8
ENSMUSG00000004677	Myo9b	0	0.377963	0.13004	4.91058	0.067817	1530	1418	1887	1360	711	1463	529	509	443	145	604	798	334	1069	1595	854	897	363	800	800	914
ENSMUSG00000061718	Ppp1r1b	0	-0.165381	0.456611	8.98556	0.348516	12943	5775	30064	17513	10753	17297	12335	10456	10711	8278	13833	13679	7119	12761	14172	7287	16527	16601	20174	12037	19870
ENSMUSG00000049775	Tmsb4x	0	-0.498307	0.0239101	9.24587	0.00506541	10418	16183	23336	20035	5904	15685	13947	15078	16257	15768	13540	12002	9369	12492	17801	15781	16996	34528	26861	31691	24155
ENSMUSG00000078515	Ddi2	0	0.460131	0.0311141	5.7131	0.00820929	2025.47	2603.7	3303.84	2116.22	1040.14	2345.51	942.683	1004.77	808.664	277.144	1240.5	1039	484.146	1527.51	1968.35	1032.5	1582.02	620.69	1220.31	1351.88	1754.73
ENSMUSG00000029020	Mfn2	0	0.478368	0.0136805	6.79527	0.0013196	3369	5385	6767	4541	2149	5120	2216	2199	1629	714.001	2615	2077	1030	3556	3596	2015	2327	1574	2705	2169	3850
ENSMUSG00000020599	Rgs9	0	-0.0765187	0.767473	6.49226	0.689258	2868	953	5512	3219	2001	3795	2324	1926	1768	1106	2415	2540	1160	3042	3018	1244	2631	2524	3669	2009	3791
ENSMUSG00000040209	Zfp704	0	0.393433	0.0672721	5.82204	0.0272378	2135	2674	3516	2536	1033	2578	988	1000	833	310	1238	1194	558	1849	2211	1284	1549	649	1464	1377	1768
ENSMUSG00000060671	Atp8b2	0	0.489889	0.0216688	5.60657	0.00417266	1881	2482	3132	1942	905	2344	952.999	922	681	303	1110	1106	400	1552	1687	971	1141	578.001	1170	1037	1683
ENSMUSG00000055745	Ldoc1l	0	0.595818	0.00825177	5.71052	0.00020106	1738	2567	3526	2189	1193	2501	1110	1127	858	341	1303	1096	454	1646	1716	865	1067	661	1346	1002	1827
ENSMUSG00000011832	Evi5l	0	0.454592	0.0247846	5.98664	0.00545876	1977	3149	4002	2651	1357	3002	1283	1199	889.001	353.001	1540	1293	577	2040	2248	1262	1435	851.001	1678	1313	2215
ENSMUSG00000061787	Rps17	0	-0.601235	0.0120752	7.4117	0.00090951	2872.89	4420.71	6382.47	5450.49	1542.84	5295.39	3439.82	3576.75	4352.72	5144.69	3523.66	3807.65	3620.94	3516.8	5136.81	4528.83	4850.88	9978.34	7781.37	8003.76	6525.37
ENSMUSG00000040007	Bahd1	0	0.623558	0.0120614	5.0481	0.000898805	1331	1610	2211	1359	759	1521	694	736	431	171	802	630	281	1061	1012	554	782	382	796	644	1109
ENSMUSG00000031565	Fgfr1	0	0.447725	0.0349841	5.5797	0.0100356	1532	2922	3223	2430	912	2396	880.999	932.001	578.001	332	964	991.999	526	1695	1721	1069	1306	602.001	1373	923.001	1504
ENSMUSG00000028920	Fbxo42	0	0.565684	0.0331821	4.74007	0.00919532	1075	1402	1755	1181	581	1235	487	515	347	114	589	600	235	897	1052	478	657	268	570	545	1001
ENSMUSG00000038056	Kmt2c	0	0.402581	0.0558932	6.33947	0.020805	2990	4524	5503	3730	1785	4509	1283	1274	1185	611	1608	1955	909	2719	3326	1930	1991	1338	2123	1721	2155
ENSMUSG00000024949	Sf1	0	0.440424	0.0264524	6.84628	0.00613866	4227	5372	7224	4977	2846	5613	2049	1964	1609	785	2460	2542	1226	3578	4339	2365	2650	1694	2864	2653	3452
ENSMUSG00000005621	Zfp592	0	0.518718	0.0534386	4.77919	0.0194492	1028	1363	1923	1221	653	1359	492	479	329	124	669	692	246	937	1010	625	689	310	646.001	474	834
ENSMUSG00000019817	Plagl1	0	0.86936	0.021851	3.37281	0.0042437	453	1003	1023	456	305	745	167	121	104	53	210.999	233	79	357	432	182.001	279	74	242	138	338
ENSMUSG00000021488	Nsd1	0	0.436418	0.021851	6.75368	0.00424575	4014	5215	6592	4619	2219	5226	2044	2153	1620	726	2469	2170	1157	3449	4039	2185	2661	1405	2842	2562	3691
ENSMUSG00000058558	Rpl5	0	-0.553671	0.0176686	8.2783	0.00262783	4980.79	7629.48	12128.6	10252.6	3288.63	9059.85	6157.7	6096.92	8559.41	10242.6	6357.22	7162.65	6724.27	5821.04	9599.37	8450.79	8772.01	16984.5	12243.3	12741.9	11569.4
ENSMUSG00000023809	Rps6ka2	0	0.596763	0.00888987	5.63849	0.000254637	1730	2470	3481	2037	1153	2343	1068	1064	842	325	1211	884	545	1537	1732	822	1337	579	1348	861	1594
ENSMUSG00000026494	Kif26b	0	0.853425	0.0204036	3.64299	0.00372235	471	1069	1018	693	225	933	214	195	134	71	277	256	93	462	426	223	307	82	325	148	406
ENSMUSG00000028341	Nr4a3	0	0.605244	0.0555711	4.94751	0.0205931	799	1859	2542	1071	490	853	473	765	420	205	470	585	344	752	1338	814	511	281	428	734	575
ENSMUSG00000061762	Tac1	0	-0.116351	0.705611	6.04974	0.615359	1674	1145	3904	2160	1015	2472	1859	1596	2082	1744	1692	1594	1117	1678	1532	785	2118	3273	3470	1517	2804
ENSMUSG00000020163	Uqcr11	0	-0.551261	0.0200901	7.12615	0.00361838	2387	3344	5371	4346	1218	3509	2839	3025	3877	4236	3124	3339.01	2618	2743	3908	3565	3708	7377	5367	6507	4911
ENSMUSG00000042423	Fbrs	0	0.486102	0.0911996	4.50125	0.041872	976	1211	1401	1059	647	1164	326	342	244	86	468	505	212	889	876	488	551	331	553	459	616
ENSMUSG00000030207	8430419L09Rik	0	0.49432	0.0100381	6.99189	0.00042261	4456	5801	7061	4965	2882	5434	2479	2706	1728	867	3069	2458	1110	3508	4045	2140	2490	1900	2835	2966	4576
ENSMUSG00000039959	Hip1	0	0.483897	0.0282967	5.37571	0.00692779	1542	1853	2640	2015	928.001	2177	816	783	613.999	223	1029	1095	417	1363	1695	958.999	998	509.001	1056	850.999	1229
ENSMUSG00000030956	Fam53b	0	0.47534	0.0861946	4.73606	0.0387234	998.001	1171	1551	1400	637	1017	511	506	298	78	573	574.001	262	935.999	1069	547	726.999	316	542.001	616	851
ENSMUSG00000026179	Pnkd	0	0.441949	0.0186126	7.05279	0.00298613	3674	6408	7815	5088	3717	5553	2450	2372	1785	886	3069	2527	1271	3815	4784	2730	2791	1943	2952	2820	4134
ENSMUSG00000066553	Gm6969	0	-0.679986	0.0150353	5.27059	0.00174701	504.49	804.609	1556.04	1148.75	655.275	1216.48	542.358	554.676	1194.35	1388.56	774.05	1050.97	1121.28	749.115	1249.29	1195.46	1208.04	2149.55	1432.78	1572.16	1156.43
ENSMUSG00000020032	Nuak1	0	0.513331	0.0167205	6.01051	0.00225504	2223	2651	3586	2980	1617	2132	1298	1367	909	346	1448	1170	668	1793	2348	1139	976	907	1259	1934	2199
ENSMUSG00000075415	Fnbp1	0	0.308081	0.11697	6.70314	0.0588406	3116	5400	5688	5218	2175	4777	1849	1763	1359	630.001	2231	2046	1182	3488	4697	2587	2558	1570	2722	2454	3221
ENSMUSG00000038034	Igsf8	0	0.521035	0.00914184	6.75517	0.000271226	3267	5249	6000	4211	2480	4256	2123	2038	1434	828	2413	1938	955.001	3020	3017	1662	2070	1446	2257	2049	3883
ENSMUSG00000001150	Mcm3ap	0	0.629959	0.0120656	4.96435	0.000899873	1326	1624	2166	1350	641	1544	641	630	431	174	713	619	265	1043	1106	573	663	357	737	599	1036
ENSMUSG00000045471	Hcrt	0	0.195492	0.914702	-1.61842	0.879276	6	483	52	0	0	381	1	1	1	227	1	1	2	129	160	2	4	3	12	1	49
ENSMUSG00000022240	Ctnnd2	0	0.343435	0.0641381	7.51607	0.0253951	5171	7365	11459	7340	4499	7982	3389	3255	2629	1032	4239	3889	1909	5640	6911	4268	4199	2778	4966	4103	5549
ENSMUSG00000089704	Galnt2	0	0.454306	0.0783261	4.86503	0.0339647	881.371	1468.58	1691.4	1002.01	592.811	1565.25	743.59	559.45	288.657	140.143	818.989	595.251	347.379	631.331	751.928	439.002	686.104	311.222	994.017	587.21	1465.35
ENSMUSG00000020532	Acaca	0	0.457369	0.0239645	6.0032	0.0050872	2030	3413	4107	2510	1338	3092	1220	1230	867	404	1456	1153	630	2116	2294	1299	1525	840.999	1509	1285	2291
ENSMUSG00000029648	Flt1	0	0.605628	0.0186003	4.91786	0.00297224	1197	1678	1849	1336	721	1436	615	530	368	168	669	633	278	1014	980	473	529	412	533	657	1146
ENSMUSG00000041559	Fmod	0	-0.300373	0.358698	4.01303	0.255076	306	781	1602	424	190	654	128	246	272	160	307	405	272	668	437	538	1057	498	1064	182	552
ENSMUSG00000058441	Panx2	0	0.261365	0.219148	6.52286	0.134889	2137	4513	5532	3826	2244	4078	1658	1524	1245	482	2048	1988	1019	2964	3661	2819	2361	1518	2680	1995	2439
ENSMUSG00000041544	Ptchd2	0	0.626595	0.024746	4.29266	0.0054366	879	1296	1387	771	426	1046	350	431	225	73	504	450	163	763	611	421	488	255	491	350	596
ENSMUSG00000022619	Mapk8ip2	0	0.415849	0.0176775	8.03427	0.00263595	7875	12867	15808	10272	5228	11485	5174	5213	3394	1898	6355	4769	2508	7741	8020	4967	5938	3975	6840	5059	9115
ENSMUSG00000031523	Dlc1	0	0.573893	0.0130235	5.40883	0.00114132	1708	2245	2809	2036	886.999	2286	717	758	520	289	865.001	891	421.999	1215	1589	827	866	559.001	894.001	877	1257
ENSMUSG00000000740	Rpl13	0	-0.533124	0.0166582	8.05906	0.00223344	4486.01	7686.12	10380.5	9068.12	2193.42	8021.22	5665.43	5925.43	7278.14	7160.01	5800.44	5742.37	4840.31	5731.61	7806.24	6883.92	7793.18	15166.1	11188.8	13426.6	10161.6
ENSMUSG00000026923	Notch1	0	0.630276	0.0534386	4.02109	0.0194492	590	979	1168	662	406	929	289	282	162	56	399	346	129	712	539	324	335	172	438	192	604
ENSMUSG00000038902	Pogz	0	0.524403	0.0237441	5.45644	0.00497805	1746	2250	2841	1921	1178	2247	730	791	624	279	991.999	963.001	445	1330	1596	851	1095	585.001	1023	866.001	1435
ENSMUSG00000034377	Tulp4	0	0.357078	0.0504058	7.17938	0.0178511	4336	7328	9091	6360	2880	7111	2749	2662	1946	974	3152	2658	1558	4677	5432	3219	3678	2158	4484	2926	5080
ENSMUSG00000036751	Cox6b1	0	-0.535325	0.0192341	8.17156	0.00322023	4408	7257	11732	9135	3284	9296	5642	5622	8344	9220	6449	7234	7486	6035	8502	7335	7604	14874	11088	13046	9386
ENSMUSG00000038740	Mvb12b	0	0.377964	0.0485042	6.58364	0.0168288	2922	4313	5884	4118	2026	4558	1801	1707	1367	521	2062	2000	1005	3228	3424	2168	2482	1481	2640	1860	2945
ENSMUSG00000036568	Gltscr1l	0	0.456831	0.036909	5.60952	0.0109497	1889	2609	3027	2140	1140	2335	805	858	668	298	1066	1081	470	1548	2042	1104	1129	644	1177	1072	1460
ENSMUSG00000043384	Gprasp1	0	0.438859	0.0131126	8.72444	0.00117251	13619.9	26894.2	25980.6	14760.4	7862.32	22219.5	8402.42	8666.04	7004.79	4803.98	9528.91	7345.34	4570.28	12940.7	13481.4	6985.2	9173.95	6635.71	11936.6	8441.14	17339
ENSMUSG00000034685	Fam171a2	0	0.481256	0.018804	5.71708	0.00306541	1703	2299	3477	2169	1182	2332	1052	1025	729	283	1343	1079	484	1618	1675	973	1178	657	1298	1085	1970
ENSMUSG00000091542	Gm17167	0	0.563427	0.113078	1.62492	0.0562825	727.81	401.008	768.269	596.887	393.534	474.989	177.687	166.831	111.798	29.179	257.656	395.662	93.654	456.3	588.627	320.395	352.751	110.776	203.474	168.432	302.195
ENSMUSG00000028613	Lrp8	0	0.409553	0.0411192	5.72372	0.0130401	2679	2536	3130	2390	1173	2846	922	960	780	347.999	1205	1366	577.999	1744	2408	1193	1344	843	1233	1353	1675
ENSMUSG00000083380	Gm3244	0	-0.653959	0.0135077	5.66574	0.00128154	789.806	1107.82	1869.48	1582.22	554.765	1248.57	933.059	986.988	1272.39	1878.28	989.971	1340.81	1135.33	921.179	1414.25	1358.35	1393.29	2951.67	2127.89	2044.79	1765.29
ENSMUSG00000051786	Tubgcp6	0	0.649661	0.0180735	4.51633	0.00278595	937	1231	1486	1165	495.001	1094	439	481	272.001	94	505	473.001	199	805	793.001	434.001	505	227	524	427	805.001
ENSMUSG00000006651	Aplp1	0	0.408013	0.015297	9.82851	0.00181444	24998	37783	52853	33345	21371	37336	18862	17722	12778	6825	22176	19096	9152	26099	28555	16733	18466	12938	20787	17979	31279
ENSMUSG00000047658	Gal3st3	0	0.609318	0.0181784	4.90189	0.0028307	1046	1506	2035	1297	743	1251	522	526	417	128	728	613	236	841	1085	619	588	322	695	546	872
ENSMUSG00000024201	Kdm4b	0	0.539248	0.0171278	5.35702	0.0023879	1425	1838	2790	1842	949.001	1871	843.001	851	515	243	1025	857	370	1407	1234	707	886	538.001	1002	754	1396
ENSMUSG00000028927	Padi2	0	0.191156	0.402518	6.00164	0.295389	1374	3948	4202	2430	1122	3044	1177	1035	711	453	1362	1106	678	2509	2218	1646	1918	1057	2142	1142	1999
ENSMUSG00000026458	Ppfia4	0	0.431709	0.0329555	5.81289	0.00909214	1698	3134	3694	3053	1071	2837	1137	924	703.999	432	1251	1187	524	2099	1796	1143	1365	809.001	1479	1180	1731
ENSMUSG00000018470	Kcnab3	0	0.246461	0.278433	5.61726	0.183893	1803	1301	1517	2197	1266	1600	1070	1154	637	240	1240	1078	429	1011	1581	936	934.999	1124	836.999	2154	1812
ENSMUSG00000007656	Arpp19	0	-0.407114	0.0740907	8.77592	0.0313285	10102	5551	16720	14105	7436	9902	9581	10400	11389	8148	10882	9231	7209	8268	13180	8880	12640	22339	18045	18479	14940
ENSMUSG00000032890	Rims3	0	0.270706	0.120542	7.5471	0.0612241	5527	8425	6481	8897	4211	7476	3596	3784	2300	1138	4685	3522	2159	6173	6859	3838	4152	2971	4465	4911	6399
ENSMUSG00000007097	Atp1a2	0	0.264143	0.115697	9.92527	0.0580611	25871	46479	58763	35126	18647	41907	19151	17612	10677	7122	21819	20997	10680	33039	29332	19642	21675	16305	28536	18147	33982
ENSMUSG00000022231	Sema5a	0	0.348124	0.158642	5.48292	0.0880999	1299	2851	2358	1533	945	2177	714	854	532	235	904	816	466	1563	1650	1212	1026	600	1030	1008	1568
ENSMUSG00000017631	Abr	0	0.407483	0.0174177	8.70875	0.00251364	13718	19950	25152	15798	8958	18109	7889	8182	6552	2761	9941	7942	4335	12378	15047	8989	9310	6096	10474	10086	13686
ENSMUSG00000037326	Capn15	0	0.819399	0.0122715	3.94713	0.000947163	708	856	1187	890	413	821	301	276	183	52	326	399	128	547	545	288	354	132	361	260	420
ENSMUSG00000002319	Ipo4	0	0.494435	0.0163185	5.6889	0.00212506	1772.07	2772.81	3383.19	2061.93	1116.75	2464.78	956.083	999.254	678.852	345.296	1172.22	981.417	467.377	1769.25	1797.51	956.409	1135.1	685.583	1278.64	1005.67	1803
ENSMUSG00000031026	Trim66	0	0.621806	0.0247846	4.33383	0.00545622	768	1214	1180	820	520	1070	399.999	362	211	83	517	363	178	777	703	300	414	217	456	385	723
ENSMUSG00000057530	Ece1	0	0.545608	0.0173692	5.17018	0.0024918	1288	1810	2357	1565	839	1887	634	689	407	225	798	680	352	1238	1369	577	775	461	782	696	1132
ENSMUSG00000030647	Ndufc2	0	-0.582544	0.0190776	6.07911	0.00316713	1073	1722	2704	2194	750	1978	1466	1531	1802	2443	1379	1687	1715	1343	2089	1719	1905	3907	3158	3142	2511
ENSMUSG00000023009	Nckap5l	0	0.703672	0.0667932	3.60482	0.0269504	571	711	903	568	371	691	204	171	112	32	273	302	70	519	481	264	311	109	279	157	390
ENSMUSG00000028078	Dclk2	0	0.402752	0.0534514	5.68778	0.0194571	2135	2532	3153	2271	914.001	2773	941.001	992	707	316.999	1101	1201	461	1766	2015	1071	1405	767.001	1383	1142	1740
ENSMUSG00000031344	Gabrq	0	0.639506	0.350003	2.08587	0.247198	101	803	305	195	87	581	124	44	55	211	85	76	111	320	137	27	191	76	340	6	320
ENSMUSG00000039652	Cpeb3	0	0.598828	0.00821907	5.61903	0.000195172	1871	2853	3347	2248	1003	2411	916	967.001	731.999	366.001	1074	879.001	428.001	1539	1670	814	1109	685.999	1168	1039	1625
ENSMUSG00000078671	Chd2	0	0.54828	0.0155892	5.50424	0.00190399	1737.16	2399.18	2931.55	1936.86	1039.7	2275.07	860.34	839.435	664.642	262.188	1029.49	860.967	460.555	1530.97	1663.16	833.06	938.684	631.667	1134.12	933.125	1480.07
ENSMUSG00000050315	Synpo2	0	0.193302	0.654767	3.98876	0.557182	291.001	1304	774	451.999	287.999	1320	197	191	163	134.999	246	337	201.001	729	796.999	518.999	394	272	314	227.001	376.999
ENSMUSG00000058740	Kcnt1	0	0.340843	0.0897031	6.30167	0.0409262	3583	2778	4519	3983	1619	3297	1525	1335	1048	484	1854	1845	793.001	2449	2875	1427	1977	1243	2212	1877	2549
ENSMUSG00000045980	Tmem104	0	0.94503	0.0200423	3.46677	0.00360363	481	773	924	527	337	626	188	202	94	23	266	238	79	428	365	189	224	73	230	135	372
ENSMUSG00000069601	Ank3	0	0.360055	0.0583024	8.63609	0.0222627	13982	18243	25465	15120	9732	19079	6943	6933	5425	2837	9248	8855	4274	12680	14026	8206	8578	6976	9794	9664	12194
ENSMUSG00000035314	Gdpd5	0	0.478219	0.122838	3.7342	0.0628267	818	455	723	737	260	840	185	167	114	59	229	398	109	424	557	242	564	164	265	194	305
ENSMUSG00000020178	Adora2a	0	-0.0729611	0.795651	5.95106	0.724707	1622	609	4135	2377	1326	2120	1813	1273	1454	1121	1631	1623	836	1747	1667	790	1461	2132	2515	1365	2525
ENSMUSG00000033732	Sf3b3	0	0.528127	0.0119217	5.84438	0.000846069	2096	2830	3626	2265	1364	2616	1087	1224	801	376	1386	1079	539	1733	1875	1008	1306	789	1365	1123	2125
ENSMUSG00000026640	Plxna2	0	0.498983	0.0139893	6.69099	0.0014151	3984	4302	6798	3846	2833	4378	1848	2066	1636	699	2652	2016	976	2920	3728	1806	1930	1741	2330	2514	3298
ENSMUSG00000038831	Ralgps1	0	0.411126	0.0581705	5.61073	0.0221588	1809	2287	2923	2046	1133	2193	773.001	871	709	259.001	1070	977	469	1537	2115	1133	1257	587	1250	1173	1386
ENSMUSG00000038607	Gng10	0	-0.639083	0.0135077	5.65852	0.00127763	892	1116	1959	1525	449	1346	1001	1169	1466	1552	1094	1029	1080	1007	1492	1418	1578	3148	2582	2225	1846
ENSMUSG00000031665	Sall1	0	0.456048	0.0728847	4.58828	0.030605	1179	1018	1524	1180	505	1606	411	389	300	118	490	686	232	752	868	577	779	335	620	456	747
ENSMUSG00000023017	Asic1	0	0.529968	0.0114564	5.69458	0.000705692	1874	2453	3211	2256	1219	2481	1152	960	741	333	1253	1067	493	1629	1596	705	1271	783	1307	1052	1917
ENSMUSG00000024248	Cox7a2l	0	-0.53393	0.0202363	7.06268	0.00367201	2044.51	3538.39	5511.97	4455.25	1382.72	4098.52	2813.64	2731.32	3841.65	4285.44	2801.95	3201.03	2783.72	2582.89	3934.7	3617.54	3775.96	7747.45	5452.22	6108.84	4825.57
ENSMUSG00000034525	Ice1	0	0.351174	0.0826385	6.06874	0.036493	3010	3320	4036	2675	1384	3218	1259	1265	982	450	1510	1539	671	2396	2907	1497	1658	967	1953	1663	2376
ENSMUSG00000027692	Tnik	0	0.334193	0.078918	6.98619	0.0343035	5651	5553	7931	4661	2706	6098	2228	2126	1876	906.001	2997	2675	1216	3757	4954	2601	3417	1968	3547	3209	4430
ENSMUSG00000059070	Rpl18	0	-0.522624	0.0221542	7.23771	0.00437572	2413.85	4256.99	5626.11	5242.48	1580.17	4257.03	3093.08	3071.78	4196.62	5168.32	3088.59	3592.81	2918.38	2814.45	4539.12	4018.13	4549.46	8390.82	5981.38	6448.13	5281.99
ENSMUSG00000010205	Raver1	0	0.457121	0.0828535	4.78858	0.0366235	978	1295	1859	1241	745	1366	476	428	311	137	585	664	256	945	1051	654	749	304	643	541	804
ENSMUSG00000005716	Pvalb	0	-0.417148	0.093953	5.9624	0.0436141	1030	1508	1764	4305	728	1277	1203	1371	1243	1272	1404	1350	1107	1104	2308	1758	1285	3392	1513	3345	2133
ENSMUSG00000028960	Ube4b	0	0.45746	0.0193217	6.53535	0.00324312	3135	4739	5977	3797	2131	4350	1606	1623	1307	648.001	2002	2023	894.999	2808	3179	1727	2084	1346	2209	2031	2978
ENSMUSG00000015968	Cacna1d	0	0.437732	0.0736491	4.84387	0.0310429	1543	1316	1827	1309	615	1535	455	471	397	147	610	767	293	893	1232	625	808	391	699	637	943
ENSMUSG00000058997	Vwa8	0	0.455748	0.0416068	5.12294	0.0133204	1285	1868	2155	1477	771	1665	597	619	399	196	760	751	294	1229	1294	708	841	465	894	614	1161
ENSMUSG00000061603	Akap6	0	0.486557	0.0104709	7.55669	0.000504622	6494	8290	11807	6884	4546	8524	3782	4155	2856	1363	4653	3286	1828	5419	6164	3191	4100	3023	4853	4152	6783
ENSMUSG00000062296	Trank1	0	0.11465	0.588645	7.98228	0.485295	12355	9125	15594	9992	5039	10857	4781	4640	4701	1626	5536	7069	3181	8634	12647	7233	8846	4997	8676	8322	7795
ENSMUSG00000028830	AU040320	0	0.489928	0.021443	5.49857	0.00411961	1434	2274	2879	1737	1047	2083	854	835.001	600	278	1106	850	400.001	1455	1534	859.999	952	574	1080	777.001	1707
ENSMUSG00000041530	Ago1	0	0.449978	0.0262181	5.95131	0.0060208	2069.38	2970	3686.63	2752.49	1314	2826	1191.74	1191.47	879.667	352	1437	1211.69	601.018	2006.48	2153	1356.47	1522.72	784.707	1544	1392	1976
ENSMUSG00000020823	Sec14l1	0	0.433716	0.0160219	7.32662	0.00202397	5730	5557	9586	6977	3575	6397	3293	3310	2199	1035	3635	3383	1494	4233	5102	2935	3969	2346	3839	3695	5132
ENSMUSG00000066621	Tecpr1	0	0.434818	0.0273077	6.1754	0.00650829	2357	3545	4011	3494	1367	2922	1410	1422	936.999	425	1653	1390	718	2370	2382	1426	1458	986.999	1619	1702	2455
ENSMUSG00000033526	Ppip5k1	0	0.421145	0.0297526	6.20926	0.00761228	2794	3319	4220	3278	1662	3695	1437	1432	968.001	493.999	1702	1610	737.001	2486	2662	1432	1881	1123	1860	1512	2564
ENSMUSG00000027200	Sema6d	0	0.361379	0.0723441	6.23238	0.0302446	2099	4336	4596	3152	1786	4157	1393	1357	980.001	541	1496	1504	860.998	2627	3326	1878	1838	1160	2047	1542	2407
ENSMUSG00000028799	Zfp362	0	0.567387	0.04716	4.35371	0.0160627	792	965	1301	910.001	636	1055	318	334	259	60.999	506.001	501	158	655	742	430	498	237	475	438.001	584.999
ENSMUSG00000034707	Gns	0	0.445312	0.0219635	6.09116	0.00428691	2234	3664	4105	2720	1415	3107	1304	1295	969	429	1548	1404	623	2203	2366	1222	1572	914	1718	1595	2402
ENSMUSG00000091228	Gm20390	0	-0.435091	0.115957	4.5067	0.0582274	489.534	539.638	802.698	637.273	206.458	797.911	579.428	314.156	705.518	833.279	381.961	615.79	703.091	558.186	352.365	380.524	582.663	808.241	1015.2	1075.53	908.876
ENSMUSG00000024940	Ltbp3	0	0.563291	0.0436942	4.42586	0.0144151	993	1348	1328	1090	493	1195	392	334	232	125	466	488	201	775	703	409	547	269	520	373	749
ENSMUSG00000094626	Cecr6	0	0.5337	0.0194512	5.39868	0.00331881	1739	1452	2666	1602	1066	1555	976	947	738	207	1106	947	389	1263	1548	779	775	589	868	1051	1390
ENSMUSG00000050965	Prkca	0	0.430818	0.0194589	7.12788	0.00332543	5566	5498	7468	5970	3528	6496	2622	3145	2607	890	3532	3184	1434	4025	5121	3010	3174	2180	3345	4261	4720
ENSMUSG00000000794	Kcnn3	0	0.517635	0.0326744	4.76833	0.00897854	938	1672	2131	1012	607	1614	512	468	382	195	597	529	275	1098	1162	452	741	389	791	381	904
ENSMUSG00000034040	Wbscr17	0	0.389039	0.0886199	5.63491	0.0401984	1252	3266	2966	1882	983	2031	796	934	627	376	1084	840	490	1678	1941	1323	926	561	959	1234	1512
ENSMUSG00000059742	Kcnh7	0	0.195238	0.401664	6.67524	0.294639	3581	2142	3852	3784	2640	2916	2113	2471	2020	558	2729	2066	1120	2271	4383	1927	1719	2287	2337	4279	3492
ENSMUSG00000001227	Sema6b	0	0.423138	0.0228297	6.30787	0.00459732	2508	3659	5023	3072	1611	3432	1504	1451	1030	559	1873	1604	699	2393	2467	1523	1747	1021	2017	1457	2865
ENSMUSG00000022237	Ankrd33b	0	0.427396	0.0465197	5.87427	0.015728	2427	1822	3364	2568	1190	1732	1172	1556	1013	266	1318	1180	634	1592	2160	1095	1460	877	1185	1774	1928
ENSMUSG00000074457	S100a16	0	-0.68401	0.00975365	5.82471	0.000376566	819.001	1412	2017	1851	598	1675	1199	1178	1383	2000	1167	1228	1204	1196	2060	1736	1605	3619	2556	2552	2109
ENSMUSG00000032997	Chpf	0	0.532111	0.0119217	5.591	0.000853735	1545	2477	3022	2023	1106	2183	979.001	972.001	709	286.999	1179	987	451	1555	1501	871	1013	593	1192	1024	1731
ENSMUSG00000062444	Ap3b2	0	0.480033	0.0114159	6.74137	0.000700988	3534	5590	6313	3855	2380	4894	2080	2172	1495	861	2600	1968	1080	3077	3568	1987	2083	1482	2515	2068	3961
ENSMUSG00000052557	Gan	0	0.671775	0.0186061	4.38665	0.00297492	862	1235	1582	911	477	1042	365	368	285	95	440	521	178	667	825	443	458	198	466	371	609
ENSMUSG00000005338	Cadm3	0	0.45055	0.0115331	8.37526	0.000727123	10708.9	15485.8	19401.4	14411.7	7844.92	13795.2	6172.97	6083.97	5153	2550.97	8126.94	6201.91	3226.96	8729.92	11476.9	5771.74	7112.9	4979	7059.89	8472.98	11357.8
ENSMUSG00000051344	Plekhm3	0	0.634028	0.00944393	5.12949	0.00032867	1332	1635	2215	1604	832	1823	693.001	677	560	189	833.001	737	321	1033	1215	579	750.999	418	815	716	1125
ENSMUSG00000021978	Extl3	0	0.489647	0.00944393	6.72354	0.000305311	3522	4401	5853	4409	2392	4745	2320	2255	1701	721	2650	2039	1062	3231	3852	1952	2128	1406	2449	2473	3634
ENSMUSG00000023830	Igf2r	0	0.723554	0.0143144	4.3262	0.00150712	925	1276	1360	814	433	1095	372	389	242	122	475	362	161	669	505	309	414	237	394	358	755
ENSMUSG00000006362	Cbfa2t3	0	0.513408	0.0566452	4.6387	0.0212342	802	1286	1853	1179	743	999	435	450	290.001	99	558	663	273.001	822	1061	524	535	306	581	526.001	638.001
ENSMUSG00000033419	Snap91	0	0.458981	0.0115684	7.89155	0.000733357	8205	11154	13407	9509	5207	9893	4818	5082	3447	1566	5602	4400	2200	6561	7704	4258	5313	4050	5597	5807	8455
ENSMUSG00000029869	Ephb6	0	0.224894	0.331435	5.81297	0.230187	1873	1495	2082	2085	1355	1646	1221	1371	751	265	1604	1067	508	1666	1996	997	1172	857	1262	1660	2292
ENSMUSG00000036617	Etl4	0	0.361668	0.0864391	6.43891	0.03886	3327	3014	4828	3419	2409	3413	1609	1511	1159	451	2202	1751	855.001	2399	3275	1767	1874	1550	1996	2243	2712
ENSMUSG00000038967	Pdk2	0	0.43578	0.0301625	6.33001	0.00779108	2003	3935	4925	3520	2090	3446	1323	1385	1261	497	1716	1731	798	2224	2784	1752	1939	1068	1946	1553	2376
ENSMUSG00000093909	Gm3883	0	0.322211	0.351178	3.64743	0.248394	789.049	550.46	975.848	709.242	516.654	669.287	321.967	228.228	217.982	26.018	482.361	501.727	118.007	486.681	998.266	516.103	473.021	296.647	414.65	379.434	507.008
ENSMUSG00000003970	Rpl8	0	-0.532843	0.0163219	7.85913	0.0021278	3828	6887	8549	8299	2154	7141	4963	5020	6470	6800	4921	5214	4637	5390	7018	5805	6476	13024	9802	11504	9164
ENSMUSG00000037750	Fam222b	0	0.610719	0.0174357	4.77521	0.00252439	1013	1392	1819	1226	791	1336	448	490	406	153	619	635	239	848.999	989	583	623.001	283	531.001	579	816
ENSMUSG00000064370	mt-Cytb	0	-0.644972	0.0081702	13.5071	0.000189216	209858	288101	503140	341631	232457	341737	182164	163616	286176	225162	252393	344638	331173	254665	553470	432176	416989	632338	532027	419369	296083
ENSMUSG00000031960	Aars	0	0.483666	0.00937466	6.92022	0.000297015	4110	5930	6453	4733	2706	5078	2462	2551	1613	913	2877	2064	1161	3204	3765	2132	2487	1743	2703	2613	4693
ENSMUSG00000059981	Taok2	0	0.425718	0.0175146	6.91675	0.00256715	3962	5540	7342	4932	2429	5413	2396	2392	1794	763.001	2778	2529	1240	3925	4265	2302	2787	1785	3243	2454	3879
ENSMUSG00000000305	Cdh4	0	0.660062	0.0147982	4.31578	0.00164356	855	1283	1768	772.001	482	1412	444	345	394	185	579	497	188	713.001	693	276	522	274	585	282	862
ENSMUSG00000026437	Cdk18	0	0.537666	0.0225543	4.8695	0.00450864	933.001	2000	2144	1086	684	1722	500	453.999	481.999	217	644.001	626.001	273.999	1013	1213	555	665.001	377.001	686.001	497	1035
ENSMUSG00000045903	Npas4	0	0.547985	0.185994	4.34673	0.108681	1329	689	829	679	616	710	432	451	291	157	499	422	104	526	726	630	356	292	441	478	365
ENSMUSG00000033061	Resp18	0	-0.198073	0.426031	5.95072	0.317592	1055	4400	2656	1872	798.001	3002	1242	1158	1184	2480	1175	1010	1135	1871	2046	1211	1647	2054	2629	1601	2938
ENSMUSG00000036862	Dchs1	0	0.825603	0.0370647	3.33554	0.0110276	479	826	842	472	247	737.001	205	209	96	27	250	217	65	470	391	196	306	92	283	125	379
ENSMUSG00000101609	Kcnq1ot1	0	0.0402595	0.85287	6.55192	0.796961	3256	4174	5388	4181	2056	3816	1342	1371	1771	1164	1632	3099	1627	3115	7574	2585	2419	1499	2097	3146	2738
ENSMUSG00000078716	Tmem8b	0	0.378408	0.0593753	6.20083	0.0228543	2201	3664	5066	2945	1743	3363	1336	1219	1069	444.001	1817	1480	730	2482	2619	1606	1724	1133	1962	1542	2393
ENSMUSG00000003534	Ddr1	0	0.299619	0.171707	5.4804	0.0977123	1300	2323	2323	1794	878.001	2381	813	860.001	438	259	918	894	388.999	1674	1423	935	1202	712	1274	861.001	1649
ENSMUSG00000023118	Sympk	0	0.389885	0.0288271	6.69939	0.00716171	3424	4213	6200	4426	2173	4494	2317	2022	1510	648	2561	2274	1059	3473	3860	2262	2477	1489	2867	2130	3184
ENSMUSG00000031398	Plxna3	0	0.663399	0.0418697	3.90853	0.0134451	722.001	1097	1150	659	337.999	967	250	208.001	170.999	80	308	306	138	558.999	567.999	300	395.002	153.001	361.001	230	498
ENSMUSG00000037111	Setd7	0	0.460537	0.0113255	7.4108	0.000656581	5716	7404	10034	7908	3642	7302	3510	3454	3025	1076	4247	3516	1819	4914	6744	3871	3666	2513	4086	4391	5056
ENSMUSG00000039579	Grin3a	0	0.499538	0.0197029	5.24858	0.00344277	1002	2735	2943	1364	673.999	2170	740.999	673	683.999	376	841	648.001	388	1347	1446	662.001	922.999	527	1037	583	1417
ENSMUSG00000041078	Grid1	0	0.514425	0.0148179	5.45027	0.00165723	1386	2289	3016	1595	1003	2179	871	890	645	292	1140	781	446	1470	1667	765	871	559	1074	825	1620
ENSMUSG00000028909	Ptpru	0	0.631043	0.0224132	4.35006	0.00445572	745.001	1442	1660	887.001	398.999	990	377	350	291.001	122	490.999	368	165	784.999	849	380	388.001	214	502.001	362	696
ENSMUSG00000058927	Gm10053	0	-0.12298	0.725144	3.93478	0.638711	398.43	482.628	424.203	553.089	116.745	416.425	487.682	696.532	368.938	91.634	388.709	118.494	108.059	398.94	504.227	342.94	449.877	988.686	697.446	603.583	742.451
ENSMUSG00000035226	Rims4	0	0.378863	0.0567025	6.02688	0.0212834	2175	2308	3870	3008	1258	2510	1369	1340	993	288	1673	1441	752	2201	2322	1325	1409	942	1750	1548	2027
ENSMUSG00000034187	Nsf	0	0.48093	0.00706347	9.2706	9.07e-05	17645	31374	36262	22589	13327	24817	11775	13224	10423	4670	14393	9849	5743	15433	21504	11879	12666	9256	13490	14722	21511
ENSMUSG00000040265	Dnm3	0	0.464908	0.0140496	7.08017	0.00145173	4444	7421	8265	5287	3221	7149	2488	2519	2097	1267	3169	2448	1368	4017	4669	2333	3088	2131	3656	2594	5139
ENSMUSG00000046844	Vat1l	0	0.274641	0.189244	6.49148	0.111132	2186	5432	5856	3265	1530	5122	2003	1740	1777	1757	2070	1713	1367	3270	2831	1184	2409	1798	3450	1295	3977
ENSMUSG00000037805	Rpl10a	0	-0.597752	0.0113255	7.11396	0.000669135	2163.22	3884.62	5688.49	4542.9	1531.97	4428.59	2651.49	2352.44	3844.92	4488.22	2855.96	3362.98	2899.02	2904.1	4492.15	3847.85	4047.79	8420.15	6038.51	6296.08	4897.41
ENSMUSG00000025555	Farp1	0	0.472515	0.0285541	5.22188	0.00703472	1502	1931	2418	1606	744	1826	684.001	601	515	217	767.999	881	348	1147	1437	769	965	446	972	759	1183
ENSMUSG00000047747	Rnf150	0	0.518159	0.0113637	5.97698	0.00068425	2330	2448	4469	2475	1518	2885	1282	1275	1139	397	1510	1342	662	1927	2331	1037	1420	862	1817	1253	2048
ENSMUSG00000012405	Rpl15	0	-0.505175	0.0222886	8.07013	0.00442413	4833.18	7391.92	10346.9	8776.49	2605.76	7663.11	5573.15	6083.1	7236.03	8494.1	5872.61	5842.09	5307.37	5459.9	7594.53	6832.57	7890.86	14818.6	11074.7	11101.8	10392.5
ENSMUSG00000005871	Apc	0	0.277848	0.102596	8.28726	0.0490784	11696	11351	18387	13022	6457	13400	6088	5915	5271	1821	7152	7041	3738	9065	13918	7703	9244	5269	9375	7416	9425
ENSMUSG00000042428	Mgat3	0	0.433589	0.0160319	6.73097	0.00202682	3346	5022	6209	4627	2348	4790	2157	2218	1596	664	2611	1919	1016	3263	3572	2188	2579	1637	2645	2508	3880
ENSMUSG00000039512	Uhrf1bp1	0	0.697377	0.0315471	3.86552	0.00842148	644	965	1036	682	333	776	265	282	136	49	331	306	96	550	503	284	316	145	363	239	554
ENSMUSG00000039105	Atp6v1g1	0	-0.546871	0.0181317	6.84889	0.00280318	2204.96	3166.2	4221.9	3865.76	1152.78	3559.88	2506.37	2455.28	3039.32	3543.49	2226.23	2564.73	2756.03	2515.94	3465.37	2971.16	3280.34	6809.19	5018.08	5894.26	4388.9
ENSMUSG00000022892	App	0	0.392674	0.0167943	10.1492	0.0022776	35044	51938	63496	37857	24252	45916	22104	23935	13355	9183	27337	18726	11671	30604	36850	19284	21851	18661	25559	23244	41980
ENSMUSG00000061524	Zic2	0	0.209798	0.540873	3.83673	0.435138	301	850	585	1410	284	827	165	294	162	143	176	339	269	691	531	308	662	254	501	169	523
ENSMUSG00000032735	Ablim3	0	0.46106	0.0354804	4.81945	0.010305	1374	1212	1310	1688	547	2027	426	392	437	254	492	812	329	748	867	525	921	408	621	556	895
ENSMUSG00000050947	Amigo1	0	0.476067	0.0119217	6.33898	0.000856519	2963	3713	4502	3282	1820	3902	1646	1653	1254	524.001	1883	1660	738	2349	2787	1465	2020	1216	1801	1953	2915
ENSMUSG00000049532	Sall2	0	0.477668	0.0199799	5.81091	0.0035863	1660	3306	3456	2374	1084	3134	1118	1147	759	520	1269	981	542	2001	1795	1046	1239	780	1524	985	1987
ENSMUSG00000052302	Tbc1d30	0	0.495541	0.0156297	6.06044	0.00191372	2476	2454	3503	2558	1751	2272	1344	1433	916	361	1590	1215	689	1670	2323	1138	1210	923	1353	1819	2094
ENSMUSG00000002812	Flii	0	0.490885	0.0243116	5.34976	0.00522793	1288	2464	2422	1600	903	2172	800.999	742	533.999	269	911	744	442	1410	1396	804	926	521	1068	718	1435
ENSMUSG00000022994	Adcy6	0	0.586087	0.0322457	4.4465	0.00874586	912	1458	1476	880	465	1085	416	372	269	119	486	438	182	744	804	463	555	212	490	438	750
ENSMUSG00000034981	Parm1	0	0.562519	0.0102925	5.61028	0.000466596	1330	2925	3269	1784	1338	2275	920	968	745	347	1153	830	477	1353	1958	715	909	698	1204	1085	1632
ENSMUSG00000058301	Upf1	0	0.483043	0.028645	5.33289	0.00708139	1424	2205	2560	1736	857	1858	760	721	477	225	924	840	378	1267	1375	736	954	563	924	831	1321
ENSMUSG00000022494	Shisa9	0	0.479181	0.0167427	5.94211	0.00225931	2138	2803	4138	2359	1628	3450	1007	1017	927	513	1359	1349	644	1907	2279	1061	1363	936	1552	1035	1925
ENSMUSG00000042121	Ssh1	0	0.527697	0.0398959	4.65043	0.0124274	814	1566	1827	1171	554	1467	419	379	359	137	490	572	266	891	983	506	694	263	657	548	705
ENSMUSG00000030103	Bhlhe40	0	0.482973	0.0271287	6.14722	0.00643663	2574	2736	3437	2673	1547	2167	1248	1395	971	358	1422	1294	739	1689	2644	1345	1162	903	1211	1839	1903
ENSMUSG00000038026	Kcnj9	0	0.414923	0.025821	6.67835	0.00587056	3320	4257	4751	4278	2298	3372	1942	1970	1497	583	2496	1776	984	2776	3789	2052	1822	1461	1912	2979	3152
ENSMUSG00000045114	Prrt2	0	0.380432	0.0363614	7.49325	0.0107043	5154.28	6137.01	8755.05	8077.55	5946.26	5419.24	3404.26	3763.47	2898.64	1059.82	4192.18	3395.43	1907.83	4307.67	6114.22	4029.97	3722.23	3128.57	3839.62	4952.09	5588.73
ENSMUSG00000060568	Fam78b	0	0.536465	0.0300844	4.64798	0.00776538	918	1065	1567	1137	894	1266	486	390.999	353.999	133	648	591	203	758	992	495	581	305.001	627	521	743
ENSMUSG00000038143	Stox2	0	0.381653	0.0324954	6.9807	0.00887192	4021	5807	8099	5164	2700	6132	2482	2418	1936	846	2733	2590	1530	4059	4861	2770	3504	1823	3851	2499	3853
ENSMUSG00000032452	Clstn2	0	0.422837	0.0491946	5.66028	0.0171931	1707	2890	2712	1927	1136	1987	892	982	559	304	1176	960	472	1412	1836	1236	964	749	900	1280	1634
ENSMUSG00000000131	Xpo6	0	0.391471	0.0514702	6.05035	0.0184111	2150	3079	4020	2826	1597	2889	1165	1110	970.998	395	1548	1381	668	2105	2552	1456	1571	908	1617	1409	2125
ENSMUSG00000085007	Gm11549	0	-0.362156	0.288822	4.60966	0.19289	732	247	656	944	645	417	561	753	550	150	783	578	389	510	898	547	663	1009	643	1324	913
ENSMUSG00000022425	Enpp2	0	-0.218754	0.29257	8.31054	0.1962	8971	14961	11982	11661	4987	8292	7087	8293	2546	4227	4656	7139	6342	9826	15964	9118	8981	9193	6559	11673	11282
ENSMUSG00000041341	Atg2b	0	0.584901	0.0120479	5.3234	0.00088954	1539	2345	2531	1733	794	1959	754	806	602	260	909	749	338	1236	1343	696	766	564	971	873	1385
ENSMUSG00000001119	Col6a1	0	0.0895007	0.714874	5.59193	0.626292	2621	1251	2749	1927	1073	2059	775	754	761	389	1049	1646	623	1568	2036	732	1981	993	1546	1062	1649
ENSMUSG00000022820	Ndufb4	0	-0.511536	0.0382903	6.01218	0.011631	928.194	1541.18	2250.52	2001.78	807.235	1748.43	1245.94	1528.01	1802.61	2010.72	1384.03	1255.19	1136.67	1072.82	1861.75	1627.65	1813.71	3972.33	2719.11	2779.21	2229.71
ENSMUSG00000026930	Gpsm1	0	0.3484	0.0767072	5.25721	0.0329477	2000	1756	2122	1977	515	2654	711	649.001	691.001	479	749.001	1209	383	1021	1153	636	1431	764	1077	750	1566
ENSMUSG00000032525	Nktr	0	0.247596	0.18963	6.69993	0.111433	4700	4742	6189	4451	2267	4655	1737	1846	1697	775.001	2041	2642	1350	3487	5889	2718	2896	1650	2941	3096	3095
ENSMUSG00000050896	Rtn4rl2	0	0.749251	0.0334634	3.74363	0.009343	522	755	1179	540	395	615	248	255	169	30	353	291	86	454	619.001	308	368	103	221.001	263	412
ENSMUSG00000034949	Zfr2	0	0.368027	0.0962665	5.27154	0.0450187	1464	1972	2387	1591	933.999	1964	663	620	493	216.001	923	865	399.999	1305	1518	945.001	942.001	536	1093	794.999	1346
ENSMUSG00000024260	Sap130	0	0.59056	0.0133369	4.98182	0.00124514	1100	1679	2068	1336	921	1592	510	531	448	211	722	674	291	927	1075	561	675	387	688	566	1005
ENSMUSG00000059991	Nptx2	0	0.220486	0.295183	5.46506	0.198477	1732	1711	2404	1625	1141	1712	925	1095	797	334	1371	1070	538	1408	1892	862	2726	778	916	1255	1476
ENSMUSG00000034336	Ina	0	0.409769	0.0231971	7.82192	0.00476787	6662	10554	12286	8771	6477	9694	4031	4473	3696	1521	5551	4977	2466	6276	8830	5151	5031	3942	4493	5719	6513
ENSMUSG00000034341	Wbp2	0	0.367061	0.0368231	8.06834	0.0109164	7082	11201	14995	10911	7385	10704	4712	4594	4402	1670	6114	5826	2843	7069	9127	5705	6386	3974	6501	6346	8019
ENSMUSG00000037072	2015-09-01	0	-0.580498	0.0139677	7.62809	0.00138805	3218	4827	7137	6110	2531	5195	3672	4354	4718	6013	4048	4352	4091	3556	6440	5689	5780	11787	8144	8169	7040
ENSMUSG00000063430	Wscd2	0	0.568944	0.0124473	5.17832	0.0010025	1336	1500	2661	2105	876	1652	667.999	672	541	230	902.001	712	324.001	1149	1262	627.001	900	520	816	752	1033
ENSMUSG00000039860	Srrm3	0	0.405966	0.0564521	5.49901	0.0211133	1783	1964	2669	2232	1037	2140	758	745	636.999	235.999	941.001	1175	522	1429	1882	960	1029	670.999	1015	1190	1253
ENSMUSG00000028760	Eif4g3	0	0.360482	0.0475878	7.43503	0.016337	6002	8301	9701	6664	4260	7363	2926	2977	2184	1231	4068	3378	1814	4936	6401	3555	3620	2948	3494	4490	5649
ENSMUSG00000001089	Luzp1	0	0.54007	0.00767502	6.26296	0.000134988	2624	3603	3959	3551	1821	3027	1590	1827	1248	504.001	1777	1410	796	2183	2920	1623	1346	1118	1493	2127	2444
ENSMUSG00000104597	RP24-68G17.4	0	0.265048	0.144418	6.904	0.0777493	4941	4284	7208	4221	2568	5028	2161	2234	2104	728	2783	2820	1298	3736	6031	2830	2566	1892	3381	3352	4133
ENSMUSG00000031059	Ndufb11	0	-0.559054	0.0149726	6.8593	0.00172618	1953	3014	4501	3901	1215	3633	2430	2157	3156	3737	2518	2705	2539	2399	3319	2959	3287	6158	4989	5802	4319
ENSMUSG00000024127	Prepl	0	0.463755	0.00818392	7.95362	0.00019111	7773	12376	13057	9468	5563	10178	5179	5345	3682	2130	5866	3697	2512	6807	8374	4211	5341	3595	6125	5420	9478
ENSMUSG00000098950	Gm28036	0	1.15734	0.0274416	3.27615	0.00657031	405.769	470.469	685.676	452.885	324.211	635.155	190.265	153.36	130.13	67.477	233.237	270.934	88.422	309.791	498.881	285.762	216.668	7.234	95.695	32.056	402.199
ENSMUSG00000028803	Nipal3	0	0.539705	0.00627775	6.4696	5.01e-05	2746	4504	5697	3298	1713	4339	1868	1791	1424	747	2011	1647	872	2590	2642	1306	1861	1294	2184	1605	3157
ENSMUSG00000032657	Fam189b	0	0.578647	0.0266256	4.54007	0.00620036	916.001	1052	1637	1064	587	1095	430.999	380.001	289.001	104	559	502	184.001	794	823.999	407.999	515	274.001	594.999	412.001	690
ENSMUSG00000026344	Lypd1	0	0.0957121	0.663572	6.71443	0.567114	2054	5973	9017	2564	1309	4186	1823	1785	3525	2843	2096	1612	1405	2265	3517	2189	2387	2446	3841	2462	3862
ENSMUSG00000001052	Sec24b	0	0.477412	0.028645	5.3519	0.00707678	1563	2085	2537	1734	1081	2140	645	724	506	290	915.999	862	385	1245	1583	729.999	934	610	1002	797	1274
ENSMUSG00000028081	Rps3a1	0	-0.597813	0.00944393	8.51218	0.000316885	5875.28	10148.1	14498.9	11743.3	4117.77	10522.9	6873.78	6944.36	9138.47	10877.4	7017.27	7898.84	7629.39	7631.5	12476.9	10755.4	11451.9	21541.3	16132.9	15811.2	12398.7
ENSMUSG00000021451	Sema4d	0	0.5657	0.0216743	4.71824	0.00417998	906	1505	1733	1182	592	1424	463.001	429	320.001	140	574.001	497	220	864	938	500.999	638	313	599	523	795.999
ENSMUSG00000090071	Cdk5r2	0	0.224044	0.226214	7.72926	0.140722	6188	6256	11243	8640	5754	7812	4232	3869	3607	1137	5727	5616	2390	6335	7712	5011	4973	3821	5955	5703	6111
ENSMUSG00000043843	Tmem145	0	0.575667	0.054591	3.99356	0.0200931	671	1027	864	928	445	696	254	205	137	66	388	343	153	472	656.999	335	304	158	273	378	449
ENSMUSG00000020267	Hint1	0	-0.558737	0.0151321	6.99667	0.00177027	2056	3661	4901	4043	1492	3912	2427	2434	3519	4447	2683	2973	2737	2612	3926	3494	3674	6860	5227	6154	4484
ENSMUSG00000041773	Enc1	0	0.397447	0.0240118	8.87162	0.00510755	17226	19601	26850	16545	9972	15041	9384	11129	8475	3027	12475	8142	5506	13026	17415	9649	9135	7538	11030	13379	15320
ENSMUSG00000034168	Irf2bpl	0	0.438753	0.0252344	6.10584	0.0056274	2476	3133	4296	2954	1391	3162	1351	1441	769	479	1608	1503	727	2065	2034	1204	1710	1063	1663	1378	2152
ENSMUSG00000038855	Itpkb	0	0.287376	0.278028	4.87384	0.183476	700	2137	1768	1319	499	1844	483	453	384	343	601	500	417	1195	1177	705	858	416	1000	354	1010
ENSMUSG00000030852	Tacc2	0	0.499423	0.0246577	5.34135	0.00539756	1279	2015	2648	1860	1017	1960	737	704	525	236	865	821	367	1248	1322	828	918	533	972	875	1329
ENSMUSG00000068735	Trp53i11	0	0.394449	0.0407759	5.69421	0.0128565	1695	3339	4407	1738	772.001	2510	931.001	877.001	1134	373	1214	1102	576	1634	1808	993.001	1403	737	1611	1212	1822
ENSMUSG00000020740	Gga3	0	0.48573	0.0163349	5.80246	0.00213221	2047.49	2771	3495.64	2412.42	1408	2652.5	1082	969	833.607	366.92	1264.82	1178.28	534.884	1716.87	2026.87	1105.92	1365.88	804	1321.93	1295.83	1744
ENSMUSG00000026667	Uhmk1	0	0.422824	0.0116276	7.8112	0.000759304	6947	11743	14519	9302	3987	10158	5146	4993	4284	1892	5324	4185	2444	7317	9125	4591	5261	3132	6439	5362	8498
ENSMUSG00000032816	Igdcc4	0	0.430564	0.0430866	5.24473	0.0140867	1127	2063	2415	1756	793	1819	673	672	487	203	807	694	381	1415	1379	847	1006	509	1054	770	1059
ENSMUSG00000020140	Lgr5	0	0.702616	0.0896984	2.03316	0.0409134	613	146	216	351	78	611	83	60	43.999	28	74	237.001	37	97.999	130	51.001	199.999	65	86	84	249
ENSMUSG00000045374	Wdr81	0	0.691428	0.0211503	4.12208	0.00398957	703	993.001	1240	768	405	859	335	323	204	66	428.999	305	137	643	534.001	346	392	171	383	282	618
ENSMUSG00000068742	Cry2	0	0.489333	0.0109911	6.55292	0.000591318	3188	3978	5491	3943	1877	3753	1865	1926	1439	547	2108	1809	890	2617	2951	1700	1985	1322	2250	2147	2989
ENSMUSG00000087687	Pet100	0	-0.550589	0.0372549	4.68196	0.0111148	413	595	1049	874	262	744	483	451	804	1109	515	723	581	493	663	589	631	1503	1023	1150	861
ENSMUSG00000001260	Gabrg1	0	-0.366381	0.127341	5.26965	0.0659374	669	1583	1766	1298	348	1593	826	756	940	1488	785	728	911	1200	1209	694	1255	1686	2289	792	1669
ENSMUSG00000033039	Micall1	0	0.318555	0.188116	5.07415	0.110243	933	1776	1978	1461	586	1681	579	477	354	178	688	652	327	1218	1281	881	895	455	833	572	950
ENSMUSG00000103088	Pcdhgb6	0	0.774009	0.0239971	3.52248	0.00509893	550.151	587.495	921.341	653.84	281.164	693.151	225.697	220.542	74.138	51.925	274.139	257.288	93.99	460.779	310.676	192.025	219.463	110.764	288.903	113.987	513.063
ENSMUSG00000024589	Nedd4l	0	0.413183	0.0199246	7.02158	0.00354716	4733	5136	8567	5311	3263	5594	2457	2366	2146	848	3159	2777	1309	3937	4759	2407	3176	2169	3276	3184	4208
ENSMUSG00000041133	Smc1a	0	0.481271	0.0124833	6.06469	0.00101698	2287	2970	3681	2697	1559	3092	1334	1345	940	487	1601	1277	662	1903	2321	1131	1419	875	1468	1388	2595
ENSMUSG00000016427	Ndufa1	0	-0.517608	0.0281482	5.65433	0.00687058	1035	1192	2022	1674	443	1464	1173	1067	1330	1645	1009	1318	1394	1096	1288	1140	1287	2578	2116	2340	1917
ENSMUSG00000067879	3110035E14Rik	0	-0.420932	0.0766283	8.43817	0.0328669	7970	5807	11721	11991	6080	6632	7464	9214	8334	3740	8973	8141	6440	7360	14633	9491	9008	15321	11050	18710	12646
ENSMUSG00000028876	Epha10	0	0.530908	0.0206705	4.77015	0.00381034	1368	1662	1830	1028	561	1320	576	486	382	156	677.001	549	271	980.999	1039	586	567.999	397.001	625	664.999	854.001
ENSMUSG00000079487	Med12	0	0.446454	0.131544	4.23386	0.0688435	780.214	1085.21	1210.42	843.22	460.297	971.477	305.576	253.232	200.841	73.257	386.591	453.053	167.792	689.682	754.954	492.842	487.944	228.167	464.791	358.695	587.858
ENSMUSG00000020668	Kif3c	0	0.439131	0.010434	7.56797	0.00049427	5895	8794	10693	7607	4064	8419	3868	3972	2984	1372	4605	3422	1893	5506	6995	3712	4071	2754	4541	4473	6652
ENSMUSG00000031709	Tbc1d9	0	0.439935	0.0148778	6.473	0.00167932	3253	4152	4995	3912	1794	4002	1767	1751	1295	652.999	2188	1678	918.001	2713	3122	1515	1994	1304	2022	1997	3394
ENSMUSG00000030592	Ryr1	0	0.430519	0.202886	3.73305	0.121958	828	512	1076	582	325	682	243	136	158	47	303	407	110	542	577	328	336	158	374	249	412
ENSMUSG00000040867	Begain	0	0.226004	0.235928	6.4642	0.148644	2546	3790	5350	3639	1898	3668	1664	1352	1385	463	2042	2306	972	2975	3311	2182	2278	1378	2798	2111	2744
ENSMUSG00000034621	Gpatch8	0	0.299653	0.126536	5.99173	0.0654005	2811	2676	3660	2809	1475	2689	1031	1128	924	448.001	1366	1644	691	1879	3160	1578	1616	914	1500	1751	1942
ENSMUSG00000026077	Npas2	0	0.257325	0.252429	5.3687	0.162351	1396	1091	2466	1755	1245	1748	845	727	640	203	1166	1045	447	1465	1701	871	1109	637	1210	944	1282
ENSMUSG00000024661	Fth1	0	-0.631998	0.00706347	10.9411	8.97e-05	30561	49279	70031	64091.7	26495	52905	36396	35234	48213	44324	40875	48813	44697	43471	72105	66761	57615	106755	76481	106240	56467
ENSMUSG00000041571	Sepw1	0	-0.567656	0.0116686	9.2357	0.000789456	9353	14415	25170	19960	8807	15005	11499	11055	16538	16281	12449	14140	11880	11546	21666	18292	17694	35701	24394	27052	18652
ENSMUSG00000048232	Fbxo10	0	0.563234	0.0172151	4.79779	0.00242117	864	1970	2042	1033	537	1403	508	540	368	246	635	458	265	949	912	480	606	302	728	463	1032
ENSMUSG00000064373	Sepp1	0	-0.590722	0.0115684	8.55725	0.000738713	5953	11300	15370	11143	5177	13238	7056	6776	8607	13308	7240	9643	9644	9343	13775	11589	13128	19232	17007	11513	13127
ENSMUSG00000025092	Hspa12a	0	0.491392	0.0081702	7.31548	0.00018926	4926	8550	9294	5581	3543	6571	3046	3372	2653	1285	3693	2391	1512	4062	6242	3358	2859	2411	3550	3774	5355
ENSMUSG00000013089	Etv5	0	0.444851	0.0237201	6.30792	0.0049641	3208	2702	4261	3568	1973	2995	1716	1798	1177	501	2026	1749	953	2410	2923	1366	1305	1361	1826	2179	2668
ENSMUSG00000028444	Cntfr	0	0.324178	0.106142	5.87325	0.0514125	1656	2465	3404	2403	1576	2566	978	992	773.001	356.001	1365	1567	623	1835	2113	1317	1557	874	1390	1081	1710
ENSMUSG00000052632	Asap2	0	0.514457	0.0397671	4.56259	0.0123687	891.871	1272.65	1291.42	1127.88	679.97	1099.72	360.981	453.788	270.949	117.871	502.698	467.869	248.927	831.766	1077.83	530.802	475.973	280.954	499.905	514.857	684.62
ENSMUSG00000044433	Camsap3	0	0.732082	0.0166685	3.9739	0.0022391	558	995	1168	638	471	846	272	262	181	82	366	334	124	543	492	284	342	138	340	217	516
ENSMUSG00000040940	Arhgef1	0	0.372485	0.178405	4.34387	0.102786	948.999	1095	1220	962	418	971.999	366.999	267	242	89	370.999	515.001	185.999	771.001	883.001	576	548.999	242	510.999	485	658.001
ENSMUSG00000032741	Tpcn1	0	0.428968	0.0570426	5.00286	0.0214915	950.999	1635	2189	1352	680	1565	591	530	408	166	702	692	323	1144	1119	712.999	868	401	883	530	964
ENSMUSG00000071176	Arhgef10	0	0.358083	0.119588	5.04929	0.0605047	933	1731	1950	1366	655	1659	630	558.999	384	176.999	684	819.999	291.001	1224	1269	768	882	430.001	832	633	1016
ENSMUSG00000083061	Gm12191	0	-0.707442	0.00804895	5.83972	0.000151923	851.633	1297.5	2074.5	1596.38	748.515	1441.66	1109.86	1053.93	1310.96	1302.86	1249.25	1243.29	716.156	1154.15	2064.7	1722.49	1883.9	3895.52	3066.8	2901.9	2125.65
ENSMUSG00000037887	Dusp8	0	0.331293	0.0559787	7.23544	0.0208505	4636	5932	9051	6421	3079	6146	3056	2802	2152	896	3634	3494	1474	4713	5185	3072	3394	2441	4377	3454	4606
ENSMUSG00000039713	Plekhg5	0	0.370051	0.10428	5.17204	0.0501759	1406	1778	2111	1384	843.999	1297	616	702	400.001	198	883.001	628	333	1188	1285	869.999	815	502	652.999	1022	1214
ENSMUSG00000002748	Baz1b	0	0.441769	0.0138358	6.69077	0.00135633	3946	4935	6193	4499	2130	4725	1983	1979	1548	780	2179	2162	1189	3113	3896	2032	2460	1425	2459	2419	3403
ENSMUSG00000021275	Tecpr2	0	0.433125	0.0316456	5.79648	0.0084752	1967	2602	3518	2122	1243	2250	963	1026	788	334	1322	1072	519	1644	1995	1052	1192	716	1379	1249	1869
ENSMUSG00000033618	Map3k13	0	0.824816	0.0109911	3.97127	0.000599659	609	809	1217	809	463	807	293	302	210	69	350	283	143	553	603	272	328	126	307	254	467
ENSMUSG00000081406	Rps6-ps4	0	-0.777177	0.0119646	4.21091	0.000863725	244.478	446.41	634.224	640.051	286.489	553.208	246.59	595.156	363.279	536.185	461.427	330.739	355.721	345.683	870.773	625.7	708.807	1860.05	995.164	759.276	654.72
ENSMUSG00000030096	Slc6a6	0	0.326981	0.0788002	6.39577	0.0342089	3114	3448	4625	3303	1893	3892	1488	1495	1214	515	1916	1748	904	2769	3316	1675	2115	1248	2195	1955	2809
ENSMUSG00000051067	Lingo3	0	0.457554	0.0336493	5.09834	0.00942997	1246	1103	2379	1796	816	1618	723	728	435	201	900	850	301	1089	1156	572	893	543	928	654	1074
ENSMUSG00000025204	Ndufb8	0	-0.471328	0.0310639	7.66466	0.00818192	3333	5492	7928	6563	2274	5790	3836	4444	5496	6636	4419	4935	3561	3610	6040	5334	5547	11069	7295	8173	7140
ENSMUSG00000055320	Tead1	0	0.597482	0.0574811	3.82885	0.0217729	455	1078	1052	708	322	832	261	224	139	61	290	272	130	592	650	335	381	132	388	258	374
ENSMUSG00000036054	Sugp2	0	0.416361	0.0259941	6.02367	0.00593585	2393	3269	3860	2628	1377	2872	1316	1274	947	470.001	1602	1267	634.001	2140	2459	1346	1491	888	1667	1415	2318
ENSMUSG00000090223	Pcp4	0	-0.518128	0.0182167	8.76911	0.00283889	8641	7138.95	15784.8	13829	8197	14171	7901	7823	11140	10275.9	9030	12088	8634.92	8858	13815.9	11958	12561	27342	17901	15438	13496.9
ENSMUSG00000020372	Gnb2l1	0	-0.511728	0.0199246	7.50115	0.00353511	3195	4932	6834	6259	1832	5631	3758	3957	4719	5550	3807	3850	3660	3699	5461	4754	5241	10565	7566	7733	7043
ENSMUSG00000028064	Sema4a	0	0.371062	0.119219	4.66933	0.0602317	983	1446	1538	937.999	517.999	1221	501.001	491.999	318.999	132	681.001	514	228	935.999	949.998	482	951.999	344	682	495	962
ENSMUSG00000030530	Furin	0	0.572984	0.028645	4.44647	0.007085	906	1232	1550	1007	506.001	1090	391	394	266.001	99.001	488	512.001	225.999	744	861	460	514.001	263	494	425	645
ENSMUSG00000053716	Dusp7	0	0.440107	0.0275541	5.7606	0.00661681	1833	2058	3084	2314	1532	2002	1040	1125	875	242	1223	1208	561	1438	1974	1221	1234	856	1223	1609	1530
ENSMUSG00000041881	Ndufa7	0	-0.563326	0.0185921	5.90417	0.00296234	1008	1580	2354	1992	625	1830	1287	1361	1649	2026	1312	1542	1204	1192	1923	1607	1707	3833	2565	2815	2264
ENSMUSG00000019828	Grm1	0	0.456943	0.0372154	5.67803	0.0110928	1713	3122	3185	2334	987.999	3044	882	829	684	478	1019	972	564	1768	1917	1017	1075	834	1260	957	1517
ENSMUSG00000060036	Rpl3	0	-0.423182	0.0393462	8.49868	0.0121659	6066.37	11355.1	14458.9	12503	3327.36	11145.7	8147.49	7901.5	9616.18	10030	7177.17	6794.92	6559.13	7605.37	10361.7	8627.59	10467.9	19829.1	15534.2	14344	14285.9
ENSMUSG00000042772	Smg7	0	0.428573	0.0205516	6.47429	0.00376952	3123	3967	5461	3637	2372	3729	1549	1600	1409	571	1987	1813	943.999	2606	3629	1894	1977	1410	2017	2178	2641
ENSMUSG00000004568	Arhgef18	0	0.531652	0.0155858	5.134	0.00190167	1137	1918	2214	1553	750.999	1655	684	677.999	453.001	197	813.999	676	319	1132	1228	705	771	476	755	705	1115
ENSMUSG00000020099	Unc5b	0	0.521904	0.0622901	4.09708	0.0243389	499	1012	1043	914	387	987	362	303	146	89	422	309	150	744	639	335	370	206	372	278	652
ENSMUSG00000072676	Tmem254a	0	-0.0288739	0.988644	0.991836	0.982898	215.084	261.844	0	262.526	49.819	133.581	0	209	214	175	0	183.269	0	91.07	371.001	0	84.426	278.924	37.075	226.732	162.742
ENSMUSG00000048148	Nwd1	0	0.419564	0.0268621	5.53678	0.00632762	1302	2293	3175	2101	859.999	2342	985	961	722.001	295	1015	1076	509	1720	1914	1142	1205	615	1316	903	1303
ENSMUSG00000037270	4932438A13Rik	0	0.37766	0.0352981	6.65496	0.0102035	3873	4656	6370	3844	2244	4698	1794	2041	1505	751	2376	2106	1096	3211	4145	1903	2482	1569	2573	2286	3626
ENSMUSG00000026447	Pik3c2b	0	0.608315	0.0335876	4.06538	0.00939119	752	812	1231	843.999	435	1115	302	264	195	80	357	408.001	182	610	666	357.001	454	183	390.999	307	462.999
ENSMUSG00000045009	Prrt3	0	0.539988	0.025433	4.60521	0.00572337	902	1083	1537	946	657	1033	432	454	272	121	649	476	194	752	810	398	517	295	470	448	895
ENSMUSG00000070056	Mfhas1	0	0.567865	0.0139677	5.15223	0.00139405	1158	2143	2390	1630	744	1688	672	688	543	235	785	768	342	1197	1216	685	721	444	817	766	1111
ENSMUSG00000022983	Scaf4	0	0.522149	0.0481856	4.47494	0.0166722	932	1185	1550	930	619	1062	359	337	277	98	512	480	215	680	880	502	535	288	501	439	700
ENSMUSG00000038342	Mlxip	0	0.669408	0.0255333	4.13773	0.00577856	821.999	975.001	1181	873	420	819	323.999	298	225.999	74	369.999	397.999	153	584	716	365	403	161	371	351	496
ENSMUSG00000022185	Acin1	0	0.410693	0.0275844	6.59053	0.00663592	3564	4816	5675	4153	2153	4242	1708	1612	1345	775.001	1976	2165	1197	2724	3671	1877	2310	1303	2135	2278	2843
ENSMUSG00000090841	Myl6	0	-0.494873	0.0213369	7.99661	0.00406392	4769.8	6823.5	9989.32	8297.66	2487.9	7306.19	5634.89	5285.27	6871.72	7305.06	5445.84	5757.9	5189.89	5542.55	7533.61	6117.78	6775.35	13881.8	10223.5	12296.8	9575.8
ENSMUSG00000045252	Zfp574	0	0.524217	0.0470567	4.38966	0.0160136	644	1077	1302	902	584	989	399	372	215	94	464	461	161	707	727	417	536	207	525	372	684
ENSMUSG00000036959	Bcorl1	0	0.673283	0.0176775	4.1979	0.00264082	641.001	1013	1290	756	560.001	935	327	325	215	86	451	375	129	582	569	323	459	222	331	339.999	543
ENSMUSG00000026842	Abl1	0	0.384433	0.0693795	5.25661	0.0285673	1187	1854	2517	1613	788.999	1797	692	688	490	206	822.999	828	368.001	1280	1471	914.999	1008	491	1012	733	1235
ENSMUSG00000033208	S100b	0	-0.656285	0.00753293	7.57279	0.000115392	2958	4982	7104	6432	2046	5108	3432	3140	4169	5704	3865	4396	4291	4168	7482	5574	5243	10511	7694	7382	6136
ENSMUSG00000037470	Uggt1	0	0.57577	0.00877962	5.24464	0.000241063	1532	2012	2457	1447	865	1867	796	762	548.001	254	861	786	356	1167	1312	651.999	764	546.001	902	784	1309
ENSMUSG00000091537	Tma7	0	-0.536235	0.0186061	6.56353	0.00297711	1791.07	2434.15	3779.28	2892.07	1044.07	2827.31	1780.1	1876	2840.11	3122.27	2114.12	2482.24	2010.16	1853.1	2913.11	2345.16	2709.13	5298.31	3941.11	4310.19	3243.86
ENSMUSG00000030602	Pak4	0	0.333631	0.0766939	6.51669	0.0329022	2493	4112	5860	3831	2413	4013	1718	1621	1422	603	2011	2199	1102	2948	3934	2355	2348	1491	2572	1772	2400
ENSMUSG00000100131	Gm28439	0	-0.685368	0.030445	3.73449	0.00789763	135.479	241.214	791.163	419.879	315.933	577.5	163.194	227.346	329.621	222.991	204.507	424.719	733.703	336.182	636.968	650.872	586.198	472.293	708.444	400.217	404.449
ENSMUSG00000095779	Gm2163	0	0.931692	0.143454	2.22645	0.0771108	630.468	290.346	447.371	397.055	222.555	231.871	156.944	140.127	43.558	0	197.633	128.865	25.776	306.549	378.153	176.39	241.609	60.441	166.094	105.054	172.501
ENSMUSG00000063952	Brpf3	0	0.505309	0.04132	4.59742	0.0131597	866	1069	1633	923	678	1125	434.001	415	305	111	571	521.999	195	785	818	535.999	578	274.999	601	422	802
ENSMUSG00000023805	Synj2	0	0.50153	0.015258	5.68823	0.00179715	1895	2201	2967	1963	1271	2083	1041	1139	818	295.001	1222	957.999	545	1559	2267	1050	876.999	767.001	1067	1307	1593
ENSMUSG00000013846	St3gal1	0	0.838739	0.0104932	3.6984	0.000509276	565	857	1142	513	354	828	202	223	179	55	310	281	107	423	492	213	285	143	217	201	396
ENSMUSG00000000627	Sema4f	0	0.657061	0.010547	4.50043	0.000526767	946	1272	1407	936	422	951	495	442	307	126	550	380	164	728	706	318	352	266	497	529	859
ENSMUSG00000023026	Dip2b	0	0.461248	0.0184934	5.90525	0.00292054	2155	2706	3568	2553	1326	2748	1129	1130	830	340	1365	1176	604	1746	2195	1104	1285	924	1379	1475	1900
ENSMUSG00000019852	Arfgef3	0	0.534725	0.0112187	5.53298	0.000636429	1599	2328	2918	2074	1017	2199	741	885	731	288	1021	818	457	1293	1738	859	1050	574	1135	1074	1390
ENSMUSG00000059401	Mamld1	0	0.525482	0.0247531	4.77874	0.00544119	1066	1341	1873	1194	841	1242	436	480	380	134	624	541	254	761	1100	555	770	399	631	620	757
ENSMUSG00000027253	Lrp4	0	0.502897	0.0349984	4.68504	0.0100492	866.999	1261	1729	1041	584	1232	512	471	265	117	612	508	236	925	704	483	585	375	689	425	867
ENSMUSG00000044864	Ankrd50	0	0.523844	0.0081702	5.76801	0.000187787	1950	2646	3545	2336	1114	2937	1196	1198	940	479	1323	1220	559	1770	2088	933	1224	738	1520	1009	1870
ENSMUSG00000009090	Ap1b1	0	0.438354	0.0116686	6.78774	0.000784845	3492	5589	6479	4294	2168	4639	2221	2180	1594	834.999	2606	1987	1054	3220	3605	1928	2293	1639	2702	2354	4132
ENSMUSG00000066406	Akap13	0	0.286492	0.216718	4.8332	0.132844	1255	1634	2242	1034	484	1425	431	451	446	197.001	561	702	338	1093	1518	890.001	783.001	408	803	672	789
ENSMUSG00000029918	Mrps33	0	-0.630136	0.0107419	6.19459	0.000542429	1220.5	1699.3	2744.9	2221.03	782.741	2001.53	1462.43	1508.51	1863.88	2228.37	1473.68	1615.81	1457	1536.61	2290.14	2100.67	2218.53	4273.95	3245.31	3398.8	2656.94
ENSMUSG00000066687	Zbtb16	0	0.436952	0.0973646	4.70298	0.0457348	964	1345	1378	1051	702	767	410	542	299	97	577	499	293	734	1050	694	609	298	522	669	682
ENSMUSG00000027646	Src	0	0.343317	0.0548725	6.29495	0.0202367	2463	3748	4777	3102	1509	3291	1601	1470	1151	470	1941	1419	795	2559	2798	1759	1906	1113	2070	1906	2741
ENSMUSG00000034708	Grn	0	0.482999	0.019019	5.23253	0.00314002	1190	1939	2413	1403	740.001	1597	712	746	487.001	260.999	958	766	322.999	1174	1192	638	892	433	893	636	1303
ENSMUSG00000032536	Trak1	0	0.344735	0.0482689	7.03718	0.0167162	3990	5737	8853	5724	2630	5267	2402	2354	2003	802	2842	2763	1335	4115	5019	3038	3019	2094	3767	3119	3792
ENSMUSG00000038248	Sobp	0	0.456523	0.0233205	5.91713	0.00482626	1955	3331	3841	2462	1404	2525	1065	1011	890	383	1302	1217	626	1659	2255	1329	1198	869	1266	1610	1747
ENSMUSG00000002265	Peg3	0	0.341491	0.0624707	8.44496	0.0244439	11176	23293	20350	13433	7673	19735	6053	5528	5557	4514	6691	6815	4244	11600	12406	6335	8296	6420	10336	7554	12134
ENSMUSG00000026113	Inpp4a	0	0.452436	0.00944393	7.08772	0.000310582	4677	5897	7909	5852	2826	5719	2800	2766	2306	918	3142	2560	1411	4059	5043	2474	2755	2035	3565	3431	4713
ENSMUSG00000002129	Sf3a1	0	0.535802	0.00967854	5.89884	0.000365158	2083	2772	3677	2426	1462	2766	1203	1147	853	416	1374	1141	583	1699	1830	998	1342	895	1512	1150	1845
ENSMUSG00000103567	Pcdhga5	0	0.934157	0.0130235	3.29729	0.00113931	388.69	737.982	927.892	356.24	324.539	604.372	193.191	186.472	85.708	22.129	286.461	181.612	73.607	296.201	355.256	158.031	217.744	79.731	208.453	137.798	340.416
ENSMUSG00000060012	Kif13b	0	0.595029	0.051463	3.92368	0.0184053	636	754	928	778	333	785	299	253	139	44	335	347	124	587	657	361	319	151	342	264	414
ENSMUSG00000103677	Pcdhga4	0	0.97078	0.00971109	3.48568	0.000373141	491.543	675.929	857.815	501.156	352.038	657.188	211.136	227.097	86.537	49.727	231.517	185.243	72.108	330.394	303.288	202.206	204.098	106.415	217.03	101.092	403.581
ENSMUSG00000022312	Eif3h	0	-0.541359	0.0165247	7.33467	0.00218027	2555	4139	5944	5127	2146	4561	3113	3582	4292	5119	3507	3523	3219	3079	5469	4520	4918	9443	6463	6687	5584
ENSMUSG00000008682	Rpl10	0	-0.509478	0.0164566	8.03024	0.00216164	4535.88	7628.64	10462	8872.5	2869.91	7926.53	5593.25	5780.76	7379.1	7579.33	5207.07	5599.9	5057.32	5811.73	8685.87	7641.23	8397.87	15894.7	11745.8	11728.3	9244.34
ENSMUSG00000074405	Zfp865	0	0.713569	0.0367091	3.73473	0.0108476	512	682	979	598	392	661	251	232	128	31	299	337	101	481	483	273	292	116	302	184	409
ENSMUSG00000021730	Hcn1	0	0.703202	0.00852767	4.42858	0.000219394	810	1142	1420	982	746	941	399	468	345	131	534	392	197	601	946	417	416	236	431	440	692
ENSMUSG00000003545	Fosb	0	0.770645	0.0315471	3.80815	0.00842489	733	479	949	420	459	545	209	273	192	45	269	311	94	342	490	208	437	132	244	213	272
ENSMUSG00000078889	Gm14288	0	-0.271037	0.727335	2.83383	0.641221	361.738	566.102	555.797	897.311	218.806	561.865	492.023	620.728	715.153	295.619	456.397	140.587	484.637	423.173	470.054	625.769	854.478	1030.45	1058.55	472.004	728.107
ENSMUSG00000037993	Dhx38	0	0.608781	0.0139093	4.6013	0.00137386	897	1210	1587	1087	557	1168	527	502	312	123	618	422	202	802	806	450	474	295	553	501	895
ENSMUSG00000098274	Rpl24	0	-0.535655	0.0131942	7.53205	0.00120233	3229.76	4935.11	6496.68	6373.13	1875.35	5341.68	3871.43	4010.25	4977.08	5041.54	4088.91	3731.22	3113.87	3951.75	6082.88	4870.75	5380.6	10510.2	7667.47	9254.15	6937.71
ENSMUSG00000026024	Als2	0	0.558856	0.0112187	5.06105	0.000637318	978.896	1779.96	2115.4	2241.85	618.608	1498.33	616.738	756.586	532.783	220.272	788.304	594.264	341	1006.44	1260.68	691.272	687.805	393.456	812.234	778.53	1106.06
ENSMUSG00000026478	Lamc1	0	0.576644	0.0367649	4.15649	0.0108754	689.001	1098	1359	721	411	867	326	276	205	76	373	366	152.999	656	614	342	470.999	202.001	396	324	626
ENSMUSG00000047417	Rexo1	0	0.431689	0.0418925	5.11413	0.0134653	1116	1456	2193	1583	885.001	1506	637	604	462.999	175	775	754	323	1155	1246	696.001	793	434.999	899.999	738.998	1181
ENSMUSG00000041415	Dicer1	0	0.413275	0.0406471	5.33989	0.0127952	1555	2041	2540	1792	871	2087	724	707	623	250	868	902	386	1406	1718	901	959	581	1059	969	1382
ENSMUSG00000003363	Pld3	0	0.357684	0.0214421	8.79335	0.00411641	13099	17274	26019	14683	10161	15854	8778	8686	6130	3286	11395	8369	4479	12187	14117	7677	8536	6915	10616	9372	15735
ENSMUSG00000026812	Tsc1	0	0.440699	0.0190201	5.94057	0.00315059	2209	2922	3736	2515	1307	2751	1216	1145	901.001	432	1427	1275	615	1945	2199	1142	1408	815	1580	1339	2073
ENSMUSG00000036766	Dner	0	0.405637	0.0197949	6.87369	0.0034706	3926	7342	7797	4817	1774	6000	2543	2143	1769	1374	2490	2126	1253	3461	3324	1862	2640	2510	3690	2090	4708
ENSMUSG00000036062	N28178	0	0.377838	0.0226533	7.87709	0.00453815	8166	7845	13000	8985	5570	8634	4788	4668	4285	1457	5842	4683	2228	6225	9014	4122	4919	4166	5640	6616	7887
ENSMUSG00000028820	Sfpq	0	0.443984	0.0124124	6.94059	0.000989996	5074.47	5697.85	7591.72	5486.51	2630.66	5642.65	2350.44	2305.36	1939.48	962.921	2781.39	2776.14	1418.77	3785.05	4600.97	2338.44	2670.5	1999.02	3054.79	3010.64	3856.41
ENSMUSG00000020964	Sel1l	0	0.488821	0.00627775	7.21696	5.46e-05	5353	7372	9028	6151	3246	6512	2964	3211	2396	1202	3603	2786	1481	4333	5307	2903	2928	2470	3413	3676	5061
ENSMUSG00000022452	Smdt1	0	-0.360139	0.0997626	6.53168	0.0472524	1614	2560	3930	3185	939	3142	2043	1855	3073	3037	1899	2329	1647	1715	2664	2150	2302	4627	3365	4061	3395
ENSMUSG00000038807	Rap1gap2	0	0.309193	0.0624707	7.2748	0.0244409	4308	6380	9001	6061	2904	5356	3177	3151	2521	825	3759	2908	1616	4598	5794	3404	3821	2438	4154	3642	5077
ENSMUSG00000051319	1500011K16Rik	0	-0.591567	0.0269361	4.77965	0.00637153	454	596	1055	955	245	765	600	643	784	986	597	659	575	508	770	726	753	1663	1249	1346	1022
ENSMUSG00000089739	Gm20431	0	1.30883	0.552759	-0.182888	0.447919	0	118.621	622.613	0	305.621	295.43	77.302	22.483	75.842	0	101.53	130.082	79.371	68.749	0	0	76.07	156.383	114.53	40.614	0
ENSMUSG00000019986	Ahi1	0	0.158261	0.420497	7.8215	0.31214	5467	16615	13354	7813	3479	11476	4344	3891	3765	4293	4235	4374	3214	7749	7465	4016	6074	4244	8042	4461	9506
ENSMUSG00000001120	Pcbp3	0	0.41869	0.0241967	5.28603	0.00518117	2040	1520	2009	1917	799	2566	661	667	686	361.999	797	1198	410.999	911.999	1324	707	1204	701.998	863.999	916.999	1452
ENSMUSG00000031231	Cox7b	0	-0.531727	0.0165247	7.34357	0.00217939	2936	4465	6113	5168	1657	4347	3320	3819	4136	4463	3453	3506	3329	3275	5137	4418	4366	9087	7141	7727	5991
ENSMUSG00000071064	Zfp827	0	0.422593	0.036155	5.33954	0.0106041	1580	1615	2332	1761	1045	1952	720	733.001	599	220.999	969	946.999	423	1345	1483	752.999	918	590	1050	934	1304
ENSMUSG00000055817	Mta3	0	0.400433	0.0354018	5.64875	0.0102422	1370	2635	3252	1979	1058	2203	902	947.001	720.001	318.001	1215	888	538	1569	1931	1182	1246	635	1221	965.001	1611
ENSMUSG00000020435	Osbp2	0	0.316585	0.0955947	5.99751	0.0445827	2156	1961	3063	2653	1670	2147	1239	1266	922	333	1706	1371	634	1774	2225	1146	1166	1133	1251	2057	2177
ENSMUSG00000029614	Rpl6	0	-0.559582	0.0104709	8.18459	0.000502016	4725.15	8750.42	11463.7	9658.68	3036.77	8848.03	5907.62	5976.37	7568.1	8371.5	5925.83	6419.03	5956	6587.17	9908.22	8105.3	8889.82	16719.7	12941.5	12868.7	10465
ENSMUSG00000003166	Dgcr2	0	0.480092	0.00960808	6.183	0.000342905	2214.62	4025.88	4406.79	3183.26	1211.65	3316.66	1554.79	1573.08	1104.16	636.606	1631.06	1262.23	699.903	2257.54	2153.74	1140.91	1547.44	1065.49	1839.12	1634.58	2799.37
ENSMUSG00000042680	Garem	0	0.630571	0.0264524	4.1295	0.00614056	679	833	1318	826	414	914	321	353	207	73	416	385	145	626	703	363	387	171	407	302	565
ENSMUSG00000041439	Mfsd6	0	0.478147	0.00991339	6.2358	0.000391845	2388	3950	4567	2778	1688	3676	1427	1588	1177	594	1866	1415	805.001	2122	2926	1428	1523	1056	1650	1737	2575
ENSMUSG00000100862	Gm10925	0	-0.593667	0.0161438	13.1325	0.00206769	172102	197422	375490	264648	204123	262771	160465	165068	232594	157195	228176	289103	259321	183391	392109	320282	281825	493574	381104	373234	284426
ENSMUSG00000025738	Fbxl16	0	0.140165	0.437678	9.7365	0.329517	22049	23829	55042	33510	21345	29428	15895	14299	13820	5004	19879	20541	10521	24103	32582	21530	20958	16301	29496	19994	22828
ENSMUSG00000073418	C4b	0	0.229924	0.473097	4.4253	0.364897	510.409	1438.85	1222.73	624.853	295.253	1006.43	289.575	298.281	184.641	119.301	354.948	459.141	235.218	743.781	695.031	366.476	682.097	232.158	588.751	283.762	705.25
ENSMUSG00000021559	Dapk1	0	0.440788	0.015485	6.36715	0.00186925	2929	3675	5132	2954	1744	3983	1555	1760	1289	606	1909	1626	867	2469	2911	1563	1992	1159	2158	1680	2781
ENSMUSG00000063870	Chd4	0	0.365283	0.0243218	7.5001	0.00523758	6288	7789	10283	7046	3752	8440	3606	3453	2596	1437	4153	3984	1900	5498	6272	3417	4150	2745	4458	4048	6447
ENSMUSG00000052837	Junb	0	0.51992	0.0577948	5.75131	0.0219909	1739	1756	2513	1175	1023	1369	1330	1487	909	329	1126	1040	397	880	1437	1086	1039	747	972	1147	1238
ENSMUSG00000038351	Sgsm2	0	0.221974	0.202864	6.81304	0.121907	2955	4576	7399	4540	2201	4328	2311	1962	1655	687	2651	2362	1231	3792	4159	2600	3330	1783	3800	2276	3439
ENSMUSG00000057637	Prdm2	0	0.484293	0.0186003	5.62873	0.00297264	1673	2324	3228	2073	1204	2179	907	871	737	333	1126	1045	454	1415	1901	1022	1026	646	1155	1174	1455
ENSMUSG00000031706	Rfx1	0	0.585949	0.0545564	3.84036	0.0200733	686	806	1078	745	388	787	221	193	173	64	318	395	140	513	587	328	362	162	307	250	439
ENSMUSG00000034471	Caskin2	0	0.639945	0.0238418	4.10691	0.00502462	604	967	1263	784	379	918	364	297	205	78	342	352.001	131	652	643	343	426	192	428	243	545.999
ENSMUSG00000069814	E130309D14Rik	0	0.558463	0.0179165	4.66707	0.00273589	898	1104	1564	1143	630	1123	516	471	320	109	591	490	202	801	826	478	551	302	613	512	835
ENSMUSG00000044465	Fam160a2	0	0.464421	0.0128101	5.79756	0.00107991	2050	2283	3552	2323	1196	2371	1078	1069	870	323.999	1330	1095	508.999	1652	1970	1105	1240	813.999	1290	1359	1791
ENSMUSG00000032259	Drd2	0	0.157626	0.549555	5.11584	0.444379	954	537	2553	1351	1246	1581	765	568	616	344	881	974	465	1047	1257	475	963	835	1312	547	1110
ENSMUSG00000030091	Nup210	0	0.697136	0.0158841	3.96127	0.00199062	740	976.001	1093	684	341	937.001	287	268.001	204.999	83	323	343	123	562	552	263	332	168	345	297	565
ENSMUSG00000022521	Crebbp	0	0.37429	0.0685855	6.21816	0.0280656	2740	3715	4800	3160	1825	3647	1176	1082	992	556	1584	1632	845	2209	2721	1478	1582	1395	1665	1876	2159
ENSMUSG00000024914	Drap1	0	-0.460225	0.0324747	7.22367	0.00885594	2463	3955	5645	4567	1951	4235	3088	3013	4258	4651	3348	3440	2984	2740	4326	3759	3933	8128	5440	6692	4854
ENSMUSG00000020598	Nrcam	0	0.402468	0.0145602	7.67642	0.00158523	6719	9636	12860	6874	4747	8902	3913	4317	2726	1655	4781	3589	2186	5612	7472	4237	4231	3400	5168	4272	7061
ENSMUSG00000084349	Rpl3-ps1	0	-0.518321	0.0162927	7.6032	0.00210742	3144.36	5218.02	7396.77	6031.45	2177.5	5741.94	3945.15	3910.01	4635.02	5769.59	3972.86	3572.18	3993.34	4025.57	5604.04	4768.55	5725.06	10816.7	8390.35	7715.93	7007.88
ENSMUSG00000003153	Slc2a3	0	0.462048	0.0100853	6.62039	0.000439757	3753	4854	6176	3759	1905	4243	1988	1933	1695	835.001	2232	1857	973	2691	3173	1563	2751	1462	2560	2141	3531
ENSMUSG00000029059	Fam213b	0	-0.479293	0.045359	5.54044	0.0152077	831	1406	1897	1752	382	1270	1144	906	1393	1491	1012	1086	936	992	1416	1136	1167	2653	2009	2213	1654
ENSMUSG00000037622	Wdtc1	0	0.316561	0.0812581	6.15245	0.0356793	1767	3308	4504	3086	1510	3196	1434	1339	992	468	1678	1667	765	2384	2557	1716	1775	1063	2128	1336	2174
ENSMUSG00000050875	A730017C20Rik	0	-0.235331	0.350229	4.65908	0.247444	362	1705	988.999	762	300	1229	510	391.002	490.001	977	484.001	398.001	483.999	847	737.001	448	740	725.001	1126	576	1211
ENSMUSG00000058488	Kl	0	-0.126808	0.774325	3.93053	0.698416	417	1166	707	633	208	399	333	457	84	161	127	398	302	573	948	567	542	406	261	572	450
ENSMUSG00000053963	6330403A02Rik	0	0.316613	0.0544073	7.84599	0.0199751	6111	12465	17308	8124	3936	8587	3872	4090	4668	1797	4565	3921	2408	6287	10057	5884	5534	3466	6110	6140	6706
ENSMUSG00000005417	Mprip	0	0.334668	0.0282839	8.27187	0.00691903	9878.4	12569.4	18723.8	13002.7	6265.78	13548.8	6322.27	6265.66	4619.72	2275.01	7355.79	6486.61	3284.71	9641.73	11816.8	6640.57	7262.45	4869.57	8657.72	6933.36	10479
ENSMUSG00000022095	Fam160b2	0	0.492343	0.0298976	4.69543	0.00769636	986	1070	1703	1174	555	1164	523	445	352	109	617	525	212	841	889	501	630	296	701	586	878
ENSMUSG00000063882	Uqcrh	0	-0.515802	0.0179165	7.14208	0.00273381	2550	3742	5425	4741	1500	4402	3019	2926	3595	4389	3214	3290	3197	2859	4185	3605	3949	7724	5735	6377	5056
ENSMUSG00000041235	Chd7	0	0.437804	0.0899386	4.0326	0.0411057	510.001	893	940	1771	291.001	888	262	253	234	106	298	447	224	567.999	736	417	437	256	454	317	427
ENSMUSG00000059361	Nrsn2	0	0.337891	0.0872459	6.44129	0.0393564	2251	5394	5460	3013	2104	4927	1594	1276	1523	1320	1713	1815	1056	2705	2846	1424	2172	1672	2689	1327	3266
ENSMUSG00000037239	Spred3	0	0.39495	0.0372154	5.45713	0.0110971	1855	1996	2783	2109	1280	1948	858	819	748	297	1046	1170	648	1667	2138	940	944	710	1256	1066	1371
ENSMUSG00000028458	Tesk1	0	0.289736	0.113113	6.06043	0.0563069	1862	2640	4027	2665	1701	2941	1263	1113	940	349	1464	1572	689	2032	2450	1665	1719	1130	1988	1418	1914
ENSMUSG00000053754	Chd8	0	0.403176	0.0232814	6.39967	0.00479667	3233	4118	4920	3431	1824	3981	1514	1603	1130	617	1868	1697	856.001	2560	3139	1613	1829	1431	2095	1932	2838
ENSMUSG00000020176	Grb10	0	0.344982	0.0874104	5.44424	0.0394413	1146	3119	2592	1518	829	2676	795.001	728	792.001	662	831.999	820	596	1528	1410	626.999	1252	666	1443	751.999	1775
ENSMUSG00000054889	Dsp	0	0.181584	0.835432	1.68276	0.775174	71	677	210	138	36	145	20	104	9	12	54	44	37	305	180	339	78	29	32	157	80
ENSMUSG00000039801	2410089E03Rik	0	0.354216	0.102089	5.24264	0.0486922	1638	2153	2384	1549	829	1925	677.999	639	586	288	805.999	913	388	1330	1749	996.001	1084	541	1146	914.001	1040
ENSMUSG00000024851	Pitpnm1	0	0.323666	0.0385693	7.22331	0.0117802	4110	6975	8744	6568	2851	6356	3011	2690	2120	1115	3384	2970	1601	4984	5612	3125	3599	2277	4331	2862	4602
ENSMUSG00000003154	Foxj2	0	0.545878	0.0200347	4.72906	0.00360103	1035	1344	1725	1235	707	1304	485	472	359	129	582	575	269	840	953	513	641	384	640	538	844
ENSMUSG00000002968	Med25	0	0.285014	0.171189	5.43598	0.0973339	1215	1737	2469	1913	1153	1649	751	754	598	204	1001	1057	429	1385	1560	1048	1151	617	1256	967	1268
ENSMUSG00000060924	Csmd1	0	0.449008	0.0471782	5.2551	0.0160749	1561	1962	2558	1197	939	1644	620.001	683.999	603.999	242.001	877.999	744.001	309.001	1101	1501	840	891	572	938.001	880.001	1067
ENSMUSG00000072966	Gprasp2	0	0.199234	0.297366	6.62608	0.200346	2619.93	7321.61	5619.9	3374.54	1411.17	5294.53	2117.53	1930.77	1717.45	1964.65	1961.37	1637.84	1380.93	3231.52	3075.31	1675.06	2527.61	1976.51	3957.65	2008.09	4581.06
ENSMUSG00000028581	Laptm5	0	0.313962	0.131098	5.36678	0.0685408	1018	1581	2716	1491	872	1680	840	690	633	215	1054	934	369	1435	1399	826	1029	498	1108	815	1429
ENSMUSG00000022336	Eif3e	0	-0.579825	0.0118785	6.74561	0.000838431	1715	2637	3994	3230.93	1415	2820.83	2035.12	2475.99	2787	2839.43	2271	2076.3	2260.79	2045	3756	3060.54	3241	6458.54	4635.57	4974.01	3992.52
ENSMUSG00000025318	Jph3	0	0.29909	0.0576743	7.52504	0.0219062	5196	7293	10478	8050	3624	7094	3963	3713	2649	1053	4390	3782	2001	5511	6158	4170	4039	3089	5842	4328	5923
ENSMUSG00000041911	Dlx1	0	0.00890443	0.972343	4.82137	0.959174	1571	875	1043	1470	434.999	2132	517	500	469	471	501	1004	489	800.999	864.001	405.999	1331	756	1042	868	1302
ENSMUSG00000028373	Astn2	0	0.501063	0.0268063	4.66902	0.00630814	893	1356	1401	1127	588	1215	486	451	255	151	630	406	237	847	730	393	515	343	568	548	1017
ENSMUSG00000031691	Tnpo2	0	0.40889	0.0142109	6.81204	0.00147612	3776	5115	6709	4480	2025	4395	2528	2368	1707	724	2624	2112	1124	3326	3580	2152	2563	1747	3134	2669	3913
ENSMUSG00000038255	Neurod2	0	0.0896104	0.694834	6.0314	0.602774	1385	2971	3295	2856	1350	1488	1021	1404	1280	433	1345	1405	876	1430	2804	2260	1395	1298	1126	3442	1883
ENSMUSG00000060923	Acyp2	0	-0.666966	0.0157449	4.58155	0.0019616	434	625	798	707	198	783	509	486	611	909	563	496	664	560	670	695	657	1514	1099	1055	860
ENSMUSG00000036198	Arhgap36	0	1.02116	0.208591	1.77468	0.12641	62	623	321	172	81	541	108	40	72	114	57	56	70	285	82	26	221	48	258	1	328
ENSMUSG00000021537	Cetn3	0	-0.753323	0.00624195	5.35743	4.7e-05	705	1007	1438	1243	429	1000	803	777	989	1051	882	760	959	867	1463	1297	1309	2556	2102	2142	1600
ENSMUSG00000021647	Cartpt	0	0.15609	0.718633	3.28709	0.630643	222	511	530	318	139	614	253	225	433	578	257	275	235	298	150	104	226	466	435	164	495
ENSMUSG00000020898	Ctc1	0	0.521323	0.0306777	4.66004	0.00799561	786.001	1254	1585	1058	627	1081	478	474	310	115.001	598.001	477.001	232	788	812.001	499.999	573.999	267	653	441	874
ENSMUSG00000042766	Trim46	0	0.401917	0.0306473	5.82604	0.00797265	1882	2470	3799	2259	1456	2465	1081	1068	902	353	1365	1354	592	1769	2127	1224	1368	807	1625	1302	1666
ENSMUSG00000051243	Islr2	0	0.439553	0.0296051	5.4023	0.0075229	1317	2053	2918	1325	835.999	1665	790	911	519	283	1059	767	406	1292	1318	687	989	584	852	797	1505
ENSMUSG00000036306	Lzts1	0	0.400603	0.0202755	6.3069	0.00368905	2510	2415	5390	3060	1620	3219	1799	1799	1336	546.999	1976	1708	834	2377	2615	1149	1777	1219	2163	1669	3009
ENSMUSG00000021290	2010107E04Rik	0	-0.370598	0.0979626	5.94261	0.0461417	1368	1920	2341	2132	466	1871	1622	1752	1625	1355	1454	1139	931	1336	1800	1501	1592	3515	3036	3127	2543
ENSMUSG00000069729	Arid1b	0	0.444157	0.0182807	6.25403	0.00286281	2649	3612	4885	3105	1830	3732	1384	1416	1034	564	1756	1568	755	2197	2591	1544	1598	1350	1866	1569	2396
ENSMUSG00000031748	Gnao1	0	0.355574	0.0247201	9.20939	0.00542636	17595	23641	35674	22835	16162	24052	10810	10173	9618	4252	13708	12848	6308	16237	22050	11641	12845	10227	14308	14601	18426
ENSMUSG00000052387	Trpm3	0	0.375358	0.108176	4.75698	0.0528087	881	1972	1871	1303	420	1741	486	491	297.001	278.001	450	530.999	370	987.001	1103	701.999	767.999	407.999	718.999	552	848
ENSMUSG00000030374	Strn4	0	0.395331	0.0169534	7.00207	0.00234379	4238	5064	6874	5038	2681	4593	2631	2701	2031	809.001	3075	2344	1146	3502	4514	2566	2533	1963	3112	3399	4345
ENSMUSG00000039205	Ciz1	0	0.333407	0.119707	5.23346	0.0605945	1367	1670	2053	1601	1082	1650	597.001	564	489	220	822.001	847.001	429	1184	1645	958	846.001	547.001	914	869.001	1008
ENSMUSG00000026385	Dbi	0	-0.617733	0.00811775	6.2814	0.000174597	1253	2689	2779	2810	684	2485	1384	1507	1790	2397	1410	1796	1713	1945	2731	2169	2441	4266	3557	2920	2961
ENSMUSG00000021182	Ccdc88c	0	0.625865	0.0438063	3.79664	0.0144903	632	619	1118	681	357	756	258	263	188	55	325	357	104	542	605	293	379	116	376	237	474
ENSMUSG00000034088	Hdlbp	0	0.424389	0.0110806	7.3237	0.000614046	5001	7005	9118	6177	3719	6776	3167	3225	2368	1279	3772	2915	1699	4532	5843	2931	3572	2400	3780	3240	5507
ENSMUSG00000106847	Peg13	0	0.403032	0.0120479	8.1038	0.000880233	8432	11905	14879	11747	6826	11605	5463	5344	4198	2144	6494	5504	2903	7831	9910	5346	6026	4389	6864	5945	9060
ENSMUSG00000027546	Atp9a	0	0.402226	0.0100381	8.07035	0.000409271	7669	12455	15725	11013	4862	10934	6006	5637	4401	2144	6406	5224	2540	8163	8542	4838	5245	4284	6913	6398	9960
ENSMUSG00000040373	Cacng5	0	0.350899	0.176741	4.11564	0.101498	949	799	924	797	292	1470	323	288	253	224	330	588	216	576	585	309	681	348	514	203	790
ENSMUSG00000013584	Aldh1a2	0	-0.61717	0.0974751	2.8782	0.0457986	108	357	665	171	58	312	43	113	179	166	112	183	214	263	243	283	748	302	586	113	217
ENSMUSG00000032598	Nckipsd	0	0.435366	0.0193217	5.65744	0.0032471	1548	2455	2910	2075	1270	1969	960	1011	673.001	319	1274	1029	454.999	1443	1802	988	1062	726	1138	1164	1689
ENSMUSG00000050132	Sarm1	0	0.641695	0.0148161	4.37637	0.00165528	746.999	1119	1411	935	494	1059	363	369	289	97	444	442	167.001	672.001	753	392.001	465.001	237.999	427.999	413	590
ENSMUSG00000024413	Npc1	0	0.353998	0.0754838	5.57043	0.0321724	1480	2358	2754	1790	1061	2079	836	801	447	332	1073	964	443	1510	1486	902	1010	805	1039	888	1526
ENSMUSG00000002395	Use1	0	-0.517039	0.0237247	5.6094	0.00497015	802	1348	1875	1732	510.999	1458	969.999	1025	1360	1662	949	1104	943.999	951	1424	1345	1328	2947	2022	2182	1780
ENSMUSG00000030216	Wbp11	0	0.412631	0.0202755	6.01985	0.00368904	1997	3383	4228	2485	1493	2903	1158	1275	997.001	460	1516	1257	680	1921	2424	1511	1420	892	1511	1577	2218
ENSMUSG00000002608	Ccdc97	0	0.463553	0.0234749	5.17926	0.00487628	1201	1674	2278	1494	864.999	1749	708	609	483	241	855	792.999	351	1153	1190	721	836.999	438.001	894.001	695	1177
ENSMUSG00000059208	Hnrnpm	0	0.451691	0.0123217	6.11866	0.000962439	2322.55	3222.96	4146.48	3241.13	1514.81	3451.51	1418.97	1267.76	1056.72	495.499	1558.5	1569.15	833.002	2019.34	2535	1420.58	1457.19	983.276	1764.53	1540.79	2332.78
ENSMUSG00000048978	Nrsn1	0	-0.567333	0.0116686	9.17657	0.000793632	10574	13236	21363	19218	7247	15338	12003	12638	15232	12260	12966	13228	12661	12938	22952	16981	17381	35762	23879	28183	18624
ENSMUSG00000026826	Nr4a2	0	0.399829	0.0801728	5.10935	0.0350406	835	1820	3071	874.999	803.001	990.001	542	677	457.001	295	713	556	277	698.001	1758	905	559	616.999	647	745	764
ENSMUSG00000033365	Ipo13	0	0.343699	0.0464909	6.04262	0.0157154	2309	2517	3775	2846	1245	2899	1242	1239	868	406.001	1546	1436	630	2051	2206	1257	1608	1007	1705	1400	2227
ENSMUSG00000035629	1700021K19Rik	0	0.436116	0.016489	5.91445	0.00216849	2071	2804	3675	2494	1422	2769	1141	1141	913.001	424	1370	1239	616.001	1900	2105	1149	1462	846	1597	1314	2043
ENSMUSG00000023861	Mpc1	0	-0.526424	0.0176637	6.92654	0.00262498	2294.72	2797	4113.51	3962.7	1382.46	3127.44	2463	2811.5	3107.91	3245.96	2690.76	2528.37	2260.59	2465.78	3708.21	3082.26	3445.82	7086.37	4929.23	5573.14	4289.22
ENSMUSG00000054312	Mrps21	0	-0.590755	0.0155669	5.67204	0.00189458	753	1169	1985	1644	688	1411	953	1088	1387	1542	1051	1264	1118	970	1727	1478	1423	3056	1982	2601	1666
ENSMUSG00000030795	Fus	0	0.151589	0.359704	7.39389	0.25599	7226	6017	7875.22	6070.99	2911	6373	3204	2954	2161	1303	3912	3381.98	1968	5296	5884	3443	4326	2399	5019	4449	6628
ENSMUSG00000049336	Tenm2	0	0.213706	0.356169	6.19319	0.252797	1902	4904	4597	2181	1665	2931	1015	1240	779	838	1517	1325	960	2204	2606	1624	1153	1528	1235	2199	2247
ENSMUSG00000028246	Faxc	0	0.672485	0.00753293	4.7052	0.000120236	941	1329	1726	1154	606	1288	516.999	572	454.001	137	586.999	471	277	703	1021	472	600	288	604	488.001	818
ENSMUSG00000051343	Rab11fip5	0	0.432843	0.0155029	5.80727	0.00187349	1600	2908	3167	2449	1083	2476	1159	1108	803	344	1349	961	526	1761	1731	1043	1202	865	1439	1290	2036
ENSMUSG00000028106	Rprd2	0	0.501354	0.0147303	5.36483	0.00162711	1516	2076	2534	1775	986	2040	676	772.999	604	280	950	784	371	1204	1363	714.001	985	645	1007	866.998	1368
ENSMUSG00000027933	Ints3	0	0.51736	0.0110543	5.45851	0.000605622	1469	2448	2765	1786	896	2250	843.001	853	644.999	359	1045	793	440	1370	1451	787	940.999	610	1048	840	1504
ENSMUSG00000021708	Rasgrf2	0	0.463645	0.010876	6.55593	0.000557199	3474	5126	5216	3108	1813	4074	1826	1958	1819	741.999	2193	1344	953.999	2416	3033	1875	1905	1375	2525	2565	3341
ENSMUSG00000021259	Cyp46a1	0	0.382401	0.0206783	7.02221	0.00381682	4092	5029	8197	4612	3444	5441	2420	2289	2202	952	3120	2949	1283	3540	4908	2504	2809	2056	2985	3150	4141
ENSMUSG00000039220	Ppp1r10	0	0.518453	0.0130235	5.26099	0.00113684	1412	1780	2329	1578	960	1881	680.999	686	541	255	887.999	680	388	1226	1273	647	754	552.001	947	791	1250
ENSMUSG00000035674	Ndufa3	0	-0.495389	0.0221432	6.65867	0.00436654	1794	2402	4092	3092	1331	3231	1884	1795	2801	3166	2166	2611	2610	2058	2896	2492	2686	4924	3728	4593	3037
ENSMUSG00000032571	Pik3r4	0	0.550715	0.0181077	4.70724	0.00279527	901	1352	1696	957	586	1275	536	479.001	320	154.001	658	428.001	216.001	802	828.001	461	530	324	615.999	500.001	938.001
ENSMUSG00000019054	Fis1	0	-0.511232	0.0179458	6.69719	0.00274389	1753	2911	3943	3548	1028	2855	2297	2309	2806	2868	2194	2355	1869	2283	3354	2619	2741	5951	4274	5127	3840
ENSMUSG00000027864	Ptgfrn	0	0.479044	0.0307864	4.74376	0.00807488	1066	899	1335	949	639	965	518	570	350	124	748	491	251	820	962	389	464	306	519	631	890
ENSMUSG00000055491	Pprc1	0	0.74859	0.0282839	3.6875	0.00691892	523	825.999	995.999	533.999	350	685.999	215	245.001	117.999	64	257	293.999	108	449.001	450.999	217	281.001	107.001	240	202.999	399.999
ENSMUSG00000058625	Gm17383	0	-0.156664	0.600084	4.0799	0.497814	305.119	370.203	758.195	392.149	779.55	654.246	271.552	212.428	321.383	354.127	696.672	399.143	474.433	422.751	312.651	467.281	436.56	319.571	332.089	473.533	417.535
ENSMUSG00000055670	Zzef1	0	0.397253	0.051612	5.37885	0.0184776	1713	2067	2647	1704	834.001	1970	761	758	558	285	938.001	894.001	419.999	1398	1598	919	927.001	599.999	1105	921	1378
ENSMUSG00000022211	Lrrc16b	0	0.492289	0.0395369	4.33617	0.0122686	831	1458	1510	901	371	1157	405	310	291	163	381	455	207	799	910	420	502	261	611	398	676
ENSMUSG00000021866	Anxa11	0	0.389864	0.128265	4.37418	0.0666006	825.569	896.269	788.601	991.888	434.918	647.298	410.018	604.252	262.574	72.691	640.625	347.493	208.736	674.051	791.216	476.284	508.789	238.771	431.969	641.127	639.275
ENSMUSG00000035547	Capn5	0	0.460323	0.0388514	4.94068	0.0119343	850	1754	2097	1014	699	1343	488	509	411	199	677	499	280	932	1163	643	674	325	653	645	949
ENSMUSG00000033060	Lmo7	0	0.451746	0.0144685	6.11316	0.00155299	2646	2712	5193	2394	1545	3113	1366	1386	1228	496.999	1654	1317	672	1994	2415	1344	1505	1110	1867	1505	2433
ENSMUSG00000041073	Nacad	0	0.453161	0.0324747	5.12079	0.00884495	1133	1869	2123	1381	829	1836	660.999	607	467	234.001	748.001	714.001	375	1252	1349	703	770.001	522	820	629	1109
ENSMUSG00000036564	Ndrg4	0	0.398046	0.0085339	10.3679	0.000221741	44331	50407	73751	48851	26018	58058	28828	27811	23524	10222	32130	25747	13193	37306	43294	21696	28816	23237	35202	30083	49364
ENSMUSG00000022438	Parvb	0	0.588426	0.052411	3.86388	0.0189082	460	1030	1081	547	313	960	278	187	184	83	292	295	130	519	493	242	385	157	367	206	588
ENSMUSG00000025793	Hgs	0	0.424735	0.0199246	5.89479	0.00352285	1714	2896	3426	2357	1560	2701	1142	1119	820	436	1383	1214	635	1679	2144	1212	1451	820	1419	1169	1891
ENSMUSG00000033510	Otud7a	0	0.502929	0.024191	4.65755	0.00517087	857	1091	1602	1110	496	1102	535	503	352	118	697	501	197	816	881	485	591	267	626	552	845
ENSMUSG00000032330	Cox7a2	0	-0.458891	0.031272	6.70921	0.00828466	1857	2836	4370	3735	1137	3211	2292	2567	3103	3150	2354	2666	2302	2186	3154	2819	2805	5681	4655	4662	3751
ENSMUSG00000029121	Crmp1	0	0.401872	0.0165748	6.79184	0.00220787	3709	5293	6273	4552	2336	4981	1959	2052	1795	857	2525	2190	1071	3152	4226	2313	2275	1696	2635	2526	3907
ENSMUSG00000035049	Rrp12	0	0.571444	0.0153925	4.55232	0.00184559	916	1153	1424	908	502	998	497	473	270	129	590	400	203	737	750	374	475	265	534	440	851
ENSMUSG00000031285	Dcx	0	0.253389	0.17878	4.94933	0.103098	2071	978	1407	1340	633.999	1881	552.999	558	685.999	287	654.999	1048	302	807.001	1389	575	1009	670.001	968	1025	1127
ENSMUSG00000036792	Mbd5	0	0.495113	0.0123217	5.55906	0.00095989	1770	2141	3129	1807	1315	2158	861	867	753	337	1088	918.001	441	1329	1775	940	980.001	708.001	1271	1051	1478
ENSMUSG00000024042	Sik1	0	0.765971	0.0195742	3.97423	0.00338752	618	777	1162	450	332	775	342	320	207	80	311	395	114	444	552	236	398	121	369	186	380
ENSMUSG00000004207	Psap	0	0.324761	0.0207173	10.1766	0.00383527	33804	52171	63559	42499	20089	46746	23169	24816	15552	9651	27715	22877	12507	33478	34559	20206	25426	18709	28736	23620	43339
ENSMUSG00000031760	Mt3	0	-0.547233	0.0123217	8.25932	0.000964795	4849	8701	14517	10866	3895	9479	5370	5116	8669	8736	6552	9309	6067	6738	12011	9821	8779	15822	11321	14743	9498
ENSMUSG00000083327	Vcp-rs	0	0.41305	0.0129526	5.08707	0.00111668	1914.24	3278.23	3700.98	2520.7	1078.57	2652.95	1452.57	1742.46	909.246	566.38	1606.71	1058.55	627.214	1965.55	2114.66	1155.94	1463.27	979.198	1691.22	1286.32	2814.66
ENSMUSG00000028957	Per3	0	0.524177	0.0177102	4.86372	0.00264967	1291	1364	1711	1376	536	1081	493	452	406.001	183	522	596	261	791	908.999	572	879.999	366.999	704.001	550	595
ENSMUSG00000040010	Slc7a5	0	0.511269	0.0262866	4.65771	0.00605047	947	1478	1616	976	511	998	422	430	272	170	583	464	210	701	773	420	592	282	550	463	895
ENSMUSG00000001138	Cnnm3	0	0.569642	0.025328	4.20119	0.00567155	681.001	1083	1169	776	455	897	343	333	213	74	396	401	159	682	640	330.999	398	249	457	331	614
ENSMUSG00000044708	Kcnj10	0	0.0885291	0.591189	8.39934	0.488225	8302	16990	16618	12782	6422	16495	5986	5619	3897	2932	7567	7093	4589	12931	14361	8691	9432	6500	9782	6968	9708
ENSMUSG00000051335	Gfod1	0	0.278165	0.106772	6.7628	0.0518943	3296	4016	6188	5345	2455	3243	2478	2835	1614	656	2776	2246	1513	3511	4610	2794	2572	2011	2773	2935	3272
ENSMUSG00000094410	Gm38394	0	0.402056	0.0721001	4.95306	0.0301066	1520.82	1415.05	2043.02	1148.93	747.839	1416.02	553.435	595.097	814.828	181.968	648.106	694.786	347.468	1053.35	1550.23	838.634	923.865	458.147	959.967	966.971	828.793
ENSMUSG00000010064	Slc38a3	0	0.267718	0.125479	5.96935	0.0646079	2062	2384	3589	2498	1202	2697	1271	1165	767.999	358	1366	1409	657	2191	2276	1384	1451	1031	1809	1284	2117
ENSMUSG00000020444	Guk1	0	-0.470991	0.0291774	6.14325	0.00731601	1126	2136	2839	2317	615	2116	1434	1552	1864	2130	1526	1455	1283	1434	2008	1757	1871	3843	2817	3048	2490
ENSMUSG00000034902	Pip5k1c	0	0.210321	0.208119	8.58645	0.126007	11589	12152	19090	16388	9647	13239	7003	7506	6037	2173	9348	8662	4523	9952	14582	9556	9473	7344	9574	10662	11496
ENSMUSG00000035011	Zbtb7a	0	0.372944	0.0214421	7.25885	0.0041168	4878	5864	8329	6406	3904	6357	2840	2723	2314	1023	3618	3290	1765	4418	5610	3014	3020	2587	3479	3853	4604
ENSMUSG00000071014	Ndufb6	0	-0.388998	0.111084	5.17299	0.0549156	666	1116	1434	1278	320	969	917	941	972	1127	765	752	700	690	884	775	957	2079	1556	1712	1454
ENSMUSG00000019232	Etnppl	0	-0.323925	0.316787	3.90444	0.217041	279	870.999	524.001	515	213	910	281	235	187.999	559	316	548	383.999	635.999	574	376	562	392	645	155	614
ENSMUSG00000040537	Adam22	0	0.408346	0.010585	7.51293	0.000530613	6365	7488	10617	7151	3795	7387	3716	3913	3045	1500	4383	3397	1823	5191	6866	3109	3819	2758	4611	4679	6740
ENSMUSG00000037112	Sik2	0	0.622937	0.0108928	4.46806	0.000559394	990	1046	1673	1064	528	1065	398	474.001	331	140.001	481.001	451	255.001	777.001	916.001	362	505	273	487.999	445	700
ENSMUSG00000020181	Nav3	0	0.419374	0.0315471	5.58244	0.00842595	1541	1898	3010	1839	1205	1855	911	891	757.999	233	1114	846	493.999	1286	1854	1076	1115	700	1144	1103	1504
ENSMUSG00000040661	Rad54l2	0	0.524492	0.0381691	4.3325	0.0115714	852	1043	1299	906	399	998	387	377	266	110	481	437	190	719	827	382	502	185	544	407	660
ENSMUSG00000025362	Rps26	0	-0.62318	0.00944393	7.25711	0.000316246	2213.91	4089.1	5879.01	4515.71	2642.57	4244.81	2393.91	2824.58	3698.64	3967.67	3128.87	3441.14	2948.03	2965.91	6068.34	4926.49	5273.84	9067.85	6365.47	6273.22	5054.9
ENSMUSG00000033671	Cep350	0	0.51687	0.0138358	5.1769	0.00135831	1370	2074	2325	1629	774	1869	664	700	547	269	712	710	351	1167	1364	689.999	866	532	922	788	1218
ENSMUSG00000023018	Smarcd1	0	0.302141	0.0629096	7.07894	0.0247249	4524	4337	8059	5449	3578	5956	2562	2414	2140	901	3293	3261	1373	3875	4802	2721	3222	2515	3814	3147	4423
ENSMUSG00000048251	Bcl11b	0	0.322752	0.0429393	7.10385	0.0139801	4817	4187	9482	5239	2923	6111	2743	2674	2256	1069	3407	3115	1418	4420	4205	2198	3264	2556	4353	2921	4866
ENSMUSG00000011256	Adam19	0	0.617094	0.027633	3.94076	0.0066774	674	703	982	674	449	773	344	315	207	61	406	338	144	561	755	303	348	173	289	296	519
ENSMUSG00000021478	Drd1	0	-0.121951	0.613593	6.02938	0.511991	1886	813	4248	2370	1115	2456	1738	1622	1512	1322	1748	1568	1100	1817	1844	892	1874	2485	2827	1605	2702
ENSMUSG00000075592	Nynrin	0	0.839101	0.0314647	2.99334	0.00838217	229	846	617	340	206	614	144	132	85	41	154	142	73	380	201	121	211	75	236	70	348
ENSMUSG00000046516	Cox17	0	-0.502349	0.0267351	5.49367	0.0062789	896	1219.67	1840	1546.84	513	1510	935.68	817	1408	1497.42	896.999	1082	1033	985	1397	1200	1139	2640	2031	2470	1643
ENSMUSG00000038290	Smg6	0	0.454692	0.0279043	4.93977	0.0067837	1069	1712	2022	1265	710	1512	528	538	407	215	649.999	649	283	986	1168	660	725	412	781.999	583.999	1076
ENSMUSG00000004565	Pnpla6	0	0.561549	0.0122513	4.72329	0.000943738	892	1679	1638	1076	612	1344	508	507	378	189	631	520	256	833	935	520	552	303	658	515	873
ENSMUSG00000037306	Man1c1	0	0.508183	0.0216983	4.79208	0.00418859	986	1343	1917	1213	629	1060	542	499.999	427	117	737.001	535.999	249	773	1047	517	679	398	622.999	650	855
ENSMUSG00000026475	Rgs16	0	0.0739311	0.863018	3.67699	0.810061	232	1033	440	367	180	821	130	197	134	153	165	206	173	594	730	459	258	203	235	189	337
ENSMUSG00000000823	Znf512b	0	0.349559	0.0857242	5.18792	0.0384125	1626	1700	2225	1444	759.999	1805	656.001	611.001	511.999	234.999	802	756	369	1239	1519	828.999	903	526.999	975	937.999	1192
ENSMUSG00000063873	Slc24a3	0	0.341445	0.0421035	6.59958	0.0135847	2571	5959	5790	3571	1810	4650	1643	1778	1437	1026	2004	1747	1075	3123	3949	2101	1935	1424	2223	2130	3348
ENSMUSG00000029602	Rasal1	0	0.452748	0.0322457	5.17563	0.00873989	1006	1940	2848	1315	644	1287	646	676	554	214	761.999	608	309	999	1253	731	849	442	873	740	1218
ENSMUSG00000021972	Hmbox1	0	0.425375	0.0311141	5.06333	0.00821421	1327	1669	2324	1350	715	1698	611	562	489.999	230	680.002	818	353	1163	1381	759.001	867	485.999	829	694	990.999
ENSMUSG00000026490	Cdc42bpa	0	0.269123	0.0758392	8.13093	0.0324076	8850	10869	14924	11725	6257	11648	5237	5256	4439	1837	6278	6030	3242	8395	12191	6756	6742	4612	7661	7233	8575
ENSMUSG00000059316	Slc27a4	0	0.455153	0.00821907	6.17731	0.00019591	2191	3527	3804	2823	1495	3061	1655	1529	1025	574	1729	1332	723	2162	2277	1216	1423	1100	1639	1519	2740
ENSMUSG00000046321	Hs3st2	0	0.103722	0.725572	4.55557	0.639222	950	364	934	999	650	862	477	563	409	90	651	623	272	736	978	382	739	529	549	673	890
ENSMUSG00000039157	Fam102a	0	0.285027	0.10385	6.42887	0.0499077	2306	3600	5337	3566	2121	3631	1573	1461	1222	549	1792	1973	898	2745	3131	2089	2152	1416	2412	1880	2582
ENSMUSG00000030772	Dkk3	0	-0.00802999	0.975213	7.57494	0.96338	4778	5478	6443	7301	3824	4152	3778	5383	2724	1110	5042	3351	2861	5069	6612	4674	4717	4018	4471	6525	6599
ENSMUSG00000044791	Setd2	0	0.403599	0.0290064	5.7838	0.00723472	1943	2379	3222	2198	1317	2430	968.999	1078	827	384	1286	1181	566	1583	2018	1163	1264	740.999	1367	1151	1964
ENSMUSG00000063317	Usp31	0	0.441356	0.00963698	6.74113	0.000352572	3697	4884	6890	4753	2078	4618	2166	2292	1937	768	2415	2127	1147	3271	4356	2333	2355	1673	2888	2783	3184
ENSMUSG00000001313	Rnd2	0	-0.437377	0.0380461	7.29318	0.0114735	2441	4478	6364	4852	2253	4944	3464	3003	4269	5281	3327	3498	3039	3102	4785	3850	4177	8374	6876	5255	5942
ENSMUSG00000029004	Kmt2e	0	0.301679	0.0929685	6.82856	0.0430032	3981	4642	6552	4949	3066	5055	1751	1769	1708	873	2305	2719	1357	3119	4485	2605	2676	1907	2643	3018	3315
ENSMUSG00000005268	Prlr	0	-0.118173	0.812217	3.64005	0.744972	504.001	1088	940	451.999	165.001	686	236	204.999	74	366	111	361	310	501	762.999	367	496	313	412.001	406	524.999
ENSMUSG00000031511	Arhgef7	0	0.391532	0.0173286	6.3642	0.0024693	2940	3703	4999	3841	1573	3585	1527	1699	1364	569	1857	1743	839	2526	3152	1710	2077	1290	2341	1890	2693
ENSMUSG00000079523	Tmsb10	0	-0.503916	0.0193217	8.19933	0.00325028	5054.31	8170.43	10236.7	8257.83	4769.67	8816.69	4894.75	5288.02	6998.45	8322.05	5744.37	6481.17	6078.75	5585.51	8686.08	6978.75	9585.26	16274.4	10622.1	13038.1	9637.57
ENSMUSG00000013275	Slc41a1	0	0.417323	0.0234749	5.63366	0.0048708	1444	2377	3537	1930	1014	2061	964	878	639	330	993	989	497	1543	1645	1015	1242	755	1366	846	1446
ENSMUSG00000040824	Snrpd2	0	-0.193075	0.389624	5.54905	0.283491	929	1375	1865	1606	475	1572	1066	960	1539	1514	996	1161	752	878	949	880	951	1878	1510	1935	2066
ENSMUSG00000021699	Pde4d	0	0.678163	0.0054987	4.90586	6e-06	1077	1368	1954	1292	684	1551	622.001	608.998	543	203	678.001	561.999	313	811.999	1080	475.001	598	358	629	578.001	952
ENSMUSG00000031310	Zmym3	0	0.33766	0.0444013	6.4671	0.0147832	3350	4342	5681	3210	1812	4118	1599	1641	1296	707.999	1902	1791	1015	2882	3298	1729	2187	1432	2656	1865	3118
ENSMUSG00000020231	Dip2a	0	0.370281	0.0436347	5.82358	0.0143756	1825	2948	3415	2244	1033	2586	1075	1002	726	391	1216	996.001	550.001	1841	2163	1153	1211	894	1485	1211	1843
ENSMUSG00000029471	Camkk2	0	0.200466	0.270308	7.60658	0.177014	6686	4328	8869	8840	4831	6184	4489	4126	3682	1340	5335	4426	2290	5085	7362	3983	3755	4002	5066	6723	6794
ENSMUSG00000005886	Ncoa2	0	0.434049	0.0124473	6.37941	0.00100994	2856	3684	5086	3688	1966	3874	1485	1625	1364	566.001	1889	1675	834.002	2383	3180	1670	1889	1425	2199	1973	2602
ENSMUSG00000055204	Ankrd17	0	0.422007	0.0129566	7.11339	0.00111955	4411	6518	8462	5540	3514	6342	2552	2632	2100	1088	3123	2905	1628	3962	5061	2668	2984	2369	3318	3074	4300
ENSMUSG00000004945	Tmem242	0	-0.484652	0.0380962	5.26121	0.0114991	643	1104	1588	1230	328	1225	818	786.999	1040	1278	739	926	824	747	1051	926	991	2120	1586	1675	1452
ENSMUSG00000058897	Col25a1	0	0.356366	0.0539909	5.70875	0.0197826	1537	3507	3496	1488	886	2629	940	977.001	836.999	616	1102	892.001	630	1773	1840	905.999	1090	783	1457	992	2030
ENSMUSG00000039834	Zfp335	0	0.468671	0.0485762	4.49435	0.0168616	809	1148	1483	1102	542	1035	410	365	286	107	474	496	231	776	939	556	527	290	568	442	658
ENSMUSG00000053310	Nrgn	0	-0.0353203	0.876074	10.0375	0.826798	28457	21557	40675	40340	27905	25157	21614	21495	21415	9120	28865	26982	13519	22283	36642	25398	19724	26523	27466	52341	33145
ENSMUSG00000031862	Atp13a1	0	0.469165	0.0371559	4.58434	0.0110616	1039	1242	1602	1021	535	1177	411	413	272	153	537	537	225	768	856	520	540	325	598	457	800
ENSMUSG00000078193	Gm2000	0	-0.373292	0.208255	3.83558	0.126143	264.066	420.505	578.894	537.235	95.872	521.909	379.94	508.927	586.534	441.215	335.855	295.583	276.05	223.265	405.104	329.648	380.56	971.783	714.473	892.147	648.664
ENSMUSG00000022587	Ly6e	0	0.255728	0.148513	6.80935	0.0807819	3164	4111	5252	4557	3364	3298	2216	2368	1934	776	2890	2610	1259	2757	4761	2589	2298	1973	2245	3455	4229
ENSMUSG00000034145	Tmem63c	0	0.567081	0.0163185	4.46588	0.00212457	821	1100	1457	955	628.001	1029	391	416	280	136	577	420.999	207.001	673	827	353	497	283.999	462	417	745
ENSMUSG00000048562	Sp8	0	0.207743	0.6695	1.84924	0.574027	467	70	93	283	48	531	62	79	57	67	62	230	50	111	85	31	283	91	132	53	231
ENSMUSG00000020396	Nefh	0	0.276806	0.124784	6.55753	0.0641047	2386	5055	4036	3224	2342	4493	1689	1682	1191	719	2106	1848	1009	2692	3700	2415	1886	1775	1806	2245	2943
ENSMUSG00000021196	Pfkp	0	0.347079	0.019662	7.64284	0.00342184	7405	7878	10453	7628	4115	8287	3927	4104	3020	1414	4599	4143	2049	5188	7079	3732	4959	3360	4877	4903	7357
ENSMUSG00000019189	Rnf145	0	0.430654	0.0116178	6.00538	0.000749798	2091	2934	3696	2570	1208	2598	1368	1445	950.999	516	1501	1100	587	1893	1944	1020	1448	955	1503	1554	2770
ENSMUSG00000035258	Abi3bp	0	0.484175	0.166524	3.1943	0.0938855	715	146	586	400	279	720	189	135.999	202	73	234	294	84	290	226	75	269	285	315	134	388
ENSMUSG00000038764	Ptpn3	0	0.289672	0.133459	5.67337	0.0701898	1601	2435	2030	1875	980	2290	874	1146	740	297	1102	906	518	1647	2306	1356	1000	869.999	971	1503	1663
ENSMUSG00000034247	Plekhm1	0	0.55109	0.0313655	4.29587	0.00832287	743	1029	1306	858	477	921	353	340	240	87	450	443	178	659	733	419	470	241	419	381	540
ENSMUSG00000027447	Cst3	0	-0.468611	0.0193217	10.3787	0.00324972	22072	35326	53985	42332	13966	39446	29564	28626	32894	37598	29580	33736	26159	29497	37829	32849	34684	62763	49810	53875	48930
ENSMUSG00000001924	Uba1	0	0.375628	0.0127134	8.16355	0.00106036	8469	12988	15652	10772	6420	12109	5646	6046	4221	2469	6767	5378	3093	7911	9566	5451	6509	4470	7416	5639	10421
ENSMUSG00000046982	Tshz1	0	0.22098	0.20495	5.83119	0.123462	2912	1695	3026	2736	1016	3971	1006	1014	1030	633	1196	2033	725	1354	1710	1055	1862	1471	1867	1380	1973
ENSMUSG00000053046	Brsk2	0	0.303328	0.0570631	6.91882	0.0215272	3595	4795	6427	5039	2780	4483	2383	2269	1816	703	2898	2461	1286	3622	4511	2727	2564	2055	2926	3343	3801
ENSMUSG00000023089	Ndufa5	0	-0.558818	0.0130779	6.44778	0.00115728	1580	2309	3206	2891	924	2686	1849	1669	2447	2411	1989	2106	1847	1839	2843	2448	2486	4710	3677	4549	3059
ENSMUSG00000063787	Chchd1	0	-0.639378	0.0177359	4.3236	0.00266071	313	515	701	628	198	571	438	435	560	765	375	476	531	410	570	519	637	1260	941	892	740
ENSMUSG00000020674	Pxdn	0	0.253361	0.255649	4.9017	0.16508	1274	1525	2255	1034	551.999	1309	480.999	503	422	223	620	739.001	264.001	939.999	1217	767.001	1186	458.001	796	731	915
ENSMUSG00000099083	Atf7	0	0.47726	0.0384255	4.65106	0.0117144	896	1146	1499	1222	617.999	1144	469	433.999	349	114	567	542	252	739.999	1027	590.296	636.999	298.999	550	638	698
ENSMUSG00000002580	Mien1	0	-0.388631	0.0690979	5.9565	0.0283709	1191	1615	2624	2138	639	1905	1344	1229	1861	2095	1320	1724	1187	1182	1734	1370	1570	3030	2227	2658	2176
ENSMUSG00000027298	Tyro3	0	0.320832	0.0434448	6.97492	0.0142917	4694	4014	6969	5537	2387	4872	2956	2847	2206	902	3389	2644	1396	4011	4414	2012	2937	2303	3215	3433	4879
ENSMUSG00000047181	Samd14	0	0.3786	0.0939146	4.89905	0.0435905	739	2153	2259	1296	483	1673	579	485	522	363	550	602	368	1048	1054	641	843	478	1094	401	1031
ENSMUSG00000074006	Omp	0	0.276531	0.83278	-1.52472	0.771998	133	9	7	116	1	253	15	3	1	9	2	247	3	12	8	2	347	0	7	13	100
ENSMUSG00000071415	Rpl23	0	-0.527808	0.0116366	7.61867	0.000771196	3592.74	5644.51	7478.02	6533.96	2024.04	5963.8	3951.19	3764.02	5214.38	5105.36	4030.4	4318.84	4191.38	4327.14	6266.49	5209.54	5469.93	10297.3	8794.71	9698.53	6844.12
ENSMUSG00000001802	Lrp3	0	0.335722	0.0460257	6.26238	0.0155158	2523	3497	4408	3381	1835	3366	1402	1331	1163	497	1804	1603	854	2500	3044	1694	1843	1310	2012	1827	2348
ENSMUSG00000021867	Tmem254b	0	0.10223	0.957556	0.652643	0.938602	27.576	115.156	402	122.474	123.181	199.382	183	0	0	0	233	31.731	175	180.931	0	220	173.573	37.076	261.925	157.267	208.257
ENSMUSG00000021767	Kat6b	0	0.323609	0.0788649	5.57277	0.0342645	2069	1842	2568	1915	1249	2353	806.999	846	734	323	1040	1101	481	1386	1953	1124	1260	756.999	1295	1195	1612
ENSMUSG00000036264	Fstl4	0	0.589431	0.023617	4.01383	0.00492728	784	699	933	684	490	784	305	270	174	82	475	358	159	497	507	277	247	233	270	377	509
ENSMUSG00000002250	Ppard	0	0.496844	0.0500396	4.25945	0.0176663	641	853	1136	893	517	856	326	321	230.999	83	428.999	449	178	638	793	520	436	212.001	430.999	334	443
ENSMUSG00000031834	Pik3r2	0	0.26499	0.104461	6.65109	0.05031	2972	3490	5619	4233	2095	3396	2030	2054	1490	557.001	2442	2128	958	2881	3569	2247	2369	1645	2721	2687	3374
ENSMUSG00000057880	Abat	0	0.284917	0.0526708	8.3187	0.01906	8783	14555	19943	11912	5907	15756	6498	5896	4854	3342	7090	6531	3820	10604	10431	5748	8493	5471	10157	5358	11752
ENSMUSG00000027035	Cers6	0	0.479533	0.0139893	5.43306	0.00143027	1626	1945	2796	1797	936	1983	762	881.001	666	340	967	849	423	1234	1708	808	1010	530	991	1019	1436
ENSMUSG00000027400	Pdyn	0	0.130606	0.57071	5.53801	0.467186	1477	825	2668	1571	1043	1892	1146	1235	966	638	1432	1214	675	1445	1189	497	1440	1147	1631	870	2018
ENSMUSG00000026425	Srgap2	0	0.427685	0.0167966	5.99592	0.00228475	2134	2801	3823	3016	1564	2799	1167	1136	945.999	472	1381	1239	683	1894	2580	1273	1322	982	1639	1391	1983
ENSMUSG00000021375	Kif13a	0	0.480401	0.0568165	4.45938	0.021361	653	1135	1376	1010	454	1110	420	399	258	123	442	421	214	823	862	478	518	230	574	376	663
ENSMUSG00000040462	Os9	0	0.331348	0.036218	6.76438	0.0106337	3113	5167	5995	3893	2413	4748	1971	2052	1319	980	2459	2112	1290	3300	3378	1927	2360	1683	2592	1982	3995
ENSMUSG00000001910	Nacc1	0	0.311689	0.0508531	6.74398	0.0181093	3223.65	4470.38	6147.75	4483.78	2596.17	4467.15	2013.88	1984.91	1642.89	745.517	2587.67	2314.56	1156.79	3436.76	4046.49	2438.87	2481.91	1673.95	2894.73	2499.95	3395
ENSMUSG00000063316	Rpl27	0	-0.529614	0.0120479	6.99255	0.000877478	2215	3650.24	4678.99	4047.85	1513.2	3565.31	2512.51	2507.46	2982.14	3370.21	2446.39	2553.39	2322.01	2447.63	3683.26	3487.3	4003.71	7517.83	5431.57	5735.17	4679.32
ENSMUSG00000029189	Sel1l3	0	0.329995	0.0967831	5.45362	0.045343	1509	1758	2025	2002	1054	1636	830	911	602	226	1105	852.001	463.999	1317	2021	944.999	883	777	890	1318	1414
ENSMUSG00000040136	Abcc8	0	0.756414	0.0433436	3.4653	0.0142451	447	612	617	614	294	425	195	201	80	20	251	183	71	369	410	232	203	98	137	225	322
ENSMUSG00000042043	Tbca	0	-0.509584	0.0227932	5.25179	0.00458573	616	1182	1590	1203	382	1323	834	726	1088	1376	765	942	951	861	1030	1019.99	1010	1844	1650.03	1663	1560
ENSMUSG00000024548	Setbp1	0	0.509505	0.0187122	4.7765	0.00302276	1037	1324	1763	1416	711	1365	436	476	370	185	644	505	276	825	1085	610	544	376	678	622	805
ENSMUSG00000020857	Nme2	0	-0.516727	0.0204531	5.63304	0.0037339	845.013	1502.83	1924.67	1662.51	456.435	1299.99	1131.01	1258.88	1143.96	1394.97	1000.2	907.532	878.287	1065.45	1601.53	1308.11	1466.44	3101.06	2209.5	2124.54	1994.8
ENSMUSG00000033326	Kdm4a	0	0.440556	0.024767	5.15061	0.00544727	1328	1716	2300	1411	724	1710	689	635	446	241	815	673	319	1106	1206	680	811.001	526	881.999	759	1259
ENSMUSG00000000532	Acvr1b	0	0.427848	0.0108505	6.50347	0.000550573	2921	4014	5348	3436	1920	3972	1677	1824	1521	677	2175	1817	916	2446	2937	1539	1930	1338	2123	2205	3322
ENSMUSG00000096929	A330023F24Rik	0	0.265468	0.246246	5.44536	0.157197	2518	2359	2450	2437	860	2305	928	930	812.999	451	1002	1374	631	1706	2542	1376	1272	903	1354	1220	1238
ENSMUSG00000052133	Sema5b	0	0.613686	0.0226065	3.83518	0.00452601	698	600	1046	539	354	752	313.001	309.999	190	71.001	383.998	366	151	586	561	214.001	272	176	348.999	202.999	510.001
ENSMUSG00000026021	Sumo1	0	-0.497242	0.0194141	6.80238	0.00329795	2035	2976	4454.99	3910.99	1251	3449.99	2265	2460.98	2925.99	3497	2477	2516.99	2464.05	2333.08	3683.97	2994.99	3043.97	6144.99	4688.99	4912	3958.95
ENSMUSG00000020456	Ogdh	0	0.349809	0.0181386	7.88967	0.00280868	6612	10424	13525	9148	5465	10056	4615	4493	3465	1937	5611	4701	2623	7059	8649	4628	5225	3777	6080	4755	7732
ENSMUSG00000030029	Lrig1	0	0.312902	0.116314	5.07026	0.058449	850	2129	2381	1390	509	1995	741	577	439	359	693	645	369	1192	1269	704	954	599	1166	504	1228
ENSMUSG00000029651	Mtus2	0	0.462166	0.0238557	5.01737	0.00503195	1093	1435	1866	1432	863	1244	648	584	452	185	822	700	321	865	1320	636	549	446	658.999	962.001	965
ENSMUSG00000028402	Mpdz	0	0.473546	0.0143144	5.47156	0.00150522	1464	2702	3042	1623	977	2257	798	845.999	684	363	971	798	477	1303	1739	956	932.999	674	1172	924.001	1431
ENSMUSG00000060424	Pantr1	0	-0.522477	0.0338081	5.15887	0.00950059	689.001	685.999	1144	1257	496.999	833.001	751	908.001	957	757.999	880	1017	899	675	1079	1007	781.001	1929	1234	2141	1077
ENSMUSG00000021606	Ndufs6	0	-0.564511	0.0135983	5.77398	0.00130083	1019	1261	1974	1605	607	1591	1130	1005	1393	1672	1219	1292	1389	1168	1584	1300	1351	2712	2133	2570	1960
ENSMUSG00000021032	Ngb	0	-0.0135304	0.979943	2.39011	0.969614	53	465	253	178.001	39	327	151	99	164	366.001	81	76	104	196	146	47	164	167	350	58	381.001
ENSMUSG00000078429	Ctdsp2	0	0.320378	0.0521962	6.27134	0.0188051	2443.92	3462.61	4654.31	3583.72	1374.88	3044.89	1494.73	1526.89	1187.88	489	1630.7	1731.76	845.88	2491	2820.92	1805.92	2001.5	1184.77	2134.73	1804.91	2329.83
ENSMUSG00000038013	Wipf2	0	0.381926	0.0283459	6.7307	0.00695011	3204	4839	6308	4454	2707	4592	1887	1808	1612	710	2426	2288	1291	2891	3840	2373	2303	1886	2437	2565	2858
ENSMUSG00000029860	Zyx	0	0.327109	0.124367	4.89339	0.0638219	889	1337	1570	1358	760	1319	496	502	403	137	704	720	346	970	1187	765	832	456	657	599	807
ENSMUSG00000037152	Ndufc1	0	-0.454901	0.0470953	5.26015	0.0160351	788	1076	1495	1361	361.999	1012	825	894	1231	1197	891	917.999	703.001	804	1091	941	975	2110	1570	2096	1399
ENSMUSG00000038156	Spon1	0	0.275942	0.110639	6.23022	0.0545603	2148	4445	4554	2522	1431	3655	1322	1324	959	753	1474	1537	841	2367	2862	1597	1976	1220	1843	1393	2806
ENSMUSG00000054428	Atpif1	0	-0.502092	0.0241466	7.8569	0.00514954	3782	5666	8999	6680	4128	6149	3921	4521	5661	6185	5240	5238	4377	4064	7499	6703	6833	12391	8215	10557	6802
ENSMUSG00000006005	Tpr	0	0.40454	0.0136041	6.59731	0.00130222	3054	4315	5888	3478	2288	4445	1742	1907	1480	863.001	2168	1870	1034	2725	3708	1827	2023	1399	2353	2014	3437
ENSMUSG00000034714	Ttyh2	0	0.297826	0.173203	4.98312	0.0989432	757	1554	1628	1377	602	1400	641	518	311	161	681	616	322	1088	1229	694	679	479	719	583	1032
ENSMUSG00000036634	Mag	0	0.0393085	0.842625	6.89588	0.784016	2882	5030	5379	4086	2097	4621	2320	2054	903.001	978.999	2483	2244	1299	3999	4476	2708	2510	2324	2827	2550	4364
ENSMUSG00000049504	Proser1	0	0.605817	0.0368088	3.91388	0.0108996	661	787.001	1047	661.999	450	702	244	232	186	61	292	388.999	138	442	613.999	329	334.999	162	345.001	306	398
ENSMUSG00000020022	Ndufa12	0	-0.477627	0.0227384	7.26075	0.00456775	2388.78	4002.88	6047.71	4799.91	2120.61	4496.37	2661.41	3007.94	4073.9	4801.6	3460.28	3693.51	3037.61	2891.2	4784.23	3991.26	3762.08	7507.76	5442.94	6658.37	4919.2
ENSMUSG00000020182	Ddc	0	0.455	0.26345	2.39747	0.171401	112	945	253	149	49	556.999	95	71	76	126	91	75	79	161	146	68	114	86	232	72	253
ENSMUSG00000079020	Slc45a4	0	0.529472	0.0109911	4.97342	0.000586421	1035	1700	1990	1354	590	1432	600	667	434	207	684	534	276.001	1018	1108	585	618	428	722.999	693.001	1060
ENSMUSG00000046613	Vwa5b2	0	0.196486	0.407035	4.7776	0.299701	1188	1307	1420	1119	642	1007	488	431.001	318.001	145.999	618	671.999	291.001	969	1317	788.999	675.998	428.999	771.999	750.999	771
ENSMUSG00000086583	Gm15500	0	-0.471299	0.040034	5.10843	0.0125048	483.211	1071.4	1186.11	1172.65	364.248	813.146	756.3	997.066	850.589	646.382	800.768	528.354	403.632	645.96	1219.48	970.208	1109.99	2360.39	1541.7	1232.79	1538.31
ENSMUSG00000034940	Synrg	0	0.436626	0.0116233	5.93077	0.000753485	1753	3024	3507	2351	1319	2809	1284	1317	919.999	442	1389	1146	566	1809	2046	1194	1304	939.999	1554	1329	2292
ENSMUSG00000089715	Cbx6	0	0.236273	0.0975316	8.7629	0.045867	13079.4	16330	23873.5	17522.9	7939.12	14961.5	9414.43	8674.08	6393.87	2693.9	10583.4	9162.84	4791	12825.4	14770.5	9410.62	9738.12	7491.6	12778.1	11640.8	14254.7
ENSMUSG00000027210	Meis2	0	0.0503978	0.803836	7.36526	0.73429	6493	2858	8972	6881	3539	9012	3298	2988	3965	2463	3997	4992	2650	4021	4871	2474	5167	5167	6260	3940	6065
ENSMUSG00000038545	Cul7	0	0.452023	0.0383079	4.6098	0.0116534	702	1408	1560	962.001	506	1250	450	405	308	187	527	467.999	209.001	864	761.001	374	606.999	320	717.999	382.999	922.999
ENSMUSG00000030680	Pagr1a	0	-0.130059	0.95315	0.364939	0.932355	0	173.735	103.771	104.426	118.482	0	109.002	389.152	114.331	39.55	111.821	36.634	40.55	0	0	183.577	37.234	36.614	178.93	36.62	178.416
ENSMUSG00000036273	Lrrk2	0	0.403622	0.023827	5.60336	0.00501568	2054	1271	3245	2049	1175	1888	1102	1273	879	363	1264	961.999	555.999	1592	1986	783.999	985.001	911.001	1402	1178	1734
ENSMUSG00000024558	Mapk4	0	0.308226	0.065286	5.9512	0.0260736	2319	2032	3544	2479	1574	2472	1217	1163	983	408	1541	1364	666	1801	2282	1214	1959	943	1683	1578	1838
ENSMUSG00000059439	Bcas3	0	0.487191	0.0121436	5.43991	0.000922791	1396	1929	2632	1656	1036	1784	810.999	829.999	618	276.998	1011	826.999	447	1245	1348	789	874	589	1008	839.998	1403
ENSMUSG00000051234	Rnf7	0	-0.532146	0.016747	6.13335	0.00226248	1174	1934	2577	2228	773	2065	1518	1410	1801	2138	1454	1528	1427	1443	2261	1916	1927	3923	2871	3186	2545
ENSMUSG00000027566	Psma7	0	-0.452206	0.0318455	6.34713	0.00855368	1526	2199	3288	2901	763.999	2415	1599	1748	2198	2364	1660	1895	1514	1630	2276	1978	2198	4146	2997	3817	3224
ENSMUSG00000025855	Prkar1b	0	0.373009	0.0109911	9.10181	0.000582492	16233	22469.3	27793	21044	11929	20857	11804	11857	10293	3991	14260	10494.3	5750	13912	17523.9	9847	11898	9407	12958	15405	20796.4
ENSMUSG00000066440	Zfyve26	0	0.692526	0.0264599	3.59058	0.00614392	520	755	877	583	267	686	225	210	124	49	304	282	90	443	445	223	278	127	272	197	349
ENSMUSG00000016494	Cd34	0	-0.221976	0.368718	5.49796	0.264665	1060	899	1160	1711	1128	911	1024	1164	881	358	1246	905.999	641	1002	1419	1152	948.001	1406	1129	2455	1935
ENSMUSG00000043439	E130012A19Rik	0	0.172092	0.45683	5.65685	0.348739	1420	1284	2306	2235	1172	1208	1058	1073	972	202	1406	1104	597	1268	1819	1222	900	1180	1290	1730	1376
ENSMUSG00000039252	Lgi2	0	0.474888	0.0075351	5.93881	0.000127227	2134	2848	4043	2347	1281	3039	1293	1197	1031	462	1514	1107	597	1751	2070	968	1317	1156	1666	1290	2257
ENSMUSG00000039662	Icmt	0	0.469565	0.008914	5.63304	0.000256866	1584	2363	2858	2799	836.999	2055	1081	986	840	356	1114	992	483	1571	1665	877	1028	771	1229	1169	1695
ENSMUSG00000041577	Prelp	0	0.358969	0.273287	3.61314	0.179417	249	1017	1034	430	288	603	157	192	130	88	192	293	135	543	516	356	330	142	390	163	326
ENSMUSG00000032128	Robo3	0	-0.0888006	0.813312	3.47803	0.746425	710	360	338	519	292	235.001	196.001	253	138	35	307.999	270	128.999	390	721	447	255.001	267	285	604.999	270
ENSMUSG00000005583	Mef2c	0	0.0164826	0.942804	8.86503	0.91846	14214	9221	17599	15675	10831	11698	9425	11383	9987	3555	12120	8908	6120	8606	16328	9478	9427	12781	12424	20891	17354
ENSMUSG00000047976	Kcna1	0	0.298348	0.0532423	7.61703	0.0193321	6540	6071	9578	8189	4688	6914	3838	4321	2891	1249	4802	4023	2136	5275	7157	3906	4254	3785	4364	5302	6474
ENSMUSG00000052033	Pfdn4	0	-0.659188	0.0131217	4.46769	0.00118206	363	623	811	662.999	226	604	418.999	476	583	773	444	454	527.999	450	642	639.001	706	1456	1155	981	842
ENSMUSG00000031808	Slc27a1	0	0.273704	0.147736	5.15662	0.0801548	1057	1692	2097	1414	677	1680	701	598	433	209	778	835	361	1304	1294	747	924	550	985	691	1370
ENSMUSG00000040811	Eml2	0	0.245761	0.111576	6.54186	0.0552751	2368	4818	5046	3730	1119	3421	2052	1878	1249	782	2078	1535	942	3110	2795	1699	1974	1467	2882	2031	3433
ENSMUSG00000042506	Usp22	0	0.354698	0.0150353	7.48587	0.00174709	5220	8553	10340	6584	3350	7658	3414	3486	2662	1454	4139	3173	1738	5063	5903	3217	4017	2860	4895	3902	6585
ENSMUSG00000057897	Camk2b	0	0.32629	0.0186003	9.48463	0.00297277	24283	26979	38238	29067	14256	27738	14643	15480	11164	5310	17760	13795	7704	20579	22465	13709	16274	12221	18138	19034	25514
ENSMUSG00000064341	mt-Nd1	0	-0.550344	0.0113255	13.1949	0.000654318	160204	228774	405585	284390	206346	279510	147007	133574	192744	140335	196443	277675	239936	208275	417364	347222	302764	418745	389759	299320	247403
ENSMUSG00000024298	Zfp871	0	0.613369	0.00944393	4.48118	0.000322757	1002	1151	1627	1014	500	1213	447	459	440	143	513	413	199	696	965	506	589	287	620	502	716
ENSMUSG00000034613	Ppm1h	0	0.30461	0.0626374	6.01957	0.024536	2188	2909	3493	2751	1363	2685	1279	1318	1048	405	1671	1177	737.001	2106	2659	1364	2135	1106	1549	1683	2189
ENSMUSG00000030898	Cckbr	0	0.465232	0.0311141	5.04811	0.00820462	1260	1082	1635	1245	1007	1183	649	732	604	158	788	725	342	714	1118	564	874	566	613	978	991
ENSMUSG00000034269	Setd5	0	0.335998	0.044353	6.27992	0.0147563	2966	3417	4430	3091	1808	3396	1398	1369	1185	546.999	1613	1539	832	2343	3175	1714	2035	1282	2092	1886	2442
ENSMUSG00000050600	Zfp831	0	0.622817	0.012355	4.38987	0.00097065	872	1120	1718	771	449	948	351	389	387	140	540	364	167	575	709	375	540	237	475	458	639
ENSMUSG00000021130	Galnt16	0	0.30665	0.0486727	6.79807	0.0169112	2724	6496	6475	3871	2030	5079	2003	2421	1715	1172	2217	1949	1166	3365	3468	2240	2807	1621	3231	2306	4476
ENSMUSG00000086841	2410006H16Rik	0	-0.444089	0.0823315	4.207	0.0362867	255	517	744	615	145	600	401	432	541	760	368	425	355	325	424	440	469	1003	723	685	770
ENSMUSG00000016933	Plcg1	0	0.334085	0.0531484	5.87068	0.0192882	2243	2683	3329	2424	1174	2687	1128	1110	857.999	419	1420	1218	592.001	1912	2176	1308	1414	928.001	1432	1490	2076
ENSMUSG00000084842	Pabpc1l2b-ps	0	0.938557	0.011248	3.1475	0.000643746	314	784.209	774.601	419	226	667	194	139	133	51.586	176.751	206	84	341.679	326	169	243	62	215	88.451	268
ENSMUSG00000002012	Pnck	0	-0.0319888	0.891209	5.62267	0.848063	951	2700	2724	1620	552	2253	1038	978	1310	1683	991	848	790	1426	1424	840	1426	1407	1991	1065	2163
ENSMUSG00000075600	Zc3h3	0	0.708315	0.0259973	3.58287	0.00594091	507.418	704.176	808.145	621.666	378.339	567.511	201.043	185.498	136.688	48.158	244.217	284.643	97.113	402.018	478.893	245.63	255.232	118.975	233.531	198.118	354.326
ENSMUSG00000022387	Brd1	0	0.501508	0.0114564	5.08943	0.000706282	1174	1606	2095	1408	757.999	1430	712	702.999	507	216	756.001	713	324	1023	1101	637	744.001	415	818	793	1216
ENSMUSG00000023915	Tnfrsf21	0	0.433164	0.0123217	5.99394	0.000962446	1864	3438	3948	2298	1344	2723	1160	1319	953	525	1384	1142	662	1846	2292	1195	1263	903	1654	1323	2285
ENSMUSG00000027878	Notch2	0	0.462275	0.0967246	3.79022	0.0453037	569	898.956	1030	626	267	897.988	220	217	161	82	256	382	141	570.993	509	314	439	191	394	224	440
ENSMUSG00000053166	Cdh22	0	0.542153	0.00931646	4.82124	0.000287749	1014	1310	1853	1260	572	1440	676	533	474	205	805	551	261	845	845	428	658	366	804	606	1026
ENSMUSG00000031328	Flna	0	0.0491731	0.828629	5.11679	0.766373	1565	1531	2160	1416	612.001	1413	559.999	619	418	263.001	740	841	455	1421	1658	932	1368	617.999	1183	834	1159
ENSMUSG00000030432	Rpl28	0	-0.518421	0.0130235	8.1832	0.00114273	4677.47	7494.67	12333.2	10249	4046.18	9938.62	5211.05	5380.19	7796.81	8191.46	6111.28	7804.11	6263.16	6075.78	10342.4	8649.78	8256.4	15310.7	11327.4	13393.4	9379.63
ENSMUSG00000055003	Lrtm2	0	0.480559	0.00852767	5.66304	0.000220012	1704	2314	2902	2010	964.001	2660	1031	948	729	373	1064	997	540	1559	1687	871	986	871	1108	937.999	1661
ENSMUSG00000015671	Psma2	0	-0.43022	0.038305	6.3693	0.011643	1600	2516	3486	2738	782	2624	1848	1974	2167	2503	1668	1711	1689	1881	2393	2159	2243	4392	3602	3517	3317
ENSMUSG00000033059	Pygb	0	0.21614	0.13623	7.19393	0.0720387	3468	7826	8490	5219	2165	6113	3196	3090	1804	1313	3105	2593	1711	4805	4581	3005	3713	2567	4556	2775	5579
ENSMUSG00000003435	Supt5	0	0.402722	0.0139893	6.38988	0.00143815	2852	3741	4704	3389	1865	3748	1671	1567	1319	687	2049	1745	884	2447	2716	1586	1898	1294	2098	1691	2950
ENSMUSG00000002799	Jag2	0	0.654462	0.0173371	3.83348	0.0024787	573	1002	1021	615	251	764	286	265	215	67	295	294	117	525	518	234	358	152	352	283	529
ENSMUSG00000037685	Atp8a1	0	0.389777	0.0132712	7.28479	0.00121912	5311	7202	9556	5775	3085	6591	3084	3188	2458	1276	3394	2727	1552	4327	5313	2793	3745	2574	4197	3749	5787
ENSMUSG00000024621	Csf1r	0	0.283549	0.0739236	6.09688	0.0312207	1742	2786	4118	2373	1175	2677	1531	1350	888	458	1709	1267	689	2138	2027	1328	1739	1039	1887	1244	2452
ENSMUSG00000036158	Prickle1	0	0.310589	0.0875948	6.04831	0.0395459	2366	2337	3052	2514	1586	2243	1221	1377	862	383	1541	1321	737	1839	2590	1317	1218	1243	1239	1841	2094
ENSMUSG00000021913	Ogdhl	0	0.340591	0.0292406	6.04312	0.00735585	2074	3080	3326	2447	1058	2815	1507	1474	849	510	1547	1241	658	2185	1841	1165	1438	1091	1791	1373	2608
ENSMUSG00000053819	Camk2d	0	0.373717	0.0268621	6.34894	0.00633006	2539	5196	6177	2856	1271	4368	1496	1416	2044	1138	1619	1423	961.001	2207	3214	1451	2016	1542	2598	1654	3113
ENSMUSG00000024219	Anks1	0	0.51399	0.0324747	4.24192	0.00884576	708	1058	1232	852	370	924	346	346	207	98	393	391.001	170	710	720	382	439	252	429	350	576
ENSMUSG00000039148	Sart1	0	0.467746	0.0131852	5.25557	0.00120017	1302	1893	2216	1621	770	1752	781	731	515	270	880	728	380	1158	1231	714	785	503	867	900	1382
ENSMUSG00000031955	Bcar1	0	0.464211	0.0221542	4.96932	0.0043755	961	1637	1860	1592	784	1308	543	521	386	228	683	630	279	824	1084	670	709	422	663	660	1012
ENSMUSG00000037742	Eef1a1	0	-0.465454	0.0152401	11.4073	0.0017885	46626.3	78452.7	114609	87781.8	29295.5	86222.5	54725.5	58767	68325.4	74955.3	54594.4	53223	55712.4	61941.9	85595.3	70218.4	82153.9	137517	118738	102965	99700.8
ENSMUSG00000024998	Plce1	0	0.411491	0.195748	3.49667	0.116102	323	878.999	838	561	221	876.001	123	208	91	130	222	284.999	121.001	451.001	414.999	219.001	401.001	187	427	143	234
ENSMUSG00000020173	Cobl	0	0.356749	0.0413075	6.52866	0.0131498	3338	2845	5052	3466	2718	3357	1744	1815	1556	651	2475	1787	1022	2446	3615	1574	2026	1690	2378	2359	2645
ENSMUSG00000032503	Arpp21	0	-0.232664	0.238203	9.26687	0.15043	16662	9755	33347	20945	12386	19812	13888	12670	17399	13779	15473	15354	12487	14395	20581	10437	16337	29266	26400	20024	20746
ENSMUSG00000076498	Trbc2	0	-1.05887	0.0229681	3.08024	0.0046533	164	49	95	306	155	137.988	190.977	241	288	85	216	213.966	175	154.898	239	223	260	539	321.96	487.833	789.02
ENSMUSG00000052911	Lamb2	0	0.549059	0.0485762	3.76859	0.0168638	472	939.999	1006	506	252.999	711	243.001	220	133	80	279	286	119	540	360	272	368	152	386	162	465
ENSMUSG00000025964	Adam23	0	0.307331	0.0406471	7.30202	0.0127981	5550	5757	8355	5732	3866	6116	3025	2967	2252	1096	3757	2972	1613	4410	5448	2802	3481	2936	4227	3939	5828
ENSMUSG00000030516	Tjp1	0	0.38792	0.0227269	6.22695	0.00455987	2502	3489	4663	2708	1754	3115	1421	1422	1008	547	1598	1395	846	2318	2674	1479	1823	1292	1834	1528	2206
ENSMUSG00000078784	1810022K09Rik	0	-0.648272	0.0100381	5.21039	0.000414177	669.279	985.889	1378.3	1135.85	528.554	1046.15	664.283	827.565	969.846	1264.96	793.087	898.328	890.157	778.268	1387.46	1106.88	1147.8	2279.71	1803.04	1787.24	1324.42
ENSMUSG00000009549	Srp14	0	-0.527287	0.0127704	6.26709	0.00107215	1392	2336	3097	2437	819.999	2370	1488	1476	2040	2417	1513	1665	1562	1688	2513	1999	2442	4241	3334	3368	2696
ENSMUSG00000033316	Galnt9	0	0.33101	0.0716224	5.84193	0.02982	1978	2344	2756	2397	1412	1675	1045	1361	828	459	1541	1253	791	1589	2582	1273	878	1010	963	1749	1743
ENSMUSG00000029822	Osbpl3	0	0.306344	0.15657	4.60922	0.086556	1229	682.001	992	1150	680	925.999	407.001	563.999	368	136	572	536	339	765.001	1325	437	450	479	542	743.999	657.999
ENSMUSG00000029439	Sfswap	0	0.29443	0.117545	5.48766	0.0592117	1829	2094	2625	2035	981	1846	766	711.002	660	305.001	982	1048	515.001	1405	1986	1131	1059	694.001	1124	1235	1377
ENSMUSG00000003731	Kpna6	0	0.466065	0.00608508	6.32619	4.23e-05	2667	3906	4806	3287	1651	3559	1675	1689	1385	664	1873	1565	868	2368	2742	1416	1774	1170	2014	1973	2721
ENSMUSG00000024277	Mapre2	0	0.44427	0.00608508	7.96982	3.72e-05	7879	11422	14810	10763	5802	11052	4737	4939	4800	2061	5530	4930	2571	6940	8897	4845	5612	4342	6283	6166	7946
ENSMUSG00000014426	Map3k4	0	0.519997	0.0149726	4.90606	0.00172804	1046	1630	1867	1194	625	1488	566	546	427	191	642	567	303	939	1014	585	634	411	743	576	947
ENSMUSG00000048583	Igf2	0	-0.213676	0.350613	5.37915	0.247833	855.001	2540	2971	1105	549	1280	492	670.999	605	559.999	621.999	1020	685.999	1370	1472	1284	1599	1039	1824	706	1284
ENSMUSG00000032172	Olfm2	0	0.429178	0.0199246	5.26782	0.00354653	1413	1504	1886	1517	1078	1368	884	842	665	255	1106	735	399	1100	1362	654	731	604	805	1190	1455
ENSMUSG00000000223	Drp2	0	0.355408	0.0381653	5.85719	0.0115441	2287	2151	3224	2314	1325	2243	1147	1081	895.999	361.001	1336	1226	582.999	1684	2266	1203	1308	895.001	1512	1506	1786
ENSMUSG00000000416	Cttnbp2	0	0.259086	0.124448	6.45918	0.0638714	3494	3409	4656	3449	1843	3512	1603	1777	1483	577.001	1867	2046	952	2450	3930	2533	1991	1520	2242	2768	2673
ENSMUSG00000036985	Zdhhc9	0	0.449676	0.0221238	5.0117	0.00435609	1098	1527	1986	1248	785.999	1496	640	541.001	420.001	186	731	597.001	326	967.999	1249	634	721	515.999	653.001	713	1046
ENSMUSG00000038370	Pcp4l1	0	-0.339536	0.080207	8.02016	0.0350654	7422	4163	11447	9766	4552	11315	5323	5092	6572	6041	5489	7935	4879	6128	8442	5764	9410	14060	10463	7942	9240
ENSMUSG00000035877	Zhx3	0	0.440132	0.011709	5.74894	0.000813705	1574	2679	3334	2318	1014	2345	1036	1107	808	428	1199	1082	555	1666	1834	1035	1153	700	1376	1137	1746
ENSMUSG00000071234	Syndig1l	0	-0.349457	0.0909643	6.61431	0.0416985	2094	1216	5695	3728	2027	3421	2166	1640	1979	1908	2412	2930	1675	2706	4028	1934	2736	3769	4607	2320	2951
ENSMUSG00000069895	Atxn1l	0	0.479153	0.0144947	4.97041	0.00155957	1119	1329	1981	1354	626	1523	667	636	515	189	684	679	339	1031	1104	602	724	370	877	670	1097
ENSMUSG00000053199	Arhgap20	0	0.429065	0.0111477	6.36709	0.000624405	2713	2911	4889	3111	2238	3503	1798	1875	1669	584	2369	1597	919	2042	3227	1657	1629	1398	2230	2192	2759
ENSMUSG00000049553	Polr1a	0	0.508504	0.0375338	4.30789	0.0112592	713	1145	1366	759	452	979	333	386	227	130	441	411	184	734	642	368	412	257	444	376	708
ENSMUSG00000037605	Adgrl3	0	0.422526	0.0100381	6.38313	0.00040616	2605	3976	5435	3246	1890	4007	1627	1688	1207	800	1899	1567	893	2437	3100	1581	1743	1272	2164	1822	2834
ENSMUSG00000025047	Pdcd11	0	0.651596	0.0169008	3.89467	0.00232311	638	945	942	682	296	838	315	246	185	85	346	306	130	517	496	274	314	153	369	273	478
ENSMUSG00000040669	Phc1	0	0.284412	0.136524	5.26065	0.0722948	1270	1580	2145	1642	1007	1802	680	651.999	529	220	855.999	921	428	1325	1517	905.999	985.001	609.999	1111	890	1159
ENSMUSG00000038976	Ppp1r9b	0	0.110169	0.496051	10.0078	0.388408	23895	32628	60427	40176	23507	35722	20681	19112	16803	6200	23663	23948	12399	30334	37396	27294	27297	20758	35482	25125	30937
ENSMUSG00000024190	Dusp1	0	0.374209	0.182052	5.05931	0.105675	1084	1010	1380	609	724.001	969	824	950.999	621.999	263	791.999	798	304	590	1087	907	699	495.001	568	651	718
ENSMUSG00000036550	Cnot1	0	0.383431	0.017803	6.3886	0.00269195	2679.32	3717.11	4869.92	3347.55	1797.91	3626.68	1513.78	1736.56	1216.38	644	1950.58	1534.18	946.294	2467.05	2911.75	1549.72	1874.31	1252.37	2226.91	1766.14	2933.19
ENSMUSG00000029528	Pxn	0	0.33723	0.137065	4.37095	0.0727071	709.999	1059	1277	1282	487.999	813	340.001	322.001	243.999	112	427	478	223.999	712	939.001	563.999	593	294.999	539	445	600
ENSMUSG00000036452	Arhgap26	0	0.459871	0.00811775	6.58632	0.000161886	3146	4000	5759	4232	2255	4106	1911	2006	1611	723	2309	1653	1005	2543	3115	1621	2022	1672	2574	2326	3445
ENSMUSG00000032850	Rnft2	0	0.394465	0.0160172	6.11523	0.0020181	2227	2833	4338	2571	1549	2921	1301	1363	1060	519	1703	1400	736.999	2041	2460	1205	1409	1047	1699	1494	2499
ENSMUSG00000020190	Mknk2	0	0.445414	0.0372549	4.72883	0.0111162	832	1253	1604	1125	547	1024	539	512	361	127	609.999	581	226	822	931	575	659	327	634	519.999	846.001
ENSMUSG00000069833	Ahnak	0	0.352259	0.148748	4.24375	0.080928	614	1117	1499	692	271	909	294	302	278	133	357	395	184	779	596	407	752	295	587	284	509
ENSMUSG00000035936	Aldh5a1	0	0.325739	0.0298347	6.46588	0.00765202	2684	4204	5288	3584	1587	4092	1827	1757	1258	659	1984	1680	1049	2861	3031	1709	2258	1487	2694	1769	3196
ENSMUSG00000019947	Arid5b	0	0.897293	0.0091417	3.48789	0.000269467	427	730	901	521	363	580	184	187	137	57	210	208	102	308	415	205	226	98	160	187	307
ENSMUSG00000028838	Extl1	0	0.319314	0.0911415	5.71762	0.0418286	1639	1608	2602	1995	1160	1479	1100	1122	761	256	1284	971	514	1373	1773	1145	1000	791	1158	1417	1654
ENSMUSG00000006435	Neurl1a	0	0.22013	0.153246	7.24341	0.0841628	4030	5819	10416	6824	2775	5810	3230	2859	2781	1006	3686	3510	1724	5029	5050	3175	4034	2930	5917	3430	4864
ENSMUSG00000012114	Med15	0	0.377608	0.0532794	5.14516	0.0193586	1226	1542	2001	1475	943	1473	604	662	491	207	858	736	314	1051	1394	742	902	561	815	863	1071
ENSMUSG00000038014	Fam120a	0	0.289002	0.0548839	6.99861	0.0202443	4409	5170	7610	5161	3067	5358	2378	2398	1916	942	2898	2824	1526	4062	4868	2874	3253	2172	3725	2923	4098
ENSMUSG00000061518	Cox5b	0	-0.408617	0.0345978	7.50941	0.00983995	3604.16	5118.87	7148.19	6142.4	1907.29	5699.47	3590.73	3589.87	5230.44	5013.22	4049.28	4056.33	3399.14	3860.52	5087.26	4408.52	4616.34	9180.9	6869.81	8578.87	6210.72
ENSMUSG00000013629	Cad	0	0.792321	0.0165247	3.41444	0.00217866	492	733.999	775	473	216	635	194	184.001	120	46	227	216	77	379	308	177	225	97	281	148	379.999
ENSMUSG00000006412	Pfdn2	0	-0.524918	0.0120479	7.11303	0.000893452	2520	3916	5337	4715	1556	4150	2896	2782	3590	3715	3190	2944	2966	2968	4859	3840	3938	7728	5761	6827	4598
ENSMUSG00000022696	Sidt1	0	0.481715	0.0250011	4.86503	0.00553707	1130	1304	1702	1136	722	941	493	601.001	426	159	638	533.001	277	761	1174	598	500	402	552	817.999	903
ENSMUSG00000037361	Sf3b6	0	-0.630001	0.0100381	5.34907	0.000420756	647	991	1478	1114	565	1147	709	820	1059	1289	883	868	917	808	1339	1187	1195	2314	1805	1721	1439
ENSMUSG00000060961	Slc4a4	0	0.287767	0.052807	7.35936	0.0191352	4773	8310	10277	6897	2531	8196	3154	2810	2238	1588	3448	3138	1747	5275	5281	3173	3859	3118	4950	3329	5829
ENSMUSG00000103472	Pcdhga7	0	0.891931	0.0135077	3.31115	0.00127863	426.287	543.08	823.04	392.609	294.19	454.121	211.018	207.849	97.11	58.98	262.759	158.202	53.48	327.463	269.892	129.246	209.51	80.072	249.904	89.666	382.331
ENSMUSG00000003573	Homer3	0	0.00578685	0.988523	3.26633	0.982405	97	556	468	1233	110	268	108	214	131	116	148.001	172	168	251.999	449.999	407	218	199	223.999	363	226
ENSMUSG00000066189	Cacng3	0	0.334603	0.0629402	6.32204	0.0247472	2704	2544	4482	3023	2524	2899	1480	1362	1701	584	2125	1701	1025	1992	3455	1558	1546	1434	1915	2423	2099
ENSMUSG00000049760	2410015M20Rik	0	-0.504306	0.021851	5.60717	0.00424328	835	1384	1924	1668	487	1398	1007	1033	1249	1550	1047	1039	965	994	1465	1261	1354	2806	2007	2077	1776
ENSMUSG00000025085	Ablim1	0	0.367555	0.0168767	6.7078	0.00231462	3797	4444	5265	5767	2132	4496	1945	1963	1780	782.999	2263	2197	1238	2860	4161	2233	2239	1793	2478	3004	3504
ENSMUSG00000000194	Gpr107	0	0.488226	0.0109171	5.04729	0.000561308	1152	1703	2008	1369	574	1518	716	700	466	254	771.999	615	324	1060	1135	595	679	462.001	762	633.001	1245
ENSMUSG00000086370	Ftx	0	0.267788	0.169094	4.82029	0.095956	1554	1326	1663	1118	607	1092	468.001	474	480.001	228.999	622	761.001	347	842	1718	698	648	421	705.001	895.999	908
ENSMUSG00000023923	Tbc1d5	0	0.50058	0.0148778	4.83529	0.00167601	907	1315	1690	1109	682	1173	541	515	387	156	635	548	233	868	946	550	586	357	630	631	869
ENSMUSG00000034101	Ctnnd1	0	0.450158	0.0113255	5.71627	0.000664734	1852	2280	3076	2166	1176	2285	1053	1090.68	810	358	1106	1066	633	1532	2168	1041	1036	773	1206	1244	1688
ENSMUSG00000022995	Enah	0	0.27863	0.0708323	7.09922	0.0293478	4206	7266	8577	5347	2682	7026	2581	2565	2037	1188	2890	2987	1653	4561	5317	3193	3618	2413	4255	3069	4462
ENSMUSG00000026932	Nacc2	0	0.262894	0.0695644	7.12847	0.028686	3637	6511	8044	5972	2356	6841	2974	2391	2217	1019	3013	2962	1605	4646	5312	3139	3417	2495	4285	2996	4500
ENSMUSG00000022861	Dgkg	0	0.378842	0.0407303	5.33703	0.0128346	994	2621	3096	1743	638	1965	603	942	728	502	802.001	655	491	1113	1846	1011	1111	560	954.999	888	1264
ENSMUSG00000032232	Cgnl1	0	0.616019	0.0600816	3.43319	0.0232009	358	759	798	516	196	647	186	210	92	43	213	227	92	444	395	233	312	80	292	173	343
ENSMUSG00000020738	Sumo2	0	-0.576929	0.00815914	7.76869	0.000186003	3852.76	5494.37	8670.74	6935.48	3112.38	5907.63	3737.86	4275.56	5495.24	5514.71	4514.96	4880.82	5159.87	4475.76	7946.92	6347	6579.44	11444.4	9291.47	10135.8	7654.86
ENSMUSG00000046658	Zfp316	0	0.493515	0.0348465	4.34567	0.00995553	612	1014	1311	917.999	416	972	418	317.999	300	101	484	429	154	698	634	411	437	224	524	419	744
ENSMUSG00000026313	Hdac4	0	0.497304	0.00944393	5.3724	0.000312871	1565	2008	2724	1818	866	1965	786.999	775	675.001	287	949.999	813.001	433	1294	1519	784	924	699	944	961	1206
ENSMUSG00000025094	Slc18a2	0	0.231359	0.734582	0.771213	0.650516	61	701	51	58	12	393	21	22	21	79	25	53	47	97	91	19	84	32	67	27	101
ENSMUSG00000028842	Ago3	0	0.369064	0.0252488	5.66058	0.0056399	2127.62	2383	3288.36	2153.51	958	2375	954.259	965.529	961.333	429.001	1063	1215.31	638.982	1637.53	2611	1102.52	1302.28	735.292	1283	1495	1467
ENSMUSG00000038485	Socs7	0	0.328885	0.0317024	6.75781	0.0084997	3529	4279	6630	4895	2080	4220	2282	2346	1790	703	2559	2494	1452	3360	4176	2356	2601	1800	3046	2591	3268
ENSMUSG00000017188	Coa3	0	-0.475774	0.026918	5.60546	0.00636411	845	1410	1970	1609	525	1536	988	959	1312	1659	997	1071	1012	1008	1446	1198	1304	2649	2063	2086	1753
ENSMUSG00000033278	Ptprm	0	0.463549	0.0221238	4.82912	0.0043563	1084	1337	1519	1156	631	1474	528	497	320	228	629	558	297	914	813	417	651	445	663	489	995
ENSMUSG00000090247	Bloc1s1	0	-0.516515	0.0205388	5.15794	0.00376465	643.653	951.534	1421	1244.5	306.307	1107.45	706.244	711.348	971.547	1174.26	759.949	865.025	766.03	735.806	1010.91	844.969	958.828	1901.46	1389.01	1566.64	1392.18
ENSMUSG00000032898	Fbxo21	0	0.411747	0.00976136	6.58091	0.000380016	2745	4865	6081	3793	1778	4221	1956	1893	1518	830	2177	1716	880.999	2651	2927	1699	2215	1577	2494	2214	3520
ENSMUSG00000027134	Lpcat4	0	0.253491	0.136485	6.20997	0.0722489	2552	2197	3681	2804	2117	2754	1411	1271	1056	461	1844	1591	748.999	2049	2623	1468	1687	1410	1778	2090	2288
ENSMUSG00000072772	Grcc10	0	-0.48704	0.0171429	6.45714	0.00239256	1536	2553	3445	2774	948	2514	1762	1767	2381	2453	1883	1863	1663	1751	2610	2099	2624	4365	3700	4307	3226
ENSMUSG00000029461	Fam168a	0	0.333984	0.0181407	7.92901	0.00281371	7748	9792	13269	10141	4828	9734	4766	4864	3975	1678	5564	4693	2470	6938	8757	5050	5386	4208	6407	6365	8141
ENSMUSG00000033909	Usp36	0	0.459586	0.0486633	4.42727	0.0169016	807	1077	1308	943.001	502	1050	355.001	363	317	107	481	517.001	205.001	731	801	479	502	263	558.999	461	648.999
ENSMUSG00000060743	H3f3a	0	-0.403202	0.0365805	7.38365	0.0107962	3342.68	4616.22	6230.52	6082.12	1607.98	5106.67	3649.9	3943.46	4054.24	4367.41	3367.16	3582.43	3254.36	3411.61	4670.49	3976.51	4683.46	8164.65	6986.13	6938.69	6364.89
ENSMUSG00000010086	Rnf112	0	0.291714	0.0527575	7.16333	0.019114	5384	6001	7523	6351	2473	5002	2939	2933	2167	1157	3306	2835	1600	4401	5616	3191	2576	2482	3207	4567	4865
ENSMUSG00000034275	Igsf9b	0	0.935677	0.0352502	2.6573	0.0101797	472	318	542	343	214	357	128	133	56	10	150	173	37	282	290	167	239	50	118	91	134
ENSMUSG00000031758	Cdyl2	0	0.675689	0.00832545	4.05003	0.000204676	783	749	988	777	443	857	312	317	300	92	424	296	210	569	657	221	344	188	336	380	516
ENSMUSG00000102070	Gm28661	0	-0.613812	0.0072432	13.684	0.000101204	248069	319803	512964	391689	222466	347563	217581	217497	315857	262387	312166	333129	305033	299647	577364	446410	430087	687704	564198	513288	353598
ENSMUSG00000019230	Lhx9	0	-0.356728	0.61525	1.8459	0.513941	19	640.999	210	123.001	46	247.001	18	96	36	93.001	32.001	75	117	262.999	280.999	308	119	126	72	73	90
ENSMUSG00000020776	Fbf1	0	0.331185	0.0481345	5.73854	0.0166485	1729	2409	3147	2195	1103	2339	952.999	910.998	797	364.001	1152	1163	581	1768	1957	1157	1327	789	1512	1075	1637
ENSMUSG00000038718	Pbx3	0	0.189593	0.396993	4.91674	0.290312	1483	925	1707	1409	573	2185	596.999	514	644	486.001	672.001	1058	506	816	863	425	1132	950	1291	531	1186
ENSMUSG00000043496	Tril	0	0.292034	0.0955815	5.59085	0.0445661	1190	2442	2967	2124	951	2516	1019	903	648	371	1122	973	473	1845	1739	1001	1059	911	1408	1027	1787
ENSMUSG00000037926	Ssh2	0	0.440566	0.018671	5.21232	0.00300352	1318	1856	2424	1544	750	1715	559	648	698	259	808	805	381	1065	1477	761	782	481.999	872	985	1175
ENSMUSG00000028137	Celf3	0	0.247212	0.13784	6.70723	0.073287	3764	3974	6564	4047	2675	4773	1812	1610	1685	815	2154	2590	1196	3148	4381	2369	2688	1937	2940	2513	3197
ENSMUSG00000021314	Amph	0	0.433888	0.00685327	6.92237	7.73e-05	3640	6015	6942	4567	2433	4884	2490	2638	1959	1035	2698	2098	1134	2966	3984	2324	2763	1980	2719	2824	4467
ENSMUSG00000038803	Ost4	0	-0.572011	0.0148297	5.63882	0.00166491	775	1291	1914	1508	855	1527	894	885	1180	1510	1011	1179	1080	939	1735	1457	1519	3154	1932	2217	1603
ENSMUSG00000042834	Nrep	0	-0.341698	0.0877519	6.23265	0.0396587	1766	2288	1976	5253	1100	2045	1343	1616	1278	1075	1591	1646	1601	1603	2853	2164	2103	3486	2294	4196	2368
ENSMUSG00000039838	Slc45a1	0	0.422972	0.0194589	5.09115	0.00332703	1122	1678	1899	1307	666	1405	675	686	443	214	820	620	278	1009	1128	564	756	505	793	776	1303
ENSMUSG00000040003	Magi2	0	0.388739	0.0182559	6.586	0.00285193	2999	3615	5452	3870	2460	3863	1829	1831	1393	680	2171	1907.99	977.001	2591	3431	1932	2077	1598	2331	2240	2827
ENSMUSG00000021676	Iqgap2	0	0.238074	0.354519	4.51141	0.251301	698	1422	1242	847	417	594	343	574	324	157	616	369	253	728	1103	782	361	327	475	847	612
ENSMUSG00000103332	Pcdhga2	0	1.01884	0.0199246	2.83829	0.00351193	351.421	432.594	504.111	241.086	265.324	420.54	162.62	134.025	40.548	22	193.181	107.849	52.417	218.637	175.571	131.256	112.746	42.221	79.37	75.784	328.43
ENSMUSG00000020918	Kat2a	0	0.350997	0.0419697	5.72769	0.0135215	1754	2245	3032	2099	1341	2233	971	873.001	832	348.001	1240	1114	538.001	1598	1957	1029	1232	824	1305	1293	1773
ENSMUSG00000064225	Paqr9	0	0.462385	0.0113255	5.69138	0.000668743	1797	2387	3206	2132	1227	2024	1079	1188	836	369	1228	951	501	1460	1778	1097	1020	838	1196	1472	1830
ENSMUSG00000002957	Ap2a2	0	0.38755	0.00920834	7.43574	0.000279354	5046	8795	10473	7043	2820	7112	3542	3789	2984	1504	3949	3131	1740	4861	5775	3303	4035	2816	4347	4135	6195
ENSMUSG00000047787	Flrt1	0	0.438522	0.0209544	5.13219	0.0039083	1197	1467	2233	1492	905	1727	605	656	547	256	811	876	407	1196	1167	577	843	544	826	719	1058
ENSMUSG00000026657	Frmd4a	0	0.393432	0.033595	5.24757	0.00940033	1295	1959	2313	1392	781.999	2022	678.001	680.001	578.001	278	804.999	786.002	379	1219	1544	842	839.998	546	1017	828	1234
ENSMUSG00000056608	Chd9	0	0.386684	0.0200682	5.90925	0.00361075	2471	2746	3586	2722	1308	2752	1062	1249	926	498	1316	1297	675	1879	2466	1199	1513	968	1567	1523	1912
ENSMUSG00000092274	Neat1	0	-0.310753	0.103197	6.35967	0.0494738	2362	3582	3361	3799	942.001	2971	1453	1250	1076	696.999	1490	1810	1508	3033	4505	3068	2387	2252	2959	3101	2446
ENSMUSG00000023845	Lnpep	0	0.653524	0.00596136	4.54537	3.26e-05	807	1294	1656	1188	446	1288	428	540	432	186	499	393	311	711	795	452	606	253	616	427	698
ENSMUSG00000026854	Usp20	0	0.42244	0.010852	5.92427	0.000552643	1856	2860	3557	2352	1200	2558	1265	1304	889	477.999	1483	1083	621	1813	1890	1099	1281	915	1563	1237	2252
ENSMUSG00000039195	1110008P14Rik	0	-0.281015	0.223919	6.50281	0.138965	1987	2022	3005	3228	1949	1809	1880	2154	2235	1155	2702	2282	1438	1844	3408	2430	1874	3639	2232	5390	2959
ENSMUSG00000006740	Kif5b	0	-0.580207	0.00627775	9.02956	5.1e-05	8969	14465	21330	17822	6298	15537	9988	10629	11057	10799	9788	10777	12026	12658	24559	17929	19614	27270	24109	19328	16490
ENSMUSG00000004633	Chn2	0	0.29096	0.096188	5.47624	0.0449463	1180	1484	2139	4566	900	1977	860	921	787	584	961	969	684	1272	1356	673.999	1169	1176	1362	946.999	1547
ENSMUSG00000030816	Rnf40	0	0.412897	0.0150353	5.63622	0.00174348	1763	2124	2811	2089	1036	2172	953	961	755	348	1140	1008	484	1512	1652	896	1100	753	1265	1087	1802
ENSMUSG00000067150	Xpo5	0	0.535067	0.0124093	4.56148	0.000987089	823	1249	1499	909	483	1117	482	457	324	144	525	404	227	735	761	447	526	284	592	429	916
ENSMUSG00000043733	Ptpn11	0	0.252583	0.0763073	7.14753	0.032668	4091	5868	8128	5821	2227	5984	3039	2790	2093	1028	3265	3069	1587	4612	4773	2943	3471	2325	4246	3122	4952
ENSMUSG00000000581	C1d	0	-0.472178	0.035269	5.0777	0.0101929	577	1018	1412	1086	297	1112	811	851	910	1068	681	684	708	778.001	1038	813	994	1892	1730	1310	1421
ENSMUSG00000020713	Gh	0	-2.41933	0.30685	-3.226	0.208221	0	281	0	0	0	0	0	0	1	2	2	0	0	0	119	0	2	0	12	538	24
ENSMUSG00000051853	Arf3	0	0.32696	0.0168558	9.37428	0.00230789	18956	24613	42663	25979	12941	26106	13962	12512	12889	4762	15214	14006	7908	18611	22349	13492	14926	10671	19736	16152	20755
ENSMUSG00000042035	Igsf3	0	0.602336	0.0148207	3.76875	0.00166095	775	846	855	590	240	1009	297	228	194	108	337	348	146	447	402	231.001	358	213	298	282	504
ENSMUSG00000031320	Rps4x	0	-0.479088	0.0136805	7.73762	0.00131959	3761.5	6539.32	8877	7366.61	2034.65	6504.5	4624.5	4455.35	5438.88	5522.82	4293.38	4609.86	4026.84	5129.42	6800.05	5653.21	6318.28	11110.8	9111.7	9021.21	7888.24
ENSMUSG00000035152	Ap2b1	0	0.375848	0.00944393	8.30851	0.000331231	9734	14300	18474	11935	6707	12892	6545	7044	5243	2737	7959	5696	3381	9022	11040	5759	7070	5501	7712	7868	11540
ENSMUSG00000059534	Uqcr10	0	-0.273761	0.175457	6.34314	0.100574	1555	2366	3214	2831	800	2435	1893	1894	2085	2311	1838	1934	1112	1523	2036	1662	1802	3779	2759	3327	3199
ENSMUSG00000094724	Rnaset2b	0	-0.819888	0.0132712	3.60117	0.00121797	110.573	247.965	583.603	360.238	250.344	436.104	130.929	116.669	303.995	452.39	253.418	396.425	358.701	235.794	665.302	454.884	400.134	589.818	420.879	399.306	320.427
ENSMUSG00000050390	C77080	0	0.629796	0.0383023	3.6561	0.0116376	483	632	790.001	652	361	462	272	232	117	41	328	293	92	417	420	253	246	131	249	248	371
ENSMUSG00000021124	Vti1b	0	-0.415006	0.0420992	7.1822	0.0135807	2640	3659	6223	5041	1910	4320	3287	3342	4209	4049	3543	3189	2897	2935	4867	3736	3793	8100	5578	6786	5313
ENSMUSG00000038390	Gpr162	0	0.324268	0.0180665	6.99702	0.00278006	4257	5104	6102	5178	2124	5386	3095	3308	2092	1081	3363	2489	1317	3618	3793	2284	2858	2276	3252	3742	5530
ENSMUSG00000036636	Clcn7	0	0.459146	0.0194897	4.74924	0.00333816	1039	1491	1592	1034	495	1235	553	515	351	164	607	508	250	834	975.001	465.001	569	393	678.001	634	987.001
ENSMUSG00000035456	Prdm8	0	0.5559	0.0410831	4.07216	0.0130163	534	1027	984	709	434	423	257	320	230	84	377	264	169	401	730	405	212	190	239	488	453
ENSMUSG00000026553	Copa	0	0.347608	0.0164194	7.11728	0.00215113	4206	6397	7710	4859	3087	5816	2638	2947	1952	1240	3278	2567	1580	3883	4836	2735	3033	2169	3547	2787	5067
ENSMUSG00000022822	Abcc5	0	0.291028	0.057258	6.9771	0.0216323	5452	5615	7257	5238	2542	5257	2410	2325	1984	1061	2632	2737	1450	3908	5760	2809	3127	2283	3454	3415	4026
ENSMUSG00000005514	Por	0	0.341972	0.041277	5.71433	0.0131182	1505	2300	2910	1834	1177	2198	946	1038	601	509	1284	1037	522	1611	1628	876.001	1119	740	1286	903	1806
ENSMUSG00000042757	Tmem108	0	0.517076	0.0519417	3.86306	0.0186519	554	889.001	789	692	398.999	655	223	221.999	156.999	57	307	280.001	153	452.001	665	393.999	283.001	187	262	352	382.001
ENSMUSG00000045967	Gpr158	0	0.405878	0.00920834	7.27565	0.000279807	5437	5401	9267	5761	3813	6299	3189	3259	2592	1311	3822	2907	1403	3877	5152	2497	3232	3100	3961	4012	5550
ENSMUSG00000060862	Zbtb40	0	0.904631	0.0104932	3.23327	0.000516253	428	551	704	616	220	523	182	166	95	35	180	232	88	337	378	141	176	78	187	149	221
ENSMUSG00000028809	Srrm1	0	0.197125	0.25111	6.60458	0.161348	3821	4386	5548	3972	2224	4501	1546	1480	1425	868	2014	2365	1311	2991	4438	2407	2529	1694	2709	2539	2789
ENSMUSG00000027678	Ncoa3	0	0.427998	0.0299854	4.93531	0.0077343	1218	1445	1841	1351	681.999	1428	531	573	438	191	631	701	340	989	1218	679	728.001	437.001	736.999	732	879
ENSMUSG00000031028	Tub	0	0.296073	0.0566452	6.89383	0.0212328	3831	6382	7130	4555	1989	4809	2157	2130	1819	978	2411	2175	1416	3758	4610	2729	2631	1811	3292	3082	3540
ENSMUSG00000018974	Sart3	0	0.463108	0.0175146	4.89013	0.00256677	1104	1441	1645	1329	610	1368	624.999	572	450	178	699	626.999	291	948	1053	563	611.999	409.001	692.001	772.999	1059
ENSMUSG00000048988	Elfn1	0	0.510315	0.0109911	4.81856	0.000584651	875	1547	2255	959	810	1608	580	467	530	290	748	659	360	808	948	463	671	441	741	501	979
ENSMUSG00000075590	Nrbp2	0	0.104516	0.590004	6.17521	0.486921	2212	3704	4328	2749	1503	3009	1047	1003	1029	678	1296	1753	941	2466	3862	2068	1703	1342	1789	1911	1972
ENSMUSG00000033565	Rbfox2	0	0.355465	0.0122741	7.60987	0.000949252	6369	8785	11166	8555	3633	8179	3926	4147	3341	1537	4356	3756	2270	5879	7801	3969	4730	3145	5276	4974	6287
ENSMUSG00000034675	Dbn1	0	0.321365	0.0268698	7.45501	0.00633815	5713	7057	11009	6464	4334	7639	3361	3383	2769	1523	4175	3850	1948	5197	6459	3646	4034	2870	4856	4047	5853
ENSMUSG00000040945	Rcc2	0	0.360865	0.0220313	5.91034	0.00431549	1874	2595	3272	2470	1122	2503	1258	1197	911.001	400.999	1431	1208	588	1867	1928	1106	1394	912	1478	1488	2229
ENSMUSG00000033594	Spata2l	0	0.473589	0.0127187	5.3858	0.00106158	1359	1560	2975	1657	1015	1569	829	808	791	295	933	1028	404	1143	1424	713	943	588	908	998	1308
ENSMUSG00000020917	Acly	0	0.349557	0.0137474	7.12426	0.00132902	4317	6731	8265	5152	2449	6496	2998	2901	2017	1363	3319	2590	1650	4145	4285	2309	3211	2499	4188	2622	5308
ENSMUSG00000024622	Hmgxb3	0	0.439209	0.0240738	4.89441	0.00512959	1013	1324	1896	1236	609	1301	577	561	443	168	756	569	263	957	1026	547	720	430	742	619	1024
ENSMUSG00000022564	Grina	0	0.342572	0.0145562	8.11944	0.00158158	8214	12621	16529	11019	6052	10876	5277	5065	4561	2346	6437	5929	2815	7979	9914	5447	5710	4719	6415	7340	9378
ENSMUSG00000035722	Abca7	0	0.662416	0.028989	3.4705	0.00722683	508	690	688	662	240	586	218	214	92	53	205	221	91	407	475	215	276	129	211	196	359
ENSMUSG00000021340	Gpld1	0	0.311214	0.0996369	4.83278	0.0471652	700	1993	1732	1111	407	1589	672	525	361	378	665	563	332	1114	940	540	630	453	835	519	1078
ENSMUSG00000035357	Pdzrn3	0	0.4609	0.0558721	4.29062	0.0207888	774	626	1055	749	645	683	378	410.001	414	89	576	359	178	466	930	359	329	291	419	655	632
ENSMUSG00000024862	Klc2	0	0.318408	0.0292606	7.46397	0.00736626	5132	6933	8945	7415	4484	6402	3458	3479	2565	1278	4222	3603	1848	4655	6171	3715	3845	3133	4137	4330	6043
ENSMUSG00000024099	Ndufv2	0	-0.444472	0.0248012	7.44438	0.00546545	3016	4781	6946	5607	2192	5291	3110	3859	4496	5266	3860	3698	3199	3373	5362	4511	4923	9134	6550	7003	6129
ENSMUSG00000022191	Drosha	0	0.340508	0.028645	6.55596	0.00708029	2917	4207	5660	3800	2391	4223	1836	1797	1521	768	2283	2059	1092	2839	3857	1982	2274	1488	2481	2284	3100
ENSMUSG00000042507	Elmsan1	0	0.60003	0.0195742	4.11512	0.00338599	622	928	1185	715	386	934	284	317	209	87	364	347	150	501	545	341	459	213	416	272	507
ENSMUSG00000030653	Pde2a	0	0.306358	0.0281773	8.24585	0.00688042	9137	10468	20239	11008	6340	11238	6402	6646	5447	2261	7582	5933	3216	8560	11471	5642	8197	5554	8918	6779	9542
ENSMUSG00000030291	Med21	0	-0.650503	0.0099579	4.78144	0.000399112	433	710	1004	855.001	329	858.999	511	554	731	907	568	637	790	591	1037	833.001	906	1538	1285	1149	871.001
ENSMUSG00000034931	Dhx8	0	0.556589	0.00878176	4.65696	0.000246007	848	1224	1605	978	577	1263	495	493	375	170	618	488	221	751	847	428	523	318	563	516	884
ENSMUSG00000032185	Carm1	0	0.282889	0.0968785	5.90546	0.0453996	1742	2573	3458	2386	1567	2576	1064	1055	899.001	373	1411	1339	702	1787	2396	1344	1570	1013	1585	1371	1844
ENSMUSG00000081684	Rps2-ps13	0	-0.81901	0.0139677	3.42233	0.00139307	96.766	201.777	592.001	306.402	80.951	364.779	209.116	149.185	240.857	420.021	250.115	349.184	250.527	215.936	308.414	283.731	327.085	760.004	591.305	370.624	304.378
ENSMUSG00000042207	Kdm5b	0	0.417535	0.0176623	5.61567	0.00262045	1881	2334	2850	1871	930	2211	995.999	1040	777.001	357.001	1117	1056	465	1402	1715	946.999	1121	788	1199	1157	1790
ENSMUSG00000028532	Cachd1	0	0.44418	0.112079	3.82388	0.0556344	383	1140	968	541	292	755	214	234	139	107	252	261	154	585	559	363	330	188.999	318	224	415
ENSMUSG00000024921	Smarca2	0	0.368677	0.0142446	7.77635	0.0014901	6540	9859	12701	8469	5106	9291	4094	4175	3489	1950	5376	4274	2573	6341	7805	4062	4053	3567	5456	5483	6874
ENSMUSG00000023020	Cox14	0	-0.440595	0.0436942	5.36156	0.0144076	778	1199	1579	1519	378	1227	986	910	1131	1092	911	903	701	864	1152	1001	1164	2361	1606	2277	1619
ENSMUSG00000022376	Adcy8	0	0.543163	0.0156983	4.25946	0.00193367	672	1418	1151	776	374	1242	352	359	257	207	389	370	183	609	816	384	380	277	408	385	634
ENSMUSG00000104346	Pcdhga3	0	0.914012	0.012506	3.22627	0.00103216	375.363	452.33	630.99	382.011	365.434	525.68	194.833	184.516	88.503	51.652	221.741	161.108	65.296	302.287	264.899	141.606	182.227	54.915	160.115	121.553	321.133
ENSMUSG00000103081	Pcdhgb8	0	0.684293	0.0354029	3.2868	0.0102533	408.676	556.773	685.732	501.224	228.032	552.362	215.597	175.13	58.101	50.674	253.021	249.33	82.928	339.462	358.099	150.091	209.985	78.397	194.409	121.905	374.808
ENSMUSG00000037138	Aff3	0	0.384145	0.0281773	5.66335	0.00688113	1630	2142	3220	2142	1248	2362	1028	886	854	343	1206	995	533	1640	1965	1070	1196	827	1471	1198	1578
ENSMUSG00000071719	Tmem28	0	0.531456	0.0180864	4.48287	0.00278977	681	1347	1757	901	494	1200	390	377	327	186	480	498	259	689	804	530	481	274	587	373	597
ENSMUSG00000035671	Zswim4	0	0.646587	0.0210508	3.82121	0.00395653	580	713	880	615	357	626	270	282	169	52	246	311	138	493	541	286	358	134	286	252	416
ENSMUSG00000024947	Men1	0	0.423589	0.0149284	5.49147	0.00170864	1462	2153	2571	1695	1131	2022	860	869.001	601	354	1041	890	457	1264	1504	790	1025	682.002	1107	952	1591
ENSMUSG00000061315	Naca	0	-0.457513	0.0182932	7.56868	0.00286807	3274.07	5648.02	7634.38	5924.72	2144.52	5918.63	3587.56	4051.51	4838.33	5359.13	3923.27	3892.32	3588.69	3968.11	5837.11	5142.47	5394.96	10128.4	7789.57	7456.92	6683.99
ENSMUSG00000021091	Serpina3n	0	0.201283	0.369902	4.96598	0.265784	600	2402	2268.3	963	532	1412	502	652	460	380	609	628	368	927	1306	956	869	436	824	723	1025
ENSMUSG00000021991	Cacna2d3	0	0.350261	0.0227932	6.1029	0.00458512	2422	2231	4104	2500	1506	2545	1625	1623	959	540	1914	1306	719	1960	2303	1119	1249	1316	1790	1676	2629
ENSMUSG00000079055	Slc8a3	0	0.532122	0.0124473	4.60116	0.00100722	871	1182	1493	1007	560	1419	503	419	378	215	553	517	229	797	758	444	528	319	599.001	422	898
ENSMUSG00000064193	Gm4735	0	0.32752	0.0193217	6.39969	0.0032494	2322.87	3928.59	3968.57	3222.85	1244.04	3012.26	2165.62	2161.75	1339.38	692.506	1891.09	1257.72	750.377	2215.48	2526.09	1530.69	1944.71	1632.39	2357.07	1948.34	3818.51
ENSMUSG00000046876	Atxn1	0	0.303627	0.0466487	6.58435	0.0157916	3510	3571	5786	3984	1912	3978	1906	1893	1735	644	2385	2121	1084	2997	3795	2014	2373	1648	2898	2538	3053
ENSMUSG00000045994	B3gat1	0	0.25545	0.0809119	7.31169	0.0354727	4881	6379	9245	6227	3480	6399	2969	2854	2855	1020	3503	3518	1877	4933	6764	3723	3480	2919	4385	4771	4689
ENSMUSG00000096056	Gm21986	0	1.25872	0.0155764	1.72115	0.00189765	168.453	251.925	331.106	143.747	368.557	195.528	18.639	49.663	54.908	25.403	98.457	54.089	27.998	124.9	191.694	48.327	21.01	18.914	55.648	19.31	67.176
ENSMUSG00000027971	Ndst4	0	0.540823	0.024129	4.37472	0.00514431	659	1071	1634	792	427.001	1509	436.001	458	856	360	487	493	175	581	620.999	343.999	544	599	811	325	844
ENSMUSG00000051323	Pcdh19	0	0.150077	0.461499	5.52548	0.353831	1018	3392	3459	1312	595.999	2052	759	794.001	921	1056	814.001	750.001	585	1289	1742	1025	938	949	1564	1070	1575
ENSMUSG00000037426	Depdc5	0	0.435104	0.0144685	5.24643	0.00155342	1186	1888	2116	1548	778.001	1791	734	799.999	506.999	274.001	871	717	376.999	1116	1405	784.001	869.999	543.001	857	769	1280
ENSMUSG00000029119	Man2b2	0	0.339861	0.116854	4.49158	0.0587684	666	1194	1399	733	477.999	999	396	385	223	141	516	432	214	758	740	497	538	284	625	347	807
ENSMUSG00000034022	Cpsf1	0	0.397687	0.0297237	5.04708	0.00759578	1239	1759	2022	1340	595	1600	639	679	454	278	775	694	309	1132	1143	607	808	516	840	691	1248
ENSMUSG00000060371	Caln1	0	0.375677	0.010852	7.91095	0.000552048	6996	8298	18045	10444	4981	9251	4889	4635	4975	2142	5722	4884	2800	6399	9081	4129	5057	4048	7257	5315	7945
ENSMUSG00000051985	Igfn1	0	0.45726	0.188248	3.1323	0.110367	650	432	622	223	188	284.999	166	125	89	27	306	169	65	299	385	201	177	93	190	206	223
ENSMUSG00000035954	Dock4	0	0.328188	0.0457277	6.53418	0.0153576	2962	4336	6178	3634	1937	3530	1645	1949	1200	786	2191	1581	1115	2939	3591	2057	1853	1616	2430	2083	2782
ENSMUSG00000031502	Col4a1	0	0.275209	0.282446	4.13316	0.187516	837	1063	1081	647	372	823	301	284	219	112	345	437	174	700	851	415	534	260	443	476	623
ENSMUSG00000045996	Polr2k	0	-0.603874	0.029643	3.69729	0.0075479	240	358	514	454	108	454	286	279	404	486	243	330	416	275	357	375	373	901	679	718	485
ENSMUSG00000021040	Slirp	0	-0.563525	0.0138359	5.03759	0.00136257	582	993	1323	1060	293	1096	677	684	877.001	979	662.001	782	637	747.001	1014	875	951.999	1928	1682	1641	1245
ENSMUSG00000004032	Gstm5	0	-0.452655	0.0211891	7.19756	0.00400721	2372	4010	6187	4421	1732	3966	2833	3034	3579	4352	3154	3331	2692	2896	4312	3901	3746	7236	5136	5607	4921
ENSMUSG00000041771	Slc24a4	0	0.651881	0.0180023	3.77052	0.00276584	561	643	1222	501	312	639	283	269	186.001	57	331.001	287	118	465.001	451	211	352	142	341	254.001	449
ENSMUSG00000025151	Maged1	0	0.285287	0.0276017	8.74478	0.00665261	11616	21569	23562	14498	9053	19667	7679	8633	6382	5041	9758	7709	4938	12213	13829	7823	10172	7080	12272	8386	16802
ENSMUSG00000103034	Gm8797	0	-0.347865	0.165105	4.34243	0.0927816	428.777	722.045	808.01	761.449	157.6	686.419	556.958	351.927	569.904	687.485	391.135	492.483	561.427	535.085	459.739	429.728	414.172	881.025	771.801	1041.06	874.047
ENSMUSG00000018921	Pelp1	0	0.460108	0.0212477	4.70885	0.00403752	844	1203	1623	1019	658	1120	477	441	404	176	670	516	234	838	854	455	581	318	639	512	930
ENSMUSG00000064363	mt-Nd4	0	-0.451437	0.0224372	13.5837	0.00446671	226406	308483	581860	400344	296284	385558	192552	178546	274421	176289	257622	365362	278669	296368	604539	456892	418636	489645	524015	370888	309632
ENSMUSG00000031983	2310022B05Rik	0	0.0628046	0.745962	6.10607	0.663859	1385	4135	4543	2512	959	3498	1299	1123	987	861	1346	1314	852	2490	2523	1566	2071	1272	2541	1397	2606
ENSMUSG00000042401	Crtac1	0	0.523029	0.00706347	4.89943	9.22e-05	1069	1710	1954	1013	522	1466	641	654	488	290	733	552	257	769	1032	504	648	453	796	516	1177
ENSMUSG00000034853	Acot11	0	0.272764	0.11349	5.30057	0.0565366	970	1716	2265	1583	674	1859	826	827	496	249	880	1050	443	1388	1350	920	864	579	1140	829	1268
ENSMUSG00000050822	Slc29a4	0	0.569298	0.119953	3.21854	0.0608145	286	951	776	421	183	503	153	124	119	61	167	194	81	346	405	287	264	87	227	149	314
ENSMUSG00000031732	Phlpp2	0	0.459576	0.0109911	5.37003	0.000595564	1367	2158	2582	1799	826	2034	802	805	702	337	958	809	402	1262	1567	775	863	603	1085	998	1448
ENSMUSG00000005672	Kit	0	0.447966	0.0315621	4.7684	0.0084358	805	1655	2093	1464	554	928.999	433	505	340	222	528	398	263.999	640	1111	623	567	423	695	633	889.999
ENSMUSG00000060261	Gtf2i	0	0.360238	0.0116686	7.30435	0.000795812	5034	7409	8867	6318	2870	7088	3327	3280	2435	1274	3470	2944	1632	4707	5408	3000	3604	2853	4302	3808	5666
ENSMUSG00000102428	Pcdhga12	0	0.921823	0.0100585	3.32046	0.000424704	440.318	497.004	665.165	446.487	312.739	480.249	197.679	195.741	103.358	27.65	235.882	169.137	69.411	299.864	318.942	170.178	172.373	82.6	202.526	124.658	272.592
ENSMUSG00000061086	Myl4	0	-0.734563	0.0608283	3.77823	0.0236149	432	114.999	329	484	224	215	344	295	303.001	170	424	443	260.999	273	439	363.999	270	833	423	821	555
ENSMUSG00000022961	Son	0	0.264783	0.0457277	8.41611	0.0153593	12739	14781	18215	13482	6540	13695	6700	7060	5024	2713	7691	7169	4124	9998	13346	7329	8009	6030	9333	8889	12317
ENSMUSG00000003178	Mical3	0	0.872077	0.02136	3.00828	0.00407796	409	455	637	417	214	492	149	132	69	22	185	189	50	301	293	156	193	57	180	97	249
ENSMUSG00000035513	Ntng2	0	0.373805	0.125619	4.10693	0.0647263	540.193	835.761	1485.88	557.541	394.822	689.698	275.133	303.927	249.944	68.229	419.269	337.429	114.407	546.036	806.409	462.975	457.105	267.499	413.309	416.72	481.238
ENSMUSG00000041380	Htr2c	0	0.129636	0.545924	5.8745	0.44074	1407	3414	4086	1741	811	2873	1226	1231	1414	1379	1219	1112	985.001	1799	1709	993.999	1690	1720	2455	923	2388
ENSMUSG00000024501	Dpysl3	0	0.359062	0.0377633	5.36635	0.0113558	1251	2648	2388	1381	652	2288	773	820	668	466.001	819	808	445	1352	1533	752.999	1046	684	1146	733	1556
ENSMUSG00000020848	Doc2b	0	0.299246	0.112057	5.63259	0.0556081	1169	2921	4026	2096	813	2350	935	902	888	577	1153	1031	601	1775	1741	1175	1143	794	1687	919	1543
ENSMUSG00000028691	Prdx1	0	-0.503865	0.0123217	6.94585	0.00096601	2201	3769	4800	3876	1268	3779	2540.98	2737	2809	3397	2578	2469	2548	2679	4016	3317	3556	6450	5419	4821	4844
ENSMUSG00000034216	Vps18	0	0.525725	0.00551111	5.3144	2.54e-05	1280	1949	2470	1626	856	1755	890	828	603	322.001	953	786.999	389	1132	1181	669	757.001	601	951	872	1358
ENSMUSG00000029502	Golga3	0	0.431106	0.0116366	5.47952	0.000767716	1453	2244	2517	1834	912	2007	839	867.999	744	357	984.999	826	396	1289	1627	847	993	627.999	1065	1109	1687
ENSMUSG00000032399	Rpl4	0	-0.474383	0.0143144	9.24971	0.00150012	10002	16135	23612	19545	7887	17762	12095	13089	15100	15518	13107	12594	11346	11871	20027	16603	16922	31518.2	23752	26097	22826
ENSMUSG00000060002	Chpt1	0	-0.553	0.00952819	6.57306	0.000337498	1715	3033	3809	3295	979.001	2926	1843	1894	2127	2681	1798	2041	2283	2433	3989	2844	3046	4964	4345	3436	3137
ENSMUSG00000028059	Arhgef2	0	0.321205	0.0291232	6.73311	0.00729062	3915	3696	5634	4462	2179	4158	2274	2160	1700	715.001	2632	2244	1168	3014	3930	2287	2207	1929	2648	2913	3415
ENSMUSG00000055254	Ntrk2	0	0.287092	0.0287157	9.04002	0.00711322	16026	24020	30478	19665	11247	24042	10345	10582	7994	5399	12308	10952	6368	16504	18755	10345	13190	8974	15080	10593	18765
ENSMUSG00000063694	Cycs	0	-0.506792	0.0131126	7.81339	0.00117401	4283.29	5663.37	8230.46	7019.91	3163.25	6151.4	4243.32	5042.47	5712.06	5505.37	5100.29	5011.42	4519.94	4450.06	7615.91	6188.06	6581.73	12469.3	9330.56	10258.1	8103.55
ENSMUSG00000042390	Gatad2b	0	0.375404	0.015085	6.52297	0.00175828	3244	3987	5317	3720	2192	4024	1660	1643	1508	707	2103	1949	1077	2592	3176	1702	1931	1601	2151	2563	3052
ENSMUSG00000031714	Gab1	0	0.411256	0.0644148	4.58409	0.0255559	625	1164	1451	1120	604	1145	480	387	271	150	487	462	268	828	902	507	585	359	523	423	749
ENSMUSG00000083424	Rpl35a-ps4	0	0.0895708	0.968965	-3.92011	0.95501	408.111	0	0	175.766	0	0	0	0	0	0	0	0	0	0	0	0	0	151.807	0	133.216	0
ENSMUSG00000042359	Osbpl6	0	0.387549	0.0175882	5.75494	0.00259063	1959	2572	2932	2390	1249	2198	962	1021	841	430	1212	968.001	531	1557	2430	1150	1048	916.001	1270	1554	1697
ENSMUSG00000050010	Shisa3	0	0.656445	0.299603	0.258439	0.202165	336	31	43	168	11	368	29	21	18	7	23	150	12	20	36	9	174	24	24	31	118
ENSMUSG00000040711	Sh3pxd2b	0	0.540703	0.0469742	3.75694	0.0159727	501	799	903	656	260	707	257	231	157	60	272	255	137	539	552	293	387	140	347	232	416
ENSMUSG00000038780	Smurf1	0	0.327409	0.0694876	5.17585	0.0286374	1188	1518	2090	1423	832.999	1520	716.999	678.001	544	226	819.999	810.001	359	1205	1393	713	1022	509.001	908.001	867	1240
ENSMUSG00000038729	Akap2	0	0.297958	0.105708	5.66713	0.0511312	1367.88	2854.94	2626.63	1625.88	873.82	2436.77	933.293	942.426	721.919	392.117	1011.37	916.637	512.247	1669.54	2243.08	1129.98	939.47	855.676	1211.14	1156.97	1673.58
ENSMUSG00000032648	Pygm	0	0.459226	0.0294075	4.36266	0.00743028	621	1160	1234	845	376	884	371	385	191	128	410	452	217	650	648	419	445.999	247	520	290	670
ENSMUSG00000058325	Dock1	0	0.422779	0.0552309	4.38283	0.0204285	544	1031	1293	779	474	1018	448	396	225	123	467	372	219	738	731	439	495	262	586	303	686
ENSMUSG00000020701	Tmem132e	0	0.649443	0.0202169	3.589	0.00366445	429	946	1021	407.999	177	698	261	190	229	172	317	217	92.999	439	354	163	260.001	165	299	147.999	476
ENSMUSG00000037652	Phc3	0	0.365311	0.0210745	5.92217	0.00396358	2206	2834	3523	2513	1239	2838	1063	1266	1020	445	1353	1265	706	1888	2510	1277	1453	955.999	1614	1605	1933
ENSMUSG00000042535	Gtpbp1	0	0.414089	0.0172345	5.34874	0.00242496	1316	1705	2337	1878	929	1751	814	807	603	251	979	854	380	1171	1474	795	974	690	963	928	1294
ENSMUSG00000034566	Atp5h	0	-0.364194	0.0565858	7.84662	0.0211947	3996.99	6632.37	9126.85	8020.34	3063.49	7079.12	4185.97	4732.61	6586.81	6878.97	5048.32	5310.2	3664.35	4246.97	7131.08	5786.95	6024.82	11348.6	8218.06	9246.21	8160.59
ENSMUSG00000041453	Rpl21	0	-0.522442	0.00920905	7.82519	0.000281046	3929.68	6410.8	8573.34	7262.2	2503.51	6339.38	4539.11	4886.53	5457.13	5397.41	4892.74	4544.11	4431.97	4880.57	7841.61	6198.45	6575.22	11817.7	9427.82	10402.4	8084.28
ENSMUSG00000062393	Dgkk	0	0.767016	0.191421	1.93563	0.112779	69	588	318	176	108	540	102	45	67	105	91	83	49	270	119	42	146	60	244	8	201
ENSMUSG00000025262	Fam120c	0	0.413534	0.0198599	5.13169	0.00349173	1147	1891	2326	1484	629	1711	756	735	484	321	861	628	368	1161	1220	646	885	530	1039	677	1272
ENSMUSG00000006717	Acot13	0	-0.498345	0.0193302	5.79758	0.00325526	955	1527	2048	1728	776	1475	1060	1265	1426	1529	1167	1227	1176	1012	1847	1674	1481	3071	2143	2762	1796
ENSMUSG00000040836	Gpr161	0	0.626761	0.0858288	3.2814	0.0384804	250	886	930	420	136	457	133	244	103	92	169	141	89	321	475	284	190	64	220	212	261
ENSMUSG00000024883	Rin1	0	0.28631	0.0788122	5.64145	0.0342189	1842	1710	3380	1909	994	1867	944	1030	789	336	1263	1112	571	1668	1858	1061	1188	767	1457	1094	1644
ENSMUSG00000018401	Mtmr4	0	0.40646	0.0131126	6.09067	0.00117326	2289	3448	4378	2645	1284	2989	1335	1368	959.999	631	1482	1246	773	2031	2293	1152	1627	1127	1728	1424	2321
ENSMUSG00000070880	Gad1	0	0.233381	0.0638017	8.60069	0.025211	15735	12998	20188	15848	6872	20035	8673	8656	6417	4554	9612	9038	4357	10233	11844	6089	11734	9072	12086	8868	17509
ENSMUSG00000104063	Pcdhgb7	0	1.13831	0.00685327	2.87786	7.73e-05	316.937	392.079	510.916	430.1	243.8	466.694	148.982	171.925	68.215	20.064	165.87	120.421	59.243	291.595	189.608	95.619	152.91	51.292	115.982	68.049	237.715
ENSMUSG00000045216	Hs6st1	0	0.376327	0.023098	5.61194	0.00472185	1511	2228	2828	1826	1158	2077	823	883	771	348	1164	1037	465	1395	1930	1033	1040	766	1058	1141	1500
ENSMUSG00000030283	St8sia1	0	0.481357	0.00824227	5.35039	0.000199542	1252	2204	2204	1666	819	2018	889	883	691	322	894	674	442	1160	1518	822	827	571	944	1062	1532
ENSMUSG00000024030	Abcg1	0	0.41968	0.0137516	5.66115	0.00133319	1518	2288	3125	2012	1107	2267	967	1016	671	380	1153	996	545	1435	1523	858	1097	832	1166	1085	1807
ENSMUSG00000020836	Coro6	0	0.121006	0.63894	4.29716	0.539642	909	872	801.001	841	489	752	310	301	284	93	463	537	232.001	626	1114	597	508	369	441	695	536
ENSMUSG00000030527	Crtc3	0	0.535983	0.0585073	3.63674	0.022366	518	761	820	610	265	731	205	221	138	64	261	300	106	491.999	469.999	288	310	125	325	263	390
ENSMUSG00000062866	Phactr2	0	0.404262	0.0415437	4.71936	0.0132819	875	1694	1804	1048	466	1634	461	437.001	506	233	548.001	532	327	851.001	1237	611	657	393	771	509	891
ENSMUSG00000030811	Fbxl19	0	0.368876	0.0212086	5.62388	0.00402395	1752	1939	3001	2025	926	1940	1058	951	706	364	1144	1067	524	1527	1718	933	1100	694	1302	1066	1578
ENSMUSG00000037894	H2afz	0	-0.383165	0.0452006	6.46649	0.0151461	1731.99	2369.97	3106	3052.94	977.992	2295.93	2088.99	2523	2095.99	1733	2084	1633	1287	1890.98	2506.98	2063.99	2423	4419.98	3869	4027.98	4145.97
ENSMUSG00000021990	Spata13	0	0.399831	0.0648219	4.43563	0.0257889	795	866	1639	817.999	423	999.999	435.001	421	312	154	541	469	221	756.001	620	358	663	282	670	353	890.999
ENSMUSG00000020536	Llgl1	0	0.313072	0.0754672	5.20826	0.0321572	1083	1692	2190	1721	657	1581	683	670	484	228	778.999	751	384	1247	1312	822	963.001	577	1006	705	1222
ENSMUSG00000030020	Prickle2	0	0.323152	0.0237441	7.35894	0.00498272	4832	7049	9862	6024	3381	5981	3008	3548	2731	1219	3900	2994	1706	4574	6167	3578	3578	2670	4089	4439	5296
ENSMUSG00000033335	Dnm2	0	0.267182	0.163774	5.20627	0.0917528	1299	1597	2133	1544	720.999	1707	617.999	594	473.999	231	818	855.999	433	1196	1409	802	965	577	951.999	777.001	1203
ENSMUSG00000029843	Slc13a4	0	-0.36546	0.227493	3.3657	0.141862	207	559	972	252	109	378	86	157	149	100	155	291	181	446	404	358	547	288	715	164	331
ENSMUSG00000052374	Actn2	0	0.32822	0.153181	4.22161	0.0840963	789	381	1489	692	458	817	458	383	248	167	478	481	174	600	584	240	471	312	572	341	760
ENSMUSG00000002763	Pex6	0	0.42364	0.013636	5.02857	0.00130777	956.001	1522	2096	1422	578	1489	788	751	530	221	827	683	279	1095	1155	653	747	501	924	742	1189
ENSMUSG00000044576	Gareml	0	0.5781	0.0432381	3.54348	0.0141797	364	645	780	563	265	599	240	193	104	55	264	257	81	488	393	235	284	104	309	164	365
ENSMUSG00000033595	Lgi3	0	0.284751	0.0754119	5.9486	0.0321233	1671	3047	2861	2238	1214	2582	1252	1111	721	492	1383	1009	577	1851	1970	1254	1268	1043	1271	1511	2338
ENSMUSG00000010277	2610507B11Rik	0	0.263053	0.0414439	7.90452	0.0132271	7298	9917	14304	9800	4221	10154	4746	4764	3755	1941	5369	5004	2565	7417	9565	5437	5987	4037	6935	5609	7616
ENSMUSG00000042682	Selk	0	-0.46963	0.0204855	6.43741	0.00374859	1641	2442	3303	2967	827	2399	1919	2113	2202	2079	1806	1799	1673	2012	2962	2265	2434	4746	3525	3970	3220
ENSMUSG00000032517	Mobp	0	-0.612087	0.00551111	9.95295	1.32e-05	15971	26596	36540	31601	13688	34523	17183	17172	14650	19201	18043	22991	19927	24850	46407	37290	32386	46178	39915	35404	28684
ENSMUSG00000022956	Atp5o	0	-0.458751	0.0166402	7.69785	0.00222719	3807	5983	8261.99	6849	2377	6400	3949	4125.84	5281	5673	4339	4787	4385	4332	6270	5380	5571	10766	8197	8639	7328
ENSMUSG00000037907	Ankrd13b	0	0.178185	0.281	6.23053	0.186099	2381	2575	4160	2943	1673	2990	1312	1331	1260	430.999	1771	1890	925	2282	2906	1777	2226	1392	2153	1833	2121
ENSMUSG00000018547	Pip4k2b	0	0.345521	0.0137516	7.16493	0.00133231	4297	5667	8219	5473	3017	5891	3010	3047	2352	1025	3306	2845	1622	4092	5114	2910	3187	2385	3997	3293	4873
ENSMUSG00000035203	Epn1	0	0.189157	0.202629	7.87243	0.121692	5846	8122	12849	9542	5480	8548	4507	4081	3931	1469	5212	5793	2602	6587	8008	5641	6004	4459	6638	6039	6885
ENSMUSG00000021342	Prl	0	-0.777589	0.756069	-2.83719	0.676097	0	626	2	0	0	2	0	0	2	14	1	1	0	0	202	3	0	1	1	77	4
ENSMUSG00000064367	mt-Nd5	0	-0.406444	0.0337505	12.1631	0.00947105	79742	128067	216868	154755	113384	158938	74167	66394	105443	66815	91068	132220	110742	105701	232937	169638	151513	186354	186863	139228	120939
ENSMUSG00000022075	Rhobtb2	0	0.41925	0.00856162	6.67676	0.000222986	3382	3498	6233	4163	2270	3901	2155	2042	1671	805	2246	2130	1180	2905	3346	1705	1954	1693	2735	2251	3072
ENSMUSG00000032511	Scn5a	0	1.32337	0.01657	1.89908	0.00220351	205	508	486	138	92	418	89	66	56	23	92	78	26	232	74	20	128	26	133	19	222.999
ENSMUSG00000075028	Prdm11	0	0.590269	0.0253586	3.85524	0.00568308	572.001	865	1055	595	330	820	273	218	200	90	322.001	276.001	106.999	469.999	566	322	363	161	367.001	288	425
ENSMUSG00000033705	Stard9	0	0.441272	0.109682	3.72801	0.0539268	576.001	783	884.999	561.999	269.001	750	216	209	250.001	55	232	333	132	528.001	720	392	397.001	183	355	309.001	348
ENSMUSG00000103749	Pcdhgb5	0	1.01425	0.0103818	2.96032	0.000485455	274.921	520.475	769.061	404.757	199.652	428.986	160.413	127.935	60.054	23.944	199.235	134.395	62.71	276.886	190.038	112.596	152.793	55.321	170.216	84.432	228.594
ENSMUSG00000035441	Myo1d	0	0.321461	0.30254	3.78232	0.204648	403	629.001	750	510	331	689	241	189	85	59	300	250	115	496	627	314	326	153	277.001	224	432
ENSMUSG00000020741	Cluh	0	0.297198	0.0534745	6.12456	0.0194852	2231	3219	4103	2726	1389	3078	1321	1240	901	630	1616	1431	713	2253	2241	1371	1643	1165	1820	1415	2458
ENSMUSG00000090291	Lrrc10b	0	-0.366189	0.0794895	5.81549	0.0346104	1202	672	3312	2043	793	1614	1423	1249	1304	1103	1248	1433	782	1460	1917	1316	1464	2529	2777	1796	1767
ENSMUSG00000071659	Hnrnpul2	0	0.363653	0.0104932	7.55222	0.00051247	6132	8131	9973	7461	3576	7822	3903	3872	2986	1481	4444	3480	2005	5138	5999	3423	4053	3235	4832	4948	6612
ENSMUSG00000020841	Cpd	0	0.375438	0.0160503	6.28934	0.0020321	2729	3904	4746	2920	1477	3380	1447	1692	1146	673	1703	1402	770	2237	2968	1504	1699	1410	1869	1961	2826
ENSMUSG00000029190	D5Ertd579e	0	0.387941	0.00875264	6.63474	0.000236007	3454	3925	5996	4410	1768	4221	2083	2244	1767	866	2298	1827	1147	3138	3593	1773	2203	1577	2738	2463	3629
ENSMUSG00000006932	Ctnnb1	0	0.314613	0.0148778	8.15945	0.00168048	8085	14312	17176	11121	4418	12900	6196	6280	4723	2700	6220	5257	3284	8645	9346	5429	6907	5209	8792	6127	11071
ENSMUSG00000034032	Rpap1	0	0.592901	0.0199246	3.87672	0.0035606	617	751	979	672.001	283	742	317	277	178	74	343	317.999	136	541	497	305	326	166	352	245	458.999
ENSMUSG00000047721	Bola2	0	-0.533376	0.0207173	4.89756	0.00382919	495.001	708	1155	860	344	824	601.999	606	853	1009	647	697.001	535	561	999	723.999	810	1634	1195	1304	995
ENSMUSG00000044216	Kcnj4	0	0.271015	0.0789825	6.2187	0.0343655	2715	1897	4150	2824	1479	3132	1877	1693	1561	651	2013	1794	691	1943	2146	1051	1934	1820	2078	2058	3111
ENSMUSG00000031906	Smpd3	0	0.312218	0.0378909	6.49009	0.0113988	2722	2630	6193	3429	2019	3551	1934	1722	1421	770	2235	2061	889	2719	2975	1508	1860	1581	2504	2030	2900
ENSMUSG00000039114	Nrn1	0	-0.26241	0.181276	7.42059	0.105002	3668	4817	6115	5858	3084	3915	3705	4621	4523	2202	4853	3324	2860	3691	6667	5142	4129	6822	4555	10997	6268
ENSMUSG00000040363	Bcor	0	0.481921	0.0263167	4.35218	0.0060639	856	873	1258	893	535	928.999	399	490	256	143	456	431	185	671	732	349.001	676	318	456	431.001	629
ENSMUSG00000059325	Hopx	0	-0.423862	0.0629701	4.59546	0.0247665	384.999	887	991	1268	211	665.001	473	588.999	602	633	344	458	641	549	870	793	706	1292	1001	1176	831
ENSMUSG00000106857	AC107830.1	0	-3.47915	0.0312044	1.05486	0.00825526	208.258	0	130.141	0	66.758	0	59.777	42.769	119.499	0	247.022	111.943	0	162.694	66.317	145.291	118.156	204.029	269.691	236.359	264.057
ENSMUSG00000039781	Cep131	0	0.5483	0.0405224	3.75711	0.0127418	446	789	876	563.001	290	627	245	247	152	50	305	272.999	101	474	451	314	303.999	126	285	274.999	514
ENSMUSG00000053565	Eif3k	0	-0.456807	0.0212273	6.79455	0.00403133	1848	3189	4201	3470	1544	3170	2074	2349	2919	3124	2382	2388	1983	2142	3557	3005	2997	6002	4224	4943	3868
ENSMUSG00000035048	Anapc13	0	-0.53033	0.0158027	5.38027	0.00197267	710	1169	1606	1336	484.001	1213	816	845	1048	1245	894.001	990.999	844	807	1365	1091	1109	2427	1632	2088	1482
ENSMUSG00000022323	Hrsp12	0	-0.579447	0.00944393	5.75555	0.00033162	1007	1641	2337	1891	580	1629	1168	1103	1379	1607	1203	1297	1507	1375	2310	1739	1629	2880	2460	2351	1874
ENSMUSG00000048271	Rbm33	0	0.278434	0.075759	5.99121	0.0323563	2647	2859	3604	2770	1443	2988	1094	1111	1113	487.999	1319	1483	750	2032	2698	1552	1744	1162	1982	1778	1906
ENSMUSG00000087022	9130024F11Rik	0	-0.567145	0.0922199	3.86894	0.042493	375	185.999	314.001	599	359.999	192	290	363	345	105.999	380	286	298	300	629	450.001	341	620.999	471	923	445.001
ENSMUSG00000024019	Cmtr1	0	0.369387	0.0131126	6.06371	0.00117399	2182.62	3282	3894.23	2565.53	1149.41	3065.05	1291.26	1416.59	1044.19	609.095	1516.85	1198.3	674.66	2045.71	2122.91	1201.35	1421.13	1070.27	1719.37	1619.76	2697.35
ENSMUSG00000033389	Arhgap44	0	0.330477	0.0176067	6.91144	0.00259817	3319	5184	6472	4832	2515	5145	2325	2436	1976	864	2885	2213	1107	3442	4509	2664	2715	2283	3027	2791	3967
ENSMUSG00000025006	Sorbs1	0	0.316483	0.131298	4.74375	0.0686662	785.001	1552	2000	1073	526	1615	493.999	456	331	358.001	555	590	408	940	969	608	794	419	892	401	775
ENSMUSG00000037791	Phf12	0	0.324117	0.06828	5.28674	0.027845	1395	1643	2261	1657	1016	1820	668.001	646.999	556.001	314	869	914.001	383	1207	1507	867.001	1017	613.001	999.001	883	1172
ENSMUSG00000037902	Sirpa	0	0.327233	0.018786	8.30857	0.00305828	10156	13045	18467	12620	6408	12406	6031	6163	5312	2359	7754	6015	3652	8800	10447	6066	7444	5633	7878	8310	10123
ENSMUSG00000051510	Mafg	0	0.345436	0.0217319	6.11928	0.00420315	2455	3221.92	4282	3167	1260	2948	1448	1400	1163	522	1439	1654	919	2423	2831	1528	1535	1196.89	1945	1745	2082.97
ENSMUSG00000056708	Ier5	0	0.0841938	0.713212	5.59278	0.624355	1777	1096	1888	1904	781	1121	1302	1507	723	377	1176	1031	640	1302	1449	916	1400	1042	1076	1707	1613
ENSMUSG00000030701	Plekhb1	0	-0.565003	0.00719588	8.70249	9.89e-05	5821	11434	15142	13294	5882	13447	6952	7154	7253	9825	7486	10146	8729	9777	16794	13993	11908	19580	14500	13447	11869
ENSMUSG00000075053	Vdac3-ps1	0	0.336975	0.671566	1.659	0.576499	25.67	46.574	61.651	38.869	91.392	233.338	190.149	187.816	175.569	122.968	26.699	27.655	11.875	31.384	208.002	27.699	196.787	269.011	53.825	42.191	50.457
ENSMUSG00000039367	Sec24c	0	0.438098	0.00991339	5.70116	0.000391763	1806	2574	3024	2224	1022	2441	1023	1024	864	361	1231	1000	578	1528	1739	975	1173	903	1345	1232	1659
ENSMUSG00000007029	Vars	0	0.44873	0.0367312	4.39367	0.0108609	736.001	1118	1244	900.002	402.001	937.999	432	382.998	233	130	491.999	379.999	182	699.999	651.001	394.001	441	297	514.001	417	816
ENSMUSG00000023046	Igfbp6	0	-0.370951	0.163829	4.99538	0.0918134	737	522	973	1114	544	662	779	869	810	370	955	784	526	596	897	741	827	1411	941	1816	1251
ENSMUSG00000010936	Vac14	0	0.526393	0.0186126	4.29952	0.00298487	633	1009	1283	802	509	923	362	336	274	114	479	409	185	607	618	370	413	234	441	402	698
ENSMUSG00000038146	Notch3	0	0.98453	0.0249638	2.6775	0.00552583	287	534	537	273	149	447	143	109	43	30	133	119	32	292	185	103	132	45	128	54	244
ENSMUSG00000038324	Trpc4ap	0	0.365824	0.00970132	6.80547	0.000366817	3332	5312	5982	4371	2161	4650	2282	2234	1811	988.999	2546	1976	1160	3094	3861	2166	2456	1700	2902	2527	4215
ENSMUSG00000037872	Ackr1	0	0.840784	0.0169518	3.18654	0.00234154	416.109	514.226	733.642	469.307	227.078	536.772	192.026	162.034	131	24.031	278.055	215.089	68.043	276.079	385.126	133.26	209.099	73	183.106	182.021	307.213
ENSMUSG00000019772	Vip	0	-0.488065	0.0719674	4.94951	0.0300298	809	619	1003	1029	558	603	668	911	825	375	928	647	551	669	1385	954	806	1608	1113	1938	1278
ENSMUSG00000029757	Dync1i1	0	0.440519	0.00596136	6.23868	3.34e-05	2624	3666	3815	3148	1352	3525	1627	1792	1258	758	1684	1430	717	1777	2331	1347	1665	1302	1843	1838	3095
ENSMUSG00000103037	Pcdhgb1	0	1.0894	0.0175693	2.66534	0.00258189	282.323	405.855	452.45	312.648	241.334	411.582	118.877	111.737	40.138	20.662	159.412	122.253	35.573	242.783	186.178	102.54	113.553	31.435	81.081	57.554	227.229
ENSMUSG00000078235	Fam43b	0	0.562685	0.0119417	4.25989	0.000860613	681	1073	1144	757	371	861	427	440	255	107	469	399	195	609	650	303	358	241	421	425	692
ENSMUSG00000071567	A830039N20Rik	0	0.243781	0.132099	5.94322	0.0692551	2043	2523	3307	2155	1500	2204	1063	1197	1153	399	1525	1459	713	1647	2730	1397	1248	1086	1323	2098	2207
ENSMUSG00000043301	Kcnj6	0	0.88439	0.0132903	3.11882	0.00122838	447	569	566	461	227	432.001	140	182	117.999	25	257	135	56	271	357	200	197	61	157.001	180	242
ENSMUSG00000001507	Itga3	0	0.504581	0.0511124	3.78364	0.0182329	386	1064	863	576	287	751	214.999	217	152	104	257	237	131	533	510.999	272	283	174	323	225	480
ENSMUSG00000040506	Ambra1	0	0.369859	0.0219879	5.78409	0.00429706	1986	2499	3260	2167	1170	2503	1017	1086	773	453.001	1274	1105	557	1564	1958	1091	1212	857	1462	1328	1873
ENSMUSG00000027520	Zdbf2	0	0.345459	0.0551941	5.48122	0.0204061	1263	2612	3036	1568	780	2489	881	930	891	655	922	931	610	1539	1624	640	1269	733	1592	852	1656
ENSMUSG00000022175	Lrp10	0	0.44737	0.0219782	4.65444	0.00429248	727	1282	1648	1038	531	1156	531	487	342	167	551	515	251	919	783	457	646	367	617	471	870
ENSMUSG00000039989	Cbx4	0	0.384937	0.0209754	5.35033	0.00392052	1258	1868	2374	1529	962	1856	786	731	566	310	978	807	361	1193	1375	850	880	646	1077	808	1382
ENSMUSG00000026354	Lct	0	-0.108061	0.89985	1.39928	0.859263	29	482	77	151	14	33	25	110	21	12	93	27	38	190	130	281	47	24	25	181	26
ENSMUSG00000020576	Nbas	0	0.438783	0.0228916	4.78558	0.00463078	886	1369	1586	1083	564	1266	582	542	358	173	648	500	254	892	933	508	555	432	671	558	1020
ENSMUSG00000028664	Ephb2	0	0.516458	0.0505037	3.71943	0.0179292	454	818	593	673	348	543	201.001	267	106.001	59	292.001	245	137	465.002	436.001	294	252	156	239	274.999	372
ENSMUSG00000017754	Pltp	0	0.177962	0.372482	5.25388	0.268026	992	2114	1987	1453	647	1473	578.999	588	388.001	346	717.999	759.001	425	1430	1300	657.999	887	646.999	930.999	637.999	1322
ENSMUSG00000006464	Bbs1	0	0.44559	0.0154638	4.92095	0.00186395	1074	1525	1842	1250	615	1430	561	588	476	207	683	648	332	1022	1086	587	690	425	755	647	1006
ENSMUSG00000054091	1810037I17Rik	0	-0.549122	0.0130194	5.46793	0.00112994	737	1166	1604	1353	541	1400	892	957	1109	1289	982	921.982	1008	936	1459	1204	1343	2470	1891	2033.99	1442.99
ENSMUSG00000042439	Zfp532	0	0.368377	0.0294788	5.38848	0.00746472	1513	1867	2598	1707	944	2089	811	820.001	624.999	325	996.001	975	470.002	1302	1757	933	959.001	655	1109	970	1282
ENSMUSG00000033065	Pfkm	0	0.309561	0.0155089	7.9071	0.00187592	7137	10646	12531	9623	4139	9354	5309	5065	3407	2027	5483	4192	2511	7142	7536	4492	5260	4361	6459	5567	8904
ENSMUSG00000070000	Fcho1	0	0.196689	0.226623	6.1901	0.141087	2405	2766	4292	2967	1762	2978	1340	1176	1046	516.999	1644	1780	802	2374	3091	1711	1696	1384	2137	1855	2197
ENSMUSG00000039349	C130074G19Rik	0	-0.0706457	0.765735	5.51134	0.68674	1476	771	1474	1789	983	1642	1014	1032	815	326	1223	1158	639	1203	1445	777	1202	1042	1218	1949	1870
ENSMUSG00000038002	Cramp1l	0	0.338098	0.0970269	4.72647	0.0455166	1051	1332	1671	1093	595	1209	423	434	363	162	581	639	310	853	1067	595	701	415	689	627	776
ENSMUSG00000018102	Hist1h2bc	0	-0.670542	0.0100381	4.43826	0.000419121	330.663	576.492	861.985	650.317	262.041	734.864	399.025	404.215	532.5	677.058	419.45	622.311	585.212	455.126	857.413	732.321	676.606	1302.28	1066.77	982.11	604.126
ENSMUSG00000034586	Hid1	0	0.370059	0.0143144	6.15986	0.00150565	2105	3332	3951	2716	1565	2963	1384	1392	1156	551	1661	1424	742	2040	2601	1410	1490	1073	1662	1880	2395
ENSMUSG00000061755	Bod1l	0	0.312627	0.0348477	6.72712	0.00995801	3000	5070	6417	4528	2194	4881	1801	1860	1875	997	2222	2520	1294	3324	4598	2174	2122	1726	2541	2719	3246
ENSMUSG00000021764	Ndufs4	0	-0.483283	0.0188644	5.885	0.00309127	1146	1532	2161	2035	631	1731	1260	1425	1519	1486	1267	1151	1111	1263	1864	1690	1670	3314	2801	2601	2202
ENSMUSG00000054256	Msi1	0	0.341748	0.0988993	4.45631	0.0466981	652	1227	1352	1071	395	1176	401.001	356	298.999	123.998	458.999	512.998	252	773	834.001	537	669.001	333	633	448.001	640
ENSMUSG00000039738	Slx4	0	0.486288	0.0392931	4.22969	0.0121265	677.001	880.999	1124	823	465.001	842	322.999	344	246	88	407	429.001	165	534.999	764	405	448	227	415.999	418.001	550.001
ENSMUSG00000001158	Snrnp27	0	-0.5028	0.019662	5.52887	0.00341975	844.999	1100	1678	1497	650	1235	877.999	1011	1187	1348	1023	1105	968	845.001	1409	1226	1225	2644	1757	2002	1599
ENSMUSG00000038665	Dgki	0	0.611833	0.00933978	4.05342	0.00029284	771.001	720	1286	787	416	895	328	338	286	109	414	327	153	574	622	346	430	219	440.001	353.001	500
ENSMUSG00000036298	Slc2a13	0	0.302043	0.0253586	7.20493	0.00568242	5231	4978	8458	5181	3400	5666	3059	3420	2372	1239	4093	2693	1586	4280	5180	2323	3365	3123	4056	3787	5698
ENSMUSG00000036353	P2ry12	0	-0.59606	0.00763484	6.5274	0.000133726	1587	2137	3632	2587	1270	2305	1871	1826	2133	2026	1922	1772	2181	2062	3622	2705	3012	5040	3836	3613	3155
ENSMUSG00000007653	Gabrb2	0	0.444305	0.00646752	6.48383	6.14e-05	2824	3811	5101	3930	1744	3991	1965	2101	1706	860.999	2197	1271	985	2387	3439	1797	2009	1468	2475	1951	3280
ENSMUSG00000024483	Ankhd1	0	0.282504	0.0935354	5.80465	0.04334	2063.92	2433.13	3257.14	2287.18	1396.65	2429.17	909.221	1006.18	861.511	447	1198.43	1367.26	726.937	1645.03	2529.03	1277.79	1346.52	908.44	1375.52	1452.73	1709.23
ENSMUSG00000034310	Tmem132d	0	0.284404	0.158575	4.92507	0.0880142	1123	927	1498	1052	778	1054	665	572	484	143	863	628	300	749	1040	602	634	496	740	959	1134
ENSMUSG00000046230	Vps13a	0	0.518429	0.00580037	5.3922	2.99e-05	1481	1966	2555	1592	873	1797	862	1064	797	307	976	741	468	1040	1724	776	877	623	1047	1034	1404
ENSMUSG00000033965	Slc16a2	0	0.450259	0.0299362	4.63848	0.00771429	813	1326	1797	827	553	1035	376	448	372	154	530	467	229	687	927	500	539	319	609	546	775
ENSMUSG00000035835	Lppr3	0	0.33204	0.055538	5.29421	0.0205706	1321	2294	2378	1319	755	2094	762	592	623	438.999	858.001	767.999	415	1248	1239	577	1024	716.001	1152	804	1545
ENSMUSG00000070939	Tgfbrap1	0	0.34372	0.0267199	5.56907	0.00626161	1442	2155	2797	1835	991	2006	900.001	939	746	305	1105	910	481	1448	1836	1026	1125	724.999	1231	1145	1600
ENSMUSG00000028456	Unc13b	0	0.348435	0.0853084	4.60525	0.0381007	1010	1220	1616	845.999	507	946	447	446.001	423.001	153	556	543.001	239	688.002	1225	565	704.999	338	516.999	720.999	772.999
ENSMUSG00000052889	Prkcb	0	0.207609	0.146655	8.24366	0.079331	9299	8683	17452	12427	6122	10261	6823	6543	5319	2127	8022	6586	3650	8157	12030	6320	5762	6113	8053	9757	10694
ENSMUSG00000021144	Mta1	0	0.302299	0.0690608	5.5704	0.0283472	1389	1997	2619	1955	1188	2098	872	814	744.999	332	1069	1083	483	1454	1749	1058	1239	715	1233	1124	1493
ENSMUSG00000020473	Aebp1	0	-0.115445	0.696922	3.69434	0.605226	242	677	1078	338	148	532	133	178	166	109	232	291	161	499	382	334	650	338	655	142	358
ENSMUSG00000033579	Fa2h	0	0.193051	0.383902	4.85149	0.278504	689	1280	1441	1152	723	1356	538	396.999	304	190	585	593	304	1021	1234	729	727	530	613	585	828
ENSMUSG00000073676	Hspe1	0	-0.35758	0.0736491	6.05442	0.0310474	1137	2052	2778	2175	861	2356	1390	1458	1905	2018	1392	1383	1261	1264	2049	1785	1831	3632	2880	2752	2258
ENSMUSG00000020462	Cfap36	0	-0.486544	0.0138969	6.98575	0.00137113	2398	3330	4875	4040	1694	3887	2366	2785	3644	3361	2834	2599	2524	2746	4927	3435	3404	6497	5106	6431	4702
ENSMUSG00000024740	Ddb1	0	0.295613	0.0232981	7.26603	0.00480636	4802	6822	8279	5732	2533	6364	3386	3532	2101	1458	3576	2669	1775	4566	4585	2800	3691	2738	4315	3220	6039
ENSMUSG00000021136	Smoc1	0	0.318073	0.260844	3.52178	0.169435	396	884	868	374	145	741	170	142	204	133	202	255	132	406	335	234	470	192	485	120	488
ENSMUSG00000036199	Ndufa13	0	-0.420018	0.0274705	7.01791	0.00658229	2407	3422	5013	4503	1510	4164	2514	2478	3421	3809	2951	3025	2359	2669	3801	3075	3361	5596	4644	6110	4730
ENSMUSG00000042548	Asxl1	0	0.423315	0.015297	5.33272	0.00181207	1444	1951	2385	1576	858	1884	742	778	625	315	894	814	359	1156	1390	762	900	660	941	985	1441
ENSMUSG00000102440	Pcdhga9	0	1.04968	0.0169036	2.6753	0.00232453	279.855	416.304	596.614	266.282	198.668	321.775	124.67	104.084	38.666	25.53	161.373	154.28	23.697	234.995	237.146	78.809	111.115	32.897	102.934	42.156	231.145
ENSMUSG00000023927	Satb1	0	0.0505998	0.806449	6.44667	0.737705	2319	2780	3831	3455	1995	2019.98	1756	2024	1279	503.001	2125	1635.99	1102	2067	3594	2346.99	2071	2045	2083	3313.99	2986
ENSMUSG00000032216	Nedd4	0	0.308882	0.0163219	8.53471	0.00212951	11042	17121	21047	13979	7503	15713	7259	8097	5730	3354	8472	6634	4402	10902	13565	7290	9093	6544	10602	7896	13332
ENSMUSG00000024665	Fads2	0	0.19225	0.232239	6.2812	0.145509	1724	4041	4676	2605	1638	3398	1419	1338	1005	815	1660	1439	976	2349	2791	1770	2259	1326	2253	1260	2514
ENSMUSG00000001741	Il16	0	0.0606454	0.906909	2.10789	0.868061	39	355	284.001	753	33	87.999	39	99	42	48	62	63	77	183	215	192	106	66	69	182	99
ENSMUSG00000027797	Dclk1	0	0.296586	0.0288271	9.30554	0.00716169	22891	20073	33024	24723	12976	24176	13172	14717	12051	4660	16356	13514	7347	15846	23588	11914	13741	13342	15852	19437	22073
ENSMUSG00000040865	Ino80d	0	0.376454	0.0354721	5.05223	0.0102948	1376	1519	2126	1505	639	1621	624	627	559	223	694	732.001	374	998.001	1460	770	847	520	854	973.001	1082
ENSMUSG00000001707	Eef1e1	0	-0.518992	0.0211967	4.81759	0.00401774	509	791	1120	917	328	816	547	656	795	1005	598	639	605	571	968	727	807	1641	1239	1188	1103
ENSMUSG00000005566	Trim28	0	0.329634	0.0190796	6.38699	0.00316863	2620	3788	4517	3396	1641	3617	1656	1664	1234	651.001	1927	1720	848	2350	2828	1669	2017	1414	2216	1840	2973
ENSMUSG00000020627	Klhl29	0	0.374203	0.0188946	5.63033	0.00310258	1758	1874	3113	1990	1058	2262	1003	974	744	342	1120	1156	547	1467	1723	872	1206	875	1519	1069	1476
ENSMUSG00000020902	Ntn1	0	0.721476	0.0185063	3.30138	0.00292611	288	570	737	582	213	615	193	197	105	60	249	191	81	383	258	140	276	126	277	81	403
ENSMUSG00000052934	Fbxo31	0	0.262103	0.0598752	6.53485	0.0230944	2573	3438	4981	3898	1685	3170	1856	1946	1336	610	2077	1941	890	2807	3178	1888	2007	1538	2527	2317	3041
ENSMUSG00000013858	Tmem259	0	0.325606	0.0291774	6.01995	0.007311	1898	2734	3700	2712	1577	2703	1259	1161	967.999	493.001	1421	1500	686.999	1886	2362	1329	1526	1027	1588	1583	2054
ENSMUSG00000021495	Fam193b	0	0.177382	0.326013	5.49545	0.22526	1880	2169	2576	2014	1002	2036	809	680	773	384	907	1310	586	1581	2324	1186	1315	904	1247	1390	1238
ENSMUSG00000045128	Rpl18a	0	-0.435303	0.023098	8.19642	0.00472491	4811.16	7576.71	11175.3	9907.65	4767.55	8676.23	5365.33	5867.2	8175.9	7608.08	6337.15	7342.74	5500.31	5847.38	9258.43	7589.53	8253.45	14916.5	10652.4	12353.6	10033.2
ENSMUSG00000002413	Braf	0	0.334974	0.0139893	7.07267	0.00142755	4832	5311	7376	5617	2848	5566	2629	2845	2604	1065	3080	2595	1433	3948	5614	2795	3024	2372	3642	4003	4662
ENSMUSG00000061080	Lsamp	0	0.289037	0.0253756	8.14251	0.00570089	7036	15707	17443	10539	5176	12595	5085	5186	4626	3071	5865	4856	3521	7942	10779	6052	6646	4516	7863	6231	9460
ENSMUSG00000020785	Camkk1	0	0.293344	0.0459206	6.04372	0.0154624	2104	3176	3312	2607	966	2154	1367	1506	1029	500	1520	1069	612	1771	2104	1411	1653	1071	1482	2170	2216
ENSMUSG00000026269	Rnpepl1	0	0.278439	0.228604	4.32129	0.142755	685	964	1265	866	399.001	946	341	285	276.999	98	435.999	488.001	198.999	748	834	540	572	309.001	542	436	568.999
ENSMUSG00000001424	Snd1	0	0.384138	0.0120752	5.78503	0.000905087	1727	2774	3157	2115	909	2465	1117	1133	802.001	551	1284	1039	553.001	1609	1531	920	1097	865	1416	1239	2170
ENSMUSG00000078676	Casc3	0	0.410217	0.0151036	5.41903	0.00176234	1440	2144	2552	1741	919	2001	793	714	668	389	921	887	483	1263	1463	785	1057	606	985	926	1445
[truncated: 14,319 more rows]
