# Supplementary material for: Peripheral Administration of the Kv1.3-Blocking Peptide HsTX1[R14A] Improves Cognitive Performance in Senescence Accelerated SAMP8 Mice
Source: Neurotherapeutics. 2023 May 24;20(4):1198–214. doi: 10.1007/s13311-023-01387-z (PMC10457257; doi:10.1007/s13311-023-01387-z)
Supplement: Supplementary file 2 — Supplementary file2 (XLS 1488 KB) [file 13311_2023_1387_MOESM2_ESM.xls]

## Sheet: BP
#term ID	term description	genes mapped	enrichment score	direction	false discovery rate	method	matching proteins in your input (IDs)	matching proteins in your input (labels)
GO:0006119	Oxidative phosphorylation	83	1.16609	top	9.83e-19	ks	10090.ENSMUSP00000000090,10090.ENSMUSP00000000175,10090.ENSMUSP00000004560,10090.ENSMUSP00000013737,10090.ENSMUSP00000014457,10090.ENSMUSP00000014698,10090.ENSMUSP00000015934,10090.ENSMUSP00000016396,10090.ENSMUSP00000021993,10090.ENSMUSP00000022062,10090.ENSMUSP00000022097,10090.ENSMUSP00000022980,10090.ENSMUSP00000023210,10090.ENSMUSP00000023608,10090.ENSMUSP00000023677,10090.ENSMUSP00000024967…	Cox5a,Sdhd,Bid,Ndufs2,Cox6c,Dguok,Surf1,Atp5e,Uqcrb,Sdha,Ndufs6,Ndufb9,Cyc1,Atp5j,Atp5o,Msh2,Sdhaf2,Ndufb8,Atp5b,Atp5a1,Cox8b,Uqcrc1,Ndufs1,Ndufa10,Ndufaf1,Stoml2,Ndufc2,Coq7,Cox6a2,Cox7b,Mecp2,Coq9,Cox4i1,Cox7a2,Lace1,Ndufa7,Cox8a,Ndufv1,Uqcrfs1,Cox6a1,Ndufv3,Atp5k,Uqcrq,Uqcr10,Bdnf,Coa6,Tefm,Cox6b2,Ndufa8,Ndufs8,Cox6b1,Uqcrh,Cox5b,Fxn,mt-Nd2,mt-Co1,mt-Co2,mt-Atp6,mt-Co3,mt-Nd4,mt-Nd5,mt-Cytb,mt…
GO:0002181	Cytoplasmic translation	68	1.22621	top	1.15e-14	ks	10090.ENSMUSP00000000365,10090.ENSMUSP00000004072,10090.ENSMUSP00000004206,10090.ENSMUSP00000008036,10090.ENSMUSP00000017548,10090.ENSMUSP00000018568,10090.ENSMUSP00000019917,10090.ENSMUSP00000020741,10090.ENSMUSP00000022925,10090.ENSMUSP00000022960,10090.ENSMUSP00000023269,10090.ENSMUSP00000023599,10090.ENSMUSP00000023869,10090.ENSMUSP00000025218,10090.ENSMUSP00000025955,10090.ENSMUSP00000026420…	Mcts1,Rpl8,Eif3g,Rplp1,Rpl19,Drg2,Rwdd1,Drg1,Eif3h,Eif3e,Rpl24,Eif4a2,Denr,Etf1,Eif3a,Rps26,Hspa14,Eif3m,Eif3j1,Rpl6,Eif3c,Eif3f,Eif4ebp1,Rpsa,Dhx29,Rps29,Eif3l,Rpl22l1,Rpl10a,Eif3j2,Rps23,Rpl18a,Rps21,Eif2s3x,Eif2d,Eif3k,Rpl26,Rps26-ps1,Rpl17,Gspt1,Rpl15,Rpl36,Rpl29,Zc3h15,Rpl32,Rplp0,Eif2s3y,Rps2,Eif2s2,Eif3d,Eif3b,Rpl11,Eif3i,Mcts2,Rpl38,Rpl18,Rpl30,Rpl9,Gspt2,Rps28,Rpl35a,Rpl39,Rpl22,Eif5,Eif…
GO:0033108	Mitochondrial respiratory chain complex assembly	82	0.950848	top	1.15e-14	ks	10090.ENSMUSP00000000985,10090.ENSMUSP00000002048,10090.ENSMUSP00000002452,10090.ENSMUSP00000002757,10090.ENSMUSP00000011492,10090.ENSMUSP00000014438,10090.ENSMUSP00000015934,10090.ENSMUSP00000016571,10090.ENSMUSP00000017332,10090.ENSMUSP00000021993,10090.ENSMUSP00000022097,10090.ENSMUSP00000022286,10090.ENSMUSP00000022980,10090.ENSMUSP00000023071,10090.ENSMUSP00000023085,10090.ENSMUSP00000023514…	Oxa1l,Taco1,Ndufa11,Cox16,Acad9,Ndufa2,Surf1,Ndufa1,Coa3,Uqcrb,Ndufs6,Ndufs4,Ndufb9,Samm50,Ndufa6,Ndufb4,Cox14,Ndufa5,Ndufaf7,Uqcc2,Timm21,Sdhaf2,Ndufb8,Uqcrc1,Ndufb3,Coa5,Sdhaf4,Bcs1l,Ndufa10,Cox20,Ndufaf1,Ndufaf4,Tmem261,Ndufs5,Tmem126b,Tmem126a,Ndufc2,Ndufab1,Ndufaf5,Ndufb7,Ndufc1,Apopt1,Foxred1,Acn9,Aifm1,Chchd4,Ndufb10,Nubpl,Oma1,Coa4,Cox17,Ttc19,Uqcr10,Fastkd3,Ndufaf6,Cox19,Ndufa8,Ndufaf3,N…
GO:0022900	Electron transport chain	116	0.879791	top	1.45e-12	ks	10090.ENSMUSP00000000090,10090.ENSMUSP00000000175,10090.ENSMUSP00000000828,10090.ENSMUSP00000001027,10090.ENSMUSP00000004560,10090.ENSMUSP00000004729,10090.ENSMUSP00000005493,10090.ENSMUSP00000005651,10090.ENSMUSP00000007012,10090.ENSMUSP00000010007,10090.ENSMUSP00000010348,10090.ENSMUSP00000013737,10090.ENSMUSP00000014457,10090.ENSMUSP00000014698,10090.ENSMUSP00000015256,10090.ENSMUSP00000015484…	Cox5a,Sdhd,Txnrd3,Aox1,Bid,Etfb,Slc1a3,Por,Sod2,Sdhb,Fdx1l,Ndufs2,Cox6c,Dguok,Slc25a13,Cybb,Acadsb,Surf1,Cyba,Slc25a22,Cyb561,Uqcr11,Polg2,Glrx5,Nqo2,Uqcrb,Sdha,Glrx,Ndufs6,Ndufs4,Ndufb9,Cyc1,Gpd1,Ndufa5,Xdh,Sdhaf2,Ndufb8,Cox8b,Uqcrc1,Ndufs1,Ndufb3,Ndufa10,Ptges2,Ndufaf1,Etfdh,Pink1,Sh3bgrl3,Ndufa4,Ndufc2,Coq7,Cox6a2,Cox7b,Mecp2,Coq9,Cox4i1,Cyb5b,Fdx1,Etfa,Cox7a2,Lace1,Wdr93,Ndufa7,Cox10,Cox8a,Ai…
GO:0042773	ATP synthesis coupled electron transport	56	1.13782	top	1.2e-11	ks	10090.ENSMUSP00000000090,10090.ENSMUSP00000000175,10090.ENSMUSP00000004560,10090.ENSMUSP00000013737,10090.ENSMUSP00000014698,10090.ENSMUSP00000021993,10090.ENSMUSP00000022062,10090.ENSMUSP00000022097,10090.ENSMUSP00000022980,10090.ENSMUSP00000023210,10090.ENSMUSP00000025570,10090.ENSMUSP00000026222,10090.ENSMUSP00000026743,10090.ENSMUSP00000027111,10090.ENSMUSP00000027478,10090.ENSMUSP00000028768…	Cox5a,Sdhd,Bid,Ndufs2,Dguok,Uqcrb,Sdha,Ndufs6,Ndufb9,Cyc1,Sdhaf2,Ndufb8,Uqcrc1,Ndufs1,Ndufa10,Ndufaf1,Ndufc2,Coq7,Cox6a2,Mecp2,Coq9,Cox4i1,Lace1,Ndufa7,Ndufv1,Uqcrfs1,Cox6a1,Ndufv3,Uqcrq,Uqcr10,Bdnf,Coa6,Ndufa8,Ndufs8,Uqcrh,Cox5b,mt-Nd2,mt-Co1,mt-Co2,mt-Co3,mt-Nd4,mt-Nd5,mt-Cytb,mt-Nd4l,Proca1,Ndufb6,AI462493,Cox4i2,Dld,Sdhc,Snca,Cox7c,Ndufv2,Mtch2,Cycs,Ndufa12
GO:0050770	Regulation of axonogenesis	196	0.715616	bottom	4.59e-11	ks	10090.ENSMUSP00000000127,10090.ENSMUSP00000000314,10090.ENSMUSP00000000641,10090.ENSMUSP00000000881,10090.ENSMUSP00000001347,10090.ENSMUSP00000001672,10090.ENSMUSP00000002079,10090.ENSMUSP00000002487,10090.ENSMUSP00000003152,10090.ENSMUSP00000004036,10090.ENSMUSP00000004326,10090.ENSMUSP00000004910,10090.ENSMUSP00000004920,10090.ENSMUSP00000005019,10090.ENSMUSP00000005066,10090.ENSMUSP00000006112…	Wnt3,Cdh4,Sema4f,Bcl11a,Rnd2,Ifrd1,Plxnb3,Braf,Stk11,Efnb3,Plxna3,Eif2b2,Ulk2,Crabp2,Map2k1,Ephb3,Kiaa0319,Pten,Limk1,Gdi1,Xk,Plxnd1,Srf,Trpv2,Ndel1,Sema6a,Rab21,Dbnl,Pafah1b1,Sema4d,Dbn1,Fezf2,Zswim8,Dpysl2,Nefm,Nefl,Gsk3b,Hcls1,Chodl,Robo1,Twf2,Ache,Tnfrsf12a,Cdh2,Slit1,Sema4g,Nrp1,Epha4,Stk25,Plxna2,Vim,Olfm1,Grin1,Anapc2,Lrp4,Shox2,Efna1,Sema4a,Epha7,Sema3c,Sema3a,Cdk5,Draxin,Sema3d,Rufy3,Ulk…
GO:0021953	Central nervous system neuron differentiation	181	0.690465	bottom	6.53e-11	ks	10090.ENSMUSP00000000127,10090.ENSMUSP00000001536,10090.ENSMUSP00000001562,10090.ENSMUSP00000001812,10090.ENSMUSP00000002708,10090.ENSMUSP00000003318,10090.ENSMUSP00000003461,10090.ENSMUSP00000004326,10090.ENSMUSP00000004389,10090.ENSMUSP00000006112,10090.ENSMUSP00000006293,10090.ENSMUSP00000007130,10090.ENSMUSP00000010941,10090.ENSMUSP00000013807,10090.ENSMUSP00000015197,10090.ENSMUSP00000016897…	Wnt3,Nkx2-1,Tulp3,Smo,Shh,Dvl3,Ogdh,Plxna3,Grcc10,Ephb3,Crkl,Ctnnb1,Wnt2,Pten,Gata2,Ttll1,Crk,Rac3,Wnt9b,Lhx1,Ndel1,Ubb,Nr2e1,Ascl1,Btg2,Pafah1b1,Id4,Ptch1,Drd1a,Agtpbp1,Otp,Fezf2,Robo1,Faim2,Dlx2,Hsp90ab1,Csf1r,Gnaq,Ighmbp2,Scyl1,Bhlhe22,Hprt,Nrp1,Epha4,Gigyf2,Cln8,Scyl3,Lmx1a,Nr4a2,Chrnb2,Neurog2,Dclk2,Gba2,Sema3a,Chd5,Cdk5,Draxin,Gabrb1,Ulk1,Uncx,Lhx5,Npy,Mtpn,Wnt7a,Atg7,Ophn1,Cbln1,Sall1,Rora…
GO:0042775	Mitochondrial atp synthesis coupled electron transport	50	1.11122	top	2.62e-10	ks	10090.ENSMUSP00000000090,10090.ENSMUSP00000000175,10090.ENSMUSP00000004560,10090.ENSMUSP00000013737,10090.ENSMUSP00000014698,10090.ENSMUSP00000021993,10090.ENSMUSP00000022062,10090.ENSMUSP00000022097,10090.ENSMUSP00000022980,10090.ENSMUSP00000023210,10090.ENSMUSP00000025570,10090.ENSMUSP00000026222,10090.ENSMUSP00000026743,10090.ENSMUSP00000027478,10090.ENSMUSP00000028768,10090.ENSMUSP00000032882…	Cox5a,Sdhd,Bid,Ndufs2,Dguok,Uqcrb,Sdha,Ndufs6,Ndufb9,Cyc1,Sdhaf2,Ndufb8,Uqcrc1,Ndufa10,Ndufaf1,Ndufc2,Coq7,Cox6a2,Mecp2,Coq9,Cox4i1,Lace1,Ndufa7,Ndufv1,Uqcrfs1,Cox6a1,Ndufv3,Uqcrq,Uqcr10,Bdnf,Ndufa8,Ndufs8,Uqcrh,Cox5b,mt-Nd2,mt-Co1,mt-Co3,mt-Cytb,Proca1,Ndufb6,AI462493,Cox4i2,Dld,Sdhc,Snca,Cox7c,Ndufv2,Mtch2,Cycs,Ndufa12
GO:0007156	Homophilic cell adhesion via plasma membrane adhesion molecules	88	1.17609	bottom	3.63e-10	ks	10090.ENSMUSP00000000312,10090.ENSMUSP00000000314,10090.ENSMUSP00000002011,10090.ENSMUSP00000002079,10090.ENSMUSP00000006578,10090.ENSMUSP00000008297,10090.ENSMUSP00000016172,10090.ENSMUSP00000020939,10090.ENSMUSP00000022242,10090.ENSMUSP00000022337,10090.ENSMUSP00000023334,10090.ENSMUSP00000023478,10090.ENSMUSP00000023600,10090.ENSMUSP00000024238,10090.ENSMUSP00000025166,10090.ENSMUSP00000025311…	Cdh1,Cdh4,Esam,Plxnb3,Pvrl4,Clstn3,Celsr1,Nrcam,Emb,Cdhr1,Pvrl3,Igsf11,Robo1,Celsr3,Cdh2,Pcdh12,Cdh9,Ret,Cdh5,Cdh15,Pvrl1,Dscaml1,Clstn2,Pik3cb,Clstn1,Cdh6,Nexn,Sdk2,Pcdh18,Ptprf,Pcdha1,Cdh10,Dsc2,Cdhr2,Pcdh8,Ptprm,Igsf21,Plxnb2,Cdh20,Pcdhb18,Pcdhb14,Pcdhb8,Pcdh20,Dsg1c,Prtg,Dscam,Dsg2,Pcdhb6,Amigo2,Fat4,Cdh24,Cdh22,Fat2,Bsg,Hmcn1,Cdh12,Cdh11,Pvrl2,Dchs1,Cdh3,Pecam1,Fat3,Nptn,Sdk1,Cadm1,Cntn6,Cel…
GO:0034329	Cell junction assembly	200	0.674677	bottom	6.13e-10	ks	10090.ENSMUSP00000000312,10090.ENSMUSP00000000314,10090.ENSMUSP00000000500,10090.ENSMUSP00000000572,10090.ENSMUSP00000001279,10090.ENSMUSP00000001319,10090.ENSMUSP00000001592,10090.ENSMUSP00000002011,10090.ENSMUSP00000002303,10090.ENSMUSP00000005234,10090.ENSMUSP00000005406,10090.ENSMUSP00000006293,10090.ENSMUSP00000007130,10090.ENSMUSP00000007797,10090.ENSMUSP00000007959,10090.ENSMUSP00000008297…	Cdh1,Cdh4,Pdgfb,Gabra2,Lsr,Efnb2,Jup,Esam,Rhoc,Wdr1,App,Crkl,Ctnnb1,Gabrb2,Rhoa,Clstn3,Pten,Plxnd1,Srf,Vmp1,Pmp22,Gabra1,Dbnl,Itgb3,Actn1,Marveld2,Vcl,Mtdh,Itga5,Cldn1,Pak2,Ache,Cdh2,Arl2,Cdh9,Farp1,Smad7,Rab29,Lamc1,Itgav,Lrp4,Src,Hipk1,Sdcbp,Tln1,Pclo,Cdk5,Dvl1,Fscn1,Add2,Cd9,Fgf13,Ophn1,Arhgap6,Mecp2,Gpm6a,Dlc1,Vps35,Cdh5,Cdh15,Gnpat,Jam3,Bsn,Ntng2,Gjb6,Rhod,Myo6,Cdh6,Gabrb3,Sdk2,Pkn2,Micall2,…
GO:0035725	Sodium ion transmembrane transport	93	1.04651	bottom	1.18e-09	ks	10090.ENSMUSP00000000201,10090.ENSMUSP00000000809,10090.ENSMUSP00000003468,10090.ENSMUSP00000005490,10090.ENSMUSP00000005493,10090.ENSMUSP00000005692,10090.ENSMUSP00000006991,10090.ENSMUSP00000021045,10090.ENSMUSP00000021161,10090.ENSMUSP00000022100,10090.ENSMUSP00000023099,10090.ENSMUSP00000023758,10090.ENSMUSP00000023776,10090.ENSMUSP00000024595,10090.ENSMUSP00000025875,10090.ENSMUSP00000026084…	Nalcn,Slc5a5,Grik5,Slc1a6,Slc1a3,Atp4a,Hcn1,Asic2,Slc13a5,Slc6a3,Slc38a2,Asic1,Slc4a8,Slc22a3,Slc1a1,Slc18a2,Slc9a4,Atp1b1,Scn2a1,Slc23a2,Slc20a1,Slc13a3,Hcn3,Slc6a9,Mfsd2a,Slc9a1,Grik3,Slc10a4,Slc6a6,Slc6a12,Slc6a11,Slc6a1,Slc5a11,Slc9a9,Slc6a8,Hcn4,Atp1b3,Atp1a1,Trpm4,Tpcn1,Slc9a8,Slc10a3,Asic4,Pkd2l1,Kcnk1,Atp1b2,Scn3b,Cpox,Slc4a7,Slc9b2,Scn4b,Slc24a5,Slc8b1,Slc20a2,Slc6a13,Ano6,Grik1,Slc9a7,S…
GO:0051056	Regulation of small gtpase mediated signal transduction	195	0.630486	bottom	2.67e-09	ks	10090.ENSMUSP00000000122,10090.ENSMUSP00000001125,10090.ENSMUSP00000001548,10090.ENSMUSP00000001569,10090.ENSMUSP00000004684,10090.ENSMUSP00000005066,10090.ENSMUSP00000005188,10090.ENSMUSP00000007800,10090.ENSMUSP00000009774,10090.ENSMUSP00000014743,10090.ENSMUSP00000017276,10090.ENSMUSP00000017610,10090.ENSMUSP00000017920,10090.ENSMUSP00000019611,10090.ENSMUSP00000019999,10090.ENSMUSP00000022182…	Ngfr,Kctd10,Itga3,Flot1,Arhgef18,Map2k1,Sh2b2,Arpp19,Ppp2cb,Csf1,Cyth1,Timp2,Crk,Arhgef25,Arfgef3,F2rl2,Fgf10,Spry2,Bcl6,Rabl3,Robo1,Cd2ap,Arhgap28,Mapre2,Cdh2,Spry4,Pdgfrb,Shoc2,Arhgap19,Rabgef1,Hras,Eps8l2,Nrp1,Abl2,Myoc,Notch1,Arfgap1,Src,Arhgef2,Ntrk1,Abca1,Murc,Stmn1,Rasal1,Arhgdib,Kras,Kctd13,Ophn1,Dlc1,Apoa1,Kank2,Bnip2,Rasgrf1,Rasa2,Arap3,Scai,Git1,Fbxo8,Rasa4,Iqsec3,Arhgap44,Mmd2,Fam65a,…
GO:0032981	Mitochondrial respiratory chain complex i assembly	46	1.04156	top	3.74e-09	ks	10090.ENSMUSP00000000985,10090.ENSMUSP00000002452,10090.ENSMUSP00000011492,10090.ENSMUSP00000014438,10090.ENSMUSP00000016571,10090.ENSMUSP00000022097,10090.ENSMUSP00000022286,10090.ENSMUSP00000022980,10090.ENSMUSP00000023085,10090.ENSMUSP00000023514,10090.ENSMUSP00000023851,10090.ENSMUSP00000024887,10090.ENSMUSP00000025547,10090.ENSMUSP00000026222,10090.ENSMUSP00000027193,10090.ENSMUSP00000027358…	Oxa1l,Ndufa11,Acad9,Ndufa2,Ndufa1,Ndufs6,Ndufs4,Ndufb9,Ndufa6,Ndufb4,Ndufa5,Ndufaf7,Timm21,Ndufb8,Ndufb3,Bcs1l,Ndufa10,Ndufaf1,Ndufaf4,Tmem261,Ndufs5,Tmem126b,Tmem126a,Ndufc2,Ndufab1,Ndufaf5,Ndufb7,Ndufc1,Foxred1,Aifm1,Ndufb10,Nubpl,Ndufaf6,Ndufa8,Ndufaf3,Ndufs8,Ndufa3,Atp5sl,Ndufa9,Ndufb6,Ndufs7,Ndufaf8,Ndufa13,Ndufb11,Ndufb2,Ndufb5
GO:0022904	Respiratory electron transport chain	78	0.90292	top	4.14e-09	ks	10090.ENSMUSP00000000090,10090.ENSMUSP00000000175,10090.ENSMUSP00000004560,10090.ENSMUSP00000005493,10090.ENSMUSP00000007012,10090.ENSMUSP00000010007,10090.ENSMUSP00000013737,10090.ENSMUSP00000014698,10090.ENSMUSP00000015256,10090.ENSMUSP00000019226,10090.ENSMUSP00000021060,10090.ENSMUSP00000021993,10090.ENSMUSP00000022062,10090.ENSMUSP00000022097,10090.ENSMUSP00000022286,10090.ENSMUSP00000022980…	Cox5a,Sdhd,Bid,Slc1a3,Sod2,Sdhb,Ndufs2,Dguok,Slc25a13,Slc25a22,Polg2,Uqcrb,Sdha,Ndufs6,Ndufs4,Ndufb9,Cyc1,Gpd1,Ndufa5,Sdhaf2,Ndufb8,Uqcrc1,Ndufs1,Ndufa10,Ndufaf1,Etfdh,Pink1,Ndufc2,Coq7,Cox6a2,Mecp2,Coq9,Cox4i1,Lace1,Ndufa7,Aifm1,Ndufv1,Mybbp1a,Uqcrfs1,Cox6a1,Ndufv3,Uqcrq,Uqcr10,Bdnf,Coa6,Ndufa8,Ndufs8,Uqcrh,Aifm2,Cox5b,mt-Nd2,mt-Co1,mt-Co2,mt-Co3,mt-Nd4,mt-Nd5,mt-Cytb,mt-Nd4l,Proca1,Ndufb6,AI462…
GO:0051963	Regulation of synapse assembly	116	0.847095	bottom	9.45e-09	ks	10090.ENSMUSP00000005406,10090.ENSMUSP00000006112,10090.ENSMUSP00000006559,10090.ENSMUSP00000008297,10090.ENSMUSP00000021045,10090.ENSMUSP00000021900,10090.ENSMUSP00000023057,10090.ENSMUSP00000023507,10090.ENSMUSP00000025993,10090.ENSMUSP00000026635,10090.ENSMUSP00000026670,10090.ENSMUSP00000028335,10090.ENSMUSP00000028764,10090.ENSMUSP00000029562,10090.ENSMUSP00000029623,10090.ENSMUSP00000029700…	App,Ephb3,Tpbg,Clstn3,Asic2,Sema4d,Nptxr,Gsk3b,Slit1,Farp1,Nptx1,Grin1,Oxt,Chrnb2,Tlr2,Sema4a,Ntrk1,Pdlim5,Epha7,Wnt7a,Gpc4,Cbln1,Vstm5,Pvrl1,Clstn2,Ephb1,Ntng2,Six4,Clstn1,Lrrn1,Lrfn3,Ntrk3,Slitrk5,Lrrn3,Bai1,Eef2k,Setd5,Eif4g1,Oxtr,Lrfn5,Nlgn2,Lrrc4b,Flrt3,Arf6,Pik3r1,Bdnf,Lingo4,Fzd1,Six1,Amigo2,Sipa1l1,Ghsr,Lrrc24,Flrt2,Prkca,Ptprs,Slitrk4,Wnt5a,Nlgn3,Bhlhb9,Lingo2,Nlgn1,Efna5,Slitrk6,Ntrk2,M…
GO:0046034	ATP metabolic process	164	0.554034	top	1.82e-08	ks	10090.ENSMUSP00000000090,10090.ENSMUSP00000000175,10090.ENSMUSP00000000642,10090.ENSMUSP00000002678,10090.ENSMUSP00000003461,10090.ENSMUSP00000004378,10090.ENSMUSP00000004560,10090.ENSMUSP00000005829,10090.ENSMUSP00000006103,10090.ENSMUSP00000006435,10090.ENSMUSP00000011896,10090.ENSMUSP00000013737,10090.ENSMUSP00000014457,10090.ENSMUSP00000014698,10090.ENSMUSP00000015256,10090.ENSMUSP00000015501…	Cox5a,Sdhd,Hk2,Tgfb1,Ogdh,Eno2,Bid,Ampd3,Ctns,Atp6v1b2,Pgam1,Ndufs2,Cox6c,Dguok,Slc25a13,Clpx,Hspa8,Surf1,Atp5e,Atp5g3,Myh8,Hkdc1,Pfkl,Pgam2,Galk1,Atp5s,Uqcrb,Sdha,Ndufs6,Parg,Ndufb9,Cyc1,Atp5j,Atp5o,Msh2,Sdhaf2,Ak3,Bad,Ndufb8,Adpgk,Atp5b,Atp5a1,Cox8b,Uqcrc1,Nudt5,Fam20c,Ndufs1,Ndufa10,Parp1,Atp1b1,Kif5c,Slc25a25,Ola1,Ndufaf1,Aldob,Vcp,Stoml2,Ak2,Nmnat1,Khk,Ndufc2,Coq7,Cox6a2,Cox7b,Mecp2,Coq9,Cox…
GO:0098742	Cell-cell adhesion via plasma-membrane adhesion molecules	155	0.778223	bottom	1.82e-08	ks	10090.ENSMUSP00000000312,10090.ENSMUSP00000000314,10090.ENSMUSP00000002011,10090.ENSMUSP00000002079,10090.ENSMUSP00000006578,10090.ENSMUSP00000008297,10090.ENSMUSP00000012161,10090.ENSMUSP00000013633,10090.ENSMUSP00000016172,10090.ENSMUSP00000019962,10090.ENSMUSP00000020939,10090.ENSMUSP00000022242,10090.ENSMUSP00000022337,10090.ENSMUSP00000023128,10090.ENSMUSP00000023154,10090.ENSMUSP00000023312…	Cdh1,Cdh4,Esam,Plxnb3,Pvrl4,Clstn3,Scarf2,Fgfrl1,Celsr1,Cd164,Nrcam,Emb,Cdhr1,Itga5,Cldn1,Alcam,Pvrl3,Igsf11,Cxadr,Robo1,Celsr3,Cdh2,Pcdh12,Cdh9,Ric8,Mmp24,Vcam1,Sparcl1,Ret,Gpc4,Cbln1,Cdh5,Cdh15,Pvrl1,Dscaml1,Mcam,Clstn2,Pik3cb,Ntng2,Clstn1,Cdh6,Nexn,Lrfn3,Sdk2,Atp2c1,Pcdh18,Ptprf,Pcdha1,Cldn22,Cldn5,Cldn11,Cdh10,Dsc2,Cdhr2,Tgfb2,Pcdh8,Ptprm,Igsf21,Cldn23,Lrfn5,Plxnb2,Tenm2,Cdh20,Pcdhb18,Lrrc4b,…
GO:0045333	Cellular respiration	120	0.709128	top	2.26e-08	ks	10090.ENSMUSP00000000090,10090.ENSMUSP00000000175,10090.ENSMUSP00000000985,10090.ENSMUSP00000003461,10090.ENSMUSP00000004560,10090.ENSMUSP00000005493,10090.ENSMUSP00000005826,10090.ENSMUSP00000007012,10090.ENSMUSP00000010007,10090.ENSMUSP00000013737,10090.ENSMUSP00000014698,10090.ENSMUSP00000015256,10090.ENSMUSP00000019226,10090.ENSMUSP00000019323,10090.ENSMUSP00000021060,10090.ENSMUSP00000021993…	Cox5a,Sdhd,Oxa1l,Ogdh,Bid,Slc1a3,Cs,Sod2,Sdhb,Ndufs2,Dguok,Slc25a13,Slc25a22,Mdh2,Polg2,Uqcrb,Sdha,Ndufs6,Pdhb,Ndufs4,Ndufb9,Adsl,Aco2,Cyc1,Gpd1,Ndufa5,Nfatc4,Sdhaf2,Ndufb8,Bloc1s1,Sirt3,Uqcrc1,Ndufs1,Coq10b,Sdhaf4,Ndufa10,Fh1,Slc25a25,Cat,Ndufaf1,Etfdh,Nr4a3,Pink1,Ndufc2,Coq7,Cox6a2,Bax,Pdha1,Mecp2,Coq9,Cox4i1,Dlat,Ireb2,Lace1,Ndufa7,Cox10,Aifm1,Ndufv1,Mybbp1a,Uqcrfs1,Cox6a1,Ndufv3,Uqcrq,Uqcr10,…
GO:0050806	Positive regulation of synaptic transmission	176	0.719715	bottom	3.25e-08	ks	10090.ENSMUSP00000000122,10090.ENSMUSP00000000199,10090.ENSMUSP00000001569,10090.ENSMUSP00000002487,10090.ENSMUSP00000002848,10090.ENSMUSP00000003442,10090.ENSMUSP00000003568,10090.ENSMUSP00000005233,10090.ENSMUSP00000005406,10090.ENSMUSP00000005493,10090.ENSMUSP00000005509,10090.ENSMUSP00000007803,10090.ENSMUSP00000008297,10090.ENSMUSP00000010038,10090.ENSMUSP00000013807,10090.ENSMUSP00000015620…	Ngfr,Ncs1,Flot1,Braf,Grin2d,Cacnb3,Crhr2,Eif2ak4,App,Slc1a3,Stx1a,Bcl2l1,Clstn3,Snap47,Pten,Prrt1,Mpp2,Dlg4,Nr2e1,Egfr,Adcy1,Vamp2,Lgmn,Tshz3,Ror2,Drd1a,Dbn1,Plk2,Adcy8,Igsf11,Gsk3b,Slc4a8,Nfatc4,Kif5b,Adrbk1,Baiap2,Gria4,Serpine2,Rgs4,Grin1,Snap25,Oxt,Car2,Ntsr1,Mme,Chrnb2,Ntrk1,Unc13a,Pink1,Cdk5,Prkcz,Dvl1,Tacr1,Wnt7a,Chrna7,Kctd13,Stx4a,Ptpn5,Cckbr,Mecp2,Clstn2,Ptgs2,Clstn1,Cacna1b,Itpr3,Hnrnp…
GO:1901888	Regulation of cell junction assembly	199	0.627695	bottom	4.67e-08	ks	10090.ENSMUSP00000000542,10090.ENSMUSP00000001569,10090.ENSMUSP00000001963,10090.ENSMUSP00000003612,10090.ENSMUSP00000004646,10090.ENSMUSP00000005406,10090.ENSMUSP00000005606,10090.ENSMUSP00000006112,10090.ENSMUSP00000006559,10090.ENSMUSP00000006614,10090.ENSMUSP00000007799,10090.ENSMUSP00000008297,10090.ENSMUSP00000013807,10090.ENSMUSP00000017153,10090.ENSMUSP00000020078,10090.ENSMUSP00000020568…	Acvrl1,Flot1,Ace,Dusp3,Coro1c,App,Prkaca,Ephb3,Tpbg,Epha2,Cav1,Clstn3,Pten,Sdc4,Lims1,Wdpcp,Rock2,Asic2,Prkch,Sema4d,Vcl,Nptxr,Cldn1,Snai2,Gsk3b,Slit1,Farp1,Nptx1,Nrp1,Ppm1f,Myoc,Grin1,Oxt,Nphp1,Src,Chrnb2,Tlr2,Sema4a,Ntrk1,Pdlim5,Epha7,Wnt7a,Gpc4,Arhgap6,Dlc1,Ikbkb,Cbln1,Vstm5,Pvrl1,Smad3,Clstn2,Ephb1,Ntng2,Col16a1,Rhod,Six4,Wnt4,S100a10,Clstn1,Lrrn1,Lrfn3,Ntrk3,Slitrk5,F11r,Cldn5,Lrrn3,Lrp1,Fam…
GO:0006814	Sodium ion transport	112	0.848261	bottom	1.63e-07	ks	10090.ENSMUSP00000000201,10090.ENSMUSP00000000809,10090.ENSMUSP00000003468,10090.ENSMUSP00000005490,10090.ENSMUSP00000005493,10090.ENSMUSP00000005692,10090.ENSMUSP00000006991,10090.ENSMUSP00000019044,10090.ENSMUSP00000020102,10090.ENSMUSP00000020586,10090.ENSMUSP00000021045,10090.ENSMUSP00000021077,10090.ENSMUSP00000021161,10090.ENSMUSP00000022100,10090.ENSMUSP00000023099,10090.ENSMUSP00000023101…	Nalcn,Slc5a5,Grik5,Slc1a6,Slc1a3,Atp4a,Hcn1,Slc22a5,Slc17a8,Slc22a4,Asic2,Slc9a3r1,Slc13a5,Slc6a3,Slc38a2,Slc38a4,Asic1,Slc4a8,Slc22a3,Slc1a1,Slc18a2,Slc9a4,Atp1b1,Scn2a1,Commd9,Slc23a2,Slc20a1,Slc13a3,Hcn3,Slc6a9,Mfsd2a,Slc9a1,Grik3,Slc10a4,Slc6a6,Slc6a12,Slc6a11,Slc6a1,Slc17a6,Slc5a11,Chp2,Slc9a9,Fgf13,Slc6a8,Slc10a7,Hcn4,Atp1b3,Fxyd2,Slc38a7,Atp1a1,Trpm4,Tpcn1,Slc9a8,Slc10a3,Asic4,Pkd2l1,Kcnk1…
GO:0046777	Protein autophosphorylation	179	0.532405	bottom	2.17e-07	ks	10090.ENSMUSP00000000129,10090.ENSMUSP00000000544,10090.ENSMUSP00000001059,10090.ENSMUSP00000002044,10090.ENSMUSP00000002765,10090.ENSMUSP00000003152,10090.ENSMUSP00000003313,10090.ENSMUSP00000003370,10090.ENSMUSP00000003433,10090.ENSMUSP00000004156,10090.ENSMUSP00000004920,10090.ENSMUSP00000004990,10090.ENSMUSP00000005233,10090.ENSMUSP00000005606,10090.ENSMUSP00000005671,10090.ENSMUSP00000005705…	Fer,Acvr1b,Ern1,Map3k3,Prkd1,Stk11,Grk5,Hck,Mknk2,Map3k11,Ulk2,Mapk14,Eif2ak4,Prkaca,Igf1r,Trim28,Kit,Ephb3,Tgfbr1,Cad,Hspa8,Mapkapk2,Stk4,Mknk1,Egfr,Irak3,Flt4,Nme2,Vrk1,Pak2,Gsk3b,Map3k12,Chd1,Pim1,Sik1,Eif2ak2,Hspa9,Pdgfrb,Csf1r,Stk17b,Zap70,Stk16,Epha4,Pask,Stk25,Uhmk1,Tyro3,Src,Insrr,Ntrk1,Epha8,Pink1,Cdk5,Mapkapk5,Ulk1,Flt1,Trim24,Smg1,Pak1,Mst4,Pim2,Btk,Irak1,Eif2ak3,Csk,Clk1,Csnk1g1,Atr,E…
GO:0007416	Synapse assembly	78	0.913012	bottom	3.92e-07	ks	10090.ENSMUSP00000000312,10090.ENSMUSP00000000500,10090.ENSMUSP00000000572,10090.ENSMUSP00000001319,10090.ENSMUSP00000005406,10090.ENSMUSP00000006293,10090.ENSMUSP00000007797,10090.ENSMUSP00000008297,10090.ENSMUSP00000013807,10090.ENSMUSP00000015511,10090.ENSMUSP00000020707,10090.ENSMUSP00000020769,10090.ENSMUSP00000024099,10090.ENSMUSP00000025166,10090.ENSMUSP00000026432,10090.ENSMUSP00000026635…	Cdh1,Pdgfb,Gabra2,Efnb2,App,Crkl,Gabrb2,Clstn3,Pten,Plxnd1,Gabra1,Dbnl,Ache,Cdh2,Cdh9,Farp1,Rab29,Lrp4,Sdcbp,Pclo,Cdk5,Dvl1,Add2,Fgf13,Mecp2,Gpm6a,Vps35,Gnpat,Bsn,Ntng2,Myo6,Gabrb3,Sdk2,Fbxo45,Lgi2,Efnb1,Plxnb2,Nlgn2,Slc25a46,Flrt3,Dscam,Bdnf,Lrrc4,Npas4,Gabrg2,Dnm3,Nlgn3,Fzd5,Map1b,Plxnb1,Nlgn1,Drd2,Slitrk6,Nptn,Sdk1,Cadm1,Cbln4,Magi2,Grid2,Slitrk1,Mapt,Ptprd,Lrrtm3,Ephb2,Shank2,Shank1,Shank3,Nr…
GO:0098693	Regulation of synaptic vesicle cycle	145	0.647161	bottom	4.25e-07	ks	10090.ENSMUSP00000000199,10090.ENSMUSP00000000275,10090.ENSMUSP00000002487,10090.ENSMUSP00000003268,10090.ENSMUSP00000003468,10090.ENSMUSP00000005509,10090.ENSMUSP00000006181,10090.ENSMUSP00000007216,10090.ENSMUSP00000007803,10090.ENSMUSP00000013807,10090.ENSMUSP00000017276,10090.ENSMUSP00000017975,10090.ENSMUSP00000018644,10090.ENSMUSP00000018710,10090.ENSMUSP00000019514,10090.ENSMUSP00000019577…	Ncs1,Glra3,Braf,Sh3gl1,Grik5,Stx1a,Napa,Ap2m1,Bcl2l1,Pten,Cyth1,Rab5a,Adora2b,Slc2a4,Calm3,Gipc1,Adcy1,Vamp2,Drd1a,Htr1a,Snap29,Gsk3b,Slc4a8,Syt4,Cdh2,Apba1,Prkar1b,Cplx2,Tor1a,Napb,P2ry1,Ppfia2,Chrnb2,Unc13a,Cdk5,Dvl1,Slc10a4,Atp2a2,Wnt7a,Vamp1,Cyfip1,Apba2,Chrna7,Cask,Pls3,Chrna6,Bace1,Chrna3,Cspg5,Bsn,Scamp5,Myo6,Adra2a,P2ry2,Vps18,Git1,Cacna1b,Cplx1,Nrn1,Rab3gap1,Rims4,Cplx3,Htr2a,Rims2,Pical…
GO:0046578	Regulation of ras protein signal transduction	164	0.605215	bottom	4.71e-07	ks	10090.ENSMUSP00000000122,10090.ENSMUSP00000001125,10090.ENSMUSP00000001548,10090.ENSMUSP00000001569,10090.ENSMUSP00000004684,10090.ENSMUSP00000005066,10090.ENSMUSP00000005188,10090.ENSMUSP00000007800,10090.ENSMUSP00000009774,10090.ENSMUSP00000014743,10090.ENSMUSP00000017276,10090.ENSMUSP00000017610,10090.ENSMUSP00000017920,10090.ENSMUSP00000019611,10090.ENSMUSP00000019999,10090.ENSMUSP00000022182…	Ngfr,Kctd10,Itga3,Flot1,Arhgef18,Map2k1,Sh2b2,Arpp19,Ppp2cb,Csf1,Cyth1,Timp2,Crk,Arhgef25,Arfgef3,F2rl2,Fgf10,Spry2,Bcl6,Rabl3,Robo1,Mapre2,Cdh2,Spry4,Pdgfrb,Shoc2,Rabgef1,Hras,Eps8l2,Nrp1,Abl2,Myoc,Notch1,Arfgap1,Arhgef2,Ntrk1,Abca1,Murc,Stmn1,Rasal1,Arhgdib,Kras,Kctd13,Ophn1,Dlc1,Apoa1,Kank2,Rasgrf1,Rasa2,Arap3,Scai,Git1,Fbxo8,Rasa4,Iqsec3,Arhgap44,Mmd2,Fam65a,Trim67,Rgl2,Cbl,F11r,Rab3gap1,Lpar…
GO:0031644	Regulation of nervous system process	159	0.716284	bottom	6.59e-07	ks	10090.ENSMUSP00000000122,10090.ENSMUSP00000002100,10090.ENSMUSP00000002848,10090.ENSMUSP00000003268,10090.ENSMUSP00000003442,10090.ENSMUSP00000004076,10090.ENSMUSP00000005406,10090.ENSMUSP00000005509,10090.ENSMUSP00000009617,10090.ENSMUSP00000013807,10090.ENSMUSP00000015667,10090.ENSMUSP00000016143,10090.ENSMUSP00000018700,10090.ENSMUSP00000019290,10090.ENSMUSP00000019906,10090.ENSMUSP00000020323…	Ngfr,Tmem25,Grin2d,Sh3gl1,Cacnb3,Grm3,App,Stx1a,Kcnc4,Pten,Ctss,Wasf3,Dlg4,Cacng2,Vip,Avpr1a,Rock2,Cacng4,Edn1,Dbn1,Tppp,Cartpt,Nptxr,Tymp,Igsf11,Gsk3b,Npff,Tnfrsf21,Adrbk1,Cnih2,Baiap2,Eif4a3,Nptx1,Oprk1,Rgs4,Grin1,P2rx3,Oxt,Il1a,Fabp5,Ntsr1,Src,Npy2r,Tnfrsf1b,Slc9a1,Hgf,Nos3,Prkcz,Dvl1,Wnt7a,Dmpk,Chrna7,Ctsc,Calca,Itgax,Cckbr,Cbln1,Eif2ak3,Mtmr2,Chrnb4,Cck,Trf,Avp,Grm1,Fam173b,Syne1,Sox10,Fig4,…
GO:0099003	Vesicle-mediated transport in synapse	130	0.62407	bottom	7.54e-07	ks	10090.ENSMUSP00000000219,10090.ENSMUSP00000002603,10090.ENSMUSP00000003121,10090.ENSMUSP00000003268,10090.ENSMUSP00000003345,10090.ENSMUSP00000003961,10090.ENSMUSP00000004430,10090.ENSMUSP00000005509,10090.ENSMUSP00000005606,10090.ENSMUSP00000006181,10090.ENSMUSP00000007130,10090.ENSMUSP00000007216,10090.ENSMUSP00000007803,10090.ENSMUSP00000009538,10090.ENSMUSP00000010038,10090.ENSMUSP00000017975…	Th,Scrib,Rab8a,Sh3gl1,Amph,Ppfia3,Clcn3,Stx1a,Prkaca,Napa,Ctnnb1,Ap2m1,Bcl2l1,Syn2,Snap47,Rab5a,Cadps2,Ap2b1,Slc17a8,Ap3d1,Canx,Doc2b,Vamp2,Ap3b1,Snap29,Bin1,Slc18a2,Cplx2,Snap25,Napb,Syt10,Unc13a,Sh3gl2,Pclo,Cdk5,Nsg1,Stx2,Vamp1,Slc17a6,Sh3gl3,Stx4a,Ophn1,Vps35,Myo6,Slc32a1,Clstn1,Sv2a,Cplx1,Brsk1,Fcho2,Sncb,Syde1,Pacsin1,Dnajc6,Rims4,Grn,Cplx3,Rims2,Picalm,Lrrk2,Itsn2,Nlgn2,Ston2,Syt12,Arf6,Kia…
GO:0099504	Synaptic vesicle cycle	118	0.666328	bottom	9.99e-07	ks	10090.ENSMUSP00000000219,10090.ENSMUSP00000002603,10090.ENSMUSP00000003268,10090.ENSMUSP00000003345,10090.ENSMUSP00000003961,10090.ENSMUSP00000004430,10090.ENSMUSP00000005509,10090.ENSMUSP00000005606,10090.ENSMUSP00000006181,10090.ENSMUSP00000007130,10090.ENSMUSP00000007216,10090.ENSMUSP00000007803,10090.ENSMUSP00000009538,10090.ENSMUSP00000010038,10090.ENSMUSP00000017975,10090.ENSMUSP00000018122…	Th,Scrib,Sh3gl1,Amph,Ppfia3,Clcn3,Stx1a,Prkaca,Napa,Ctnnb1,Ap2m1,Bcl2l1,Syn2,Snap47,Rab5a,Cadps2,Slc17a8,Ap3d1,Canx,Doc2b,Vamp2,Ap3b1,Snap29,Bin1,Slc18a2,Cplx2,Snap25,Napb,Syt10,Unc13a,Sh3gl2,Pclo,Cdk5,Stx2,Vamp1,Slc17a6,Sh3gl3,Stx4a,Ophn1,Slc32a1,Sv2a,Cplx1,Brsk1,Fcho2,Sncb,Syde1,Pacsin1,Dnajc6,Rims4,Grn,Cplx3,Rims2,Picalm,Lrrk2,Itsn2,Nlgn2,Ston2,Syt12,Arf6,Kiaa1107,Cd24a,Kiaa1109,Dnm3,Cadps,Nlg…
GO:0006836	Neurotransmitter transport	112	0.751631	bottom	1.6e-06	ks	10090.ENSMUSP00000000219,10090.ENSMUSP00000000572,10090.ENSMUSP00000002603,10090.ENSMUSP00000003961,10090.ENSMUSP00000003971,10090.ENSMUSP00000005490,10090.ENSMUSP00000005509,10090.ENSMUSP00000005606,10090.ENSMUSP00000006181,10090.ENSMUSP00000007236,10090.ENSMUSP00000009538,10090.ENSMUSP00000010038,10090.ENSMUSP00000018122,10090.ENSMUSP00000020057,10090.ENSMUSP00000020102,10090.ENSMUSP00000021209…	Th,Gabra2,Scrib,Ppfia3,Lin7b,Slc1a6,Stx1a,Prkaca,Napa,Syngr3,Syn2,Snap47,Cadps2,Lin7a,Slc17a8,Doc2b,Vamp2,Slc6a3,Snap29,Slc22a3,Syt4,Slc6a7,Doc2g,Slc29a2,Slc18a2,Cplx2,Cln8,Lin7c,Snap25,Syt10,Unc13a,Slc6a9,Ppt1,Pclo,Park7,Dvl1,Stx2,Wnt7a,Slc6a11,Slc6a1,Vamp1,Slc17a6,Pak1,Stx4a,Slc32a1,Cacna1b,Sv2a,Cplx1,Brsk1,Ica1,Syde1,Rims4,Cplx3,Rims2,Pdzd11,Kcnj10,Xbp1,Syt12,Slc29a4,Ptprn2,Cadps,Slc6a13,Rims3…
GO:0060560	Developmental growth involved in morphogenesis	120	0.667444	bottom	2.47e-06	ks	10090.ENSMUSP00000000095,10090.ENSMUSP00000000253,10090.ENSMUSP00000000579,10090.ENSMUSP00000001812,10090.ENSMUSP00000002678,10090.ENSMUSP00000002708,10090.ENSMUSP00000003152,10090.ENSMUSP00000004326,10090.ENSMUSP00000004920,10090.ENSMUSP00000005233,10090.ENSMUSP00000005406,10090.ENSMUSP00000005705,10090.ENSMUSP00000007130,10090.ENSMUSP00000014743,10090.ENSMUSP00000018842,10090.ENSMUSP00000018880…	Tbx2,Lhx2,Sox9,Smo,Tgfb1,Shh,Stk11,Plxna3,Ulk2,Eif2ak4,App,Trim28,Ctnnb1,Csf1,Lhx1,Ndel1,Sfrp5,Wasf1,Llph,Jade2,Hnf1b,Fgf10,Vcl,Bin3,Spry2,Alcam,Robo1,Hsp90ab1,Impact,Slit1,Nrp1,Rdh10,Vangl2,Notch1,Aurka,Sfrp2,Sh3gl2,Sema3a,Prkcz,Dvl1,Ulk1,Lrp6,Cyfip1,Sfrp1,Sall1,Spg11,Kdm5b,Tnn,Nrn1,Sema7a,Ptk7,Ndn,Lzts2,Cobl,Fgf1,Emx1,Rarg,Sirt6,Spry1,Dclk1,S1pr1,Pthlh,Flrt3,Nrn1l,Sema5b,Bdnf,Tmtc3,Tgfbr2,Cdkl3…
GO:0045165	Cell fate commitment	181	0.465536	bottom	3.07e-06	ks	10090.ENSMUSP00000000095,10090.ENSMUSP00000000127,10090.ENSMUSP00000000128,10090.ENSMUSP00000000450,10090.ENSMUSP00000000579,10090.ENSMUSP00000001536,10090.ENSMUSP00000001812,10090.ENSMUSP00000002487,10090.ENSMUSP00000002678,10090.ENSMUSP00000002708,10090.ENSMUSP00000003529,10090.ENSMUSP00000005749,10090.ENSMUSP00000006716,10090.ENSMUSP00000006718,10090.ENSMUSP00000007130,10090.ENSMUSP00000007757…	Tbx2,Wnt3,Wnt9a,Pparg,Sox9,Nkx2-1,Smo,Braf,Tgfb1,Shh,Paf1,Ctr9,Wnt6,Wnt10a,Ctnnb1,Tgfbr1,Rhoa,Tbx1,Psen2,Wnt2,Ehmt2,Dll1,Gata2,Cdc73,Wnt9b,Tbx3,Hey2,Nr2e1,Ascl1,Id2,Rab10,Hnf1b,Ror2,Ptch1,Fgf10,Fezf2,Lats2,Ebf2,Spry2,Hes1,Prkdc,Ets2,Runx1,Dlx2,Epas1,Sox8,Zfp521,Smad4,Sox17,Prrx1,Notch1,Elf5,Rtf1,Bmp2,Wnt2b,Tbx15,Neurog2,Zbtb7b,Arhgef2,Rorc,Dock7,Pdpn,Ptch2,Chd5,Wnt7a,Nr2f2,Fgf13,Otud5,Sfrp1,Smarc…
GO:0007612	Learning	160	0.774456	bottom	3.14e-06	ks	10090.ENSMUSP00000000137,10090.ENSMUSP00000000219,10090.ENSMUSP00000002048,10090.ENSMUSP00000002487,10090.ENSMUSP00000003345,10090.ENSMUSP00000005233,10090.ENSMUSP00000005406,10090.ENSMUSP00000005815,10090.ENSMUSP00000006103,10090.ENSMUSP00000015749,10090.ENSMUSP00000020040,10090.ENSMUSP00000020692,10090.ENSMUSP00000021530,10090.ENSMUSP00000021607,10090.ENSMUSP00000021674,10090.ENSMUSP00000021932…	Actr2,Th,Taco1,Braf,Amph,Eif2ak4,App,Kit,Ctns,Srf,Nts,Btg2,Hif1a,Lgmn,Fos,Drd1a,Hmgcr,Arf4,Jph4,Pde1b,Arc,Mapk8ip2,Drd3,Asic1,Rin1,Jph3,Ric8,Oprk1,Chst10,Cln8,Abl2,Grin1,Meis2,Snap25,Ntsr1,Slc7a11,Bche,Chrnb2,Tlr2,B4galt2,Ppt1,Cdk5,Foxp2,Tacr1,Kras,Slc6a1,Chrna7,Pak1,Fgf13,Mecp2,Ddhd2,Stra6,Ptgs2,Cck,Uba6,Tanc1,Ythdf1,Hrh2,Brsk1,Drd5,Prkar2b,Neurod2,Ppp1r9b,Atp8a1,Aaas,Tbr1,Pak7,Hrh3,Fam19a2,C1ql…
GO:0001764	Neuron migration	129	0.712383	bottom	3.86e-06	ks	10090.ENSMUSP00000001179,10090.ENSMUSP00000001536,10090.ENSMUSP00000001548,10090.ENSMUSP00000002677,10090.ENSMUSP00000006293,10090.ENSMUSP00000006893,10090.ENSMUSP00000007130,10090.ENSMUSP00000009713,10090.ENSMUSP00000015197,10090.ENSMUSP00000015749,10090.ENSMUSP00000016172,10090.ENSMUSP00000017629,10090.ENSMUSP00000017920,10090.ENSMUSP00000018842,10090.ENSMUSP00000018880,10090.ENSMUSP00000019791…	Pcnt,Nkx2-1,Itga3,Axl,Crkl,Kiaa0319,Ctnnb1,Mkl2,Gata2,Srf,Celsr1,Top2b,Crk,Lhx1,Ndel1,Sema6a,Pex7,Ascl1,Ddit4,Pex13,Pafah1b1,Unk,Drd1a,Fezf2,Elp3,Lrp12,Nde1,Celsr3,Bbs4,Nrp1,Sdccag8,Mark1,Nr4a2,Neurog2,Sema3a,Cdk5,Cckar,Fezf1,Nr2f2,Bax,Fgf13,Gas6,Gpm6a,Sh3rf1,Dyx1c1,Cck,Trim46,Ntrk3,Tnn,Pcm1,Astn1,Twist1,Fbxo45,Ndn,Pitx2,Arx,Dclk1,Ndnf,Cxcr4,Pomk,Bbs1,Aspm,Tubb2a,Dcdc2a,Neo1,Chl1,Gja1,Astn2,Nav1,…
GO:0007187	G protein-coupled receptor signaling pathway, coupled to cyclic nucleotide second messenger	171	0.562721	bottom	3.86e-06	ks	10090.ENSMUSP00000000001,10090.ENSMUSP00000000153,10090.ENSMUSP00000003568,10090.ENSMUSP00000004076,10090.ENSMUSP00000005164,10090.ENSMUSP00000005406,10090.ENSMUSP00000006005,10090.ENSMUSP00000006544,10090.ENSMUSP00000011315,10090.ENSMUSP00000018644,10090.ENSMUSP00000019608,10090.ENSMUSP00000019906,10090.ENSMUSP00000020350,10090.ENSMUSP00000020706,10090.ENSMUSP00000020930,10090.ENSMUSP00000021077…	Gnai3,Gna12,Crhr2,Grm3,Prkacb,App,Pth1r,Gcat,Vipr2,Adora2b,Ptger1,Vip,Lgr5,Adcy1,Gna13,Slc9a3r1,Nme2,Tshr,Chga,Edn1,Drd1a,Adcy2,Htr1a,Adcy8,Drd3,Grm2,Lhcgr,Gabbr1,Gnal,Gnaq,Anxa1,Gna14,Ric8,Oprk1,Pth2r,Htr4,Gpr37l1,Ghrh,P2ry1,Npy2r,Ptgfr,Abca1,Grik3,Cort,Pf4,Calca,Flna,Ednra,Vipr1,Akap12,Gnaz,Adra2a,Gpr176,Hrh2,Gpr12,Ptger2,Htr5a,Drd5,Palm,Chrm4,Adrb1,Gpr26,Eltd1,Chrm1,Gpr126,Gna11,Ptger3,Rln1,Ht…
GO:0050905	Neuromuscular process	117	0.82407	bottom	3.86e-06	ks	10090.ENSMUSP00000000608,10090.ENSMUSP00000002053,10090.ENSMUSP00000002848,10090.ENSMUSP00000005406,10090.ENSMUSP00000005493,10090.ENSMUSP00000013807,10090.ENSMUSP00000015278,10090.ENSMUSP00000018156,10090.ENSMUSP00000018361,10090.ENSMUSP00000018700,10090.ENSMUSP00000020024,10090.ENSMUSP00000021091,10090.ENSMUSP00000021950,10090.ENSMUSP00000022040,10090.ENSMUSP00000022100,10090.ENSMUSP00000022169…	Gm2a,Npas1,Grin2d,App,Slc1a3,Pten,Aldh1a3,Rac3,Pmp22,Dlg4,Fabp7,Pafah1b1,Dbn1,Agtpbp1,Slc6a3,Hexb,Nefl,Jph4,Drd3,Wrb,Clic5,Ighmbp2,Hexa,Jph3,Pnkd,Gigyf2,Cln8,Abl2,Grin1,Glrb,Nbn,Nr4a3,Dvl1,Uchl1,Tpp1,Mecp2,Aars,Bace1,Stra6,Igdcc3,Uba5,Icmt,Rbfox1,Clrn1,Nlgn2,Pomk,Zmpste24,Camta1,Kcna1,Atxn2,Tmem150c,Pou4f1,Grin2b,Penk,Opa3,Bloc1s4,Aplp2,Otof,Abl1,Drd2,Scn1a,Slitrk6,Kcnh1,Rest,Atp8a2,Pex5,Fxn,Csmd…
GO:0042255	Ribosome assembly	60	0.879507	top	6.21e-06	ks	10090.ENSMUSP00000000804,10090.ENSMUSP00000004203,10090.ENSMUSP00000004554,10090.ENSMUSP00000008826,10090.ENSMUSP00000018184,10090.ENSMUSP00000020820,10090.ENSMUSP00000021183,10090.ENSMUSP00000021991,10090.ENSMUSP00000022855,10090.ENSMUSP00000023217,10090.ENSMUSP00000023269,10090.ENSMUSP00000023352,10090.ENSMUSP00000025511,10090.ENSMUSP00000025836,10090.ENSMUSP00000026387,10090.ENSMUSP00000027103…	Ddx3x,Ppan,Rps5,Rpl10,Rrp7a,Mrpl22,Eral1,Mterfd1,Brix1,Bop1,Rpl24,Prkdc,Rps14,Mrpl11,Sbds,Fastkd2,Xrcc5,Mterfd2,Eif6,Eif2a,Mrpl20,Rpl6,Mrps11,Nip7,Rsl24d1,Rpsa,Dhx29,Rpf2,Mrps2,Mpv17l2,Gltscr2,Pwp2,Abt1,Rps27l,Eftud1,Nop2,Surf6,Mrps7,Ddx28,Dhx30,Rps15,Rrs1,C1qbp,Rps25,Rpl3,Rpl5,Rplp0,Rps2,Nle1,Rpl23a,Mrto4,Rpl11,Rpl38,Rps19,Rps28,Rps10,Rpl12,Rpl10-ps3,Nsun4,Rps27
GO:0021879	Forebrain neuron differentiation	55	0.847011	bottom	6.24e-06	ks	10090.ENSMUSP00000001536,10090.ENSMUSP00000003461,10090.ENSMUSP00000004326,10090.ENSMUSP00000015197,10090.ENSMUSP00000019649,10090.ENSMUSP00000020243,10090.ENSMUSP00000022195,10090.ENSMUSP00000022262,10090.ENSMUSP00000023600,10090.ENSMUSP00000024159,10090.ENSMUSP00000025523,10090.ENSMUSP00000025541,10090.ENSMUSP00000026917,10090.ENSMUSP00000029719,10090.ENSMUSP00000030714,10090.ENSMUSP00000031523…	Nkx2-1,Ogdh,Plxna3,Gata2,Ubb,Ascl1,Otp,Fezf2,Robo1,Dlx2,Csf1r,Gnaq,Nrp1,Dclk2,Sema3a,Uncx,Lhx5,Atg7,Sall1,Gsx2,Dlx1,Dicer1,Tbr1,Atf5,Inhba,Gbx2,Arx,Dlx5,Uqcrq,Sall3,Atp7a,Wnt5a,Bcl11b,Pou3f4,Rac1,Fgfr1,Dcx,Pax6,Sox2,Slc4a10,Zswim6,Smarcc2,Shank3,Lhx6,Nrp2,Satb2,Disc1,Fgfr2,Robo2,Rapgef2,Erbb4,Slit2,Lhx8,Foxg1,Sox1
GO:0050773	Regulation of dendrite development	186	0.575915	bottom	6.24e-06	ks	10090.ENSMUSP00000000122,10090.ENSMUSP00000000137,10090.ENSMUSP00000000881,10090.ENSMUSP00000003152,10090.ENSMUSP00000006293,10090.ENSMUSP00000006565,10090.ENSMUSP00000006893,10090.ENSMUSP00000007959,10090.ENSMUSP00000009143,10090.ENSMUSP00000012281,10090.ENSMUSP00000013807,10090.ENSMUSP00000017920,10090.ENSMUSP00000019109,10090.ENSMUSP00000019911,10090.ENSMUSP00000019938,10090.ENSMUSP00000020343…	Ngfr,Actr2,Bcl11a,Stk11,Crkl,Cdc20,Kiaa0319,Rhoa,Bmp7,Bmp5,Pten,Crk,Ywhah,Hdac2,Nr2e1,Rab21,Llph,Dbnl,Pafah1b1,Sema4d,Dbn1,Plk2,Sdc2,Arc,Gsk3b,Hcls1,Robo1,Ache,Nfatc4,Parp6,Baiap2,Epha4,Mark1,Grin1,Anapc2,Caprin1,Itpka,Dhx36,Ppfia2,Chrnb2,Efna1,Pdlim5,Mfsd2a,Cdk5,Mapkapk5,Tmem106b,Camk1,Cyfip1,Ilk,Cask,Mecp2,Carm1,Nedd4,Chrna3,Gorasp1,Deb1,Camk1d,Lzts3,Prex1,Arhgap33,Arhgap44,Hnrnpk,Ptprf,Syne1,M…
GO:0051588	Regulation of neurotransmitter transport	145	0.669936	bottom	6.24e-06	ks	10090.ENSMUSP00000000199,10090.ENSMUSP00000000275,10090.ENSMUSP00000001569,10090.ENSMUSP00000002487,10090.ENSMUSP00000003468,10090.ENSMUSP00000005509,10090.ENSMUSP00000006181,10090.ENSMUSP00000007803,10090.ENSMUSP00000009617,10090.ENSMUSP00000017276,10090.ENSMUSP00000017831,10090.ENSMUSP00000017975,10090.ENSMUSP00000018644,10090.ENSMUSP00000019514,10090.ENSMUSP00000019577,10090.ENSMUSP00000020706…	Ncs1,Glra3,Flot1,Braf,Grik5,Stx1a,Napa,Bcl2l1,Kcnc4,Cyth1,Rhot1,Rab5a,Adora2b,Calm3,Gipc1,Adcy1,Itgb3,Drd1a,Htr1a,Gdnf,Drd3,Gsk3b,Asic1,Slc4a8,Sncg,Syt4,Apba1,Slc18a2,Cplx2,Pnkd,Tor1a,Napb,Edn3,P2ry1,Ppfia2,Chrnb2,Unc13a,Cdk5,Dvl1,Slc10a4,Atp2a2,Wnt7a,Vamp1,Apba2,Chrna7,Cask,Chrna6,Bace1,Chrna3,Cspg5,Myo6,Adra2a,P2ry2,Vps18,Git1,Cacna1b,Cplx1,Ica1,Nrn1,Arl6ip5,Rab3gap1,Slc30a1,Htr2c,Rims4,Cplx3,H…
GO:0071805	Potassium ion transmembrane transport	121	0.838786	bottom	6.24e-06	ks	10090.ENSMUSP00000000201,10090.ENSMUSP00000000811,10090.ENSMUSP00000003468,10090.ENSMUSP00000004774,10090.ENSMUSP00000005493,10090.ENSMUSP00000005692,10090.ENSMUSP00000006991,10090.ENSMUSP00000009617,10090.ENSMUSP00000009875,10090.ENSMUSP00000017900,10090.ENSMUSP00000018614,10090.ENSMUSP00000020362,10090.ENSMUSP00000022967,10090.ENSMUSP00000025908,10090.ENSMUSP00000026735,10090.ENSMUSP00000027233…	Nalcn,Kcnn3,Grik5,Aqp1,Slc1a3,Atp4a,Hcn1,Kcnc4,Kcnd1,Slc12a7,Kcnab3,Kcnmb1,Kcnv1,Kcnk4,Ccdc51,Slc9a4,Atp1b1,Slc12a6,Snap25,Hcn3,Tmem38b,Kcnq4,Slc9a1,Grik3,Kcnj8,Slc9a9,Tmem38a,Kcnj5,Hcn4,Atp1b3,Kcnj2,Kcna4,Slc12a9,Kcnk9,Kcns1,Kcnt1,Atp1a1,Kcnh3,Kcna2,Slc9a8,Pkd2l1,Kcnk1,Kcnh5,Atp1b2,Kcnab1,Kcnh2,Kcne2,Kcnh8,Kcna3,P2ry12,Kcnk13,Lrrc38,Kcnj10,Kcng3,Kcna1,Kcne4,Cpox,Kcna5,Kcng4,Kcnb1,Kcnj9,Kcns3,Kcn…
GO:0007613	Memory	143	0.688424	bottom	6.38e-06	ks	10090.ENSMUSP00000000188,10090.ENSMUSP00000000219,10090.ENSMUSP00000000769,10090.ENSMUSP00000001548,10090.ENSMUSP00000005233,10090.ENSMUSP00000005406,10090.ENSMUSP00000006103,10090.ENSMUSP00000010753,10090.ENSMUSP00000013807,10090.ENSMUSP00000013931,10090.ENSMUSP00000015749,10090.ENSMUSP00000020288,10090.ENSMUSP00000020706,10090.ENSMUSP00000021607,10090.ENSMUSP00000021843,10090.ENSMUSP00000021932…	Ccnd2,Th,Serpinf1,Itga3,Eif2ak4,App,Ctns,Psen2,Pten,Ehmt2,Srf,Eif4ebp2,Adcy1,Lgmn,Nqo2,Drd1a,Plk2,Glud1,Adcy8,Itga5,Arc,Ntan1,Asic1,Nfatc4,Syt4,Fen1,Rin1,Kcnk4,Jph3,Casp1,Chst10,Lmx1a,Itga8,Grin1,Scn2a1,Mdk,Snap25,Oxt,Chrnb2,Calb1,Brinp1,B4galt2,Prkcz,Tacr1,Slc6a1,Chrna7,Fgf13,Mecp2,Bace1,Ldlr,Ptgs2,Cck,Paip2,Cyp7b1,Ythdf1,Itpr3,Hrh2,Ptchd1,Rcan2,Adrb1,Gria1,Camk4,Pak7,Htr2a,S100b,Hrh3,Fam19a2,Ox…
GO:0030902	Hindbrain development	165	0.525389	bottom	6.38e-06	ks	10090.ENSMUSP00000000109,10090.ENSMUSP00000001179,10090.ENSMUSP00000001304,10090.ENSMUSP00000001812,10090.ENSMUSP00000002603,10090.ENSMUSP00000002708,10090.ENSMUSP00000003461,10090.ENSMUSP00000003550,10090.ENSMUSP00000003860,10090.ENSMUSP00000005066,10090.ENSMUSP00000005671,10090.ENSMUSP00000006071,10090.ENSMUSP00000006293,10090.ENSMUSP00000007130,10090.ENSMUSP00000009143,10090.ENSMUSP00000012281…	Cntn1,Pcnt,Ckb,Smo,Scrib,Shh,Ogdh,Ncstn,Adck4,Map2k1,Igf1r,Otx1,Crkl,Ctnnb1,Bmp7,Bmp5,Dll1,Gata2,Ttll1,Crk,Lhx1,Ascl1,Hnf1b,Agtpbp1,Glud1,Klhl1,Hes1,Psmg1,Gart,Faim2,Pfdn1,Aif1,Gli1,Ccr1,Atic,Serpine2,Abl2,Plxna2,Fcgr2b,Lmx1a,Grin1,Clp1,Mdk,Ttbk2,Atrn,Smad9,Lef1,Ptbp2,B4galt2,Cdk5,Ulk1,Foxp2,Lhx5,Mtpn,Wnt7a,Lrp6,Atg7,Ophn1,Flna,Mecp2,Dlc1,Cbln1,Aars,Gnpat,Cul5,Dixdc1,Arcn1,Smarca4,Aldh1a2,Rora,Gs…
GO:0060078	Regulation of postsynaptic membrane potential	89	0.853128	bottom	8.02e-06	ks	10090.ENSMUSP00000000275,10090.ENSMUSP00000000572,10090.ENSMUSP00000002848,10090.ENSMUSP00000003468,10090.ENSMUSP00000007797,10090.ENSMUSP00000009617,10090.ENSMUSP00000017458,10090.ENSMUSP00000020707,10090.ENSMUSP00000022620,10090.ENSMUSP00000023291,10090.ENSMUSP00000023441,10090.ENSMUSP00000023814,10090.ENSMUSP00000024035,10090.ENSMUSP00000025338,10090.ENSMUSP00000027020,10090.ENSMUSP00000027812…	Glra3,Gabra2,Grin2d,Grik5,Gabrb2,Kcnc4,Mpp2,Gabra1,Chrna2,Mapk8ip2,P2rx6,Npff,Gabrr2,Gabbr1,Gria4,Rgs7,Grin1,P2rx3,Chrnb2,Glrb,Grik3,Cdk5,Gabrd,Gabrg1,Gabra4,Gabrb1,P2rx4,Chrna7,Mecp2,Chrna6,Cx3cl1,Chrna3,Chrnb4,Grm1,Gabrb3,Adrb1,Rab3gap1,Chrm1,Grid1,Gria1,Chrnb3,Lrrk2,Ppp3ca,Kcna1,Hcrt,Bdnf,Glra2,Adrb2,Grin2b,Gabra3,Npas4,Gabra5,Gabrg2,Nlgn3,Chrna4,Rgs7bp,Adcyap1,Gabrg3,Grik1,Gria2,Gria3,Kcnd2,S…
GO:0099173	Postsynapse organization	102	0.719834	bottom	8.02e-06	ks	10090.ENSMUSP00000001548,10090.ENSMUSP00000004673,10090.ENSMUSP00000005256,10090.ENSMUSP00000005671,10090.ENSMUSP00000006112,10090.ENSMUSP00000013807,10090.ENSMUSP00000015800,10090.ENSMUSP00000017458,10090.ENSMUSP00000018700,10090.ENSMUSP00000020769,10090.ENSMUSP00000020904,10090.ENSMUSP00000021554,10090.ENSMUSP00000021607,10090.ENSMUSP00000021950,10090.ENSMUSP00000022235,10090.ENSMUSP00000022639…	Itga3,Ndrg2,Ndrg1,Igf1r,Ephb3,Pten,Hspa8,Mpp2,Dlg4,Dbnl,Rock2,Actn1,Lgmn,Dbn1,Htr1a,Nefl,Gdnf,Hcls1,Cdh2,Farp1,Cnksr2,Nrp1,Abl2,Lrp4,Itpka,Glrb,Rer1,Dvl1,Wasl,Wnt7a,Prmt3,Chrna7,Ophn1,Mtmr2,Ephb1,Ntng2,Tanc1,Arhgap39,Git1,Ina,Bai1,Nlgn2,Fzd9,Dnaja3,Cdc42,Arf6,Abi2,Epha5,Sipa1l1,Lrrc4,Adam10,Dlg1,Dnm3,Shisa7,Nlgn3,Zfp365,Actg1,Myo5b,Nlgn1,Dock10,Homer1,Rph3a,Etv5,Arf1,Syngap1,Ctnnd2,Wasf2,Musk,Cad…
GO:1902667	Regulation of axon guidance	42	1.01365	bottom	1.04e-05	ks	10090.ENSMUSP00000000127,10090.ENSMUSP00000000641,10090.ENSMUSP00000004326,10090.ENSMUSP00000019791,10090.ENSMUSP00000021900,10090.ENSMUSP00000022262,10090.ENSMUSP00000022358,10090.ENSMUSP00000025993,10090.ENSMUSP00000026225,10090.ENSMUSP00000026917,10090.ENSMUSP00000029700,10090.ENSMUSP00000030568,10090.ENSMUSP00000030714,10090.ENSMUSP00000030868,10090.ENSMUSP00000032754,10090.ENSMUSP00000037808…	Wnt3,Sema4f,Plxna3,Sema6a,Sema4d,Fezf2,Zswim8,Slit1,Sema4g,Nrp1,Sema4a,Sema3c,Sema3a,Sema3d,Sema4b,Ythdf1,Zswim4,Sema7a,Tbr1,Zswim5,Dscam,Wnt5a,Sema5a,Cxcl12,Sema3e,Tubb2b,Sema3f,Bmpr2,Sema3g,Sema6d,Sema3b,Zswim6,Sema6c,Sema4c,Plxna4,Vegfa,Megf8,Mycbp2,Slit2,Sema6b,Ryk,Agrn
GO:1903305	Regulation of regulated secretory pathway	170	0.548919	bottom	1.04e-05	ks	10090.ENSMUSP00000000129,10090.ENSMUSP00000000199,10090.ENSMUSP00000000275,10090.ENSMUSP00000000299,10090.ENSMUSP00000002487,10090.ENSMUSP00000003468,10090.ENSMUSP00000004622,10090.ENSMUSP00000005509,10090.ENSMUSP00000005548,10090.ENSMUSP00000006181,10090.ENSMUSP00000007803,10090.ENSMUSP00000015197,10090.ENSMUSP00000017276,10090.ENSMUSP00000017975,10090.ENSMUSP00000018429,10090.ENSMUSP00000018644…	Fer,Ncs1,Glra3,Itgb2,Braf,Grik5,Gab2,Stx1a,Hmox1,Napa,Bcl2l1,Gata2,Cyth1,Rab5a,Pld2,Adora2b,Calm3,Gipc1,Adcy1,Doc2b,Vamp2,Drd1a,Htr1a,Snx4,Gsk3b,Slc4a8,Syt4,Apba1,Rabgef1,Cplx2,Nppc,Notch1,Syt13,Napb,P2ry1,Ppfia2,Syt10,Chrnb2,Unc13a,Cdk5,Dvl1,Atp2a2,Wnt7a,Vamp1,D6Wsu163e,Apba2,Chrna7,Il4ra,Stx4a,Cask,Lamp1,Chrna6,Bace1,Rab27a,Chrna3,Cspg5,Scamp5,Myo6,Adra2a,Rac2,Syt15,P2ry2,Vps18,Git1,Cacna1b,Cpl…
GO:0030516	Regulation of axon extension	107	0.713248	bottom	1.27e-05	ks	10090.ENSMUSP00000000127,10090.ENSMUSP00000000314,10090.ENSMUSP00000000641,10090.ENSMUSP00000001672,10090.ENSMUSP00000004326,10090.ENSMUSP00000004910,10090.ENSMUSP00000006893,10090.ENSMUSP00000015137,10090.ENSMUSP00000015435,10090.ENSMUSP00000015749,10090.ENSMUSP00000018651,10090.ENSMUSP00000018880,10090.ENSMUSP00000019791,10090.ENSMUSP00000020343,10090.ENSMUSP00000020769,10090.ENSMUSP00000021091…	Wnt3,Cdh4,Sema4f,Ifrd1,Plxna3,Eif2b2,Kiaa0319,Limk1,Gdi1,Srf,Trpv2,Ndel1,Sema6a,Rab21,Dbnl,Pafah1b1,Sema4d,Dbn1,Dpysl2,Gsk3b,Hcls1,Twf2,Tnfrsf12a,Slit1,Sema4g,Nrp1,Olfm1,Anapc2,Sema4a,Sema3c,Sema3a,Cdk5,Draxin,Sema3d,Rufy3,Cyfip1,Sema4b,Pak1,Ilk,Mt3,Rpl4,Trim46,Ntrk3,Shtn1,Sema7a,Lrp1,Ttl,Map3k13,Trpc5,Fn1,Dscam,Bdnf,Rtn4r,Ptprs,Cdkl3,Wnt5a,Ep300,Map1b,Sema5a,Cxcl12,Sema3e,Myo5b,Abl1,Map2,Sema3f,…
GO:0007188	Adenylate cyclase-modulating g protein-coupled receptor signaling pathway	162	0.570828	bottom	1.5e-05	ks	10090.ENSMUSP00000000001,10090.ENSMUSP00000000153,10090.ENSMUSP00000003568,10090.ENSMUSP00000004076,10090.ENSMUSP00000005164,10090.ENSMUSP00000005406,10090.ENSMUSP00000006005,10090.ENSMUSP00000006544,10090.ENSMUSP00000011315,10090.ENSMUSP00000018644,10090.ENSMUSP00000019608,10090.ENSMUSP00000019906,10090.ENSMUSP00000020350,10090.ENSMUSP00000020706,10090.ENSMUSP00000020930,10090.ENSMUSP00000021077…	Gnai3,Gna12,Crhr2,Grm3,Prkacb,App,Pth1r,Gcat,Vipr2,Adora2b,Ptger1,Vip,Lgr5,Adcy1,Gna13,Slc9a3r1,Nme2,Tshr,Chga,Edn1,Drd1a,Adcy2,Htr1a,Adcy8,Drd3,Grm2,Lhcgr,Gabbr1,Gnal,Gnaq,Gna14,Ric8,Oprk1,Pth2r,Htr4,Gpr37l1,Ghrh,P2ry1,Npy2r,Ptgfr,Abca1,Grik3,Cort,Pf4,Calca,Flna,Ednra,Vipr1,Akap12,Gnaz,Adra2a,Gpr176,Gpr12,Ptger2,Htr5a,Drd5,Palm,Chrm4,Adrb1,Gpr26,Eltd1,Chrm1,Gpr126,Gna11,Ptger3,Rln1,Bai1,Mc3r,Ram…
GO:0015980	Energy derivation by oxidation of organic compounds	173	0.463414	top	1.5e-05	ks	10090.ENSMUSP00000000090,10090.ENSMUSP00000000175,10090.ENSMUSP00000000985,10090.ENSMUSP00000001780,10090.ENSMUSP00000002846,10090.ENSMUSP00000003461,10090.ENSMUSP00000003964,10090.ENSMUSP00000004560,10090.ENSMUSP00000005493,10090.ENSMUSP00000005826,10090.ENSMUSP00000007012,10090.ENSMUSP00000010007,10090.ENSMUSP00000013737,10090.ENSMUSP00000014698,10090.ENSMUSP00000015100,10090.ENSMUSP00000015256…	Cox5a,Sdhd,Oxa1l,Akt1,Gnmt,Ogdh,Gys1,Bid,Slc1a3,Cs,Sod2,Sdhb,Ndufs2,Dguok,Ppp1cb,Slc25a13,Slc25a22,Mdh2,Polg2,Uqcrb,Sdha,Ndufs6,Pdhb,Ndufs4,Ndufb9,Adsl,Aco2,Ppp1r1a,Cyc1,Gsk3b,Gpd1,Ndufa5,Nfatc4,Pcdh12,Sdhaf2,Ndufb8,Bloc1s1,Sirt3,Phkg1,Uqcrc1,Rb1cc1,Ndufs1,Coq10b,Sdhaf4,Ndufa10,Fh1,Slc25a25,Cat,Ndufaf1,Etfdh,Ppp3r2,Nr4a3,Pink1,Prkag2,Ndufc2,Coq7,Cox6a2,Phkg2,Bax,Phka2,Pdha1,Mecp2,Mt3,Coq9,Cox4i1,…
GO:0098657	Import into cell	126	0.737143	bottom	1.67e-05	ks	10090.ENSMUSP00000001126,10090.ENSMUSP00000005490,10090.ENSMUSP00000005493,10090.ENSMUSP00000005692,10090.ENSMUSP00000007216,10090.ENSMUSP00000007236,10090.ENSMUSP00000017900,10090.ENSMUSP00000018651,10090.ENSMUSP00000018875,10090.ENSMUSP00000019290,10090.ENSMUSP00000021066,10090.ENSMUSP00000022100,10090.ENSMUSP00000023616,10090.ENSMUSP00000023774,10090.ENSMUSP00000024595,10090.ENSMUSP00000024791…	Slc46a1,Slc1a6,Slc1a3,Atp4a,Ap2m1,Syngr3,Slc12a7,Trpv2,Ap2b1,Cacng2,Cacng4,Slc6a3,Slc15a2,Slc11a2,Slc22a3,Trem2,Slc29a2,Slc1a1,Slc18a2,Slc39a10,Slc9a4,Cnga3,Cln8,Atp1b1,Slc12a6,Snap25,Ntsr1,Slc7a11,Slc6a9,Slc9a1,Park7,Slc2a5,Trpv6,Kcnj8,Slc6a11,Slc6a1,Slc17a6,Slc9a9,Acsl1,Slc27a1,Kcnj5,Il10ra,Hcn4,Atp1b3,Myo6,Kcnj2,Slc12a9,Kcnk9,Atp1a1,Trpm4,Slc22a2,Acsl3,Slc7a1,Atp1b2,Kcnh2,Kcne2,Neurl1b,Trpv3,K…
GO:0071526	Semaphorin-plexin signaling pathway	38	1.07964	bottom	2e-05	ks	10090.ENSMUSP00000000641,10090.ENSMUSP00000002079,10090.ENSMUSP00000004326,10090.ENSMUSP00000015511,10090.ENSMUSP00000019791,10090.ENSMUSP00000021900,10090.ENSMUSP00000026225,10090.ENSMUSP00000026917,10090.ENSMUSP00000027952,10090.ENSMUSP00000029700,10090.ENSMUSP00000030568,10090.ENSMUSP00000030714,10090.ENSMUSP00000030868,10090.ENSMUSP00000032754,10090.ENSMUSP00000033699,10090.ENSMUSP00000042211…	Sema4f,Plxnb3,Plxna3,Plxnd1,Sema6a,Sema4d,Sema4g,Nrp1,Plxna2,Sema4a,Sema3c,Sema3a,Sema3d,Sema4b,Flna,Sema7a,Plxnb2,Sh3bp1,Sema5b,Arhgdia,Sema5a,Plxnb1,Sema3e,Rac1,Sema3f,Sema3g,Plxnc1,Sema6d,Sema3b,Sema6c,Nrp2,Crmp1,Sema4c,Plxna4,Met,Farp2,Sema6b,Plxna1
GO:0006813	Potassium ion transport	128	0.778353	bottom	2.13e-05	ks	10090.ENSMUSP00000000201,10090.ENSMUSP00000000811,10090.ENSMUSP00000003115,10090.ENSMUSP00000003468,10090.ENSMUSP00000004774,10090.ENSMUSP00000005493,10090.ENSMUSP00000005692,10090.ENSMUSP00000006991,10090.ENSMUSP00000009617,10090.ENSMUSP00000009875,10090.ENSMUSP00000017900,10090.ENSMUSP00000018614,10090.ENSMUSP00000020362,10090.ENSMUSP00000022967,10090.ENSMUSP00000025908,10090.ENSMUSP00000026416…	Nalcn,Kcnn3,Cdkn1b,Grik5,Aqp1,Slc1a3,Atp4a,Hcn1,Kcnc4,Kcnd1,Slc12a7,Kcnab3,Kcnmb1,Kcnv1,Kcnk4,Cdk2,Ccdc51,Slc9a4,Atp1b1,Slc12a6,Snap25,Hcn3,Tmem38b,Kcnq4,Slc9a1,Grik3,Kcnj8,Slc9a9,Tmem38a,Kcnj5,Hcn4,Atp1b3,Fxyd2,Kcnj2,Kcna4,Slc12a9,Kcnk9,Kcns1,Kcnt1,Atp1a1,Kcnh3,Kcna2,Slc9a8,Pkd2l1,Kcnk1,Kcnh5,Atp1b2,Kcnab1,Kcnh2,Fxyd1,Kcne2,Kcnh8,Kcna3,P2ry12,Kcnk13,Lrrc38,Kcnj10,Kcng3,Kcna1,Kcne4,Cpox,Kcna5,Kcn…
GO:0007215	Glutamate receptor signaling pathway	44	1.16523	bottom	2.18e-05	ks	10090.ENSMUSP00000002848,10090.ENSMUSP00000003468,10090.ENSMUSP00000003550,10090.ENSMUSP00000004076,10090.ENSMUSP00000005406,10090.ENSMUSP00000020543,10090.ENSMUSP00000023959,10090.ENSMUSP00000025541,10090.ENSMUSP00000026922,10090.ENSMUSP00000027020,10090.ENSMUSP00000028335,10090.ENSMUSP00000030676,10090.ENSMUSP00000037255,10090.ENSMUSP00000043088,10090.ENSMUSP00000044009,10090.ENSMUSP00000044494…	Grin2d,Grik5,Ncstn,Grm3,App,Cpeb4,Grm2,Gnaq,Homer2,Gria4,Grin1,Grik3,Grm1,Daglb,Grid1,Gria1,Dagla,Kcnb1,Grin2b,Grik1,Gria2,Gria3,Homer1,Cln3,Fmr1,Grid2,Cdk5r1,Atp1a3,Camk2a,Grik2,Grin2c,Plcb1,Sstr1,Grid2ip,Ptk2b,Grik4,Kalrn,Grm8,Grin2a,Grm4,Homer3,Tiam1,Grm5,Grm7
GO:0061387	Regulation of extent of cell growth	121	0.668069	bottom	2.21e-05	ks	10090.ENSMUSP00000000127,10090.ENSMUSP00000000314,10090.ENSMUSP00000000641,10090.ENSMUSP00000000881,10090.ENSMUSP00000001347,10090.ENSMUSP00000001672,10090.ENSMUSP00000004326,10090.ENSMUSP00000004910,10090.ENSMUSP00000004920,10090.ENSMUSP00000005019,10090.ENSMUSP00000006893,10090.ENSMUSP00000015137,10090.ENSMUSP00000015435,10090.ENSMUSP00000015749,10090.ENSMUSP00000018651,10090.ENSMUSP00000018880…	Wnt3,Cdh4,Sema4f,Bcl11a,Rnd2,Ifrd1,Plxna3,Eif2b2,Ulk2,Crabp2,Kiaa0319,Limk1,Gdi1,Srf,Trpv2,Ndel1,Sema6a,Rab21,Dbnl,Pafah1b1,Sema4d,Dbn1,Dpysl2,Gsk3b,Hcls1,Twf2,Tnfrsf12a,Slit1,Sema4g,Nrp1,Olfm1,Anapc2,Sema4a,Epha7,Sema3c,Sema3a,Cdk5,Draxin,Sema3d,Rufy3,Ulk1,Cyfip1,Sema4b,Pak1,Ilk,Fgf13,Ist1,Mt3,Rpl4,Trim46,Ntrk3,Shtn1,Fstl4,Sema7a,Lrp1,Ttl,Map3k13,Trpc5,Fn1,Dscam,Bdnf,Rtn4r,Ptprs,Cdkl3,Wnt5a,Ep30…
GO:0099565	Chemical synaptic transmission, postsynaptic	89	0.881721	bottom	2.26e-05	ks	10090.ENSMUSP00000000275,10090.ENSMUSP00000000572,10090.ENSMUSP00000002848,10090.ENSMUSP00000003468,10090.ENSMUSP00000007797,10090.ENSMUSP00000017458,10090.ENSMUSP00000020707,10090.ENSMUSP00000021932,10090.ENSMUSP00000022620,10090.ENSMUSP00000023291,10090.ENSMUSP00000023390,10090.ENSMUSP00000023441,10090.ENSMUSP00000023814,10090.ENSMUSP00000024035,10090.ENSMUSP00000025338,10090.ENSMUSP00000027020…	Glra3,Gabra2,Grin2d,Grik5,Gabrb2,Mpp2,Gabra1,Drd1a,Chrna2,Mapk8ip2,Drd3,P2rx6,Npff,Gabrr2,Gabbr1,Gria4,Grin1,P2rx3,Chrnb2,Glrb,Grik3,Cdk5,Gabrd,Gabrg1,Gabra4,Gabrb1,P2rx4,Chrna7,Mecp2,Chrna6,Cx3cl1,Chrna3,Chrnb4,Grm1,Gabrb3,Drd5,Chrm4,Adrb1,Rab3gap1,Chrm1,Grid1,Gria1,Hrh3,Chrnb3,Lrrk2,Ppp3ca,Hcrt,Bdnf,Glra2,Adrb2,Grin2b,Gabra3,Npas4,Gabra5,Gabrg2,Nlgn3,Chrna4,Gabrg3,Grik1,Gria2,Drd2,Gria3,Slc17a7…
GO:0021988	Olfactory lobe development	42	0.973981	bottom	2.44e-05	ks	10090.ENSMUSP00000000253,10090.ENSMUSP00000001179,10090.ENSMUSP00000003154,10090.ENSMUSP00000003461,10090.ENSMUSP00000015749,10090.ENSMUSP00000019938,10090.ENSMUSP00000020974,10090.ENSMUSP00000022040,10090.ENSMUSP00000022629,10090.ENSMUSP00000023600,10090.ENSMUSP00000024159,10090.ENSMUSP00000025523,10090.ENSMUSP00000025993,10090.ENSMUSP00000030714,10090.ENSMUSP00000030917,10090.ENSMUSP00000031523…	Lhx2,Pcnt,Efna2,Ogdh,Srf,Nr2e1,Id2,Agtpbp1,Dpysl2,Robo1,Dlx2,Csf1r,Slit1,Sema3a,Ski,Uncx,Fezf1,Sall1,Eomes,Gsx2,Sema7a,Rpgrip1l,Dicer1,Crtac1,Sec1,Atf5,Arx,Dlx5,Lrrk2,Sall3,Chd7,Wnt5a,Ext1,Ttc8,Htt,Rac1,Fgfr1,Atp1a2,Pax6,Robo2,Erbb4,Slit2
GO:2000300	Regulation of synaptic vesicle exocytosis	103	0.653933	bottom	2.57e-05	ks	10090.ENSMUSP00000000199,10090.ENSMUSP00000000275,10090.ENSMUSP00000002487,10090.ENSMUSP00000003468,10090.ENSMUSP00000005509,10090.ENSMUSP00000006181,10090.ENSMUSP00000007803,10090.ENSMUSP00000017276,10090.ENSMUSP00000017975,10090.ENSMUSP00000018644,10090.ENSMUSP00000019514,10090.ENSMUSP00000019577,10090.ENSMUSP00000020706,10090.ENSMUSP00000021932,10090.ENSMUSP00000022235,10090.ENSMUSP00000023507…	Ncs1,Glra3,Braf,Grik5,Stx1a,Napa,Bcl2l1,Cyth1,Rab5a,Adora2b,Calm3,Gipc1,Adcy1,Drd1a,Htr1a,Gsk3b,Slc4a8,Syt4,Apba1,Cplx2,Napb,P2ry1,Ppfia2,Chrnb2,Unc13a,Cdk5,Dvl1,Atp2a2,Wnt7a,Vamp1,Apba2,Chrna7,Cask,Chrna6,Bace1,Chrna3,Cspg5,Myo6,Adra2a,P2ry2,Vps18,Git1,Cacna1b,Cplx1,Nrn1,Rab3gap1,Rims4,Cplx3,Htr2a,Rims2,Chrnb3,Lrrk2,Adra1a,Cnr1,Adrb2,Prkca,Rap1b,Chrna4,Rims3,Pfn2,Syp,Prkcb,Dtnbp1,Syt9,Nlgn1,Drd2…
GO:0046928	Regulation of neurotransmitter secretion	130	0.627682	bottom	3.03e-05	ks	10090.ENSMUSP00000000199,10090.ENSMUSP00000000275,10090.ENSMUSP00000002487,10090.ENSMUSP00000003468,10090.ENSMUSP00000005509,10090.ENSMUSP00000006181,10090.ENSMUSP00000007803,10090.ENSMUSP00000009617,10090.ENSMUSP00000017276,10090.ENSMUSP00000017831,10090.ENSMUSP00000017975,10090.ENSMUSP00000018644,10090.ENSMUSP00000019514,10090.ENSMUSP00000019577,10090.ENSMUSP00000020706,10090.ENSMUSP00000021932…	Ncs1,Glra3,Braf,Grik5,Stx1a,Napa,Bcl2l1,Kcnc4,Cyth1,Rhot1,Rab5a,Adora2b,Calm3,Gipc1,Adcy1,Drd1a,Htr1a,Gsk3b,Asic1,Slc4a8,Sncg,Syt4,Apba1,Cplx2,Pnkd,Napb,Edn3,P2ry1,Ppfia2,Chrnb2,Unc13a,Cdk5,Dvl1,Atp2a2,Wnt7a,Vamp1,Apba2,Chrna7,Cask,Chrna6,Bace1,Chrna3,Cspg5,Myo6,Adra2a,P2ry2,Vps18,Git1,Cacna1b,Cplx1,Ica1,Nrn1,Rab3gap1,Slc30a1,Htr2c,Rims4,Cplx3,Htr2a,Rims2,Ptger4,Chrnb3,Lrrk2,Adra1a,Syt12,Cnr1,Hcr…
GO:0022037	Metencephalon development	127	0.534817	bottom	3.72e-05	ks	10090.ENSMUSP00000000109,10090.ENSMUSP00000001179,10090.ENSMUSP00000001304,10090.ENSMUSP00000001812,10090.ENSMUSP00000002603,10090.ENSMUSP00000003461,10090.ENSMUSP00000003550,10090.ENSMUSP00000003860,10090.ENSMUSP00000005066,10090.ENSMUSP00000005671,10090.ENSMUSP00000006071,10090.ENSMUSP00000006293,10090.ENSMUSP00000014917,10090.ENSMUSP00000016897,10090.ENSMUSP00000017920,10090.ENSMUSP00000018842…	Cntn1,Pcnt,Ckb,Smo,Scrib,Ogdh,Ncstn,Adck4,Map2k1,Igf1r,Otx1,Crkl,Dll1,Ttll1,Crk,Lhx1,Ascl1,Agtpbp1,Glud1,Klhl1,Gart,Faim2,Pfdn1,Aif1,Gli1,Ccr1,Atic,Serpine2,Abl2,Fcgr2b,Lmx1a,Grin1,Clp1,Mdk,Ttbk2,Atrn,Ptbp2,B4galt2,Cdk5,Ulk1,Foxp2,Lhx5,Mtpn,Wnt7a,Lrp6,Atg7,Ophn1,Mecp2,Cbln1,Aars,Gnpat,Dixdc1,Arcn1,Rora,Neurod1,Pak4,Neurod2,Rpgrip1l,Gbx2,Myo16,Fzd4,Kndc1,Rfx4,Foxc1,Lpar1,Uqcrq,Sdf4,Slc25a46,Gli2,A…
GO:0018108	Peptidyl-tyrosine phosphorylation	136	0.526374	bottom	3.84e-05	ks	10090.ENSMUSP00000000129,10090.ENSMUSP00000000500,10090.ENSMUSP00000001036,10090.ENSMUSP00000002677,10090.ENSMUSP00000002825,10090.ENSMUSP00000003027,10090.ENSMUSP00000003370,10090.ENSMUSP00000004145,10090.ENSMUSP00000004281,10090.ENSMUSP00000005066,10090.ENSMUSP00000005671,10090.ENSMUSP00000005815,10090.ENSMUSP00000006112,10090.ENSMUSP00000006614,10090.ENSMUSP00000013633,10090.ENSMUSP00000014505…	Fer,Pdgfb,Tyk2,Axl,Baz1b,Map2k7,Hck,Stat5a,Dyrk2,Map2k1,Igf1r,Kit,Ephb3,Epha2,Fgfrl1,Mertk,Dyrk3,Map2k3,Egfr,Flt4,Efemp1,Map2k6,Ror2,Twf1,Eif2ak2,Pdgfrb,Csf1r,Nrp1,Zap70,Stk16,Epha4,Abl2,Hipk3,Ltk,Tyro3,Src,Hipk1,Egf,Insrr,Ntrk1,Epha7,Epha8,Flt1,Ret,Wee1,Btk,Ednra,Nek1,Csk,Clk1,Map2k5,Ephb1,Mst1r,Dstyk,Tie1,Ntrk3,Ripk2,Lyn,Flt3,Tesk2,Map2k4,Ptk7,Melk,Styk1,Ttbk1,Ror1,Lmtk2,Tesk1,Epha10,Mapk3,Erbb…
GO:0018212	Peptidyl-tyrosine modification	139	0.512641	bottom	4.54e-05	ks	10090.ENSMUSP00000000129,10090.ENSMUSP00000000500,10090.ENSMUSP00000001036,10090.ENSMUSP00000002677,10090.ENSMUSP00000002825,10090.ENSMUSP00000003027,10090.ENSMUSP00000003370,10090.ENSMUSP00000004145,10090.ENSMUSP00000004281,10090.ENSMUSP00000005066,10090.ENSMUSP00000005671,10090.ENSMUSP00000005815,10090.ENSMUSP00000006112,10090.ENSMUSP00000006614,10090.ENSMUSP00000013633,10090.ENSMUSP00000014505…	Fer,Pdgfb,Tyk2,Axl,Baz1b,Map2k7,Hck,Stat5a,Dyrk2,Map2k1,Igf1r,Kit,Ephb3,Epha2,Fgfrl1,Mertk,Dyrk3,Map2k3,Egfr,Flt4,Efemp1,Map2k6,Ror2,Twf1,Eif2ak2,Pdgfrb,Csf1r,Nrp1,Zap70,Stk16,Epha4,Abl2,Hipk3,Ltk,Tyro3,Src,Hipk1,Egf,Insrr,Ntrk1,Epha7,Epha8,Tpst2,Flt1,Ret,Wee1,Btk,Ednra,Nek1,Csk,Clk1,Map2k5,Ephb1,Mst1r,Dstyk,Tpst1,Tie1,Ntrk3,Ripk2,Lyn,Flt3,Tesk2,Map2k4,Ptk7,Melk,Styk1,Ttbk1,Ttl,Ror1,Lmtk2,Tesk1,E…
GO:0010499	Proteasomal ubiquitin-independent protein catabolic process	21	0.90064	top	4.7e-05	ks	10090.ENSMUSP00000005923,10090.ENSMUSP00000014913,10090.ENSMUSP00000018430,10090.ENSMUSP00000021412,10090.ENSMUSP00000022803,10090.ENSMUSP00000025196,10090.ENSMUSP00000028083,10090.ENSMUSP00000029082,10090.ENSMUSP00000030642,10090.ENSMUSP00000033008,10090.ENSMUSP00000034369,10090.ENSMUSP00000034848,10090.ENSMUSP00000038783,10090.ENSMUSP00000042590,10090.ENSMUSP00000045460,10090.ENSMUSP00000088057…	Psmb4,Psmb1,Psmb6,Psma6,Psmb5,Psmb8,Psmb7,Psma7,Psmb2,Psma1,Psmb10,Psma4,Enc1,Psma8,Psme4,Psma5,Psmb3,Nfe2l2,Psma3,Psma2,Psmb9
GO:0051481	Negative regulation of cytosolic calcium ion concentration	19	1.578	bottom	5.54e-05	afc	10090.ENSMUSP00000014920,10090.ENSMUSP00000020107,10090.ENSMUSP00000021750,10090.ENSMUSP00000023390,10090.ENSMUSP00000026196,10090.ENSMUSP00000034973,10090.ENSMUSP00000044004,10090.ENSMUSP00000045530,10090.ENSMUSP00000049625,10090.ENSMUSP00000055673,10090.ENSMUSP00000069255,10090.ENSMUSP00000075170,10090.ENSMUSP00000083077,10090.ENSMUSP00000083725,10090.ENSMUSP00000089426,10090.ENSMUSP00000098987…	Nol3,Atp2b1,Ryr2,Drd3,Got1,Smad3,Lrp1,Npy1r,Gtf2i,Kcna5,Smpd3,Drd2,Atp1a2,Slc8a1,Ryr3,Kcnk3,Nos1,Oprm1,Il6st
GO:0021549	Cerebellum development	119	0.547717	bottom	5.77e-05	ks	10090.ENSMUSP00000000109,10090.ENSMUSP00000001179,10090.ENSMUSP00000001304,10090.ENSMUSP00000001812,10090.ENSMUSP00000003461,10090.ENSMUSP00000003550,10090.ENSMUSP00000003860,10090.ENSMUSP00000005066,10090.ENSMUSP00000005671,10090.ENSMUSP00000006293,10090.ENSMUSP00000014917,10090.ENSMUSP00000016897,10090.ENSMUSP00000017920,10090.ENSMUSP00000018842,10090.ENSMUSP00000022040,10090.ENSMUSP00000022322…	Cntn1,Pcnt,Ckb,Smo,Ogdh,Ncstn,Adck4,Map2k1,Igf1r,Crkl,Dll1,Ttll1,Crk,Lhx1,Agtpbp1,Glud1,Klhl1,Gart,Faim2,Pfdn1,Aif1,Gli1,Ccr1,Atic,Serpine2,Abl2,Fcgr2b,Lmx1a,Clp1,Mdk,Ttbk2,Atrn,Ptbp2,B4galt2,Cdk5,Ulk1,Foxp2,Lhx5,Mtpn,Wnt7a,Lrp6,Atg7,Ophn1,Mecp2,Cbln1,Aars,Gnpat,Dixdc1,Arcn1,Rora,Neurod1,Pak4,Neurod2,Rpgrip1l,Gbx2,Myo16,Fzd4,Kndc1,Rfx4,Foxc1,Lpar1,Uqcrq,Sdf4,Slc25a46,Gli2,Atxn2,Sstr3,Atp7a,Abat,P…
GO:0001667	Ameboidal-type cell migration	160	0.431802	bottom	5.79e-05	ks	10090.ENSMUSP00000000299,10090.ENSMUSP00000000641,10090.ENSMUSP00000001319,10090.ENSMUSP00000001327,10090.ENSMUSP00000001780,10090.ENSMUSP00000001812,10090.ENSMUSP00000002291,10090.ENSMUSP00000002320,10090.ENSMUSP00000002708,10090.ENSMUSP00000004646,10090.ENSMUSP00000005616,10090.ENSMUSP00000005815,10090.ENSMUSP00000007757,10090.ENSMUSP00000007959,10090.ENSMUSP00000008893,10090.ENSMUSP00000009241…	Itgb2,Sema4f,Efnb2,Itgb7,Akt1,Smo,Paxip1,Ppard,Shh,Coro1c,Pkn1,Kit,Tgfbr1,Rhoa,Coro1b,Tbx1,Amotl1,Pten,Plxnd1,Srf,Lama5,Myh9,Pmp22,Cenpv,Gipc1,Sema6a,Arid5b,Wdpcp,Pafah1b1,Hif1a,Gpld1,Sema4d,Loxl2,Gdnf,Robo1,Krt2,Nr4a1,Cxcl13,Cyp1b1,Sox8,Zfand5,Lrp5,Sema4g,Ric8,Nrp1,Sox17,Nckap1,Itgav,Edn3,Schip1,Lamtor2,Sema4a,Pik3r3,Sema3c,Sema3a,Nos3,Sema3d,Ret,Lrp6,Sema4b,Ilk,Gpr124,Apoa1,Kank2,Amotl2,Egr3,Fg…
GO:0021954	Central nervous system neuron development	89	0.630237	bottom	6.19e-05	ks	10090.ENSMUSP00000003461,10090.ENSMUSP00000004326,10090.ENSMUSP00000004389,10090.ENSMUSP00000006112,10090.ENSMUSP00000006293,10090.ENSMUSP00000013807,10090.ENSMUSP00000015197,10090.ENSMUSP00000017920,10090.ENSMUSP00000018156,10090.ENSMUSP00000018880,10090.ENSMUSP00000019649,10090.ENSMUSP00000019938,10090.ENSMUSP00000020243,10090.ENSMUSP00000020692,10090.ENSMUSP00000021091,10090.ENSMUSP00000021932…	Ogdh,Plxna3,Grcc10,Ephb3,Crkl,Pten,Gata2,Crk,Rac3,Ndel1,Ubb,Nr2e1,Ascl1,Btg2,Pafah1b1,Drd1a,Agtpbp1,Fezf2,Robo1,Hsp90ab1,Gnaq,Bhlhe22,Hprt,Nrp1,Epha4,Nr4a2,Chrnb2,Neurog2,Dclk2,Gba2,Sema3a,Cdk5,Gabrb1,Npy,Atg7,Ephb1,Fbxo45,Pak4,Atf5,Gbx2,Arx,Dclk1,Nfib,Uqcrq,Gli2,Sall3,Atp7a,Lingo1,Prkca,Wnt5a,B4galt6,Zeb2,Cdh11,Szt2,Drd2,Arhgap35,Map2,Ntrk2,Rac1,Fgfr1,Nin,Cntn2,Dcx,Tsku,Hsp90aa1,Agbl4,Adarb1,Scn…
GO:0009060	Aerobic respiration	57	0.784843	top	6.59e-05	ks	10090.ENSMUSP00000000090,10090.ENSMUSP00000000175,10090.ENSMUSP00000000985,10090.ENSMUSP00000003461,10090.ENSMUSP00000005826,10090.ENSMUSP00000010007,10090.ENSMUSP00000019323,10090.ENSMUSP00000021993,10090.ENSMUSP00000022062,10090.ENSMUSP00000022268,10090.ENSMUSP00000022286,10090.ENSMUSP00000023043,10090.ENSMUSP00000023116,10090.ENSMUSP00000025570,10090.ENSMUSP00000026405,10090.ENSMUSP00000026559…	Cox5a,Sdhd,Oxa1l,Ogdh,Cs,Sdhb,Mdh2,Uqcrb,Sdha,Pdhb,Ndufs4,Adsl,Aco2,Sdhaf2,Bloc1s1,Sirt3,Fh1,Cat,Cox6a2,Pdha1,Cox4i1,Dlat,Ireb2,Lace1,Cox10,Cox6a1,Uqcr10,Idh3g,Dlst,Suclg1,Ndufs8,Uqcrh,Suclg2,Cox5b,Fxn,Mup5,mt-Nd1,mt-Co1,mt-Co3,mt-Nd4,Proca1,Dhtkd1,Idh1,Mtfr1l,Mdh1,Aco1,Ndufs7,Atp5d,Idh2,Cox4i2,Sdhc,Mdh1b,Cox7c,Mtfr1,Sucla2,Cycs,Idh3a
GO:0006364	rRNA processing	192	0.456558	top	7.79e-05	ks	10090.ENSMUSP00000000171,10090.ENSMUSP00000000594,10090.ENSMUSP00000000940,10090.ENSMUSP00000001339,10090.ENSMUSP00000001724,10090.ENSMUSP00000003946,10090.ENSMUSP00000004379,10090.ENSMUSP00000004470,10090.ENSMUSP00000004507,10090.ENSMUSP00000008004,10090.ENSMUSP00000017408,10090.ENSMUSP00000018143,10090.ENSMUSP00000018184,10090.ENSMUSP00000018549,10090.ENSMUSP00000021048,10090.ENSMUSP00000021574…	Pih1d2,C1d,Nsun5,Rrp15,Ddx18,Nob1,Emg1,Utp20,Ddx56,Ddx49,Exosc10,Ddx27,Rrp7a,Mrm1,Ftsj3,Gtpbp4,Fcf1,Nol8,Riok1,Dimt1,Skiv2l2,Ngdn,Dcaf13,Bop1,Prkdc,Chd1,Rrp36,Bysl,Wdr46,Riok3,Srfbp1,Rbfa,Rps14,Rpp30,Sbds,Pa2g4,Eif4a3,Exosc7,Wdr75,Wdr12,Imp4,Mterfd2,Nifk,Tfb2m,Nvl,Nop10,Nat10,Rpusd2,Eif6,Exosc9,Exosc8,Gar1,Rpf1,Exosc3,Nol6,Ebna1bp2,Utp11l,Zcchc4,Ddx51,Ftsj2,Ddx54,Ddx47,Pop4,Mphosph10,Mrps11,Rrp8,…
GO:0008361	Regulation of cell size	192	0.557621	bottom	9.33e-05	ks	10090.ENSMUSP00000000127,10090.ENSMUSP00000000314,10090.ENSMUSP00000000590,10090.ENSMUSP00000000641,10090.ENSMUSP00000000881,10090.ENSMUSP00000001347,10090.ENSMUSP00000001672,10090.ENSMUSP00000001780,10090.ENSMUSP00000003981,10090.ENSMUSP00000004326,10090.ENSMUSP00000004430,10090.ENSMUSP00000004774,10090.ENSMUSP00000004910,10090.ENSMUSP00000004920,10090.ENSMUSP00000005019,10090.ENSMUSP00000005889…	Wnt3,Cdh4,Rdx,Sema4f,Bcl11a,Rnd2,Ifrd1,Akt1,Il7r,Plxna3,Clcn3,Aqp1,Eif2b2,Ulk2,Crabp2,Vav1,Kiaa0319,Cdk4,Rhoa,Pten,E2f4,Limk1,Gdi1,Xk,Srf,Slc12a7,Trpv2,Ndel1,Sema6a,Rab21,Dbnl,Slc9a3r1,Pafah1b1,Edn1,Sema4d,Dbn1,Dpysl2,Gsk3b,Hcls1,Twf2,Tnfrsf12a,Hsp90ab1,Slit1,Sema4g,Clns1a,Rptor,Nrp1,Rb1cc1,Cln8,Olfm1,Anapc2,Slc12a6,Sema4a,Epha7,Sema3c,Sema3a,Cdk5,Draxin,Sema3d,Rufy3,Ulk1,Mtpn,Slc6a12,Ret,Cyfip1,…
GO:0043954	Cellular component maintenance	64	0.814907	bottom	0.0001	ks	10090.ENSMUSP00000001548,10090.ENSMUSP00000002121,10090.ENSMUSP00000005671,10090.ENSMUSP00000006679,10090.ENSMUSP00000015800,10090.ENSMUSP00000017458,10090.ENSMUSP00000018700,10090.ENSMUSP00000019911,10090.ENSMUSP00000020273,10090.ENSMUSP00000020657,10090.ENSMUSP00000023154,10090.ENSMUSP00000025523,10090.ENSMUSP00000027888,10090.ENSMUSP00000028758,10090.ENSMUSP00000030691,10090.ENSMUSP00000033560…	Itga3,Supt6,Igf1r,Prtn3,Hspa8,Mpp2,Dlg4,Hdac2,Supv3l1,Ube2b,Cldn1,Csf1r,Abl2,Itpka,Pclo,Ophn1,Cbln1,Kifc3,Mtmr2,Bsn,Tanc1,Git1,Rims2,C1ql1,Arf6,F2r,Dlg1,Lnp,Mthfr,Erc1,Mtss1,Syngap1,Whrn,Plekha7,Cadm1,Dlg3,Magi2,Erc2,Insr,Pard6a,Rims1,Shroom2,Cttn,Tjp1,Sirt1,Shank2,Dlg2,Shank1,Shank3,Rab3a,Gphn,Dgkz,Rassf8,Wdhd1,Tprn,Cbln2,Inava,Bai3,Mllt4,Arid1a,Dlgap1,Camsap3,Pick1,Ctbp2
GO:0070588	Calcium ion transmembrane transport	163	0.485181	bottom	0.0001	ks	10090.ENSMUSP00000000199,10090.ENSMUSP00000000201,10090.ENSMUSP00000002152,10090.ENSMUSP00000002848,10090.ENSMUSP00000003442,10090.ENSMUSP00000004683,10090.ENSMUSP00000005431,10090.ENSMUSP00000010804,10090.ENSMUSP00000014920,10090.ENSMUSP00000017552,10090.ENSMUSP00000018651,10090.ENSMUSP00000019290,10090.ENSMUSP00000020107,10090.ENSMUSP00000020312,10090.ENSMUSP00000020964,10090.ENSMUSP00000021066…	Ncs1,Nalcn,Bbc3,Grin2d,Cacnb3,Mcoln1,Letm1,Plcd1,Nol3,Cacnb1,Trpv2,Cacng2,Atp2b1,Mcu,Fkbp1b,Cacng4,Atp2a3,Ryr2,Mcur1,Trpc7,Ero1l,Micu2,Cacna2d3,Smdt1,Asic1,Afg3l2,Plcb3,Ddit3,Maip1,Plcd4,Slc25a25,Grin1,Itgav,Anxa5,Trpc3,Trpc4,Ccdc109b,Tmem38b,Stoml2,Cachd1,Cdk5,Tmem165,Atp2a2,P2rx4,Trpv6,Sec61a1,Itpr1,Plcz1,Atp2a1,Stim1,Gas6,Gpm6a,Tmem38a,Anxa2,Orai2,Fkbp1a,Catsper2,Cacna1b,Trpm6,Fgf2,Plcl1,Itpr3…
GO:0021675	Nerve development	66	0.641112	bottom	0.00012	ks	10090.ENSMUSP00000000122,10090.ENSMUSP00000004326,10090.ENSMUSP00000005493,10090.ENSMUSP00000007130,10090.ENSMUSP00000007797,10090.ENSMUSP00000009241,10090.ENSMUSP00000021933,10090.ENSMUSP00000023171,10090.ENSMUSP00000023269,10090.ENSMUSP00000025408,10090.ENSMUSP00000025482,10090.ENSMUSP00000026494,10090.ENSMUSP00000026670,10090.ENSMUSP00000026917,10090.ENSMUSP00000027467,10090.ENSMUSP00000029562…	Ngfr,Plxna3,Slc1a3,Ctnnb1,Gabrb2,Tbx1,Ctsl,Hes1,Rpl24,Afg3l2,Atp8b1,Rnf165,Nptx1,Nrp1,Serpine2,Chrnb2,Vcam1,Ntrk1,Unc13a,Sema3a,Ret,Tmem126a,Ilk,Sall1,Ephb1,Lrig2,Six4,Gabrb3,Cited2,Fbxo45,Egr2,Kcna2,Dicer1,Isl1,Nrtn,Lpar1,Slc25a46,Bdnf,Six1,Chd7,Pou4f1,Gabra5,Nkx2-2,Ext1,Slitrk6,Col25a1,Sema3f,Erbb3,Fgfr3,Adarb1,Mafb,Prkcg,Lrig1,Itga4,Ephb2,Ngf,Unc13b,Sulf2,Gli3,Ntf3,Dmd,Nrp2,Plxna4,Dag1,Tifab,S…
GO:0023061	Signal release	168	0.417606	bottom	0.00012	ks	10090.ENSMUSP00000000451,10090.ENSMUSP00000002603,10090.ENSMUSP00000003961,10090.ENSMUSP00000003971,10090.ENSMUSP00000004774,10090.ENSMUSP00000005509,10090.ENSMUSP00000005606,10090.ENSMUSP00000006181,10090.ENSMUSP00000009538,10090.ENSMUSP00000010038,10090.ENSMUSP00000018122,10090.ENSMUSP00000018748,10090.ENSMUSP00000019906,10090.ENSMUSP00000020057,10090.ENSMUSP00000020964,10090.ENSMUSP00000021016…	Raf1,Scrib,Ppfia3,Lin7b,Aqp1,Stx1a,Prkaca,Napa,Syn2,Snap47,Cadps2,Tbx3,Vip,Lin7a,Fkbp1b,Hnf1b,Doc2b,Vamp2,Edn1,Cartpt,Nisch,Ywhaz,Dgat1,Snap29,Npff,Syt4,Anxa1,Pcsk5,Doc2g,Slc18a2,Cplx2,Ecrg4,Ptprn,Optn,Fam129b,Lin7c,Snap25,Edn3,Ghrh,Syt10,Tlr2,Abca1,Unc13a,Slc6a9,Ppt1,Pclo,Park7,Dvl1,Cckar,Stx2,Trpv6,Wnt7a,Vamp1,Pak1,Stx4a,Cdk16,Btk,Cacna1b,Ltbp4,Sv2a,Slc16a2,Ube2q1,Cplx1,Lyn,Brsk1,Neurod1,Syde1,…
GO:0048588	Developmental cell growth	92	0.697569	bottom	0.00012	ks	10090.ENSMUSP00000000253,10090.ENSMUSP00000000579,10090.ENSMUSP00000001812,10090.ENSMUSP00000003152,10090.ENSMUSP00000004326,10090.ENSMUSP00000004920,10090.ENSMUSP00000005233,10090.ENSMUSP00000005406,10090.ENSMUSP00000007130,10090.ENSMUSP00000013338,10090.ENSMUSP00000018382,10090.ENSMUSP00000018880,10090.ENSMUSP00000019975,10090.ENSMUSP00000020444,10090.ENSMUSP00000020655,10090.ENSMUSP00000022369…	Lhx2,Sox9,Smo,Stk11,Plxna3,Ulk2,Eif2ak4,App,Ctnnb1,Arih2,Gdf9,Ndel1,Wasf1,Llph,Jade2,Vcl,Alcam,Gsk3b,Kmt2d,Hsp90ab1,Impact,Slit1,Nrp1,Aurka,Pdlim5,Sh3gl2,Sema3a,Prkcz,Dvl1,Ulk1,Cyfip1,Spg11,Tnn,Nrn1,Map2k4,Sema7a,Ndn,Cobl,Emx1,Rarg,Sirt6,Dclk1,Flrt3,Adra1a,Nrn1l,Sema5b,Bdnf,Tgfbr2,Cdkl3,Nlgn3,Agt,Slit3,Map1b,Sema5a,Lamb2,Zeb2,Adra1b,Postn,Prkg1,Abl1,Efna5,Sema3f,Nin,Dcx,Agtr2,Usp9x,Itgb1,Bcan,Mex…
GO:0021772	Olfactory bulb development	39	0.944449	bottom	0.00013	ks	10090.ENSMUSP00000000253,10090.ENSMUSP00000001179,10090.ENSMUSP00000003154,10090.ENSMUSP00000003461,10090.ENSMUSP00000015749,10090.ENSMUSP00000019938,10090.ENSMUSP00000020974,10090.ENSMUSP00000022040,10090.ENSMUSP00000022629,10090.ENSMUSP00000023600,10090.ENSMUSP00000024159,10090.ENSMUSP00000025523,10090.ENSMUSP00000025993,10090.ENSMUSP00000030714,10090.ENSMUSP00000030917,10090.ENSMUSP00000031523…	Lhx2,Pcnt,Efna2,Ogdh,Srf,Nr2e1,Id2,Agtpbp1,Dpysl2,Robo1,Dlx2,Csf1r,Slit1,Sema3a,Ski,Uncx,Fezf1,Sall1,Eomes,Gsx2,Rpgrip1l,Dicer1,Crtac1,Sec1,Atf5,Arx,Dlx5,Lrrk2,Sall3,Chd7,Wnt5a,Ext1,Ttc8,Rac1,Fgfr1,Pax6,Robo2,Erbb4,Slit2
GO:0071869	Response to catecholamine	68	0.88742	bottom	0.00013	ks	10090.ENSMUSP00000000001,10090.ENSMUSP00000003550,10090.ENSMUSP00000003826,10090.ENSMUSP00000005406,10090.ENSMUSP00000006828,10090.ENSMUSP00000009120,10090.ENSMUSP00000019608,10090.ENSMUSP00000020537,10090.ENSMUSP00000020920,10090.ENSMUSP00000021077,10090.ENSMUSP00000021750,10090.ENSMUSP00000021932,10090.ENSMUSP00000022235,10090.ENSMUSP00000023390,10090.ENSMUSP00000025402,10090.ENSMUSP00000025541…	Gnai3,Ncstn,Htr3a,App,Aplp1,Gabpa,Ptger1,Nsg2,Rgs9,Slc9a3r1,Ryr2,Drd1a,Htr1a,Drd3,Gnal,Gnaq,Gna14,Htr4,Hcn3,Nr4a3,Slc9a1,Nsg1,Flna,Star,Hrh2,Htr5a,Fuk,Drd5,Chrm4,Chrm1,Gna11,Htr2c,Htr2a,Klf16,Gna15,Hrh3,Mapk3,Lrrk2,Htr5b,Htr1f,Mapk1,Penk,Sirt2,Drd2,Gnb5,Htt,Gnas,Htr1d,Hrh1,Id1,Adcy6,Chrm5,Nos1,Oprm1,Htr6,Atf4,Adcy5,Pde4d,Gnao1,Ppargc1a,Atp2b4,Htr7,Sin3a,Caly,Chrm2,Dnm2,Htr1b,Chrm3
GO:0021872	Forebrain generation of neurons	66	0.704934	bottom	0.00014	ks	10090.ENSMUSP00000001536,10090.ENSMUSP00000003461,10090.ENSMUSP00000004326,10090.ENSMUSP00000007959,10090.ENSMUSP00000015197,10090.ENSMUSP00000019649,10090.ENSMUSP00000019938,10090.ENSMUSP00000020243,10090.ENSMUSP00000022195,10090.ENSMUSP00000022262,10090.ENSMUSP00000022725,10090.ENSMUSP00000022767,10090.ENSMUSP00000023171,10090.ENSMUSP00000023600,10090.ENSMUSP00000024159,10090.ENSMUSP00000025523…	Nkx2-1,Ogdh,Plxna3,Rhoa,Gata2,Ubb,Nr2e1,Ascl1,Otp,Fezf2,Dct,Mettl3,Hes1,Robo1,Dlx2,Csf1r,Gnaq,Nrp1,Lef1,Dclk2,Mettl14,Sema3a,Uncx,Lhx5,Lrp6,Atg7,Sall1,Gsx2,Dlx1,Dicer1,Tbr1,Atf5,Inhba,Gbx2,Arx,Hes5,Dlx5,Uqcrq,Sall3,Atp7a,Aspm,Wnt5a,Bcl11b,Pou3f4,Rac1,Fgfr1,Dcx,Pax6,Sox2,Slc4a10,Zswim6,Smarcc2,Shank3,Gli3,Lhx6,Nrp2,Satb2,Disc1,Fgfr2,Robo2,Rapgef2,Erbb4,Slit2,Lhx8,Foxg1,Sox1
GO:0034331	Cell junction maintenance	45	0.840358	bottom	0.00014	ks	10090.ENSMUSP00000006679,10090.ENSMUSP00000015800,10090.ENSMUSP00000017458,10090.ENSMUSP00000018700,10090.ENSMUSP00000023154,10090.ENSMUSP00000025523,10090.ENSMUSP00000030691,10090.ENSMUSP00000033560,10090.ENSMUSP00000034076,10090.ENSMUSP00000034240,10090.ENSMUSP00000035208,10090.ENSMUSP00000037210,10090.ENSMUSP00000048719,10090.ENSMUSP00000050469,10090.ENSMUSP00000055862,10090.ENSMUSP00000061754…	Prtn3,Hspa8,Mpp2,Dlg4,Cldn1,Csf1r,Pclo,Ophn1,Cbln1,Kifc3,Bsn,Git1,Rims2,C1ql1,Arf6,F2r,Dlg1,Erc1,Mtss1,Syngap1,Whrn,Plekha7,Cadm1,Dlg3,Magi2,Erc2,Pard6a,Rims1,Shroom2,Tjp1,Shank2,Dlg2,Shank1,Shank3,Rab3a,Gphn,Dgkz,Rassf8,Cbln2,Inava,Bai3,Mllt4,Dlgap1,Camsap3,Ctbp2
GO:0007269	Neurotransmitter secretion	82	0.628593	bottom	0.00015	ks	10090.ENSMUSP00000002603,10090.ENSMUSP00000003961,10090.ENSMUSP00000003971,10090.ENSMUSP00000005509,10090.ENSMUSP00000005606,10090.ENSMUSP00000006181,10090.ENSMUSP00000009538,10090.ENSMUSP00000010038,10090.ENSMUSP00000018122,10090.ENSMUSP00000020057,10090.ENSMUSP00000021209,10090.ENSMUSP00000021273,10090.ENSMUSP00000023449,10090.ENSMUSP00000025110,10090.ENSMUSP00000025806,10090.ENSMUSP00000026985…	Scrib,Ppfia3,Lin7b,Stx1a,Prkaca,Napa,Syn2,Snap47,Cadps2,Lin7a,Doc2b,Vamp2,Snap29,Syt4,Doc2g,Cplx2,Lin7c,Snap25,Syt10,Unc13a,Slc6a9,Ppt1,Pclo,Dvl1,Stx2,Wnt7a,Vamp1,Pak1,Stx4a,Cacna1b,Sv2a,Cplx1,Brsk1,Syde1,Rims4,Cplx3,Rims2,Pdzd11,Xbp1,Syt12,Ptprn2,Cadps,Rims3,Stx3,Doc2a,Syt5,Nf1,Syt9,Otof,Nlgn1,Rph3a,Erc1,Erc2,Syt6,Stxbp1,Rims1,Snap91,P2rx7,Psen1,Stxbp3a,Syt1,Stx1b,Unc13b,Rab3a,Trim9,Nrxn2,Snca,S…
GO:0016049	Cell growth	95	0.668294	bottom	0.00015	ks	10090.ENSMUSP00000000253,10090.ENSMUSP00000000579,10090.ENSMUSP00000001812,10090.ENSMUSP00000003152,10090.ENSMUSP00000004326,10090.ENSMUSP00000004920,10090.ENSMUSP00000005233,10090.ENSMUSP00000005406,10090.ENSMUSP00000007130,10090.ENSMUSP00000013338,10090.ENSMUSP00000018382,10090.ENSMUSP00000018880,10090.ENSMUSP00000019975,10090.ENSMUSP00000020444,10090.ENSMUSP00000020655,10090.ENSMUSP00000022369…	Lhx2,Sox9,Smo,Stk11,Plxna3,Ulk2,Eif2ak4,App,Ctnnb1,Arih2,Gdf9,Ndel1,Wasf1,Llph,Jade2,Vcl,Bin3,Alcam,Gsk3b,Kmt2d,Hsp90ab1,Impact,Slit1,Nrp1,Aurka,Pdlim5,Sh3gl2,Sema3a,Prkcz,Dvl1,Ulk1,Cyfip1,Spg11,Tnn,Nrn1,Map2k4,Sema7a,Ndn,Cobl,Emx1,Rarg,Sirt6,Dclk1,Flrt3,Adra1a,Nrn1l,Sema5b,Bdnf,Tgfbr2,Cdkl3,Nlgn3,Agt,Slit3,Map1b,Sema5a,Lamb2,Zeb2,Adra1b,Postn,Prkg1,Abl1,Efna5,Sema3f,Nin,Cadm1,Dcx,Agtr2,Usp9x,Itg…
GO:0019933	cAMP-mediated signaling	115	0.530952	bottom	0.00015	ks	10090.ENSMUSP00000000579,10090.ENSMUSP00000005406,10090.ENSMUSP00000006005,10090.ENSMUSP00000018478,10090.ENSMUSP00000018644,10090.ENSMUSP00000019608,10090.ENSMUSP00000019906,10090.ENSMUSP00000020288,10090.ENSMUSP00000020350,10090.ENSMUSP00000020706,10090.ENSMUSP00000020930,10090.ENSMUSP00000021077,10090.ENSMUSP00000021217,10090.ENSMUSP00000021346,10090.ENSMUSP00000021610,10090.ENSMUSP00000021932…	Sox9,App,Pth1r,Ksr1,Adora2b,Ptger1,Vip,Eif4ebp2,Lgr5,Adcy1,Gna13,Slc9a3r1,Nme2,Tshr,Chga,Drd1a,Adcy2,Ndufs4,Adcy8,Drd3,Lhcgr,Gnal,Gnaq,Gal,Htr4,Ghrh,Ptgfr,Abca1,Pclo,Pf4,Calca,Adra2a,Gpr12,Ptger2,Pde3a,Htr5a,Drd5,Adrb1,Gpr26,Eltd1,Gpr126,Ptger3,Bai1,Mc3r,Ramp3,Cxcl10,Rims2,Ptger4,Ucn3,S1pr1,Pthlh,Defb1,Lpar1,S1pr2,Adra1a,Mc4r,Cnr1,Gpr6,Gnai2,Dgkq,Gpr101,Adra2c,Gpr133,Epha5,Gpr4,Adrb2,Adcyap1r1,Ga…
GO:0019731	Antibacterial humoral response	20	1.38216	top	0.00017	afc	10090.ENSMUSP00000001009,10090.ENSMUSP00000005406,10090.ENSMUSP00000017867,10090.ENSMUSP00000019906,10090.ENSMUSP00000031843,10090.ENSMUSP00000039472,10090.ENSMUSP00000061247,10090.ENSMUSP00000067434,10090.ENSMUSP00000084259,10090.ENSMUSP00000088287,10090.ENSMUSP00000099385,10090.ENSMUSP00000099534,10090.ENSMUSP00000099739,10090.ENSMUSP00000104992,10090.ENSMUSP00000110886,10090.ENSMUSP00000132071…	Wfdc18,App,Wfdc2,Vip,Npy,Fgb,Hist1h2be,Ang,Igj,Hist2h2be,Wfdc3,B2m,H2-T23,Slpi,Rpl39,Pla2g6,Fga,Fau,Tac1,Adm
GO:0021510	Spinal cord development	90	0.713151	bottom	0.00017	ks	10090.ENSMUSP00000000707,10090.ENSMUSP00000001562,10090.ENSMUSP00000001780,10090.ENSMUSP00000001812,10090.ENSMUSP00000002708,10090.ENSMUSP00000007171,10090.ENSMUSP00000014917,10090.ENSMUSP00000015197,10090.ENSMUSP00000018842,10090.ENSMUSP00000020243,10090.ENSMUSP00000021921,10090.ENSMUSP00000022629,10090.ENSMUSP00000022639,10090.ENSMUSP00000022744,10090.ENSMUSP00000023814,10090.ENSMUSP00000024880…	Loxl3,Tulp3,Akt1,Smo,Shh,Chrd,Dll1,Gata2,Lhx1,Ascl1,Ptch1,Dpysl2,Nefl,Gdnf,Npff,Vit,Ighmbp2,Scyl1,Gdf11,Gigyf2,Cln8,Scyl3,Notch1,Actl6a,Ptbp2,Draxin,Uncx,Lhx5,Bag3,Vstm5,Zic1,Gdpd5,Gsx2,Olig2,Zc4h2,Mpst,Dicer1,Isl1,Pbx3,Ift122,Abt1,Pkd1,Ift172,Rfx4,Daam2,Ercc2,Gli2,Nog,Ptprs,Phgdh,Nkx2-2,Fuz,Nf1,Sox6,Sox11,Pkd2,Med12,Rab23,Gbx1,Pax6,Intu,Adarb1,Foxb1,Ptn,Mtor,Dll4,Sox4,Lrp8,Dab1,Eed,Plxdc1,Nfe2l1…
GO:0098815	Modulation of excitatory postsynaptic potential	53	0.884142	bottom	0.00018	ks	10090.ENSMUSP00000000122,10090.ENSMUSP00000002100,10090.ENSMUSP00000003268,10090.ENSMUSP00000003442,10090.ENSMUSP00000005406,10090.ENSMUSP00000005509,10090.ENSMUSP00000013807,10090.ENSMUSP00000018700,10090.ENSMUSP00000021950,10090.ENSMUSP00000023478,10090.ENSMUSP00000023507,10090.ENSMUSP00000025791,10090.ENSMUSP00000026436,10090.ENSMUSP00000026667,10090.ENSMUSP00000027991,10090.ENSMUSP00000028335…	Ngfr,Tmem25,Sh3gl1,Cacnb3,App,Stx1a,Pten,Dlg4,Dbn1,Igsf11,Gsk3b,Adrbk1,Baiap2,Eif4a3,Rgs4,Grin1,Npy2r,Prkcz,Dvl1,Wnt7a,Dmpk,Chrna7,Cbln1,Mtmr2,Syne1,Rims2,Lrrk2,Nlgn2,S1pr2,Neto1,Adrb2,Nlgn3,Chrna4,Nlgn1,Rims1,Shank2,Stx1b,Shank1,Shank3,Ptk2b,Cux2,Celf4,Grin2a,Mllt4,Reln,Ssh1,Tbc1d24,Bscl2,Slc8a2,Nrxn1,Slc8a3,Tmem108,Park2
GO:0010977	Negative regulation of neuron projection development	170	0.50748	bottom	0.00019	ks	10090.ENSMUSP00000000122,10090.ENSMUSP00000000127,10090.ENSMUSP00000000641,10090.ENSMUSP00000000881,10090.ENSMUSP00000001319,10090.ENSMUSP00000001672,10090.ENSMUSP00000004036,10090.ENSMUSP00000004326,10090.ENSMUSP00000004920,10090.ENSMUSP00000006761,10090.ENSMUSP00000006893,10090.ENSMUSP00000007959,10090.ENSMUSP00000013807,10090.ENSMUSP00000014698,10090.ENSMUSP00000015435,10090.ENSMUSP00000015858…	Ngfr,Wnt3,Sema4f,Bcl11a,Efnb2,Ifrd1,Efnb3,Plxna3,Ulk2,Runx1t1,Kiaa0319,Rhoa,Pten,Dguok,Gdi1,Cers2,Ctsz,Pmp22,Ywhah,Sema6a,Hdac2,Mdm2,Kremen1,Efemp1,Pafah1b1,Sema4d,Plk2,Ptprg,Hes1,Gsk3b,Nfatc4,H2-K1,Dpysl3,Slit1,Sema4g,Nrp1,Itm2c,Epha4,Rab29,Vim,Lrp4,Stmn2,Efna1,Sema4a,Epha7,Sema3c,Sema3a,Cdk5,Draxin,Sema3d,Cd38,Rufy3,Ulk1,Fkbp4,Sema4b,Xylt1,Fgf13,Flna,Mecp2,Mt3,Carm1,Ptpn9,Gorasp1,Lrig2,Trim46,G…
GO:0035176	Social behavior	49	1.05069	bottom	0.0002	ks	10090.ENSMUSP00000000219,10090.ENSMUSP00000009241,10090.ENSMUSP00000013807,10090.ENSMUSP00000018700,10090.ENSMUSP00000019938,10090.ENSMUSP00000020288,10090.ENSMUSP00000020323,10090.ENSMUSP00000021932,10090.ENSMUSP00000023291,10090.ENSMUSP00000026265,10090.ENSMUSP00000027554,10090.ENSMUSP00000028335,10090.ENSMUSP00000028764,10090.ENSMUSP00000029562,10090.ENSMUSP00000030036,10090.ENSMUSP00000030948…	Th,Tbx1,Pten,Dlg4,Nr2e1,Eif4ebp2,Avpr1a,Drd1a,Mapk8ip2,Bbs4,Cln8,Grin1,Oxt,Chrnb2,Brinp1,Dvl1,Grpr,Mecp2,Avp,Ptchd1,Pcm1,Grid1,Oxtr,Nlgn2,Npas4,Cx3cr1,Nlgn3,Vps13a,Ext1,Gng8,Htt,Chd8,Atxn1l,Gad1,Tsc2,Mtor,Shank2,Shank1,Shank3,Mkks,Nrxn2,Cntnap2,Kalrn,Cic,Gnb1l,Ulk4,Grp,Nrxn1,Atxn1
GO:0035235	Ionotropic glutamate receptor signaling pathway	25	1.34806	bottom	0.0002	ks	10090.ENSMUSP00000002848,10090.ENSMUSP00000003468,10090.ENSMUSP00000005406,10090.ENSMUSP00000020543,10090.ENSMUSP00000027020,10090.ENSMUSP00000028335,10090.ENSMUSP00000030676,10090.ENSMUSP00000044009,10090.ENSMUSP00000044494,10090.ENSMUSP00000062284,10090.ENSMUSP00000072107,10090.ENSMUSP00000074787,10090.ENSMUSP00000075687,10090.ENSMUSP00000081636,10090.ENSMUSP00000093536,10090.ENSMUSP00000099514…	Grin2d,Grik5,App,Cpeb4,Gria4,Grin1,Grik3,Grid1,Gria1,Grin2b,Grik1,Gria2,Gria3,Cln3,Grid2,Cdk5r1,Atp1a3,Camk2a,Grik2,Grin2c,Ptk2b,Grik4,Kalrn,Grin2a,Tiam1
GO:0016072	rRNA metabolic process	199	0.436248	top	0.00021	ks	10090.ENSMUSP00000000171,10090.ENSMUSP00000000594,10090.ENSMUSP00000000940,10090.ENSMUSP00000001339,10090.ENSMUSP00000001724,10090.ENSMUSP00000003946,10090.ENSMUSP00000004379,10090.ENSMUSP00000004470,10090.ENSMUSP00000004507,10090.ENSMUSP00000008004,10090.ENSMUSP00000017408,10090.ENSMUSP00000018143,10090.ENSMUSP00000018184,10090.ENSMUSP00000018549,10090.ENSMUSP00000021048,10090.ENSMUSP00000021574…	Pih1d2,C1d,Nsun5,Rrp15,Ddx18,Nob1,Emg1,Utp20,Ddx56,Ddx49,Exosc10,Ddx27,Rrp7a,Mrm1,Ftsj3,Gtpbp4,Fcf1,Nol8,Riok1,Dimt1,Skiv2l2,Ngdn,Dcaf13,Bop1,Prkdc,Chd1,Rrp36,Bysl,Wdr46,Riok3,Srfbp1,Rbfa,Rps14,Rpp30,Sbds,Pa2g4,Eif4a3,Exosc7,Wdr75,Wdr12,Imp4,Mterfd2,Nifk,Tfb2m,Nvl,Nop10,Nat10,Rpusd2,Eif6,Exosc9,Exosc8,Gar1,Rpf1,Exosc3,Nol6,Ebna1bp2,Utp11l,Zcchc4,Ddx51,Ftsj2,Ddx54,Ddx47,Pop4,Mphosph10,Mrps11,Rrp8,…
GO:0016358	Dendrite development	129	0.593587	bottom	0.00021	ks	10090.ENSMUSP00000005406,10090.ENSMUSP00000006112,10090.ENSMUSP00000006293,10090.ENSMUSP00000013807,10090.ENSMUSP00000017920,10090.ENSMUSP00000018700,10090.ENSMUSP00000019405,10090.ENSMUSP00000019911,10090.ENSMUSP00000020904,10090.ENSMUSP00000022262,10090.ENSMUSP00000022429,10090.ENSMUSP00000022666,10090.ENSMUSP00000022871,10090.ENSMUSP00000023291,10090.ENSMUSP00000023467,10090.ENSMUSP00000023774…	App,Ephb3,Crkl,Pten,Crk,Dlg4,Map1s,Hdac2,Rock2,Fezf2,Arf4,Klhl1,Sdc2,Mapk8ip2,Pak2,Slc11a2,Fas,Bbs4,Baiap2,Farp1,Hprt,Nrp1,Prex2,Lamc2,Abl2,Fcgr2b,Lrp4,Tmeff1,Sema3a,Cdk5,Dvl1,Tmem106b,Wasl,Wnt7a,Prmt3,Chrna7,Pak1,Acsl4,Mecp2,Trappc4,Ephb1,Uba6,Myo6,Git1,Pak4,Ss18l1,Slitrk5,Ppp1r9b,Scarf1,Trak1,Fam206a,Spire1,Dclk1,Picalm,Slc25a46,Cdc42,Bbs1,Egflam,Dscam,Bdnf,Abi2,Atp7a,Epha5,Cit,Dcdc2a,Map6,Zfp3…
GO:0030534	Adult behavior	152	0.660279	bottom	0.00021	ks	10090.ENSMUSP00000000188,10090.ENSMUSP00000002289,10090.ENSMUSP00000002848,10090.ENSMUSP00000003550,10090.ENSMUSP00000004036,10090.ENSMUSP00000004232,10090.ENSMUSP00000004430,10090.ENSMUSP00000005185,10090.ENSMUSP00000005406,10090.ENSMUSP00000006046,10090.ENSMUSP00000006103,10090.ENSMUSP00000013807,10090.ENSMUSP00000013931,10090.ENSMUSP00000018361,10090.ENSMUSP00000020552,10090.ENSMUSP00000020974…	Ccnd2,Uchl3,Grin2d,Ncstn,Efnb3,Adh1,Clcn3,Cstb,App,Trh,Ctns,Pten,Ehmt2,Pmp22,Tpgs1,Id2,Pafah1b1,Tshr,Drd1a,Agtpbp1,Cartpt,Ndufs4,Klhl1,Ntan1,Drd3,Sncg,Npc1,Hexa,Bbs4,Homer2,Oprk1,Prex2,Epha4,Gigyf2,Cln8,Parp1,Abl2,Nr4a2,Grin1,Ntsr1,Slc7a11,Chrnb2,Glrb,Nr4a3,Pum1,Ppt1,Park7,Cdk5,Slc10a4,Uchl1,Aldh2,Npy,Atg7,Chrna7,Fadd,Mecp2,Bbs2,Arcn1,Chrna3,Chrnb4,Zic1,Slitrk5,Lgi4,Crhbp,Htr2c,Zfhx2,Pbx3,Inpp5f,…
GO:0060173	Limb development	163	0.399227	bottom	0.00021	ks	10090.ENSMUSP00000000095,10090.ENSMUSP00000000127,10090.ENSMUSP00000000128,10090.ENSMUSP00000000153,10090.ENSMUSP00000000579,10090.ENSMUSP00000000724,10090.ENSMUSP00000001179,10090.ENSMUSP00000001562,10090.ENSMUSP00000002708,10090.ENSMUSP00000005019,10090.ENSMUSP00000007130,10090.ENSMUSP00000009143,10090.ENSMUSP00000010753,10090.ENSMUSP00000014747,10090.ENSMUSP00000018002,10090.ENSMUSP00000018748…	Tbx2,Wnt3,Wnt9a,Gna12,Sox9,Kat2b,Pcnt,Tulp3,Shh,Crabp2,Ctnnb1,Bmp7,Psen2,Alx3,Ift52,Tbx3,Hdac2,Wdpcp,Kremen1,Med31,Ror2,Ptch1,Msx2,Fgf10,Fgf9,Fzd6,Col2a1,Ift140,Smad4,Fbn2,Gnaq,Pcsk5,Lrp5,Rnf165,Rdh10,Tfap2b,Prrx1,Plxna2,Notch1,Itga6,Lrp4,Ttbk2,Slc7a11,Shox2,Lef1,Sfrp2,Bmpr1b,Reck,Sema3c,Ski,Prkab1,Wnt7a,Lrp6,Nr2f2,Bax,Sall1,Tmem231,Smarca4,Aldh1a2,Bmpr1a,Fbxw4,Wdr19,Twist1,Prrx2,Pbx2,Traf3ip1,Rp…
GO:0019730	Antimicrobial humoral response	38	1.28701	top	0.00024	ks	10090.ENSMUSP00000001009,10090.ENSMUSP00000005406,10090.ENSMUSP00000009425,10090.ENSMUSP00000017867,10090.ENSMUSP00000019906,10090.ENSMUSP00000020040,10090.ENSMUSP00000020990,10090.ENSMUSP00000021970,10090.ENSMUSP00000023840,10090.ENSMUSP00000024004,10090.ENSMUSP00000031320,10090.ENSMUSP00000031843,10090.ENSMUSP00000032573,10090.ENSMUSP00000039472,10090.ENSMUSP00000047646,10090.ENSMUSP00000061247…	Wfdc18,App,Rarres2,Wfdc2,Vip,Nts,Pomc,Cxcl14,Cxcl13,Ccl25,Pf4,Npy,Pglyrp1,Fgb,Cxcl10,Hist1h2be,Ang,Cxcl12,Igj,Romo1,Hist2h2be,Ccl28,Wfdc3,B2m,H2-T23,Ccl19,Rps19,Slpi,Rpl30,Fam3a,Rpl39,Gapdh,Lgals3,Pla2g6,Fga,Fau,Tac1,Adm
GO:0001763	Morphogenesis of a branching structure	177	0.481072	bottom	0.00026	ks	10090.ENSMUSP00000000500,10090.ENSMUSP00000000579,10090.ENSMUSP00000001536,10090.ENSMUSP00000002678,10090.ENSMUSP00000002708,10090.ENSMUSP00000004375,10090.ENSMUSP00000004913,10090.ENSMUSP00000005218,10090.ENSMUSP00000006614,10090.ENSMUSP00000006716,10090.ENSMUSP00000007130,10090.ENSMUSP00000009143,10090.ENSMUSP00000009241,10090.ENSMUSP00000009705,10090.ENSMUSP00000014743,10090.ENSMUSP00000015511…	Pdgfb,Sox9,Nkx2-1,Tgfb1,Shh,Phb2,Pgf,Cd44,Epha2,Wnt6,Ctnnb1,Bmp7,Tbx1,Eng,Csf1,Plxnd1,Notch4,Srf,Lama5,Celsr1,Ctsz,Etv4,Stk4,Wnt9b,Tbx3,Lhx1,Frs2,Gna13,Hnf1b,Grb2,Edn1,Ptch1,Msx2,Fgf10,Nkx3-1,Spry2,Gdnf,Angpt1,Myc,Vdr,Dlx2,Nfatc4,Sox8,Smad4,Lrp5,Hhex,Nrp1,Rdh10,Vangl2,Notch1,Spint1,Bmp2,Gzf1,Src,Lef1,Sfrp2,Egf,Epha7,B4galt1,Sema3c,Sema3a,Ctnnbip1,Flt1,Lrp6,Mgp,Kras,Pak1,Ilk,Col4a1,Sfrp1,Ednra,Sal…
GO:1902275	Regulation of chromatin organization	182	0.354836	bottom	0.00026	ks	10090.ENSMUSP00000000028,10090.ENSMUSP00000000724,10090.ENSMUSP00000000925,10090.ENSMUSP00000001043,10090.ENSMUSP00000002121,10090.ENSMUSP00000002180,10090.ENSMUSP00000002291,10090.ENSMUSP00000002678,10090.ENSMUSP00000002699,10090.ENSMUSP00000002765,10090.ENSMUSP00000003529,10090.ENSMUSP00000004202,10090.ENSMUSP00000004222,10090.ENSMUSP00000005406,10090.ENSMUSP00000005705,10090.ENSMUSP00000005749…	Cdc45,Kat2b,Smarcb1,Chtop,Supt6,Spi1,Paxip1,Tgfb1,Akap8,Prkd1,Paf1,Dnmt1,Hira,App,Trim28,Ctr9,Ctcf,Ctnnb1,Cdk9,Ehmt2,Gata2,Setdb1,H2afy,Brca1,Tada2a,Sart3,Map1s,Zfp451,Myb,Ube2b,Srebf1,Snw1,Tert,Fam208a,Parg,L3mbtl2,Bcl6,Snai2,Kdm4b,Iws1,Smad4,Naa40,Otub1,Rps6ka4,Trip12,Fh1,Phf19,Rtf1,Zbtb7b,Lmna,Rnf20,Kdm4c,Pink1,Padi2,Park7,Ski,Nelfa,Atf7ip,Tada3,Atg7,Rnf40,Mki67,Mecp2,Brd7,Tlk1,Wdr70,Zfp335,Tw…
GO:0021915	Neural tube development	171	0.402886	bottom	0.00027	ks	10090.ENSMUSP00000000253,10090.ENSMUSP00000001562,10090.ENSMUSP00000001812,10090.ENSMUSP00000002603,10090.ENSMUSP00000002678,10090.ENSMUSP00000002708,10090.ENSMUSP00000003318,10090.ENSMUSP00000004949,10090.ENSMUSP00000004968,10090.ENSMUSP00000005164,10090.ENSMUSP00000005606,10090.ENSMUSP00000006614,10090.ENSMUSP00000009003,10090.ENSMUSP00000009143,10090.ENSMUSP00000010753,10090.ENSMUSP00000012281…	Lhx2,Tulp3,Smo,Scrib,Tgfb1,Shh,Dvl3,Traf6,Plod3,Prkacb,Prkaca,Epha2,Rala,Bmp7,Psen2,Bmp5,Celsr1,Sdc4,Ift52,Stk4,Pfn1,Stk3,Sfrp5,Dvl2,Apaf1,Rock2,Mthfd1,Hif1a,Zfp36l1,Ptch1,Fzd6,Cby1,Hes1,Ift140,Bbs4,Sox17,Casp8,Vangl2,Abl2,Plxna2,Bmi1,Notch1,Nckap1,Ttbk2,Spint1,Sfrp2,Bcl10,Ssbp3,Stil,Sema3c,Ski,Dvl1,Lias,Lrp6,Vasp,Coq7,Atp6ap2,Dlc1,Sfrp1,Sall1,St14,Aldh1a2,Zic5,Wdr19,Kdm2b,Cited2,Twist1,Map3k7,Fa…
GO:0019935	Cyclic-nucleotide-mediated signaling	132	0.512843	bottom	0.00028	ks	10090.ENSMUSP00000000579,10090.ENSMUSP00000004774,10090.ENSMUSP00000005406,10090.ENSMUSP00000006005,10090.ENSMUSP00000018478,10090.ENSMUSP00000018644,10090.ENSMUSP00000019608,10090.ENSMUSP00000019906,10090.ENSMUSP00000020288,10090.ENSMUSP00000020350,10090.ENSMUSP00000020706,10090.ENSMUSP00000020930,10090.ENSMUSP00000021077,10090.ENSMUSP00000021217,10090.ENSMUSP00000021259,10090.ENSMUSP00000021346…	Sox9,Aqp1,App,Pth1r,Ksr1,Adora2b,Ptger1,Vip,Eif4ebp2,Lgr5,Adcy1,Gna13,Slc9a3r1,Nme2,Gucy2e,Tshr,Chga,Drd1a,Adcy2,Ndufs4,Adcy8,Drd3,Lhcgr,Gnal,Gnaq,Gal,Nppc,Htr4,Ghrh,Npr1,Gucy1b3,Ptgfr,Abca1,Npr2,Pclo,Pf4,Calca,Adra2a,Pde9a,Gpr12,Ptger2,Pde3a,Htr5a,Drd5,Adrb1,Gpr26,Eltd1,Gpr126,Ptger3,Htr2c,Gucy2f,Bai1,Mc3r,Ramp3,Cxcl10,Rims2,Ptger4,Ucn3,S1pr1,Pthlh,Defb1,Lpar1,S1pr2,Adra1a,Mc4r,Cnr1,Gpr6,Gnai2,D…
GO:0031056	Regulation of histone modification	146	0.393579	bottom	0.00028	ks	10090.ENSMUSP00000000724,10090.ENSMUSP00000000925,10090.ENSMUSP00000001043,10090.ENSMUSP00000002121,10090.ENSMUSP00000002180,10090.ENSMUSP00000002291,10090.ENSMUSP00000002678,10090.ENSMUSP00000002699,10090.ENSMUSP00000002765,10090.ENSMUSP00000003529,10090.ENSMUSP00000004202,10090.ENSMUSP00000005406,10090.ENSMUSP00000005749,10090.ENSMUSP00000005841,10090.ENSMUSP00000007130,10090.ENSMUSP00000009699…	Kat2b,Smarcb1,Chtop,Supt6,Spi1,Paxip1,Tgfb1,Akap8,Prkd1,Paf1,Dnmt1,App,Ctr9,Ctcf,Ctnnb1,Cdk9,Ehmt2,Gata2,H2afy,Brca1,Tada2a,Sart3,Zfp451,Myb,Ube2b,Srebf1,Snw1,Tert,Parg,L3mbtl2,Bcl6,Snai2,Kdm4b,Iws1,Smad4,Otub1,Rps6ka4,Trip12,Fh1,Phf19,Rtf1,Zbtb7b,Lmna,Rnf20,Kdm4c,Pink1,Park7,Ski,Nelfa,Tada3,Atg7,Rnf40,Mecp2,Brd7,Wdr70,Zfp335,Twist1,Rps6ka5,Setd7,Atg5,Isl1,Ogt,Piwil2,Setd5,Kdm2a,Slk,Akap8l,Mapk3,…
GO:0035108	Limb morphogenesis	140	0.435595	bottom	0.00033	ks	10090.ENSMUSP00000000095,10090.ENSMUSP00000000127,10090.ENSMUSP00000000128,10090.ENSMUSP00000000153,10090.ENSMUSP00000000579,10090.ENSMUSP00000001179,10090.ENSMUSP00000001562,10090.ENSMUSP00000002708,10090.ENSMUSP00000005019,10090.ENSMUSP00000007130,10090.ENSMUSP00000009143,10090.ENSMUSP00000010753,10090.ENSMUSP00000014747,10090.ENSMUSP00000018002,10090.ENSMUSP00000018748,10090.ENSMUSP00000019911…	Tbx2,Wnt3,Wnt9a,Gna12,Sox9,Pcnt,Tulp3,Shh,Crabp2,Ctnnb1,Bmp7,Psen2,Alx3,Ift52,Tbx3,Hdac2,Wdpcp,Ror2,Ptch1,Msx2,Fgf10,Fgf9,Fzd6,Col2a1,Ift140,Smad4,Fbn2,Gnaq,Pcsk5,Lrp5,Rnf165,Rdh10,Tfap2b,Prrx1,Plxna2,Notch1,Lrp4,Ttbk2,Shox2,Lef1,Sfrp2,Bmpr1b,Reck,Sema3c,Ski,Wnt7a,Lrp6,Bax,Sall1,Tmem231,Smarca4,Aldh1a2,Bmpr1a,Fbxw4,Wdr19,Twist1,Prrx2,Pbx2,Traf3ip1,Rpgrip1l,Fras1,Dicer1,Mks1,Tgfb2,Chst11,Ift122,Iq…
GO:0071870	Cellular response to catecholamine stimulus	65	0.913247	bottom	0.00033	ks	10090.ENSMUSP00000000001,10090.ENSMUSP00000003550,10090.ENSMUSP00000003826,10090.ENSMUSP00000005406,10090.ENSMUSP00000006828,10090.ENSMUSP00000009120,10090.ENSMUSP00000019608,10090.ENSMUSP00000020537,10090.ENSMUSP00000020920,10090.ENSMUSP00000021077,10090.ENSMUSP00000021750,10090.ENSMUSP00000021932,10090.ENSMUSP00000022235,10090.ENSMUSP00000023390,10090.ENSMUSP00000025402,10090.ENSMUSP00000025541…	Gnai3,Ncstn,Htr3a,App,Aplp1,Gabpa,Ptger1,Nsg2,Rgs9,Slc9a3r1,Ryr2,Drd1a,Htr1a,Drd3,Gnal,Gnaq,Gna14,Htr4,Hcn3,Nr4a3,Slc9a1,Nsg1,Flna,Star,Hrh2,Htr5a,Drd5,Chrm4,Chrm1,Gna11,Htr2c,Htr2a,Klf16,Gna15,Hrh3,Mapk3,Lrrk2,Htr5b,Htr1f,Mapk1,Sirt2,Drd2,Gnb5,Htt,Gnas,Htr1d,Hrh1,Id1,Adcy6,Chrm5,Nos1,Oprm1,Htr6,Atf4,Adcy5,Pde4d,Gnao1,Atp2b4,Htr7,Sin3a,Caly,Chrm2,Dnm2,Htr1b,Chrm3
GO:0031646	Positive regulation of nervous system process	75	0.782121	bottom	0.00035	ks	10090.ENSMUSP00000000122,10090.ENSMUSP00000003442,10090.ENSMUSP00000005406,10090.ENSMUSP00000005509,10090.ENSMUSP00000013807,10090.ENSMUSP00000016143,10090.ENSMUSP00000018700,10090.ENSMUSP00000021950,10090.ENSMUSP00000022057,10090.ENSMUSP00000022150,10090.ENSMUSP00000023478,10090.ENSMUSP00000023507,10090.ENSMUSP00000025791,10090.ENSMUSP00000026436,10090.ENSMUSP00000027991,10090.ENSMUSP00000028335…	Ngfr,Cacnb3,App,Stx1a,Pten,Wasf3,Dlg4,Dbn1,Tppp,Cartpt,Igsf11,Gsk3b,Adrbk1,Baiap2,Rgs4,Grin1,P2rx3,Ntsr1,Tnfrsf1b,Hgf,Prkcz,Dvl1,Wnt7a,Chrna7,Itgax,Chrnb4,Cck,Trf,Fam173b,Sox10,Egr2,Dicer1,S100b,Rims2,Nlgn2,Igf1,Neto1,Hcrt,Fgfbp3,Adrb2,Abat,Nlgn3,Ptafr,Oprl1,Nlgn1,Pawr,Rims1,Mtor,Rapgef4,Ncmap,Shank2,Stx1b,Tenm4,Shank1,Unc13b,Shank3,Ptk2b,Tnr,Cux2,Rnf10,Grin2a,Igsf9b,Mllt4,Slc25a12,Reln,Ssh1,Pard…
GO:0042730	Fibrinolysis	7	2.68002	top	0.00035	afc	10090.ENSMUSP00000017086,10090.ENSMUSP00000022368,10090.ENSMUSP00000023629,10090.ENSMUSP00000023994,10090.ENSMUSP00000034756,10090.ENSMUSP00000039472,10090.ENSMUSP00000133117	Tmprss6,Plau,Pros1,Serping1,Anxa2,Fgb,Fga
GO:0008033	tRNA processing	115	0.343829	top	0.00036	ks	10090.ENSMUSP00000001834,10090.ENSMUSP00000001974,10090.ENSMUSP00000002902,10090.ENSMUSP00000006353,10090.ENSMUSP00000006915,10090.ENSMUSP00000007747,10090.ENSMUSP00000007754,10090.ENSMUSP00000011398,10090.ENSMUSP00000015124,10090.ENSMUSP00000015433,10090.ENSMUSP00000019927,10090.ENSMUSP00000019944,10090.ENSMUSP00000020977,10090.ENSMUSP00000021030,10090.ENSMUSP00000021134,10090.ENSMUSP00000021411…	Rtcb,Trmt1,Qtrt1,Cdkal1,Mettl1,Dus3l,Gtpbp3,Thg1l,Tsen15,Lage3,Trmt11,Adat2,Dus4l,Mettl2,Tsen54,Mrpp3,Fars2,RTRAF,Elp3,Trmu,Qtrtd1,Aars2,Thumpd2,Elp2,Rpp21,Dtwd2,Rpp30,Trub1,Dus1l,Hsd17b10,Clp1,Nat10,Ikbkap,Trmt44,Ptcd1,Thumpd3,Pop4,Thumpd1,Dus2,Adat1,Aars,Rpusd4,Pus3,Mto1,Ctu1,Tyw1,Tsen2,Trmt10b,Rpp25l,Thada,Elac1,Bcdin3d,Trub2,Trmt10a,Polr3k,Trmt6,Trmt13,Trmt12,Lsm6,Pus10,Rpp38,Ankrd16,Tyw3,Trm…
GO:0048168	Regulation of neuronal synaptic plasticity	68	0.90771	bottom	0.00038	ks	10090.ENSMUSP00000003121,10090.ENSMUSP00000003961,10090.ENSMUSP00000005406,10090.ENSMUSP00000005815,10090.ENSMUSP00000009727,10090.ENSMUSP00000017975,10090.ENSMUSP00000018700,10090.ENSMUSP00000021932,10090.ENSMUSP00000023268,10090.ENSMUSP00000023507,10090.ENSMUSP00000025110,10090.ENSMUSP00000026357,10090.ENSMUSP00000026572,10090.ENSMUSP00000027966,10090.ENSMUSP00000028335,10090.ENSMUSP00000030170…	Rab8a,Ppfia3,App,Kit,Syngr1,Rab5a,Dlg4,Drd1a,Arc,Gsk3b,Syt4,Jph3,Hras,Fcgr2b,Grin1,Unc13a,Ncdn,Kras,Star,Rasgrf1,Drd5,Egr2,Zdhhc2,Rab3gap1,Pmch,S100b,Kcnj10,Neto1,Bdnf,Grin2b,Shisa7,Agt,Kcnn2,Syp,Egr1,Shisa6,Nf1,Grik1,Drd2,Rac1,Syngap1,Cln3,Nptn,Cntn2,Synpo,Rims1,Cpeb1,Nsmf,Slc4a10,Camk2a,Grik2,Ephb2,Unc13b,Shank3,Camk2b,Rab3a,Neurl1a,Kdr,Snca,Kmt2a,Syn1,Grin2a,Slc8a2,Rab11a,Grm5,Shisa9,AI848285,…
GO:0007193	Adenylate cyclase-inhibiting g protein-coupled receptor signaling pathway	60	0.915277	bottom	0.0004	ks	10090.ENSMUSP00000000001,10090.ENSMUSP00000004076,10090.ENSMUSP00000005406,10090.ENSMUSP00000020706,10090.ENSMUSP00000021796,10090.ENSMUSP00000022235,10090.ENSMUSP00000023007,10090.ENSMUSP00000023390,10090.ENSMUSP00000023959,10090.ENSMUSP00000025338,10090.ENSMUSP00000026558,10090.ENSMUSP00000027038,10090.ENSMUSP00000027682,10090.ENSMUSP00000029331,10090.ENSMUSP00000029633,10090.ENSMUSP00000030676…	Gnai3,Grm3,App,Adcy1,Edn1,Htr1a,Adcy8,Drd3,Grm2,Gabbr1,Ric8,Oprk1,Gpr37l1,P2ry1,Npy2r,Grik3,Cort,Flna,Ednra,Akap12,Gnaz,Adra2a,Gpr176,Htr5a,Palm,Chrm4,Chrm1,Hrh3,Oprd1,S1pr1,Sstr5,P2ry12,Gpr37,Lpar1,Htr5b,Gnai2,Htr1f,Npr3,Rxfp2,Casr,Oprl1,Drd2,Adora1,S1pr3,Htr1d,Akap5,Adcy6,Chrm5,Psap,Oprm1,Adcy5,Grm8,Grm4,Adcy3,Chrm2,Pde2a,Grm7,Sstr2,Htr1b,Chrm3
GO:0042273	Ribosomal large subunit biogenesis	70	0.745069	top	0.00041	ks	10090.ENSMUSP00000001339,10090.ENSMUSP00000001724,10090.ENSMUSP00000004203,10090.ENSMUSP00000008826,10090.ENSMUSP00000021048,10090.ENSMUSP00000021574,10090.ENSMUSP00000022855,10090.ENSMUSP00000023217,10090.ENSMUSP00000023269,10090.ENSMUSP00000025836,10090.ENSMUSP00000026987,10090.ENSMUSP00000027103,10090.ENSMUSP00000027173,10090.ENSMUSP00000027626,10090.ENSMUSP00000027797,10090.ENSMUSP00000029142…	Rrp15,Ddx18,Ppan,Rpl10,Ftsj3,Gtpbp4,Brix1,Bop1,Rpl24,Mrpl11,Nop16,Fastkd2,Wdr12,Nifk,Nvl,Eif6,Rpf1,Ebna1bp2,Mrpl20,Sdad1,Rpl6,Oraov1,Mak16,Heatr3,Nip7,Rsl24d1,Rpf2,Pak1ip1,Wdr74,Gltscr2,Nop2,Surf6,Rpl10a,Ddx28,Zfp622,Dhx30,Rpl7,Rrs1,Nsa2,Rpl26,Npm1,Las1l,Rpl35,Rpl3,Rpl5,Rplp0,Nhp2l1,Rpl7l1,Znhit6,Znhit3,Nol9,Nle1,Rpl23a,Mrto4,Rpl11,Gm2000,Rpl7a,Rpl38,Pes1,Rpl35a,Mrpl1,Rsl1d1,Urb1,Rpl12,Gtf3a,Nhp2…
GO:0060079	Excitatory postsynaptic potential	51	0.913781	bottom	0.00044	ks	10090.ENSMUSP00000000275,10090.ENSMUSP00000003468,10090.ENSMUSP00000017458,10090.ENSMUSP00000022620,10090.ENSMUSP00000023291,10090.ENSMUSP00000023441,10090.ENSMUSP00000023814,10090.ENSMUSP00000028335,10090.ENSMUSP00000028465,10090.ENSMUSP00000029562,10090.ENSMUSP00000029654,10090.ENSMUSP00000030814,10090.ENSMUSP00000031429,10090.ENSMUSP00000032738,10090.ENSMUSP00000033770,10090.ENSMUSP00000033882…	Glra3,Grik5,Mpp2,Chrna2,Mapk8ip2,P2rx6,Npff,Grin1,P2rx3,Chrnb2,Glrb,Cdk5,P2rx4,Chrna7,Mecp2,Chrna6,Chrna3,Chrnb4,Rab3gap1,Chrnb3,Lrrk2,Ppp3ca,Hcrt,Bdnf,Glra2,Adrb2,Grin2b,Npas4,Nlgn3,Chrna4,Grik1,Gria2,Slc17a7,Adora1,Chrna5,Sez6,Grid2,Chrm5,P2rx7,Glra1,Adora2a,Grik2,Oprm1,Grin2c,Snca,Met,Grin2a,Slc29a1,Mef2c,Atxn1,Begain
GO:0050771	Negative regulation of axonogenesis	65	0.770443	bottom	0.00045	ks	10090.ENSMUSP00000000127,10090.ENSMUSP00000000641,10090.ENSMUSP00000000881,10090.ENSMUSP00000001672,10090.ENSMUSP00000004036,10090.ENSMUSP00000004326,10090.ENSMUSP00000004920,10090.ENSMUSP00000006893,10090.ENSMUSP00000013807,10090.ENSMUSP00000015435,10090.ENSMUSP00000019791,10090.ENSMUSP00000021900,10090.ENSMUSP00000025993,10090.ENSMUSP00000026225,10090.ENSMUSP00000026917,10090.ENSMUSP00000028689…	Wnt3,Sema4f,Bcl11a,Ifrd1,Efnb3,Plxna3,Ulk2,Kiaa0319,Pten,Gdi1,Sema6a,Sema4d,Slit1,Sema4g,Nrp1,Lrp4,Sema4a,Epha7,Sema3c,Sema3a,Cdk5,Draxin,Sema3d,Rufy3,Ulk1,Sema4b,Fgf13,Mt3,Trim46,Fstl4,Sema7a,Rtn4r,Ptprs,Cdkl3,Wnt5a,Sema5a,Sema3e,Map2,Sema3f,Syngap1,Sema3g,Rgma,Tsc2,Psen1,Aatk,Cdk5r1,Sema6d,Sema3b,Rtn4,Ephb2,Dab1,Sema6c,Ntn1,Ptk2,Ccr5,Tnr,Thy1,Sema4c,Spg20,Rnf6,Slit2,Sema6b,Ryk,Actr3,Mag
GO:0021543	Pallium development	176	0.45976	bottom	0.00046	ks	10090.ENSMUSP00000000219,10090.ENSMUSP00000000253,10090.ENSMUSP00000000940,10090.ENSMUSP00000001536,10090.ENSMUSP00000001812,10090.ENSMUSP00000002979,10090.ENSMUSP00000003320,10090.ENSMUSP00000003461,10090.ENSMUSP00000004326,10090.ENSMUSP00000006293,10090.ENSMUSP00000007130,10090.ENSMUSP00000007959,10090.ENSMUSP00000013807,10090.ENSMUSP00000015749,10090.ENSMUSP00000017920,10090.ENSMUSP00000018880…	Th,Lhx2,Nsun5,Nkx2-1,Smo,Lamb1,Eif2b5,Ogdh,Plxna3,Crkl,Ctnnb1,Rhoa,Pten,Srf,Crk,Ndel1,Xab2,Hdac2,Nr2e1,Ascl1,Egfr,Pex13,Btg2,Pafah1b1,Hif1a,Id4,Drd1a,Fezf2,Nefl,Slc38a2,Nde1,Gsk3b,Robo1,Gart,Dlx2,Kif5b,Cdh2,Bad,Bhlhe22,Bbs4,Atic,Lmx1a,Grin1,Mdk,Xrn2,Lef1,Dclk2,Nr4a3,Slc2a1,Mfsd2a,Cdk5,Ran,Anxa3,Foxp2,Lhx5,Npy,Lrp6,Atg7,Bax,Fgf13,Bbs2,Cul5,Dixdc1,Fez1,Eomes,Uba6,Slc32a1,Mcph1,Mboat7,Htr5a,Hnrnpk,F…
GO:0050919	Negative chemotaxis	44	0.858355	bottom	0.00046	ks	10090.ENSMUSP00000000641,10090.ENSMUSP00000004326,10090.ENSMUSP00000007959,10090.ENSMUSP00000019791,10090.ENSMUSP00000021028,10090.ENSMUSP00000021900,10090.ENSMUSP00000023600,10090.ENSMUSP00000025993,10090.ENSMUSP00000026225,10090.ENSMUSP00000028499,10090.ENSMUSP00000029700,10090.ENSMUSP00000029964,10090.ENSMUSP00000030568,10090.ENSMUSP00000030714,10090.ENSMUSP00000030868,10090.ENSMUSP00000032754…	Sema4f,Plxna3,Rhoa,Sema6a,Itgb3,Sema4d,Robo1,Slit1,Sema4g,Itgav,Sema4a,Epha7,Sema3c,Sema3a,Sema3d,Sema4b,Apoa1,Sema7a,Dpp4,Lgr4,Flrt3,Flrt2,Rtn4r,Wnt5a,Slit3,Sema3e,Pdgfa,Efna5,Sema3f,Sema3g,Sema6d,Rtn4rl1,Sema3b,Unc5c,Sema6c,Ntn1,Lrtm2,Nrp2,Sema4c,Plxna4,Slit2,Sema6b,Ryk,Nrg3
GO:0000028	Ribosomal small subunit assembly	20	1.25681	top	0.00048	afc	10090.ENSMUSP00000004554,10090.ENSMUSP00000018184,10090.ENSMUSP00000021183,10090.ENSMUSP00000023352,10090.ENSMUSP00000025511,10090.ENSMUSP00000027379,10090.ENSMUSP00000032840,10090.ENSMUSP00000035105,10090.ENSMUSP00000045812,10090.ENSMUSP00000045888,10090.ENSMUSP00000046016,10090.ENSMUSP00000053033,10090.ENSMUSP00000069004,10090.ENSMUSP00000079180,10090.ENSMUSP00000092502,10090.ENSMUSP00000102213…	Rps5,Rrp7a,Eral1,Prkdc,Rps14,Xrcc5,Mrps11,Rpsa,Pwp2,Abt1,Rps27l,Mrps7,Rps15,Rps25,Rps2,Rpl38,Rps19,Rps28,Rps10,Rps27
GO:0035023	Regulation of rho protein signal transduction	73	0.592792	bottom	0.00053	ks	10090.ENSMUSP00000000122,10090.ENSMUSP00000001125,10090.ENSMUSP00000001548,10090.ENSMUSP00000001569,10090.ENSMUSP00000004684,10090.ENSMUSP00000019611,10090.ENSMUSP00000022182,10090.ENSMUSP00000023151,10090.ENSMUSP00000023600,10090.ENSMUSP00000025166,10090.ENSMUSP00000025522,10090.ENSMUSP00000026577,10090.ENSMUSP00000026917,10090.ENSMUSP00000027888,10090.ENSMUSP00000028020,10090.ENSMUSP00000029694…	Ngfr,Kctd10,Itga3,Flot1,Arhgef18,Arhgef25,F2rl2,Bcl6,Robo1,Cdh2,Pdgfrb,Eps8l2,Nrp1,Abl2,Myoc,Arhgef2,Abca1,Murc,Stmn1,Arhgdib,Kctd13,Ophn1,Dlc1,Apoa1,Kank2,Rasgrf1,Arap3,Scai,Fam65a,F11r,Lpar6,Stard8,Arhgef3,Lpar1,Eps8,Cdc42se1,Stard13,Adra1a,Lpar4,Gpr4,F2r,Rasip1,Rtn4r,Gpr17,Arhgdia,Adra1b,Cdc42se2,Abl1,Arhgap35,Arhgef10,Col3a1,Itgb1,Net1,Arhgap42,Arrb1,Rasgrf2,Flcn,Tnfaip1,Arhgef28,Fam65b,D8Ert…
GO:0050772	Positive regulation of axonogenesis	100	0.662827	bottom	0.00053	ks	10090.ENSMUSP00000000127,10090.ENSMUSP00000000314,10090.ENSMUSP00000000881,10090.ENSMUSP00000001347,10090.ENSMUSP00000002079,10090.ENSMUSP00000002487,10090.ENSMUSP00000003152,10090.ENSMUSP00000004326,10090.ENSMUSP00000004910,10090.ENSMUSP00000005019,10090.ENSMUSP00000005066,10090.ENSMUSP00000015137,10090.ENSMUSP00000015435,10090.ENSMUSP00000015511,10090.ENSMUSP00000015749,10090.ENSMUSP00000018651…	Wnt3,Cdh4,Bcl11a,Rnd2,Plxnb3,Braf,Stk11,Plxna3,Eif2b2,Crabp2,Map2k1,Limk1,Gdi1,Plxnd1,Srf,Trpv2,Ndel1,Dbnl,Pafah1b1,Sema4d,Dbn1,Nefl,Gsk3b,Hcls1,Chodl,Robo1,Twf2,Ache,Tnfrsf12a,Nrp1,Stk25,Plxna2,Anapc2,Shox2,Rufy3,Cyfip1,Pak1,Ilk,Ist1,Dixdc1,Rpl4,Ntrk3,Shtn1,Sema7a,Lrp1,Trak1,Map3k13,Trpc5,Picalm,Plxnb2,Fn1,Dscam,Bdnf,Map6,Ep300,Map1b,Sema5a,Zeb2,Plxnb1,Cxcl12,Myo5b,Tubb2b,Efna5,Ntrk2,Fxn,Golga4,…
GO:0006959	Humoral immune response	74	0.806746	top	0.00054	ks	10090.ENSMUSP00000001009,10090.ENSMUSP00000001156,10090.ENSMUSP00000005406,10090.ENSMUSP00000009425,10090.ENSMUSP00000017867,10090.ENSMUSP00000019906,10090.ENSMUSP00000020040,10090.ENSMUSP00000020990,10090.ENSMUSP00000021970,10090.ENSMUSP00000022595,10090.ENSMUSP00000023790,10090.ENSMUSP00000023840,10090.ENSMUSP00000023994,10090.ENSMUSP00000024004,10090.ENSMUSP00000024708,10090.ENSMUSP00000024786…	Wfdc18,Cfp,App,Rarres2,Wfdc2,Vip,Nts,Pomc,Cxcl14,Rgcc,Krt1,Cxcl13,Serping1,Ccl25,Tnfrsf21,Tfeb,C3,C2,Alox5,Cd55,Bmi1,Notch1,Pf4,Npy,Pglyrp1,C1qc,Foxj1,Exo1,Fgb,C1qb,Vwa1,Rbpj,H2-Ab1,C8g,C1rl,Cd81,Cxcl10,C1qa,Masp2,Gpr183,Hist1h2be,C1ra,Ang,C4b,Cxcl12,Cr1l,Tfe3,C1qbp,Notch2,Igj,Romo1,Masp1,Hist2h2be,Ccl28,Wfdc3,B2m,H2-T23,Ccl19,Gata3,Rps19,Slpi,Rpl30,Cfh,Fam3a,Rpl39,Gapdh,Lgals3,C1s1,Pla2g6,Mef2c,…
GO:0051966	Regulation of synaptic transmission, glutamatergic	64	0.920206	bottom	0.00054	ks	10090.ENSMUSP00000000122,10090.ENSMUSP00000004076,10090.ENSMUSP00000005606,10090.ENSMUSP00000020329,10090.ENSMUSP00000021641,10090.ENSMUSP00000021918,10090.ENSMUSP00000021932,10090.ENSMUSP00000023291,10090.ENSMUSP00000023390,10090.ENSMUSP00000023959,10090.ENSMUSP00000025166,10090.ENSMUSP00000027020,10090.ENSMUSP00000027467,10090.ENSMUSP00000029633,10090.ENSMUSP00000029712,10090.ENSMUSP00000030676…	Ngfr,Grm3,Prkaca,Egfr,Tshz3,Ror2,Drd1a,Mapk8ip2,Drd3,Grm2,Cdh2,Gria4,Serpine2,Npy2r,Ntrk1,Grik3,Cdk5,Tprgl,Cckbr,Ophn1,Ptgs2,Grm1,Rab3gap1,Htr2a,Oxtr,Lrrk2,Nlgn2,Cnr1,Nlgn3,Adcyap1,Atad1,Grik1,Dtnbp1,Nlgn1,Gria2,Drd2,Homer1,Ntrk2,Cln3,Glul,Adora1,Stxbp1,Iqsec2,Psen1,Syt1,Adora2a,Grik2,Shank2,Shank1,Shank3,Ptk2b,Dgkz,Tnr,Grm8,Disc1,Grm4,Reln,Grm5,Pla2g6,Mef2c,Grm7,Nrxn1,Htr1b,Park2
GO:0008544	Epidermis development	180	0.418401	bottom	0.00059	ks	10090.ENSMUSP00000000122,10090.ENSMUSP00000000253,10090.ENSMUSP00000000544,10090.ENSMUSP00000000579,10090.ENSMUSP00000001456,10090.ENSMUSP00000001611,10090.ENSMUSP00000001812,10090.ENSMUSP00000002320,10090.ENSMUSP00000002603,10090.ENSMUSP00000002708,10090.ENSMUSP00000004097,10090.ENSMUSP00000004968,10090.ENSMUSP00000005066,10090.ENSMUSP00000005671,10090.ENSMUSP00000006614,10090.ENSMUSP00000006718…	Ngfr,Lhx2,Acvr1b,Sox9,Tmem79,Nom1,Smo,Ppard,Scrib,Shh,Cux1,Plod3,Map2k1,Igf1r,Epha2,Wnt10a,Ctnnb1,Psen2,Tsg101,Dll1,Lama5,Celsr1,Stk4,Plod1,Hdac2,Egfr,Lgr5,Wdpcp,Slc9a3r1,Pafah1b1,Sav1,Ptch1,Ctsl,Ap3b1,Fgf10,Fst,Lats2,Fzd6,Hes1,Sharpin,Runx1,Sod1,Krt2,Clic5,Ercc3,Anxa1,Rela,Gli1,Igfbp5,Vangl2,Agpat2,Notch1,Lrp4,Jag1,Il1a,Ugcg,Zdhhc21,Ift74,Ptch2,Fosl2,Nsdhl,Asah1,Gab1,St14,Smarca4,Ptgs2,Myo6,Gora…
GO:0034332	Adherens junction organization	46	0.74014	bottom	0.00059	ks	10090.ENSMUSP00000000312,10090.ENSMUSP00000000314,10090.ENSMUSP00000001319,10090.ENSMUSP00000007130,10090.ENSMUSP00000022369,10090.ENSMUSP00000023467,10090.ENSMUSP00000025166,10090.ENSMUSP00000026432,10090.ENSMUSP00000026999,10090.ENSMUSP00000027451,10090.ENSMUSP00000029175,10090.ENSMUSP00000029438,10090.ENSMUSP00000034240,10090.ENSMUSP00000034339,10090.ENSMUSP00000034443,10090.ENSMUSP00000034472…	Cdh1,Cdh4,Efnb2,Ctnnb1,Vcl,Pak2,Cdh2,Cdh9,Smad7,Epha4,Src,Hipk1,Kifc3,Cdh5,Cdh15,Jam3,Csk,Cdh6,Cdh10,Specc1l,Cdc42,Abi2,Adam10,Cdh24,Cdh12,Cdh11,Numbl,Mtss1,Cdh3,Plekha7,Dlg5,Actb,Tbcd,Tjp1,Cdh23,Rassf8,Cdh7,Cdh13,Inava,Dsp,Cdh8,Mllt4,Numb,Ramp2,Camsap3,Zfp703
GO:0035456	Response to interferon-beta	32	0.824237	top	0.00059	ks	10090.ENSMUSP00000020550,10090.ENSMUSP00000020756,10090.ENSMUSP00000021956,10090.ENSMUSP00000023693,10090.ENSMUSP00000026564,10090.ENSMUSP00000026565,10090.ENSMUSP00000029936,10090.ENSMUSP00000032473,10090.ENSMUSP00000034056,10090.ENSMUSP00000045384,10090.ENSMUSP00000050446,10090.ENSMUSP00000050971,10090.ENSMUSP00000051921,10090.ENSMUSP00000054126,10090.ENSMUSP00000066743,10090.ENSMUSP00000068895…	Cdc34,Pnpt1,Ddx41,Ifnar2,Ifitm1,Ifitm3,Gbp5,Iigp1,Tlr3,Ryden,Irgm1,Trex1,Bst2,Ikbke,Stat1,Capn2,Tgtp1,Ifitm2,Htra2,Plscr1,Ifit1,Ifit3,Gbp3,Irf1,Ndufa13,Tmem173,Aim2,Ifi203,Ube2k,Xaf1,Gbp2,Ube2g2
GO:0045995	Regulation of embryonic development	113	0.385198	bottom	0.00059	ks	10090.ENSMUSP00000000095,10090.ENSMUSP00000000500,10090.ENSMUSP00000001562,10090.ENSMUSP00000002708,10090.ENSMUSP00000003318,10090.ENSMUSP00000005164,10090.ENSMUSP00000005606,10090.ENSMUSP00000007130,10090.ENSMUSP00000009143,10090.ENSMUSP00000010941,10090.ENSMUSP00000014917,10090.ENSMUSP00000015197,10090.ENSMUSP00000015791,10090.ENSMUSP00000016081,10090.ENSMUSP00000016172,10090.ENSMUSP00000018353…	Tbx2,Pdgfb,Tulp3,Shh,Dvl3,Prkacb,Prkaca,Ctnnb1,Bmp7,Wnt2,Dll1,Gata2,Lama5,H2afy,Celsr1,Stk4,Stk3,Lhx1,Sfrp5,Dvl2,Lama4,Tnfaip3,Wdpcp,Gnb2l1,Pafah1b1,Gdnf,Hes1,Racgap1,Ccrn4l,Bag6,Sox17,Trip12,Vangl2,Rab14,Col5a1,Notch1,Dhx36,Wnt2b,Sfrp2,Dvl1,Lfng,Rbm19,Lrp6,Sfrp1,Apoa1,Phldb1,Map2k5,Tbx18,Bmpr1a,Six4,Gorab,Wnt4,Poglut1,Traf3ip1,Scx,Ptk7,Mks1,Lama1,Mbp,Phldb2,Snai1,Hes5,Ar,Osr1,Igf1,Crb2,Fzd1,Six1…
GO:0048172	Regulation of short-term neuronal synaptic plasticity	20	1.30433	bottom	0.00059	afc	10090.ENSMUSP00000003961,10090.ENSMUSP00000009727,10090.ENSMUSP00000025110,10090.ENSMUSP00000030170,10090.ENSMUSP00000042070,10090.ENSMUSP00000057989,10090.ENSMUSP00000064886,10090.ENSMUSP00000069429,10090.ENSMUSP00000071025,10090.ENSMUSP00000072107,10090.ENSMUSP00000081636,10090.ENSMUSP00000099796,10090.ENSMUSP00000101127,10090.ENSMUSP00000103586,10090.ENSMUSP00000105719,10090.ENSMUSP00000110337…	Ppfia3,Syngr1,Syt4,Unc13a,Rab3gap1,Bdnf,Shisa7,Syp,Shisa6,Grik1,Cln3,Slc4a10,Grik2,Unc13b,Rab3a,Kmt2a,Syn1,Slc8a2,Shisa9,AI848285
GO:0048841	Regulation of axon extension involved in axon guidance	31	1.01501	bottom	0.0006	ks	10090.ENSMUSP00000000127,10090.ENSMUSP00000000641,10090.ENSMUSP00000004326,10090.ENSMUSP00000019791,10090.ENSMUSP00000021900,10090.ENSMUSP00000025993,10090.ENSMUSP00000026225,10090.ENSMUSP00000026917,10090.ENSMUSP00000029700,10090.ENSMUSP00000030568,10090.ENSMUSP00000030714,10090.ENSMUSP00000030868,10090.ENSMUSP00000032754,10090.ENSMUSP00000042211,10090.ENSMUSP00000056040,10090.ENSMUSP00000064878…	Wnt3,Sema4f,Plxna3,Sema6a,Sema4d,Slit1,Sema4g,Nrp1,Sema4a,Sema3c,Sema3a,Sema3d,Sema4b,Sema7a,Dscam,Wnt5a,Sema5a,Cxcl12,Sema3e,Sema3f,Bmpr2,Sema3g,Sema6d,Sema3b,Sema6c,Sema4c,Plxna4,Vegfa,Megf8,Sema6b,Ryk
GO:0098739	Import across plasma membrane	84	0.770263	bottom	0.0006	ks	10090.ENSMUSP00000001126,10090.ENSMUSP00000005490,10090.ENSMUSP00000005493,10090.ENSMUSP00000005692,10090.ENSMUSP00000017900,10090.ENSMUSP00000018651,10090.ENSMUSP00000021077,10090.ENSMUSP00000023616,10090.ENSMUSP00000023774,10090.ENSMUSP00000025875,10090.ENSMUSP00000027131,10090.ENSMUSP00000027233,10090.ENSMUSP00000027288,10090.ENSMUSP00000027554,10090.ENSMUSP00000027863,10090.ENSMUSP00000028549…	Slc46a1,Slc1a6,Slc1a3,Atp4a,Slc12a7,Trpv2,Slc9a3r1,Slc15a2,Slc11a2,Slc1a1,Slc39a10,Slc9a4,Cnga3,Cln8,Atp1b1,Slc12a6,Ntsr1,Slc7a11,Slc9a1,Slc2a5,Trpv6,Slc6a6,Kcnj8,Slc9a9,Kcnj5,Hcn4,Atp1b3,Kcnj2,Slc12a9,Kcnk9,Atp1a1,Trpm4,Slc22a2,Slc7a1,Atp1b2,Kcnh2,Kcne2,Trpv3,Kcnj10,Kcnj9,Kcnj3,Slc39a6,Slc39a14,Kcnj14,Trpv4,Slc9a7,Slc39a4,Slc1a2,Slc39a8,Slc39a12,Slc31a1,Atp1a2,Slc8a1,Abcc9,Kcnj12,Hfe,Folr2,Pawr,…
GO:1902668	Negative regulation of axon guidance	26	0.936306	bottom	0.00066	ks	10090.ENSMUSP00000000127,10090.ENSMUSP00000000641,10090.ENSMUSP00000004326,10090.ENSMUSP00000019791,10090.ENSMUSP00000021900,10090.ENSMUSP00000025993,10090.ENSMUSP00000026225,10090.ENSMUSP00000026917,10090.ENSMUSP00000029700,10090.ENSMUSP00000030568,10090.ENSMUSP00000030714,10090.ENSMUSP00000030868,10090.ENSMUSP00000032754,10090.ENSMUSP00000042211,10090.ENSMUSP00000064878,10090.ENSMUSP00000069024…	Wnt3,Sema4f,Plxna3,Sema6a,Sema4d,Slit1,Sema4g,Nrp1,Sema4a,Sema3c,Sema3a,Sema3d,Sema4b,Sema7a,Wnt5a,Sema5a,Sema3e,Sema3f,Sema3g,Sema6d,Sema3b,Sema6c,Sema4c,Slit2,Sema6b,Ryk
GO:0007044	Cell-substrate junction assembly	35	0.92549	bottom	0.00069	ks	10090.ENSMUSP00000021028,10090.ENSMUSP00000021554,10090.ENSMUSP00000023128,10090.ENSMUSP00000027752,10090.ENSMUSP00000028499,10090.ENSMUSP00000029175,10090.ENSMUSP00000030187,10090.ENSMUSP00000033721,10090.ENSMUSP00000033923,10090.ENSMUSP00000036031,10090.ENSMUSP00000041009,10090.ENSMUSP00000041826,10090.ENSMUSP00000044554,10090.ENSMUSP00000054499,10090.ENSMUSP00000056977,10090.ENSMUSP00000067027…	Itgb3,Actn1,Itga5,Lamc1,Itgav,Src,Tln1,Arhgap6,Dlc1,Rhod,Tesk2,Coro2b,Fermt2,Fn1,Ajuba,Ston1,Actn2,Rcc2,Plec,Pxn,Lama3,Dst,Sorbs1,Cttn,Pdpk1,Itgb4,Pip5k1a,Ptk2b,Bcl2,Peak1,Thy1,Taok2,Ptprk,Bcr,Whamm
GO:0030517	Negative regulation of axon extension	45	0.73844	bottom	0.00069	ks	10090.ENSMUSP00000000127,10090.ENSMUSP00000000641,10090.ENSMUSP00000001672,10090.ENSMUSP00000004326,10090.ENSMUSP00000006893,10090.ENSMUSP00000019791,10090.ENSMUSP00000021900,10090.ENSMUSP00000025993,10090.ENSMUSP00000026225,10090.ENSMUSP00000026917,10090.ENSMUSP00000029700,10090.ENSMUSP00000030568,10090.ENSMUSP00000030714,10090.ENSMUSP00000030814,10090.ENSMUSP00000030862,10090.ENSMUSP00000030868…	Wnt3,Sema4f,Ifrd1,Plxna3,Kiaa0319,Sema6a,Sema4d,Slit1,Sema4g,Nrp1,Sema4a,Sema3c,Sema3a,Cdk5,Draxin,Sema3d,Sema4b,Mt3,Trim46,Sema7a,Rtn4r,Ptprs,Cdkl3,Wnt5a,Sema5a,Sema3e,Map2,Sema3f,Sema3g,Aatk,Cdk5r1,Sema6d,Sema3b,Rtn4,Sema6c,Ntn1,Ccr5,Tnr,Sema4c,Rnf6,Slit2,Sema6b,Ryk,Actr3,Mag
GO:1990748	Cellular detoxification	73	0.641621	top	0.00069	ks	10090.ENSMUSP00000000828,10090.ENSMUSP00000001713,10090.ENSMUSP00000003947,10090.ENSMUSP00000004134,10090.ENSMUSP00000004137,10090.ENSMUSP00000005292,10090.ENSMUSP00000005964,10090.ENSMUSP00000007012,10090.ENSMUSP00000008684,10090.ENSMUSP00000012348,10090.ENSMUSP00000019896,10090.ENSMUSP00000020484,10090.ENSMUSP00000021005,10090.ENSMUSP00000021158,10090.ENSMUSP00000021166,10090.ENSMUSP00000021204…	Txnrd3,Gstt1,Nqo1,Gstm5,Gstm7,Prdx2,Adh5,Sod2,Mgst1,Gstm2,Iyd,Txnrd1,Tpo,Txndc17,Cygb,Nxn,Rdh12,Aaed1,Gpx8,Fam213a,Esd,Sod1,Pim1,Prdx5,Prdx3,Gsto1,Prdx4,Mgst3,Cat,Trp53inp1,Gpx7,Akr1a1,Sesn2,Park7,Nos3,Fam213b,Aldh2,Abcg2,Gstk1,Gsr,Mt3,Ptgs2,Ccs,Kdm3b,Gstp2,Sepw1,Akr1b8,Srxn1,Gstt2,Gsto2,Ubiad1,Atp7a,Ptgs1,Fabp1,Alox5ap,Prdx6,Fancc,Gpx1,Gpx3,Hba-a1,Gpx4,Hbb-bt,Sesn1,Sod3,Vimp,Ltc4s,Selt,Txnrd2,Px…
GO:0042742	Defense response to bacterium	110	0.539919	top	0.00076	ks	10090.ENSMUSP00000001009,10090.ENSMUSP00000002765,10090.ENSMUSP00000003370,10090.ENSMUSP00000005406,10090.ENSMUSP00000005601,10090.ENSMUSP00000006570,10090.ENSMUSP00000006614,10090.ENSMUSP00000009425,10090.ENSMUSP00000010198,10090.ENSMUSP00000014421,10090.ENSMUSP00000016094,10090.ENSMUSP00000016168,10090.ENSMUSP00000017867,10090.ENSMUSP00000019906,10090.ENSMUSP00000020316,10090.ENSMUSP00000020668…	Wfdc18,Prkd1,Hck,App,Il27ra,Adamts4,Epha2,Rarres2,Tusc2,Ankrd17,Ncf1,Lbp,Wfdc2,Vip,Tbk1,Havcr2,Chga,Gsdmd,Adamts5,Cxcl13,Cd4,Tfeb,Trem2,H2-K1,Seh1l,Peli3,Slc11a1,Mr1,Optn,Rab14,Il12a,Tlr2,Fcgr1,Gbp5,Anxa3,Npy,Iigp1,Tnfrsf1a,Pglyrp1,Pycard,Myd88,Scd1,Ripk2,Fgb,Serpine1,Irf8,Rbpj,Colec12,Tlr4,Bai1,Stab1,Ppp1r11,Nlrp10,Nod2,Defb1,Ssc5d,Nod1,Naip5,Hist1h2be,Hmgb2,Ang,Slamf8,Adam17,Cebpb,Defb42,Notch2…
GO:0051965	Positive regulation of synapse assembly	75	0.693751	bottom	0.00076	ks	10090.ENSMUSP00000006112,10090.ENSMUSP00000006559,10090.ENSMUSP00000008297,10090.ENSMUSP00000021045,10090.ENSMUSP00000021900,10090.ENSMUSP00000023507,10090.ENSMUSP00000028764,10090.ENSMUSP00000029700,10090.ENSMUSP00000029712,10090.ENSMUSP00000032180,10090.ENSMUSP00000034076,10090.ENSMUSP00000034413,10090.ENSMUSP00000035027,10090.ENSMUSP00000035129,10090.ENSMUSP00000036962,10090.ENSMUSP00000037096…	Ephb3,Tpbg,Clstn3,Asic2,Sema4d,Gsk3b,Oxt,Sema4a,Ntrk1,Wnt7a,Cbln1,Vstm5,Clstn2,Ephb1,Clstn1,Lrrn1,Ntrk3,Slitrk5,Lrrn3,Bai1,Eef2k,Oxtr,Nlgn2,Lrrc4b,Flrt3,Pik3r1,Bdnf,Lingo4,Amigo2,Lrrc24,Flrt2,Prkca,Slitrk4,Nlgn3,Bhlhb9,Lingo2,Nlgn1,Efna5,Slitrk6,Ntrk2,Musk,Amigo3,Adnp,Dlg5,Slitrk3,Lrrtm2,Grid2,Il1rap,Slitrk1,Xlr3b,Ptprd,Lrrtm3,Ephb2,Bai2,Lphn2,Amigo1,Syndig1,Cux2,Lrtm2,Srpx2,Flrt1,Il1rapl1,Ube2v2…
GO:0001508	Action potential	75	0.783452	bottom	0.0008	ks	10090.ENSMUSP00000018361,10090.ENSMUSP00000019109,10090.ENSMUSP00000020939,10090.ENSMUSP00000020964,10090.ENSMUSP00000021750,10090.ENSMUSP00000021932,10090.ENSMUSP00000025541,10090.ENSMUSP00000028377,10090.ENSMUSP00000028465,10090.ENSMUSP00000028991,10090.ENSMUSP00000029562,10090.ENSMUSP00000031429,10090.ENSMUSP00000031894,10090.ENSMUSP00000032374,10090.ENSMUSP00000032738,10090.ENSMUSP00000034533…	Pmp22,Ywhah,Nrcam,Fkbp1b,Ryr2,Drd1a,Gnaq,Scn2a1,P2rx3,Snta1,Chrnb2,P2rx4,Clcn1,Kcnj8,Chrna7,Kcnj5,Chrnb4,Hcn4,Kcnj2,Ntrk3,Trpm4,Kcna2,Gna11,Ank2,Gria1,Kcnh2,Kcne2,Cacna2d1,Scn3b,Kcna1,Kcne4,Kcna5,Kcnb1,Grin2b,Scn4b,Dcdc2a,Kcnmb4,Chrna4,Kcnn2,Scn1a,Cacnb4,Ntrk2,Kcnd2,Gper1,Scn8a,Cldn19,Cln3,Gjd2,Usp53,Gpr88,Kcnc2,Ank3,Scn1b,Kcnd3,Scn9a,Scn3a,Cntnap1,Glra1,Grik2,Myh14,Cacna1d,Cacna1c,Dmd,Cacnb2,Gri…
GO:0031110	Regulation of microtubule polymerization or depolymerization	85	0.564642	bottom	0.00083	ks	10090.ENSMUSP00000003115,10090.ENSMUSP00000007799,10090.ENSMUSP00000014065,10090.ENSMUSP00000015855,10090.ENSMUSP00000019405,10090.ENSMUSP00000020741,10090.ENSMUSP00000020794,10090.ENSMUSP00000022235,10090.ENSMUSP00000022257,10090.ENSMUSP00000022536,10090.ENSMUSP00000024869,10090.ENSMUSP00000025127,10090.ENSMUSP00000025893,10090.ENSMUSP00000028740,10090.ENSMUSP00000028981,10090.ENSMUSP00000029002…	Cdkn1b,Cav1,Clip3,Prune,Map1s,Drg1,Ska2,Htr1a,Atxn7,Ska3,Spast,Mapre2,Arl2,Ttbk2,Mapre1,Stmn2,Arhgef2,Gba2,Stmn1,Mapre3,Fkbp4,Nav3,Rps3,Pak1,Fgf13,Mecp2,Katnb1,Cdh5,Eml2,Rangrf,Ckap2,Pde4dip,Camsap2,Map6d1,Specc1l,Inpp5j,Gas2l1,Taok1,Bmerb1,Map1b,Fam179b,Cib1,Tubb4a,Trpv4,Stmn4,Abl1,Map2,Apc,Rac1,Fes,Slc39a12,Numa1,Nin,Hspa1a,Gda,Map1a,Eml4,Dst,Mapt,Tbcd,Stmn3,Capzb,Psrc1,Apc2,Hdgfrp3,Spef1,Ckap5…
GO:0061138	Morphogenesis of a branching epithelium	166	0.470003	bottom	0.00083	ks	10090.ENSMUSP00000000500,10090.ENSMUSP00000000579,10090.ENSMUSP00000001536,10090.ENSMUSP00000002678,10090.ENSMUSP00000002708,10090.ENSMUSP00000004375,10090.ENSMUSP00000004913,10090.ENSMUSP00000005218,10090.ENSMUSP00000006614,10090.ENSMUSP00000006716,10090.ENSMUSP00000007130,10090.ENSMUSP00000009143,10090.ENSMUSP00000009241,10090.ENSMUSP00000009705,10090.ENSMUSP00000014743,10090.ENSMUSP00000015511…	Pdgfb,Sox9,Nkx2-1,Tgfb1,Shh,Phb2,Pgf,Cd44,Epha2,Wnt6,Ctnnb1,Bmp7,Tbx1,Eng,Csf1,Plxnd1,Notch4,Srf,Lama5,Celsr1,Ctsz,Etv4,Stk4,Wnt9b,Tbx3,Lhx1,Frs2,Gna13,Hnf1b,Grb2,Edn1,Ptch1,Msx2,Fgf10,Nkx3-1,Spry2,Gdnf,Angpt1,Myc,Vdr,Nfatc4,Sox8,Smad4,Lrp5,Hhex,Nrp1,Rdh10,Vangl2,Notch1,Spint1,Bmp2,Gzf1,Src,Lef1,Sfrp2,Egf,B4galt1,Sema3c,Sema3a,Ctnnbip1,Flt1,Lrp6,Mgp,Kras,Pak1,Ilk,Col4a1,Sfrp1,Ednra,Sall1,St14,Fem…
GO:2001257	Regulation of cation channel activity	151	0.527225	bottom	0.00083	ks	10090.ENSMUSP00000003442,10090.ENSMUSP00000003554,10090.ENSMUSP00000004137,10090.ENSMUSP00000005406,10090.ENSMUSP00000006701,10090.ENSMUSP00000006991,10090.ENSMUSP00000007799,10090.ENSMUSP00000015620,10090.ENSMUSP00000015667,10090.ENSMUSP00000017544,10090.ENSMUSP00000017552,10090.ENSMUSP00000017881,10090.ENSMUSP00000017961,10090.ENSMUSP00000018700,10090.ENSMUSP00000019290,10090.ENSMUSP00000019514…	Cacnb3,Casq1,Gstm7,App,Tmem110,Hcn1,Cav1,Prrt1,Ctss,Stac2,Cacnb1,Mmp9,Jph2,Dlg4,Cacng2,Calm3,Ifngr1,Rgs9,Fkbp1b,Asic2,Cacng4,Vamp2,Arc,Mapk8ip2,Drd3,Klhl24,Trem2,Ehd3,Kif5b,Cnih2,Gal,Gsto1,Jph3,Stom,Ntsr1,Casq2,Pink1,Park7,Cdk5,Stim1,Ikbkb,Rrad,Stoml1,Rasgrf1,Stac,Fkbp1a,Kcns1,Fam173b,Adrb1,Crhbp,Akap7,Ank2,Kcnab1,Cacng5,Stac3,Kcne2,Cacna2d1,Ubqln1,Nlgn2,Lrrc38,Kcna1,Kcne4,P2ry6,Neto1,S100a1,Sepn…
GO:1903522	Regulation of blood circulation	200	0.390701	bottom	0.00085	ks	10090.ENSMUSP00000000095,10090.ENSMUSP00000000219,10090.ENSMUSP00000000500,10090.ENSMUSP00000001592,10090.ENSMUSP00000001780,10090.ENSMUSP00000003017,10090.ENSMUSP00000003568,10090.ENSMUSP00000005066,10090.ENSMUSP00000005406,10090.ENSMUSP00000007799,10090.ENSMUSP00000007959,10090.ENSMUSP00000014957,10090.ENSMUSP00000017841,10090.ENSMUSP00000018800,10090.ENSMUSP00000019514,10090.ENSMUSP00000019924…	Tbx2,Th,Pdgfb,Jup,Akt1,Tbxas1,Crhr2,Map2k1,App,Cav1,Rhoa,Stc1,Ada,Myl4,Calm3,Hey2,Atp2b1,Ctgf,Avpr1a,Egfr,Mdm2,Smtn,Srebf1,Fkbp1b,Asic2,Hif1a,Chga,Ryr2,Edn1,Drd1a,Thrb,Cxadr,Atp5j,Npff,Ehd3,Epas1,Bin1,Hbegf,Adrbk1,Slc1a1,Sp4,Alox5,Smad7,Atp1b1,Rgs4,Oxt,Snta1,Edn3,Casq2,Tacr3,Tmem38b,Slc9a1,Sema3a,Nos3,Cd38,Atp2a2,P2rx4,Tacr1,Dmpk,Chrna7,Calca,Fgf13,Flna,Irx5,Mmp2,Cx3cl1,Tmem38a,Kcnj5,Hcn4,Ptgs2,A…
GO:0001843	Neural tube closure	102	0.465614	bottom	0.00086	ks	10090.ENSMUSP00000000253,10090.ENSMUSP00000001562,10090.ENSMUSP00000002603,10090.ENSMUSP00000002678,10090.ENSMUSP00000003318,10090.ENSMUSP00000004949,10090.ENSMUSP00000005164,10090.ENSMUSP00000005606,10090.ENSMUSP00000009003,10090.ENSMUSP00000016172,10090.ENSMUSP00000017153,10090.ENSMUSP00000018437,10090.ENSMUSP00000018966,10090.ENSMUSP00000019362,10090.ENSMUSP00000020157,10090.ENSMUSP00000020904…	Lhx2,Tulp3,Scrib,Tgfb1,Dvl3,Traf6,Prkacb,Prkaca,Rala,Celsr1,Sdc4,Pfn1,Sfrp5,Dvl2,Apaf1,Rock2,Mthfd1,Ptch1,Fzd6,Bbs4,Vangl2,Abl2,Nckap1,Spint1,Sfrp2,Bcl10,Stil,Ski,Dvl1,Lias,Lrp6,Vasp,Dlc1,Sfrp1,Sall1,St14,Zic5,Kdm2b,Cited2,Twist1,Cluap1,Ptk7,Mks1,Tgfb2,Specc1l,Ift122,Cobl,Ift57,Kdm2a,Cc2d2a,Rarg,Ift172,Plxnb2,Tmed2,Fzd1,Nog,Kdm6a,Wnt5a,Zeb2,Rara,Mthfr,Cthrc1,Gatad2a,Fuz,Bmp4,Rps7,Abl1,Arhgap35,Zi…
GO:0006839	Mitochondrial transport	178	0.367304	top	0.00086	ks	10090.ENSMUSP00000000642,10090.ENSMUSP00000000939,10090.ENSMUSP00000000985,10090.ENSMUSP00000002152,10090.ENSMUSP00000002737,10090.ENSMUSP00000003029,10090.ENSMUSP00000003622,10090.ENSMUSP00000003635,10090.ENSMUSP00000004560,10090.ENSMUSP00000005431,10090.ENSMUSP00000005493,10090.ENSMUSP00000005817,10090.ENSMUSP00000007803,10090.ENSMUSP00000011029,10090.ENSMUSP00000014445,10090.ENSMUSP00000014920…	Hk2,Hip1r,Oxa1l,Bbc3,Alkbh7,Timm44,Slc25a1,Ier3,Bid,Letm1,Slc1a3,Tomm40l,Bcl2l1,Dnajc19,Pam16,Nol3,Slc25a13,Atp5e,Slc25a5,Rhot1,Tomm34,Fis1,Slc25a22,Hebp2,Mcu,Timm13,Hspa4,Pnpt1,Timm22,Slc25a29,Siva1,Mrs2,Tmem14c,Mcur1,Sfxn1,Ppif,Micu2,Dnajc15,Bnip3l,Bcl2l2,Ywhaz,Slc25a32,Tomm22,Samm50,Smdt1,Cyc1,Mpv17l,Gsk3b,Atp5j,Atp5o,Kif5b,Ppp2r2b,Pmaip1,Afg3l2,Timm21,Bad,Sfxn2,Atp5b,Atp5a1,Nptx1,Gdap1,Slc25a…
GO:0140053	Mitochondrial gene expression	83	0.408945	top	0.00091	ks	10090.ENSMUSP00000000394,10090.ENSMUSP00000001416,10090.ENSMUSP00000002844,10090.ENSMUSP00000003572,10090.ENSMUSP00000004343,10090.ENSMUSP00000010550,10090.ENSMUSP00000019908,10090.ENSMUSP00000020012,10090.ENSMUSP00000020273,10090.ENSMUSP00000020580,10090.ENSMUSP00000020756,10090.ENSMUSP00000021411,10090.ENSMUSP00000021991,10090.ENSMUSP00000022538,10090.ENSMUSP00000022600,10090.ENSMUSP00000024733…	Tbrg4,Hars,Mrpl2,Gars,Wars2,Mrpl52,Mtrf1l,Qrsl1,Supv3l1,Polrmt,Pnpt1,Mrpp3,Mterfd1,Mrpl57,Mtrf1,Aars2,Mrps18a,Mrps18b,Peo1,Hsd17b10,Mrpl44,Mterfd2,Tfb2m,Iars2,Rars2,Mrps15,Ptcd1,Mrpl51,Mrps11,Ears2,Aars,Mto1,Lars2,Mrps2,Mrps6,Ndufa7,Mrpl23,Trmt10b,Dars2,Trmt10a,Tsfm,Mrpl12,Mrps34,Noa1,Mterf1a,Mrpl47,Mrps35,Foxo3,Mrps7,Yars2,Mrps16,Trmt10c,Tefm,Trnt1,Mrps12,Mterfd3,Mtif3,Mrps21,Chchd1,Elac2,Ppargc…
GO:0008306	Associative learning	97	0.801816	bottom	0.00092	ks	10090.ENSMUSP00000000137,10090.ENSMUSP00000002487,10090.ENSMUSP00000005406,10090.ENSMUSP00000005815,10090.ENSMUSP00000006103,10090.ENSMUSP00000015749,10090.ENSMUSP00000020040,10090.ENSMUSP00000020692,10090.ENSMUSP00000021530,10090.ENSMUSP00000021607,10090.ENSMUSP00000021674,10090.ENSMUSP00000021932,10090.ENSMUSP00000022176,10090.ENSMUSP00000023132,10090.ENSMUSP00000023390,10090.ENSMUSP00000023758…	Actr2,Braf,App,Kit,Ctns,Srf,Nts,Btg2,Hif1a,Lgmn,Fos,Drd1a,Hmgcr,Pde1b,Drd3,Asic1,Rin1,Ric8,Oprk1,Cln8,Abl2,Grin1,Meis2,Snap25,Slc7a11,Chrnb2,B4galt2,Ppt1,Cdk5,Tacr1,Kras,Slc6a1,Chrna7,Mecp2,Ddhd2,Cck,Tanc1,Hrh2,Brsk1,Drd5,Neurod2,Tbr1,Fam19a2,Lrrn4,Neto1,Crh,Nog,Adrb2,Grin2b,Gabra5,Dcdc2a,Nlgn3,Agt,Rgs14,Nrgn,Adra1b,Nf1,Oprl1,Idua,Nptx2,Pgrmc1,Drd2,Ppp1r1b,Htt,Deaf1,Ndrg4,Syngap1,Cln3,Atp1a2,Hrh1…
GO:0010770	Positive regulation of cell morphogenesis involved in differentiation	184	0.446981	bottom	0.00093	ks	10090.ENSMUSP00000000127,10090.ENSMUSP00000000137,10090.ENSMUSP00000000314,10090.ENSMUSP00000000881,10090.ENSMUSP00000001347,10090.ENSMUSP00000002079,10090.ENSMUSP00000002487,10090.ENSMUSP00000003152,10090.ENSMUSP00000003912,10090.ENSMUSP00000004326,10090.ENSMUSP00000004910,10090.ENSMUSP00000005019,10090.ENSMUSP00000005066,10090.ENSMUSP00000006293,10090.ENSMUSP00000006467,10090.ENSMUSP00000015137…	Wnt3,Actr2,Cdh4,Bcl11a,Rnd2,Plxnb3,Braf,Stk11,Calr,Plxna3,Eif2b2,Crabp2,Map2k1,Crkl,Arpc2,Limk1,Gdi1,Plxnd1,Srf,Crk,Rac3,Trpv2,Ndel1,Lims1,Rab21,Mapk9,Dbnl,Itgb3,Pafah1b1,Nedd9,Sema4d,Dbn1,Nefl,Prkdc,Gsk3b,Hcls1,Chodl,Robo1,Twf2,Ache,Tnfrsf12a,Lims2,P4hb,Parp6,Baiap2,Nrp1,Epha4,Stk25,Plxna2,Myoc,Anapc2,Caprin1,Mdk,Itpka,Dhx36,Shox2,Rufy3,Cyfip1,Pak1,Ilk,Cask,Flna,Ist1,Dixdc1,Apoa1,Rpl4,Cspg5,Deb1…
GO:0070585	Protein localization to mitochondrion	73	0.502656	top	0.00096	ks	10090.ENSMUSP00000000642,10090.ENSMUSP00000000985,10090.ENSMUSP00000001780,10090.ENSMUSP00000003029,10090.ENSMUSP00000004560,10090.ENSMUSP00000005817,10090.ENSMUSP00000011029,10090.ENSMUSP00000014445,10090.ENSMUSP00000018466,10090.ENSMUSP00000019198,10090.ENSMUSP00000019514,10090.ENSMUSP00000020440,10090.ENSMUSP00000020630,10090.ENSMUSP00000021203,10090.ENSMUSP00000022196,10090.ENSMUSP00000022590…	Hk2,Oxa1l,Akt1,Timm44,Bid,Tomm40l,Dnajc19,Pam16,Tomm34,Fis1,Calm3,Timm13,Hspa4,Timm22,Ap3b1,Dnajc15,Ywhaz,Tomm22,Samm50,Ppp2r2b,Timm21,Ddit3,Gdap1,Maip1,Hspd1,Bcs1l,Mterfd2,Dnlz,Timm10,Dnaja1,Bag1,Pink1,Tomm7,Pmpcb,Grpel1,Agk,Tomm40,Bax,Uqcrc2,Timm17b,Tspo,Aifm1,Chchd4,Immp1l,Timm8a1,Grpel2,Dusp18,Timm29,Mipep,Pmpca,Mff,Timm17a,Timm50,Romo1,Hsp90aa1,Hk1,Mfn2,Tomm5,Calm1,Ndufa13,Dnm1l,Cox18,Aip,Im…
GO:0001906	Cell killing	42	0.813442	top	0.001	ks	10090.ENSMUSP00000010198,10090.ENSMUSP00000016094,10090.ENSMUSP00000020040,10090.ENSMUSP00000020990,10090.ENSMUSP00000021970,10090.ENSMUSP00000023231,10090.ENSMUSP00000023840,10090.ENSMUSP00000024004,10090.ENSMUSP00000024988,10090.ENSMUSP00000025910,10090.ENSMUSP00000026723,10090.ENSMUSP00000029748,10090.ENSMUSP00000030584,10090.ENSMUSP00000031320,10090.ENSMUSP00000032573,10090.ENSMUSP00000032779…	Tusc2,Ncf1,Nts,Pomc,Cxcl14,Tsta3,Cxcl13,Ccl25,C3,Bad,Hprt,Fcgr1,Rnf19b,Pf4,Pglyrp1,Ctsc,Coro1a,Rab27a,Ctsh,Cxcl10,Il18,Cxcl12,Emp2,Romo1,Hist2h2be,Ccl28,Ccl19,Unc13d,Rps19,Bcl2l11,Rpl30,Lyst,Ccr5,Gapdh,Prdx1,Lgals3,H60b,Cebpg,Stxbp2,Ptpn6,Fcgr3,Tac1
GO:0021955	Central nervous system neuron axonogenesis	39	0.777087	bottom	0.001	ks	10090.ENSMUSP00000004389,10090.ENSMUSP00000006112,10090.ENSMUSP00000013807,10090.ENSMUSP00000018880,10090.ENSMUSP00000019938,10090.ENSMUSP00000021091,10090.ENSMUSP00000024739,10090.ENSMUSP00000026120,10090.ENSMUSP00000027451,10090.ENSMUSP00000028166,10090.ENSMUSP00000029562,10090.ENSMUSP00000032457,10090.ENSMUSP00000035129,10090.ENSMUSP00000040168,10090.ENSMUSP00000050034,10090.ENSMUSP00000052863…	Grcc10,Ephb3,Pten,Ndel1,Nr2e1,Pafah1b1,Hsp90ab1,Bhlhe22,Epha4,Nr4a2,Chrnb2,Atg7,Ephb1,Fbxo45,Dclk1,Nfib,Gli2,Prkca,B4galt6,Zeb2,Cdh11,Szt2,Arhgap35,Nin,Dcx,Tsku,Hsp90aa1,Adarb1,Scn1b,Ephb2,B4galt5,Arhgef28,Ptk2,Tctn1,Prdm8,Dcc,Plxna4,Mycbp2,Slit2
GO:0035637	Multicellular organismal signaling	91	0.698055	bottom	0.0011	ks	10090.ENSMUSP00000001592,10090.ENSMUSP00000007799,10090.ENSMUSP00000018361,10090.ENSMUSP00000019290,10090.ENSMUSP00000020939,10090.ENSMUSP00000020964,10090.ENSMUSP00000021066,10090.ENSMUSP00000021091,10090.ENSMUSP00000021750,10090.ENSMUSP00000021932,10090.ENSMUSP00000023572,10090.ENSMUSP00000023707,10090.ENSMUSP00000025239,10090.ENSMUSP00000028377,10090.ENSMUSP00000028465,10090.ENSMUSP00000030669…	Jup,Cav1,Pmp22,Cacng2,Nrcam,Fkbp1b,Cacng4,Pafah1b1,Ryr2,Drd1a,Cxadr,Sod1,Bin1,Scn2a1,P2rx3,Slc9a1,P2rx4,Clcn1,Chrna7,Pak1,Jam3,Kcnj5,Hcn4,Kcnj2,Ntrk3,Drd5,Trpm4,Kcna2,Dsc2,Ank2,Gria1,Kcnh2,Kcne2,Cacna2d1,S1pr1,Scn3b,Zmpste24,Kcna1,Kcne4,Kcna5,Dsg2,Scn4b,Dcdc2a,Gja1,Kcnmb4,Kcnn2,Scn1a,Cacnb4,Ntrk2,Kcnd2,Gper1,Scn8a,Cldn19,Cacng3,Slc8a1,Abcc9,Gpr88,Ank3,Nfasc,Scn1b,Prx,Kcnd3,Chrm5,Scn9a,Scn3a,Cntna…
GO:0060402	Calcium ion transport into cytosol	71	0.620856	bottom	0.0011	ks	10090.ENSMUSP00000002152,10090.ENSMUSP00000002848,10090.ENSMUSP00000003442,10090.ENSMUSP00000004683,10090.ENSMUSP00000005431,10090.ENSMUSP00000010804,10090.ENSMUSP00000014920,10090.ENSMUSP00000018651,10090.ENSMUSP00000020964,10090.ENSMUSP00000021750,10090.ENSMUSP00000022378,10090.ENSMUSP00000025912,10090.ENSMUSP00000026475,10090.ENSMUSP00000027362,10090.ENSMUSP00000028335,10090.ENSMUSP00000028499…	Bbc3,Grin2d,Cacnb3,Mcoln1,Letm1,Plcd1,Nol3,Trpv2,Fkbp1b,Ryr2,Ero1l,Plcb3,Ddit3,Plcd4,Grin1,Itgav,Tmem38b,Trpv6,Itpr1,Plcz1,Tmem38a,Fkbp1a,Fgf2,Plcl1,Itpr3,Ibtk,Tpcn1,Htr2c,Plcl2,Htr2a,Cacna2d1,Itpr2,Adra1a,Trpv3,Tpcn2,F2r,Grin2b,Slc8b1,Lck,Trpv4,Drd2,Cherp,Plcg2,Plch1,Slc8a1,Pkd2,Ryr3,Ccl21a,Pawr,Trdn,Tmem28,P2rx7,Plcd3,Plcg1,Plcb2,Ccl19,Trpm2,Plch2,Grin2c,Plcb1,Fam155a,Ccr5,Cacna1c,Glp1r,Grin2a,…
GO:0098869	Cellular oxidant detoxification	62	0.647442	top	0.0011	ks	10090.ENSMUSP00000000828,10090.ENSMUSP00000001713,10090.ENSMUSP00000003947,10090.ENSMUSP00000004137,10090.ENSMUSP00000005292,10090.ENSMUSP00000007012,10090.ENSMUSP00000008684,10090.ENSMUSP00000019896,10090.ENSMUSP00000020484,10090.ENSMUSP00000021005,10090.ENSMUSP00000021158,10090.ENSMUSP00000021166,10090.ENSMUSP00000021204,10090.ENSMUSP00000021938,10090.ENSMUSP00000022282,10090.ENSMUSP00000022317…	Txnrd3,Gstt1,Nqo1,Gstm7,Prdx2,Sod2,Mgst1,Iyd,Txnrd1,Tpo,Txndc17,Cygb,Nxn,Aaed1,Gpx8,Fam213a,Sod1,Prdx5,Prdx3,Gsto1,Prdx4,Mgst3,Cat,Trp53inp1,Gpx7,Sesn2,Park7,Nos3,Fam213b,Gstk1,Gsr,Mt3,Ptgs2,Ccs,Kdm3b,Gstp2,Sepw1,Srxn1,Gstt2,Gsto2,Ubiad1,Atp7a,Ptgs1,Fabp1,Alox5ap,Prdx6,Fancc,Gpx1,Gpx3,Hba-a1,Gpx4,Hbb-bt,Sesn1,Sod3,Vimp,Ltc4s,Selt,Txnrd2,Pxdn,Prdx1,Gstp1,Apoe
GO:0006865	Amino acid transport	103	0.497586	bottom	0.0012	ks	10090.ENSMUSP00000000984,10090.ENSMUSP00000001854,10090.ENSMUSP00000005490,10090.ENSMUSP00000005493,10090.ENSMUSP00000006103,10090.ENSMUSP00000015256,10090.ENSMUSP00000015486,10090.ENSMUSP00000019226,10090.ENSMUSP00000019577,10090.ENSMUSP00000020102,10090.ENSMUSP00000021077,10090.ENSMUSP00000021693,10090.ENSMUSP00000021930,10090.ENSMUSP00000021971,10090.ENSMUSP00000022787,10090.ENSMUSP00000022971…	Slc7a7,Slc7a10,Slc1a6,Slc1a3,Ctns,Slc25a13,Xk,Slc25a22,Gipc1,Slc17a8,Slc9a3r1,Slc25a29,Sfxn1,Slc25a48,Slc7a8,Myc,Slc38a2,Slc38a4,Grm2,Nfkbie,Slc6a7,Slc25a45,Apba1,Slc1a1,Sfxn2,Slc11a1,Cln8,Ntsr1,Slc13a3,Slc7a11,Trpc4,Slc6a17,Slc6a9,Pdpn,Slc15a4,Slc6a6,Slc6a12,Slc6a11,Slc6a1,Slc17a6,Pak1,Slc38a5,Slc6a8,Slc25a15,Slc7a6,Slc25a38,Myo6,Slc32a1,Slc38a7,Arl6ip5,Slc7a5,Sfxn5,Slc36a2,Slc7a1,Slc6a20a,Slc25…
GO:0015986	ATP synthesis coupled proton transport	21	1.06722	top	0.0012	ks	10090.ENSMUSP00000016396,10090.ENSMUSP00000018914,10090.ENSMUSP00000023210,10090.ENSMUSP00000023608,10090.ENSMUSP00000023677,10090.ENSMUSP00000026459,10090.ENSMUSP00000026495,10090.ENSMUSP00000030169,10090.ENSMUSP00000051222,10090.ENSMUSP00000079944,10090.ENSMUSP00000080995,10090.ENSMUSP00000080996,10090.ENSMUSP00000101006,10090.ENSMUSP00000102147,10090.ENSMUSP00000103312,10090.ENSMUSP00000110547…	Atp5e,Atp5g3,Cyc1,Atp5j,Atp5o,Atp5b,Atp5a1,Stoml2,Atp5k,Cox5b,mt-Atp8,mt-Atp6,Atp5d,Atp5h,Atp5g1,Atp5c1,Atp5f1,Atp5j2,Gm10221,Gm10175,Atp5g2
GO:0023014	Signal transduction by protein phosphorylation	170	0.279495	bottom	0.0012	ks	10090.ENSMUSP00000000186,10090.ENSMUSP00000000451,10090.ENSMUSP00000000579,10090.ENSMUSP00000001059,10090.ENSMUSP00000001155,10090.ENSMUSP00000002044,10090.ENSMUSP00000002081,10090.ENSMUSP00000002487,10090.ENSMUSP00000002678,10090.ENSMUSP00000003027,10090.ENSMUSP00000004156,10090.ENSMUSP00000004949,10090.ENSMUSP00000004986,10090.ENSMUSP00000004990,10090.ENSMUSP00000005066,10090.ENSMUSP00000006825…	Fgf23,Raf1,Sox9,Ern1,Araf,Map3k3,Srpk3,Braf,Tgfb1,Map2k7,Map3k11,Traf6,Mapk13,Mapk14,Map2k1,Nphs1,Mapkapk2,Stk4,Stk3,Map2k3,Mapk9,Map2k6,Map3k14,Zfp36l1,Ror2,Fgf10,Pbk,Pabpn1,Ywhaz,Myc,Mapk8ip2,Pak2,Map3k12,Map3k8,Smad4,Map4k2,Stradb,Slc11a1,Stk25,Dusp19,Itgav,Ptpn1,Ppm1l,Egf,Map3k6,Brap,Ret,Pak1,Cckbr,Mst4,Fgf13,Map3k15,Irak1,Nek1,Gab1,Mt3,BC021891,Cryab,Ctsh,Map2k5,Myd88,Trf,Plvap,Avp,Mul1,Map3…
GO:0030048	Actin filament-based movement	77	0.664231	bottom	0.0012	ks	10090.ENSMUSP00000003459,10090.ENSMUSP00000016771,10090.ENSMUSP00000018561,10090.ENSMUSP00000019625,10090.ENSMUSP00000021689,10090.ENSMUSP00000021750,10090.ENSMUSP00000026428,10090.ENSMUSP00000028991,10090.ENSMUSP00000030317,10090.ENSMUSP00000030669,10090.ENSMUSP00000031695,10090.ENSMUSP00000032374,10090.ENSMUSP00000033030,10090.ENSMUSP00000033505,10090.ENSMUSP00000034533,10090.ENSMUSP00000034745…	Myo1g,Myh9,Myo1b,Myh8,Evl,Ryr2,Myl6b,Snta1,Pdpn,Slc9a1,Wasl,Kcnj8,Parva,Was,Kcnj5,Myo1e,Myo6,Kcnj2,Myo1d,Shtn1,Ank2,Myrip,Wipf2,Syne2,Kcnh2,Kcne2,Cacna2d1,Scn3b,Frmd6,Kcne4,Kcna5,Scn4b,Actn4,Kcnn2,Rock1,Uty,Myo5b,Sgcd,Scn1a,Emp2,Myo1a,Myh6,Wasf2,Ccdc88c,Myo1f,Sun2,Myo19,Wipf1,Scn1b,Kcnd3,Limch1,Myh10,Myh7,Camk2d,Myo7a,Myh14,Myo1c,Tnnt2,Cacna1d,Cacna1c,Tpm1,Cacnb2,Scn5a,Myo5a,Gpd1l,Wipf3,Apbb2,Par…
GO:0048754	Branching morphogenesis of an epithelial tube	141	0.493966	bottom	0.0012	ks	10090.ENSMUSP00000000579,10090.ENSMUSP00000001536,10090.ENSMUSP00000002678,10090.ENSMUSP00000002708,10090.ENSMUSP00000004375,10090.ENSMUSP00000004913,10090.ENSMUSP00000005218,10090.ENSMUSP00000006614,10090.ENSMUSP00000006716,10090.ENSMUSP00000007130,10090.ENSMUSP00000009143,10090.ENSMUSP00000009241,10090.ENSMUSP00000009705,10090.ENSMUSP00000014743,10090.ENSMUSP00000015511,10090.ENSMUSP00000015612…	Sox9,Nkx2-1,Tgfb1,Shh,Phb2,Pgf,Cd44,Epha2,Wnt6,Ctnnb1,Bmp7,Tbx1,Eng,Csf1,Plxnd1,Notch4,Srf,Lama5,Celsr1,Ctsz,Etv4,Stk4,Wnt9b,Tbx3,Lhx1,Gna13,Hnf1b,Edn1,Ptch1,Msx2,Fgf10,Nkx3-1,Spry2,Gdnf,Angpt1,Myc,Vdr,Nfatc4,Smad4,Lrp5,Hhex,Nrp1,Rdh10,Vangl2,Notch1,Bmp2,Gzf1,Src,Lef1,Sfrp2,Egf,B4galt1,Ctnnbip1,Flt1,Lrp6,Mgp,Kras,Pak1,Ilk,Col4a1,Ednra,Sall1,Ctsh,Wnt4,Fgf2,Kdm5b,Ppp1ca,Npnt,Clic4,Dicer1,Mks1,Lama1…
GO:0060606	Tube closure	103	0.46387	bottom	0.0012	ks	10090.ENSMUSP00000000253,10090.ENSMUSP00000001562,10090.ENSMUSP00000002603,10090.ENSMUSP00000002678,10090.ENSMUSP00000003318,10090.ENSMUSP00000004949,10090.ENSMUSP00000005164,10090.ENSMUSP00000005606,10090.ENSMUSP00000009003,10090.ENSMUSP00000016172,10090.ENSMUSP00000017153,10090.ENSMUSP00000018437,10090.ENSMUSP00000018966,10090.ENSMUSP00000019362,10090.ENSMUSP00000020157,10090.ENSMUSP00000020904…	Lhx2,Tulp3,Scrib,Tgfb1,Dvl3,Traf6,Prkacb,Prkaca,Rala,Celsr1,Sdc4,Pfn1,Sfrp5,Dvl2,Apaf1,Rock2,Mthfd1,Ptch1,Fgf10,Fzd6,Bbs4,Vangl2,Abl2,Nckap1,Spint1,Sfrp2,Bcl10,Stil,Ski,Dvl1,Lias,Lrp6,Vasp,Dlc1,Sfrp1,Sall1,St14,Zic5,Kdm2b,Cited2,Twist1,Cluap1,Ptk7,Mks1,Tgfb2,Specc1l,Ift122,Cobl,Ift57,Kdm2a,Cc2d2a,Rarg,Ift172,Plxnb2,Tmed2,Fzd1,Nog,Kdm6a,Wnt5a,Zeb2,Rara,Mthfr,Cthrc1,Gatad2a,Fuz,Bmp4,Rps7,Abl1,Arhga…
GO:0001838	Embryonic epithelial tube formation	141	0.408427	bottom	0.0013	ks	10090.ENSMUSP00000000253,10090.ENSMUSP00000000579,10090.ENSMUSP00000001562,10090.ENSMUSP00000002603,10090.ENSMUSP00000002678,10090.ENSMUSP00000002708,10090.ENSMUSP00000003318,10090.ENSMUSP00000004949,10090.ENSMUSP00000005164,10090.ENSMUSP00000005606,10090.ENSMUSP00000006716,10090.ENSMUSP00000007130,10090.ENSMUSP00000009003,10090.ENSMUSP00000009143,10090.ENSMUSP00000012281,10090.ENSMUSP00000016172…	Lhx2,Sox9,Tulp3,Scrib,Tgfb1,Shh,Dvl3,Traf6,Prkacb,Prkaca,Wnt6,Ctnnb1,Rala,Bmp7,Bmp5,Celsr1,Sdc4,Ift52,Stk4,Pfn1,Stk3,Wnt9b,Sfrp5,Dvl2,Apaf1,Rock2,Hnf1b,Mthfd1,Hif1a,Ptch1,Gdnf,Fzd6,Sox8,Bbs4,Casp8,Vangl2,Abl2,Nckap1,Spint1,Sfrp2,Bcl10,Stil,Ski,Dvl1,Lias,Ret,Lrp6,Vasp,Coq7,Dlc1,Sfrp1,Sall1,St14,Zic5,Wnt4,Kdm2b,Cited2,Twist1,Map3k7,Hs2st1,Cluap1,Ptk7,Mks1,Tgfb2,Ovol2,Specc1l,Ift122,Cobl,Ift57,Kdm2a…
GO:0002064	Epithelial cell development	192	0.378079	bottom	0.0013	ks	10090.ENSMUSP00000000312,10090.ENSMUSP00000000388,10090.ENSMUSP00000000500,10090.ENSMUSP00000000579,10090.ENSMUSP00000000590,10090.ENSMUSP00000001456,10090.ENSMUSP00000001812,10090.ENSMUSP00000002603,10090.ENSMUSP00000004968,10090.ENSMUSP00000005014,10090.ENSMUSP00000005279,10090.ENSMUSP00000006614,10090.ENSMUSP00000006825,10090.ENSMUSP00000007130,10090.ENSMUSP00000009058,10090.ENSMUSP00000009705…	Cdh1,Ccm2,Pdgfb,Sox9,Rdx,Tmem79,Smo,Scrib,Plod3,Hapln2,Klf5,Epha2,Nphs1,Ctnnb1,Abcb1b,Eng,Bmp5,Dll1,Stc1,E2f4,Notch4,Adamtsl4,Frs2,Wdpcp,Sdc1,Slc9a3r1,Pafah1b1,Hif1a,Marveld2,Lect1,Cldn1,Sod1,Krt2,Cdkn1a,Clic5,Sox8,Hsd17b4,Podxl,Tyms,Slc9a4,Tfcp2l1,Vim,Notch1,Jag1,Cst3,Tbc1d20,Nup210l,Ntrk1,B4galt1,Ift74,Fosl2,Rilpl2,Wnt7a,Tnmd,Flna,St14,Smarca4,Myo1e,Fem1b,Myd88,Arid4a,Hrh2,Foxj1,Clic4,F11r,Dice…
GO:0003205	Cardiac chamber development	155	0.452616	bottom	0.0013	ks	10090.ENSMUSP00000000095,10090.ENSMUSP00000001812,10090.ENSMUSP00000001927,10090.ENSMUSP00000002678,10090.ENSMUSP00000003318,10090.ENSMUSP00000006397,10090.ENSMUSP00000007130,10090.ENSMUSP00000007757,10090.ENSMUSP00000008280,10090.ENSMUSP00000009143,10090.ENSMUSP00000009241,10090.ENSMUSP00000009705,10090.ENSMUSP00000010941,10090.ENSMUSP00000012281,10090.ENSMUSP00000013633,10090.ENSMUSP00000015511…	Tbx2,Smo,Ltbp1,Tgfb1,Dvl3,Epor,Ctnnb1,Tgfbr1,Fhl2,Bmp7,Tbx1,Eng,Wnt2,Bmp5,Fgfrl1,Plxnd1,Srf,Tbx3,Ap2b1,Hey2,Frs2,Mdm2,Nprl3,Id2,Sav1,Hif1a,Ryr2,Msx2,Ptcd2,Fgf9,Tab1,Hes1,Robo1,Adamts1,Smad4,Pcsk5,Rbp4,Nrp1,Smad7,Vangl2,Cntrl,Notch1,Jag1,Shox2,Sfrp2,Npy2r,Cyr61,Sema3c,Smarcd3,Nos3,Snx17,Tgfbr3,Parva,Dctn5,Sall1,Egln1,Smarca4,Stra6,Nphp3,Bmpr1a,Smad6,Fkbp1a,Hey1,Cited2,Heyl,Rbpj,Gpr126,Ptk7,Mks1,Tg…
GO:0006626	Protein targeting to mitochondrion	53	0.624798	top	0.0013	ks	10090.ENSMUSP00000003029,10090.ENSMUSP00000004560,10090.ENSMUSP00000005817,10090.ENSMUSP00000011029,10090.ENSMUSP00000014445,10090.ENSMUSP00000018466,10090.ENSMUSP00000019198,10090.ENSMUSP00000020440,10090.ENSMUSP00000020630,10090.ENSMUSP00000021203,10090.ENSMUSP00000022590,10090.ENSMUSP00000022894,10090.ENSMUSP00000023062,10090.ENSMUSP00000023071,10090.ENSMUSP00000025377,10090.ENSMUSP00000025547…	Timm44,Bid,Tomm40l,Dnajc19,Pam16,Tomm34,Fis1,Timm13,Hspa4,Timm22,Dnajc15,Ywhaz,Tomm22,Samm50,Ppp2r2b,Timm21,Gdap1,Hspd1,Mterfd2,Dnlz,Timm10,Tomm7,Pmpcb,Grpel1,Agk,Tomm40,Uqcrc2,Timm17b,Aifm1,Chchd4,Immp1l,Timm8a1,Grpel2,Dusp18,Timm29,Mipep,Pmpca,Mff,Timm17a,Timm50,Romo1,Hsp90aa1,Mfn2,Tomm5,Ndufa13,Aip,Immp2l,Fbxo7,Timm9,Tomm70a,Tomm20,Gm9803,Gm10273
GO:0007189	Adenylate cyclase-activating g protein-coupled receptor signaling pathway	98	0.556164	bottom	0.0013	ks	10090.ENSMUSP00000005406,10090.ENSMUSP00000006005,10090.ENSMUSP00000018644,10090.ENSMUSP00000019608,10090.ENSMUSP00000019906,10090.ENSMUSP00000020350,10090.ENSMUSP00000020706,10090.ENSMUSP00000020930,10090.ENSMUSP00000021077,10090.ENSMUSP00000021217,10090.ENSMUSP00000021346,10090.ENSMUSP00000021610,10090.ENSMUSP00000021932,10090.ENSMUSP00000022013,10090.ENSMUSP00000023007,10090.ENSMUSP00000023390…	App,Pth1r,Adora2b,Ptger1,Vip,Lgr5,Adcy1,Gna13,Slc9a3r1,Nme2,Tshr,Chga,Drd1a,Adcy2,Adcy8,Drd3,Lhcgr,Gnal,Gnaq,Htr4,Ghrh,Ptgfr,Abca1,Pf4,Calca,Adra2a,Gpr12,Ptger2,Drd5,Adrb1,Gpr26,Eltd1,Gpr126,Ptger3,Bai1,Mc3r,Ramp3,Cxcl10,Ptger4,Ucn3,S1pr1,Pthlh,Lpar1,S1pr2,Adra1a,Mc4r,Cnr1,Gpr6,Gnai2,Gpr101,Adra2c,Gpr133,Gpr4,Adrb2,Galr1,Adcyap1,Rxfp2,Adra1b,Adra2b,Calcrl,Calcr,Drd2,Rxfp1,Gnas,Adrb3,Gper1,Emr1,S1…
GO:0051216	Cartilage development	145	0.33248	bottom	0.0013	ks	10090.ENSMUSP00000000579,10090.ENSMUSP00000001147,10090.ENSMUSP00000001181,10090.ENSMUSP00000001455,10090.ENSMUSP00000001547,10090.ENSMUSP00000002678,10090.ENSMUSP00000004990,10090.ENSMUSP00000006005,10090.ENSMUSP00000007423,10090.ENSMUSP00000009143,10090.ENSMUSP00000010191,10090.ENSMUSP00000010195,10090.ENSMUSP00000012281,10090.ENSMUSP00000014957,10090.ENSMUSP00000015749,10090.ENSMUSP00000020171…	Sox9,Col6a1,Col6a2,Mef2d,Col1a1,Tgfb1,Mapk14,Pth1r,Scube2,Bmp7,Hyal2,Hyal1,Bmp5,Stc1,Srf,Ctgf,Fgf18,Hif1a,Gpld1,Edn1,Ror2,Msx2,Fgf9,Lect1,Bmp1,Col2a1,Snai2,Runx1,Dlx2,Vit,Zeb1,Esrra,Itgb8,Tyms,Nppc,Prrx1,Bmp2,Smad9,Shox2,Wnt2b,Sfrp2,Thbs3,Cyr61,Bmpr1b,Evc,Bmp3,Uncx,Wnt7a,Lrp6,Mgp,Acan,Bgn,Eif2ak3,Bbs2,Bmpr1a,Fbxw4,Fgf2,Tgfbi,Creb3l2,Prrx2,Vwa1,Lum,Hyal3,Scx,Dicer1,Col27a1,Tgfb2,Thbs1,Chst11,Mycn,…
GO:0060976	Coronary vasculature development	61	0.640807	bottom	0.0013	ks	10090.ENSMUSP00000000500,10090.ENSMUSP00000001927,10090.ENSMUSP00000001963,10090.ENSMUSP00000002708,10090.ENSMUSP00000006397,10090.ENSMUSP00000007130,10090.ENSMUSP00000007757,10090.ENSMUSP00000009241,10090.ENSMUSP00000015511,10090.ENSMUSP00000015749,10090.ENSMUSP00000018875,10090.ENSMUSP00000019924,10090.ENSMUSP00000022545,10090.ENSMUSP00000022921,10090.ENSMUSP00000023050,10090.ENSMUSP00000023600…	Pdgfb,Ltbp1,Ace,Shh,Epor,Ctnnb1,Tgfbr1,Tbx1,Plxnd1,Srf,Ap2b1,Hey2,Fgf9,Angpt1,Tab1,Robo1,Pdgfrb,Pcsk5,Vegfb,Nrp1,Vangl2,Cntrl,Notch1,Spred1,Snx17,Tgfbr3,Prok2,Dctn5,Smarca4,Smad6,Fgf2,Ptk7,Lrp1,Fgf1,Apln,Zfpm2,Aplnr,Gpc3,Fuz,Bmp4,Sgcd,Rxra,Fgfr1,Arid2,Myh10,Prdm1,Prickle1,Jbts17,Sufu,Pbrm1,Zbtb14,Fgfr2,Vegfa,Setd2,Dync2h1,Wt1,Megf8,Ndst1,Pde2a,Dnm2,Kif7
GO:0098659	Inorganic cation import across plasma membrane	60	0.901621	bottom	0.0013	ks	10090.ENSMUSP00000005692,10090.ENSMUSP00000017900,10090.ENSMUSP00000018651,10090.ENSMUSP00000023774,10090.ENSMUSP00000027131,10090.ENSMUSP00000027233,10090.ENSMUSP00000027288,10090.ENSMUSP00000027863,10090.ENSMUSP00000028549,10090.ENSMUSP00000030669,10090.ENSMUSP00000031902,10090.ENSMUSP00000032374,10090.ENSMUSP00000033463,10090.ENSMUSP00000034533,10090.ENSMUSP00000034889,10090.ENSMUSP00000034983…	Atp4a,Slc12a7,Trpv2,Slc11a2,Slc39a10,Slc9a4,Cnga3,Atp1b1,Slc12a6,Slc9a1,Trpv6,Kcnj8,Slc9a9,Kcnj5,Hcn4,Atp1b3,Kcnj2,Slc12a9,Kcnk9,Atp1a1,Trpm4,Atp1b2,Kcnh2,Kcne2,Trpv3,Kcnj10,Kcnj9,Kcnj3,Slc39a6,Slc39a14,Kcnj14,Trpv4,Slc9a7,Slc39a4,Slc39a8,Slc39a12,Slc31a1,Atp1a2,Slc8a1,Abcc9,Kcnj12,Hfe,Pawr,Kcnj4,Tmem28,Kcnd3,Slc12a5,Kcnj6,Hcn2,Atp1a3,Trpm2,Kcnj16,Fam155a,Kcnj13,Slc12a2,Slc12a4,Slc12a8,Slc8a2,Kcn…
GO:0002062	Chondrocyte differentiation	74	0.456956	bottom	0.0014	ks	10090.ENSMUSP00000000579,10090.ENSMUSP00000001147,10090.ENSMUSP00000001181,10090.ENSMUSP00000001455,10090.ENSMUSP00000002678,10090.ENSMUSP00000004990,10090.ENSMUSP00000006005,10090.ENSMUSP00000007423,10090.ENSMUSP00000020507,10090.ENSMUSP00000021773,10090.ENSMUSP00000021922,10090.ENSMUSP00000022545,10090.ENSMUSP00000023123,10090.ENSMUSP00000023673,10090.ENSMUSP00000024880,10090.ENSMUSP00000027449…	Sox9,Col6a1,Col6a2,Mef2d,Tgfb1,Mapk14,Pth1r,Scube2,Fgf18,Gpld1,Msx2,Fgf9,Col2a1,Runx1,Vit,Nppc,Bmp2,Shox2,Wnt2b,Sfrp2,Bmpr1b,Wnt7a,Acan,Eif2ak3,Bmpr1a,Tgfbi,Creb3l2,Vwa1,Scx,Col27a1,Chst11,Chsy1,Sox5,Mustn1,Rarg,Axin2,Nfib,Nov,Gli2,Osr1,Tgfbr2,Prkca,Mia3,Slc39a14,Smpd3,Col12a1,Poc1a,Sox6,Bmp4,Ext1,Fgfr1,Impad1,Bmpr2,Col11a2,Mex3c,Col11a1,Matn4,Col20a1,Anxa6,Sulf2,Col14a1,Col7a1,Runx2,Arid5a,Wnt5b…
GO:0003333	Amino acid transmembrane transport	76	0.564033	bottom	0.0014	ks	10090.ENSMUSP00000000984,10090.ENSMUSP00000001854,10090.ENSMUSP00000005490,10090.ENSMUSP00000005493,10090.ENSMUSP00000006103,10090.ENSMUSP00000015256,10090.ENSMUSP00000019226,10090.ENSMUSP00000020102,10090.ENSMUSP00000021077,10090.ENSMUSP00000021693,10090.ENSMUSP00000021930,10090.ENSMUSP00000022787,10090.ENSMUSP00000023099,10090.ENSMUSP00000023101,10090.ENSMUSP00000025520,10090.ENSMUSP00000025875…	Slc7a7,Slc7a10,Slc1a6,Slc1a3,Ctns,Slc25a13,Slc25a22,Slc17a8,Slc9a3r1,Slc25a29,Sfxn1,Slc7a8,Slc38a2,Slc38a4,Slc6a7,Slc1a1,Sfxn2,Cln8,Ntsr1,Slc13a3,Slc7a11,Slc6a9,Pdpn,Slc15a4,Slc6a6,Slc6a12,Slc6a11,Slc6a1,Slc17a6,Slc38a5,Slc6a8,Slc25a15,Slc7a6,Slc25a38,Slc32a1,Slc38a7,Arl6ip5,Slc7a5,Slc36a2,Slc7a1,Slc6a20a,Slc38a9,Kcnj10,Phlpp1,Slc36a4,Slc25a44,Sfxn3,Pqlc2,Lrrc8c,Epm2a,Slc6a13,Slc6a15,Slc1a2,Slc17…
GO:0010771	Negative regulation of cell morphogenesis involved in differentiation	93	0.623572	bottom	0.0014	ks	10090.ENSMUSP00000000127,10090.ENSMUSP00000000641,10090.ENSMUSP00000000881,10090.ENSMUSP00000001672,10090.ENSMUSP00000004036,10090.ENSMUSP00000004326,10090.ENSMUSP00000004646,10090.ENSMUSP00000004920,10090.ENSMUSP00000006893,10090.ENSMUSP00000013807,10090.ENSMUSP00000015435,10090.ENSMUSP00000019109,10090.ENSMUSP00000019791,10090.ENSMUSP00000021900,10090.ENSMUSP00000023464,10090.ENSMUSP00000023507…	Wnt3,Sema4f,Bcl11a,Ifrd1,Efnb3,Plxna3,Coro1c,Ulk2,Kiaa0319,Pten,Gdi1,Ywhah,Sema6a,Sema4d,Mfi2,Gsk3b,Nfatc4,Slit1,Sema4g,Nrp1,Lrp4,Efna1,Sema4a,Epha7,Sema3c,Sema3a,Cdk5,Draxin,Sema3d,Rufy3,Ulk1,Sema4b,Fgf13,Mt3,Gorasp1,Trim46,Fstl4,Sema7a,Trpc5,Ppp3ca,Fbln1,Trpc6,Cit,Rtn4r,Ptprs,Cdkl3,Dnm3,Wnt5a,Actn4,Nlgn3,Ngef,Sema5a,Rcc2,Dtnbp1,Postn,Sema3e,Nlgn1,Itgb1bp1,Efna5,Map2,Sema3f,Syngap1,Sema3g,Rgma,I…
GO:0016079	Synaptic vesicle exocytosis	56	0.607712	bottom	0.0014	ks	10090.ENSMUSP00000002603,10090.ENSMUSP00000003961,10090.ENSMUSP00000005509,10090.ENSMUSP00000005606,10090.ENSMUSP00000006181,10090.ENSMUSP00000010038,10090.ENSMUSP00000018122,10090.ENSMUSP00000021209,10090.ENSMUSP00000021273,10090.ENSMUSP00000023449,10090.ENSMUSP00000026985,10090.ENSMUSP00000028727,10090.ENSMUSP00000029441,10090.ENSMUSP00000030170,10090.ENSMUSP00000030691,10090.ENSMUSP00000031378…	Scrib,Ppfia3,Stx1a,Prkaca,Napa,Snap47,Cadps2,Doc2b,Vamp2,Snap29,Cplx2,Snap25,Syt10,Unc13a,Pclo,Stx2,Vamp1,Stx4a,Sv2a,Cplx1,Syde1,Rims4,Cplx3,Rims2,Syt12,Cadps,Rims3,Stx3,Doc2a,Syt5,Syt9,Otof,Nlgn1,Erc1,Erc2,Syt6,Stxbp1,Rims1,P2rx7,Psen1,Syt1,Stx1b,Unc13b,Rab3a,Trim9,Snca,Snap23,Syt3,Cacna1a,Syt2,Synj1,Snapin,Prrt2,Syt7,Ctbp2,Unc13c
GO:0017004	Cytochrome complex assembly	36	0.819182	top	0.0014	ks	10090.ENSMUSP00000000985,10090.ENSMUSP00000002048,10090.ENSMUSP00000002757,10090.ENSMUSP00000015934,10090.ENSMUSP00000017332,10090.ENSMUSP00000017604,10090.ENSMUSP00000021993,10090.ENSMUSP00000023761,10090.ENSMUSP00000025045,10090.ENSMUSP00000025547,10090.ENSMUSP00000026743,10090.ENSMUSP00000027286,10090.ENSMUSP00000027358,10090.ENSMUSP00000027781,10090.ENSMUSP00000033717,10090.ENSMUSP00000038865…	Oxa1l,Taco1,Cox16,Surf1,Coa3,Cyba,Uqcrb,Cox14,Uqcc2,Timm21,Uqcrc1,Coa5,Bcs1l,Cox20,Hccs,Apopt1,Cox10,Cox15,Coa4,Cox17,Ttc19,Uqcr10,Coa6,Fastkd3,Cox19,1190007I07Rik,mt-Co3,Sco1,AI462493,Slc25a33,Uqcc1,Smim20,Cox18,Lyrm7,Sco2,Pet100
GO:0018105	Peptidyl-serine phosphorylation	164	0.359534	bottom	0.0014	ks	10090.ENSMUSP00000000500,10090.ENSMUSP00000001059,10090.ENSMUSP00000001675,10090.ENSMUSP00000001780,10090.ENSMUSP00000002087,10090.ENSMUSP00000002275,10090.ENSMUSP00000002765,10090.ENSMUSP00000003433,10090.ENSMUSP00000004281,10090.ENSMUSP00000004986,10090.ENSMUSP00000004990,10090.ENSMUSP00000005606,10090.ENSMUSP00000005616,10090.ENSMUSP00000006669,10090.ENSMUSP00000007757,10090.ENSMUSP00000009138…	Pdgfb,Ern1,Stk38l,Akt1,Pnck,Vrk3,Prkd1,Mknk2,Dyrk2,Mapk13,Mapk14,Prkaca,Pkn1,Pdk1,Tgfbr1,Stk38,Stk32c,Camk1g,Dyrk3,Mapkapk2,Sgk2,Csnk1d,Stk4,Mknk1,Cdk1,Tbk1,Mapk9,Rock2,Prkch,Vrk1,Drd1a,Plk2,Lats2,Pbk,Prkdc,Pak2,Gsk3b,Map3k12,Rps6ka2,Adrbk1,Rps6ka4,Chuk,Cdk2,Uhmk1,Prkcq,Mastl,Hipk3,Ttbk2,Aurka,Src,Hipk1,Dclk2,Prkaa2,Pink1,Cdk5,Prkcz,Cdc7,Mapkapk5,Ulk1,Camk1,Dmpk,Smg1,Plk1,Ilk,Gas6,Tnks,Ikbkb,Eif2…
GO:0018107	Peptidyl-threonine phosphorylation	69	0.543385	bottom	0.0014	ks	10090.ENSMUSP00000000544,10090.ENSMUSP00000001780,10090.ENSMUSP00000002765,10090.ENSMUSP00000004281,10090.ENSMUSP00000005066,10090.ENSMUSP00000005606,10090.ENSMUSP00000005616,10090.ENSMUSP00000007757,10090.ENSMUSP00000013773,10090.ENSMUSP00000016670,10090.ENSMUSP00000020099,10090.ENSMUSP00000020316,10090.ENSMUSP00000020904,10090.ENSMUSP00000021539,10090.ENSMUSP00000022612,10090.ENSMUSP00000023352…	Acvr1b,Akt1,Prkd1,Dyrk2,Map2k1,Prkaca,Pkn1,Tgfbr1,Cad,Dyrk3,Cdk1,Tbk1,Rock2,Vrk1,Pbk,Prkdc,Gsk3b,Map3k12,Csnk2b,Cdc42bpg,Adrbk1,Hipk3,Hipk1,Cdk5,Ulk1,Tnks,Clk1,Map3k7,Oxsr1,Cdc42bpb,Ttbk1,Cdk10,Lmtk2,Lrrk2,Myo3b,Csnk2a2,Sbk1,Cit,Tgfbr2,Prkca,Wnk1,Mapk1,Rock1,Prkcb,Gsk3a,Dyrk1b,Prkd2,Acvr1,Csnk2a1,Hk1,Taf1,Mtor,Cdk5r1,Stk39,Camk2a,Pdpk1,Camk2d,Map3k10,Cdc42bpa,Akt3,Mapk8,Prkcd,Bcl2,Dyrk1a,Nlk,Vprb…
GO:0060348	Bone development	177	0.395429	bottom	0.0014	ks	10090.ENSMUSP00000000579,10090.ENSMUSP00000001147,10090.ENSMUSP00000001181,10090.ENSMUSP00000001455,10090.ENSMUSP00000001547,10090.ENSMUSP00000001562,10090.ENSMUSP00000002678,10090.ENSMUSP00000002883,10090.ENSMUSP00000003818,10090.ENSMUSP00000004955,10090.ENSMUSP00000005255,10090.ENSMUSP00000005815,10090.ENSMUSP00000006626,10090.ENSMUSP00000006912,10090.ENSMUSP00000007423,10090.ENSMUSP00000007959…	Sox9,Col6a1,Col6a2,Mef2d,Col1a1,Tulp3,Tgfb1,Sfrp4,Insig2,Prpsap2,Wisp1,Kit,Actn3,Pip4k2a,Scube2,Rhoa,Stc1,Lrrk1,Srf,Setdb1,Fli1,Sparc,Pex7,Fgf18,Pafah1b1,Sema4d,Msx2,Col2a1,Vit,Papss2,Lrp5,Sbds,Nab2,Fam20c,Nppc,Myoc,Rabgap1l,Ext2,Bmp2,Src,Smad9,Shox2,Sfrp2,Pdgfc,Thbs3,Mmp16,Bmpr1b,Tmem38b,Npr2,Alpl,Ski,Lrp6,Vps33b,Xylt1,Vkorc1,Pls3,Bgn,Slc10a7,Carm1,Anxa2,Ppib,Foxn3,Mcph1,Cited2,Twist1,Vwa1,Trim4…
GO:0072378	Blood coagulation, fibrin clot formation	6	2.59168	top	0.0014	afc	10090.ENSMUSP00000000049,10090.ENSMUSP00000033539,10090.ENSMUSP00000039472,10090.ENSMUSP00000048667,10090.ENSMUSP00000054583,10090.ENSMUSP00000133117	Apoh,F8,Fgb,F13a1,Fbln1,Fga
GO:1905269	Positive regulation of chromatin organization	111	0.405406	bottom	0.0014	ks	10090.ENSMUSP00000000724,10090.ENSMUSP00000000925,10090.ENSMUSP00000001043,10090.ENSMUSP00000002291,10090.ENSMUSP00000002678,10090.ENSMUSP00000002699,10090.ENSMUSP00000002765,10090.ENSMUSP00000003529,10090.ENSMUSP00000004202,10090.ENSMUSP00000005406,10090.ENSMUSP00000005705,10090.ENSMUSP00000005749,10090.ENSMUSP00000007130,10090.ENSMUSP00000009699,10090.ENSMUSP00000015841,10090.ENSMUSP00000017290…	Kat2b,Smarcb1,Chtop,Paxip1,Tgfb1,Akap8,Prkd1,Paf1,Dnmt1,App,Trim28,Ctr9,Ctnnb1,Cdk9,Setdb1,Brca1,Tada2a,Sart3,Myb,Srebf1,Snw1,Fam208a,L3mbtl2,Bcl6,Snai2,Smad4,Rps6ka4,Phf19,Rtf1,Zbtb7b,Lmna,Rnf20,Pink1,Nelfa,Atf7ip,Rnf40,Mecp2,Brd7,Kiaa1551,Pphln1,Rps6ka5,Isl1,Ogt,Piwil2,Kdm2a,Sirt6,Slk,Akap8l,Mapk3,Lrrk2,Xbp1,Men1,Nipbl,Jdp2,BC004004,Ep300,Lif,Ncor1,Lpin1,Ccnb1,Sphk2,Phf1,Wbp2,Ctbp1,Ing2,Mtf2,Pi…
GO:0048843	Negative regulation of axon extension involved in axon guidance	25	0.930629	bottom	0.0015	ks	10090.ENSMUSP00000000127,10090.ENSMUSP00000000641,10090.ENSMUSP00000004326,10090.ENSMUSP00000019791,10090.ENSMUSP00000021900,10090.ENSMUSP00000025993,10090.ENSMUSP00000026225,10090.ENSMUSP00000026917,10090.ENSMUSP00000029700,10090.ENSMUSP00000030568,10090.ENSMUSP00000030714,10090.ENSMUSP00000030868,10090.ENSMUSP00000032754,10090.ENSMUSP00000042211,10090.ENSMUSP00000064878,10090.ENSMUSP00000069024…	Wnt3,Sema4f,Plxna3,Sema6a,Sema4d,Slit1,Sema4g,Nrp1,Sema4a,Sema3c,Sema3a,Sema3d,Sema4b,Sema7a,Wnt5a,Sema5a,Sema3e,Sema3f,Sema3g,Sema6d,Sema3b,Sema6c,Sema4c,Sema6b,Ryk
GO:0072655	Establishment of protein localization to mitochondrion	69	0.508663	top	0.0016	ks	10090.ENSMUSP00000000642,10090.ENSMUSP00000000985,10090.ENSMUSP00000001780,10090.ENSMUSP00000003029,10090.ENSMUSP00000004560,10090.ENSMUSP00000005817,10090.ENSMUSP00000011029,10090.ENSMUSP00000014445,10090.ENSMUSP00000018466,10090.ENSMUSP00000019198,10090.ENSMUSP00000019514,10090.ENSMUSP00000020440,10090.ENSMUSP00000020630,10090.ENSMUSP00000021203,10090.ENSMUSP00000022196,10090.ENSMUSP00000022590…	Hk2,Oxa1l,Akt1,Timm44,Bid,Tomm40l,Dnajc19,Pam16,Tomm34,Fis1,Calm3,Timm13,Hspa4,Timm22,Ap3b1,Dnajc15,Ywhaz,Tomm22,Samm50,Ppp2r2b,Timm21,Ddit3,Gdap1,Maip1,Hspd1,Bcs1l,Mterfd2,Dnlz,Timm10,Pink1,Tomm7,Pmpcb,Grpel1,Agk,Tomm40,Bax,Uqcrc2,Timm17b,Tspo,Aifm1,Chchd4,Immp1l,Timm8a1,Grpel2,Dusp18,Timm29,Mipep,Pmpca,Mff,Timm17a,Timm50,Romo1,Hsp90aa1,Hk1,Mfn2,Tomm5,Calm1,Ndufa13,Cox18,Aip,Immp2l,Fbxo7,Mtch2,T…
GO:0097553	Calcium ion transmembrane import into cytosol	66	0.564589	bottom	0.0016	ks	10090.ENSMUSP00000002152,10090.ENSMUSP00000002848,10090.ENSMUSP00000004683,10090.ENSMUSP00000005431,10090.ENSMUSP00000010804,10090.ENSMUSP00000014920,10090.ENSMUSP00000018651,10090.ENSMUSP00000020964,10090.ENSMUSP00000021750,10090.ENSMUSP00000022378,10090.ENSMUSP00000025912,10090.ENSMUSP00000026475,10090.ENSMUSP00000027362,10090.ENSMUSP00000028335,10090.ENSMUSP00000028499,10090.ENSMUSP00000030127…	Bbc3,Grin2d,Mcoln1,Letm1,Plcd1,Nol3,Trpv2,Fkbp1b,Ryr2,Ero1l,Plcb3,Ddit3,Plcd4,Grin1,Itgav,Tmem38b,Trpv6,Itpr1,Plcz1,Tmem38a,Fkbp1a,Fgf2,Plcl1,Itpr3,Ibtk,Tpcn1,Htr2c,Plcl2,Htr2a,Itpr2,Trpv3,Tpcn2,F2r,Grin2b,Slc8b1,Lck,Trpv4,Drd2,Cherp,Plcg2,Plch1,Pkd2,Ryr3,Ccl21a,Pawr,Trdn,Tmem28,P2rx7,Plcd3,Plcg1,Plcb2,Ccl19,Trpm2,Plch2,Grin2c,Plcb1,Fam155a,Ccr5,Glp1r,Grin2a,Rasa3,Slc8a2,Plce1,Ryr1,Ptprc,Slc8a3
GO:0002183	Cytoplasmic translational initiation	28	0.768965	top	0.0017	ks	10090.ENSMUSP00000000365,10090.ENSMUSP00000004206,10090.ENSMUSP00000022925,10090.ENSMUSP00000022960,10090.ENSMUSP00000023599,10090.ENSMUSP00000023869,10090.ENSMUSP00000025955,10090.ENSMUSP00000028592,10090.ENSMUSP00000028668,10090.ENSMUSP00000032992,10090.ENSMUSP00000033342,10090.ENSMUSP00000033880,10090.ENSMUSP00000035244,10090.ENSMUSP00000038839,10090.ENSMUSP00000054421,10090.ENSMUSP00000059395…	Mcts1,Eif3g,Eif3h,Eif3e,Eif4a2,Denr,Eif3a,Eif3m,Eif3j1,Eif3c,Eif3f,Eif4ebp1,Dhx29,Eif3l,Eif3j2,Eif2s3x,Eif2d,Eif3k,Eif2s3y,Rps2,Eif2s2,Eif3d,Eif3b,Eif3i,Mcts2,Eif5,Eif4a1,Rbm4
GO:0045598	Regulation of fat cell differentiation	129	0.32817	bottom	0.0017	ks	10090.ENSMUSP00000000450,10090.ENSMUSP00000000924,10090.ENSMUSP00000001780,10090.ENSMUSP00000002289,10090.ENSMUSP00000002320,10090.ENSMUSP00000002678,10090.ENSMUSP00000004990,10090.ENSMUSP00000005255,10090.ENSMUSP00000005279,10090.ENSMUSP00000006761,10090.ENSMUSP00000007012,10090.ENSMUSP00000009143,10090.ENSMUSP00000009425,10090.ENSMUSP00000014691,10090.ENSMUSP00000015197,10090.ENSMUSP00000015712…	Pparg,Mmp11,Akt1,Uchl3,Ppard,Tgfb1,Mapk14,Wisp1,Klf5,Runx1t1,Sod2,Bmp7,Rarres2,Wdfy2,Gata2,Lpl,Stk4,Stk3,Wif1,Trib2,Id2,Sav1,Zfp36l1,Id4,Msx2,Hes1,Snai2,Ccrn4l,Pim1,Lrp5,Ddit3,Alox5,Ccdc3,Frzb,Jag1,Bmp2,Sfrp2,Zbtb7b,Rorc,Prdm16,Cds1,Lrp6,Nucb2,Dkkl1,Syap1,Sfrp1,Carm1,Rora,Smad3,Ptgs2,Crebl2,Cmklr1,Zc3h12a,Tph1,Metrnl,Trpm4,Fndc3b,Trib3,Htr2c,Sh3pxd2b,Dusp10,Arntl,Hnrnpu,Htr2a,Zfp36l2,Zfpm2,Bbs12,…
GO:0098754	Detoxification	84	0.549706	top	0.0017	ks	10090.ENSMUSP00000000828,10090.ENSMUSP00000001713,10090.ENSMUSP00000003947,10090.ENSMUSP00000004134,10090.ENSMUSP00000004137,10090.ENSMUSP00000005292,10090.ENSMUSP00000005964,10090.ENSMUSP00000007012,10090.ENSMUSP00000008684,10090.ENSMUSP00000012348,10090.ENSMUSP00000019896,10090.ENSMUSP00000020484,10090.ENSMUSP00000021005,10090.ENSMUSP00000021158,10090.ENSMUSP00000021166,10090.ENSMUSP00000021204…	Txnrd3,Gstt1,Nqo1,Gstm5,Gstm7,Prdx2,Adh5,Sod2,Mgst1,Gstm2,Iyd,Txnrd1,Tpo,Txndc17,Cygb,Nxn,Rdh12,Aaed1,Gpx8,Fam213a,Esd,Sod1,Pim1,Prdx5,Prdx3,Gsto1,Prdx4,Gsta3,Mgst3,Cat,Trp53inp1,Gpx7,Akr1a1,Sesn2,Park7,Nos3,Fam213b,Slc30a3,Aldh2,Abcg2,Gstk1,Gsr,Mt3,Mt2,Mt1,Ptgs2,Ccs,Kdm3b,Gstp2,Sepw1,Akr1b8,Abcb1a,Slc30a1,Oscp1,Srxn1,Gstt2,Gsto2,Ubiad1,Atp7a,Ptgs1,Fabp1,Alox5ap,Prdx6,Fancc,Gpx1,Gpx3,Hba-a1,Gpx4,…
GO:0048640	Negative regulation of developmental growth	115	0.508782	bottom	0.0018	ks	10090.ENSMUSP00000000127,10090.ENSMUSP00000000641,10090.ENSMUSP00000000881,10090.ENSMUSP00000001672,10090.ENSMUSP00000003115,10090.ENSMUSP00000004326,10090.ENSMUSP00000004327,10090.ENSMUSP00000004920,10090.ENSMUSP00000006893,10090.ENSMUSP00000013807,10090.ENSMUSP00000018353,10090.ENSMUSP00000018476,10090.ENSMUSP00000018966,10090.ENSMUSP00000018993,10090.ENSMUSP00000019791,10090.ENSMUSP00000019911…	Wnt3,Sema4f,Bcl11a,Ifrd1,Cdkn1b,Plxna3,G6pdx,Ulk2,Kiaa0319,Pten,Stk4,Stk3,Sfrp5,Wwc1,Sema6a,Hdac2,Socs2,Stc2,Sav1,Lgmn,Yy1,Sema4d,Ptch1,Gsk3b,Cxadr,Cdkn1a,Rbp4,Slit1,Sema4g,Nrp1,Mstn,Rgs4,Sfrp2,Sema4a,Epha7,Sema3c,Sema3a,Cdk5,Draxin,Sema3d,Ulk1,Vgll4,Sema4b,Pak1,Fgf13,Mecp2,Sfrp1,Nkd1,Bbs2,Mt3,Trim46,Cited2,Ctdp1,Adrb1,Fstl4,Sema7a,Dusp10,Wwc2,Atxn2,Men1,Nog,Adrb2,Tgfbr2,Rtn4r,Ptprs,Cdkl3,Gja1,Wn…
GO:0099068	Postsynapse assembly	15	1.41578	bottom	0.0018	afc	10090.ENSMUSP00000013807,10090.ENSMUSP00000025166,10090.ENSMUSP00000028689,10090.ENSMUSP00000035468,10090.ENSMUSP00000053097,10090.ENSMUSP00000066304,10090.ENSMUSP00000074565,10090.ENSMUSP00000085872,10090.ENSMUSP00000101472,10090.ENSMUSP00000101522,10090.ENSMUSP00000103571,10090.ENSMUSP00000104932,10090.ENSMUSP00000109089,10090.ENSMUSP00000124052,10090.ENSMUSP00000134402	Pten,Cdh2,Lrp4,Ntng2,Nlgn2,Nlgn3,Nlgn1,Magi2,Ephb2,Shank2,Shank1,Shank3,Nrxn2,Reln,Nrxn1
GO:0099601	Regulation of neurotransmitter receptor activity	70	0.819719	bottom	0.0019	ks	10090.ENSMUSP00000005406,10090.ENSMUSP00000013910,10090.ENSMUSP00000015620,10090.ENSMUSP00000016138,10090.ENSMUSP00000018700,10090.ENSMUSP00000019290,10090.ENSMUSP00000020188,10090.ENSMUSP00000020920,10090.ENSMUSP00000021066,10090.ENSMUSP00000023057,10090.ENSMUSP00000023259,10090.ENSMUSP00000023268,10090.ENSMUSP00000023291,10090.ENSMUSP00000023509,10090.ENSMUSP00000025805,10090.ENSMUSP00000026670…	App,Ly6g6e,Prrt1,Fnta,Dlg4,Cacng2,Ifngr1,Rgs9,Cacng4,Nptxr,Lynx1,Arc,Mapk8ip2,Klhl24,Cnih2,Nptx1,Lypd6b,Src,Pink1,Park7,Cdk5,Rasgrf1,Crhbp,Cacng5,Nlgn2,Ly6e,Neto1,Crh,Lypd6,Adrb2,Shisa7,Nlgn3,Chrna4,Ly6c1,Shisa6,Nptx2,Mink1,Gsg1l,Nlgn1,Dapk1,Homer1,Rph3a,Cacng3,Cacng7,Rasgrf2,Oprm1,Ephb2,Shank2,Shank1,Shank3,Neto2,Ptk2b,Grin2a,Cfl1,Homer3,Ppargc1a,Ly6h,Dlgap2,Reln,Cnih3,Lypd1,Mef2c,Shisa9,Nrxn1,A…
GO:0000165	MAPK cascade	147	0.288092	bottom	0.002	ks	10090.ENSMUSP00000000186,10090.ENSMUSP00000000451,10090.ENSMUSP00000000579,10090.ENSMUSP00000001059,10090.ENSMUSP00000001155,10090.ENSMUSP00000002044,10090.ENSMUSP00000002081,10090.ENSMUSP00000002487,10090.ENSMUSP00000002678,10090.ENSMUSP00000003027,10090.ENSMUSP00000004156,10090.ENSMUSP00000004949,10090.ENSMUSP00000004986,10090.ENSMUSP00000004990,10090.ENSMUSP00000005066,10090.ENSMUSP00000006825…	Fgf23,Raf1,Sox9,Ern1,Araf,Map3k3,Srpk3,Braf,Tgfb1,Map2k7,Map3k11,Traf6,Mapk13,Mapk14,Map2k1,Nphs1,Mapkapk2,Map2k3,Mapk9,Map2k6,Map3k14,Zfp36l1,Ror2,Fgf10,Pbk,Pabpn1,Ywhaz,Myc,Mapk8ip2,Map3k12,Map3k8,Smad4,Map4k2,Stradb,Slc11a1,Dusp19,Itgav,Ptpn1,Ppm1l,Egf,Map3k6,Brap,Ret,Cckbr,Fgf13,Map3k15,Irak1,Gab1,Mt3,BC021891,Cryab,Ctsh,Map2k5,Myd88,Trf,Plvap,Avp,Mul1,Map3k7,Mapk6,Map2k4,Map3k9,Spag9,Ptplad1…
GO:0031058	Positive regulation of histone modification	96	0.416062	bottom	0.002	ks	10090.ENSMUSP00000000724,10090.ENSMUSP00000000925,10090.ENSMUSP00000001043,10090.ENSMUSP00000002291,10090.ENSMUSP00000002678,10090.ENSMUSP00000002699,10090.ENSMUSP00000002765,10090.ENSMUSP00000003529,10090.ENSMUSP00000004202,10090.ENSMUSP00000005406,10090.ENSMUSP00000005749,10090.ENSMUSP00000009699,10090.ENSMUSP00000017290,10090.ENSMUSP00000018795,10090.ENSMUSP00000019118,10090.ENSMUSP00000020158…	Kat2b,Smarcb1,Chtop,Paxip1,Tgfb1,Akap8,Prkd1,Paf1,Dnmt1,App,Ctr9,Cdk9,Brca1,Tada2a,Sart3,Myb,Srebf1,Snw1,L3mbtl2,Bcl6,Snai2,Smad4,Rps6ka4,Phf19,Rtf1,Zbtb7b,Lmna,Rnf20,Pink1,Nelfa,Rnf40,Mecp2,Brd7,Rps6ka5,Isl1,Ogt,Piwil2,Kdm2a,Slk,Akap8l,Mapk3,Lrrk2,Xbp1,Men1,Nipbl,Jdp2,BC004004,Ep300,Lif,Ncor1,Lpin1,Ccnb1,Sphk2,Phf1,Wbp2,Ctbp1,Ing2,Mtf2,Pih1d1,Pml,Prkd2,Fmr1,Kmt2e,Arrb1,Ube2n,Kat2a,Kat7,Nos1,Gata…
GO:0000027	Ribosomal large subunit assembly	26	0.922222	top	0.0021	ks	10090.ENSMUSP00000004203,10090.ENSMUSP00000008826,10090.ENSMUSP00000022855,10090.ENSMUSP00000023217,10090.ENSMUSP00000023269,10090.ENSMUSP00000025836,10090.ENSMUSP00000027103,10090.ENSMUSP00000030942,10090.ENSMUSP00000031617,10090.ENSMUSP00000034738,10090.ENSMUSP00000035456,10090.ENSMUSP00000043981,10090.ENSMUSP00000047123,10090.ENSMUSP00000058950,10090.ENSMUSP00000062622,10090.ENSMUSP00000071955…	Ppan,Rpl10,Brix1,Bop1,Rpl24,Mrpl11,Fastkd2,Mrpl20,Rpl6,Rsl24d1,Rpf2,Gltscr2,Nop2,Ddx28,Dhx30,Rrs1,Rpl3,Rpl5,Rplp0,Nle1,Rpl23a,Mrto4,Rpl11,Rpl38,Rpl12,Rpl10-ps3
GO:0009145	Purine nucleoside triphosphate biosynthetic process	42	0.731806	top	0.0021	ks	10090.ENSMUSP00000002678,10090.ENSMUSP00000014698,10090.ENSMUSP00000015256,10090.ENSMUSP00000016396,10090.ENSMUSP00000018914,10090.ENSMUSP00000021217,10090.ENSMUSP00000021372,10090.ENSMUSP00000023210,10090.ENSMUSP00000023608,10090.ENSMUSP00000023677,10090.ENSMUSP00000024978,10090.ENSMUSP00000025007,10090.ENSMUSP00000025696,10090.ENSMUSP00000026459,10090.ENSMUSP00000026495,10090.ENSMUSP00000030169…	Tgfb1,Dguok,Slc25a13,Atp5e,Atp5g3,Nme2,Atp5s,Cyc1,Atp5j,Atp5o,Nme3,Nme4,Ak3,Atp5b,Atp5a1,Stoml2,Pkm,Pnp,Adk,Atp5k,Ldhd,Impdh1,Nme5,Impdh2,Cox5b,mt-Atp8,mt-Atp6,Nme7,Aldoa,AI462493,Dnajc30,Atp5d,Atp5h,Atp5g1,Atp5c1,Atp5f1,Nme6,Nme1,Atp5j2,Gm10221,Gm10175,Atp5g2
GO:0045216	Cell-cell junction organization	129	0.429486	bottom	0.0021	ks	10090.ENSMUSP00000000312,10090.ENSMUSP00000000314,10090.ENSMUSP00000000388,10090.ENSMUSP00000001279,10090.ENSMUSP00000001319,10090.ENSMUSP00000001592,10090.ENSMUSP00000002011,10090.ENSMUSP00000002303,10090.ENSMUSP00000002678,10090.ENSMUSP00000003687,10090.ENSMUSP00000005234,10090.ENSMUSP00000006679,10090.ENSMUSP00000007130,10090.ENSMUSP00000007959,10090.ENSMUSP00000015749,10090.ENSMUSP00000018361…	Cdh1,Cdh4,Ccm2,Lsr,Efnb2,Jup,Esam,Rhoc,Tgfb1,Tgfb3,Wdr1,Prtn3,Ctnnb1,Rhoa,Srf,Pmp22,Perp,Lims1,Marveld2,Vcl,Mtdh,Cldn1,Snai2,Pak2,Cxadr,Cdh2,Lims2,Csf1r,Arl2,Cdh9,Smad7,Epha4,Src,Hipk1,Fscn1,Cd9,Flna,Kifc3,Cdh5,Cdh15,Gnpat,Jam3,Pvrl1,Csk,Smad3,Gjb6,Cdh6,Pkn2,Micall2,Cldn22,Cldn5,Cldn11,Cdh10,Tgfb2,Specc1l,Ctnna1,Cldn23,Ugt8a,Pard6b,Cldn2,Gjb2,Cdc42,Dsg2,Abi2,F2r,Prkca,Adam10,Dlg1,Ctnnd1,Gja1,Ocln…
GO:0050885	Neuromuscular process controlling balance	58	0.8295	bottom	0.0021	ks	10090.ENSMUSP00000000608,10090.ENSMUSP00000005406,10090.ENSMUSP00000005493,10090.ENSMUSP00000015278,10090.ENSMUSP00000018156,10090.ENSMUSP00000018700,10090.ENSMUSP00000021091,10090.ENSMUSP00000022169,10090.ENSMUSP00000022639,10090.ENSMUSP00000022819,10090.ENSMUSP00000024755,10090.ENSMUSP00000026262,10090.ENSMUSP00000026357,10090.ENSMUSP00000027475,10090.ENSMUSP00000027554,10090.ENSMUSP00000027888…	Gm2a,App,Slc1a3,Aldh1a3,Rac3,Dlg4,Pafah1b1,Hexb,Nefl,Jph4,Clic5,Hexa,Jph3,Gigyf2,Cln8,Abl2,Nbn,Nr4a3,Tpp1,Aars,Igdcc3,Rbfox1,Clrn1,Nlgn2,Camta1,Pou4f1,Bloc1s4,Aplp2,Abl1,Rest,Cln3,Atp2b2,Gpr88,Abr,Sox2,Ush1g,Cntnap1,Myh10,Pcdh15,Cdh23,Psap,Gaa,Grin2c,Myo7a,Shank1,Shank3,Camk2b,Tnr,Ap1s2,Adcy5,Cacna1a,Pde8b,Bcr,Rbfox2,Tifab,Ei24,Nrxn1,Kcnma1
GO:0060563	Neuroepithelial cell differentiation	50	0.527271	bottom	0.0021	ks	10090.ENSMUSP00000002603,10090.ENSMUSP00000004097,10090.ENSMUSP00000014917,10090.ENSMUSP00000020243,10090.ENSMUSP00000020568,10090.ENSMUSP00000021077,10090.ENSMUSP00000021091,10090.ENSMUSP00000023707,10090.ENSMUSP00000024755,10090.ENSMUSP00000025166,10090.ENSMUSP00000026972,10090.ENSMUSP00000027888,10090.ENSMUSP00000028288,10090.ENSMUSP00000028735,10090.ENSMUSP00000028836,10090.ENSMUSP00000029611…	Scrib,Cux1,Dll1,Ascl1,Wdpcp,Slc9a3r1,Pafah1b1,Sod1,Clic5,Cdh2,Fam20c,Abl2,Notch1,Jag1,Bmp2,Lef1,Bccip,Tmem231,Myo6,Wnt4,Fgf2,Rbpj,Emx1,Kdm2a,Clrn1,Myo3b,Slc4a7,Abl1,Jag2,Slitrk6,Sox11,Rest,Rac1,Lhfpl5,Fgfr1,Whrn,Atp2b2,Insm1,Alg10b,B9d1,Sox4,Pcdh15,Cdh23,Myo7a,Triobp,Fam65b,Tprn,Mllt4,Pdzd7,Kcnma1
GO:1902285	Semaphorin-plexin signaling pathway involved in neuron projection guidance	13	1.52974	bottom	0.0021	afc	10090.ENSMUSP00000002079,10090.ENSMUSP00000004326,10090.ENSMUSP00000015511,10090.ENSMUSP00000026917,10090.ENSMUSP00000027952,10090.ENSMUSP00000030714,10090.ENSMUSP00000051731,10090.ENSMUSP00000071966,10090.ENSMUSP00000079400,10090.ENSMUSP00000096939,10090.ENSMUSP00000109794,10090.ENSMUSP00000110748,10090.ENSMUSP00000131840	Plxnb3,Plxna3,Plxnd1,Nrp1,Plxna2,Sema3a,Plxnb2,Plxnb1,Sema3f,Plxnc1,Nrp2,Plxna4,Plxna1
GO:1900449	Regulation of glutamate receptor signaling pathway	52	0.934794	bottom	0.0022	ks	10090.ENSMUSP00000015620,10090.ENSMUSP00000018700,10090.ENSMUSP00000019290,10090.ENSMUSP00000020188,10090.ENSMUSP00000020920,10090.ENSMUSP00000021066,10090.ENSMUSP00000023268,10090.ENSMUSP00000023291,10090.ENSMUSP00000023509,10090.ENSMUSP00000025805,10090.ENSMUSP00000030170,10090.ENSMUSP00000030536,10090.ENSMUSP00000030805,10090.ENSMUSP00000034230,10090.ENSMUSP00000034912,10090.ENSMUSP00000042578…	Prrt1,Dlg4,Cacng2,Ifngr1,Rgs9,Cacng4,Arc,Mapk8ip2,Klhl24,Cnih2,Unc13a,Pink1,Park7,Cx3cl1,Rasgrf1,Crhbp,Cacng5,Frrs1l,Nlgn2,Neto1,Crh,Adrb2,Nlgn3,Shisa6,Mink1,Gsg1l,Nlgn1,Dapk1,Rph3a,Cacng3,Prnp,Cacng7,Necab2,Rasgrf2,Fyn,Oprm1,Ephb2,Shank2,Shank1,Shank3,Neto2,Ptk2b,Grin2a,Cfl1,Ppargc1a,Reln,Cnih3,Mef2c,Shisa9,Nrxn1,AI848285,Cacng8
GO:0009262	Deoxyribonucleotide metabolic process	30	0.66596	top	0.0023	ks	10090.ENSMUSP00000014698,10090.ENSMUSP00000017841,10090.ENSMUSP00000018744,10090.ENSMUSP00000020969,10090.ENSMUSP00000020980,10090.ENSMUSP00000021082,10090.ENSMUSP00000022901,10090.ENSMUSP00000025696,10090.ENSMUSP00000026243,10090.ENSMUSP00000026846,10090.ENSMUSP00000027503,10090.ENSMUSP00000030491,10090.ENSMUSP00000030583,10090.ENSMUSP00000031311,10090.ENSMUSP00000033283,10090.ENSMUSP00000035179…	Dguok,Ada,Shmt1,Cmpk2,Rrm2,Nt5c,Rrm2b,Ak3,Mgea5,Tyms,Dtymk,Cmpk1,Ak2,Dck,Rrm1,Nudt16,Nudt15,Pnp,Adk,Dctpp1,Tk2,Samhd1,Nudt1,Dera,Nudt18,Nt5m,Tbpl1,Dctd,Guk1,Cdadc1
GO:0031098	Stress-activated protein kinase signaling cascade	109	0.329021	bottom	0.0023	ks	10090.ENSMUSP00000001059,10090.ENSMUSP00000002044,10090.ENSMUSP00000003027,10090.ENSMUSP00000004156,10090.ENSMUSP00000004949,10090.ENSMUSP00000004986,10090.ENSMUSP00000004990,10090.ENSMUSP00000005066,10090.ENSMUSP00000006825,10090.ENSMUSP00000007959,10090.ENSMUSP00000016672,10090.ENSMUSP00000018353,10090.ENSMUSP00000018476,10090.ENSMUSP00000019076,10090.ENSMUSP00000020634,10090.ENSMUSP00000020949…	Ern1,Map3k3,Map2k7,Map3k11,Traf6,Mapk13,Mapk14,Map2k1,Nphs1,Rhoa,Mapkapk2,Stk4,Stk3,Map2k3,Mapk9,Map2k6,Map3k14,Zfp36l1,Ror2,Mapk8ip2,Pak2,Map3k12,Map3k8,Map4k2,Stradb,Stk25,Dusp19,Ptpn1,Errfi1,Pak1,Mst4,Irak1,Nek1,Gab1,BC021891,Cryab,Map2k5,Myd88,Trf,Mul1,Map3k7,Pak4,Map2k4,Map3k9,Oxsr1,Spag9,Ptplad1,Pak7,Map3k13,Ptger4,Nek6,Slk,Mapk8ip1,Mapk3,Taok1,Map3k19,Zfp36,Nek4,Wnt5a,Mapk1,Ercc6,Agt,Mapkb…
GO:0043588	Skin development	173	0.432643	bottom	0.0023	ks	10090.ENSMUSP00000000122,10090.ENSMUSP00000000253,10090.ENSMUSP00000000329,10090.ENSMUSP00000000544,10090.ENSMUSP00000000579,10090.ENSMUSP00000001279,10090.ENSMUSP00000001456,10090.ENSMUSP00000001547,10090.ENSMUSP00000001548,10090.ENSMUSP00000001592,10090.ENSMUSP00000001611,10090.ENSMUSP00000001812,10090.ENSMUSP00000002708,10090.ENSMUSP00000005066,10090.ENSMUSP00000006557,10090.ENSMUSP00000006614…	Ngfr,Lhx2,Alox12,Acvr1b,Sox9,Lsr,Tmem79,Col1a1,Itga3,Jup,Nom1,Smo,Shh,Map2k1,Elovl1,Epha2,Wnt10a,Ctnnb1,Psen2,Tsg101,Dll1,Srf,Lama5,Celsr1,Stk4,Hdac2,Egfr,Lgr5,Aloxe3,Sav1,Ctsl,Ap3b1,Fgf10,Fst,Lats2,Fzd6,Cldn1,Sharpin,Runx1,Krt2,Krt1,Smad4,Anxa1,Rela,Tfap2b,Igfbp5,Abcb6,Vangl2,Col5a1,Notch1,Itga6,Lrp4,Il1a,Gpr89,Ugcg,Zdhhc21,Ift74,Ptch2,Stmn1,Errfi1,Fosl2,Col1a2,Nsdhl,Asah1,St14,Smarca4,Ptgs2,Alo…
GO:0060444	Branching involved in mammary gland duct morphogenesis	23	0.899062	bottom	0.0023	ks	10090.ENSMUSP00000002678,10090.ENSMUSP00000004375,10090.ENSMUSP00000006614,10090.ENSMUSP00000014743,10090.ENSMUSP00000017868,10090.ENSMUSP00000018748,10090.ENSMUSP00000021922,10090.ENSMUSP00000023119,10090.ENSMUSP00000025856,10090.ENSMUSP00000029175,10090.ENSMUSP00000032322,10090.ENSMUSP00000036580,10090.ENSMUSP00000038138,10090.ENSMUSP00000052648,10090.ENSMUSP00000063562,10090.ENSMUSP00000064878…	Tgfb1,Phb2,Epha2,Csf1,Etv4,Tbx3,Msx2,Vdr,Lrp5,Src,Lrp6,Wnt4,Kdm5b,Ar,Pgr,Wnt5a,Esr1,Btrc,Pml,Ncoa3,Med1,Slc12a2,Ddr1
GO:0019692	Deoxyribose phosphate metabolic process	27	0.659616	top	0.0024	ks	10090.ENSMUSP00000014698,10090.ENSMUSP00000017841,10090.ENSMUSP00000018744,10090.ENSMUSP00000020969,10090.ENSMUSP00000021082,10090.ENSMUSP00000025696,10090.ENSMUSP00000026243,10090.ENSMUSP00000026846,10090.ENSMUSP00000027503,10090.ENSMUSP00000030491,10090.ENSMUSP00000030583,10090.ENSMUSP00000031311,10090.ENSMUSP00000035179,10090.ENSMUSP00000039537,10090.ENSMUSP00000043926,10090.ENSMUSP00000047665…	Dguok,Ada,Shmt1,Cmpk2,Nt5c,Ak3,Mgea5,Tyms,Dtymk,Cmpk1,Ak2,Dck,Nudt16,Nudt15,Pnp,Adk,Dctpp1,Samhd1,Nudt1,Pgm1,Dera,Nudt18,Nt5m,Tbpl1,Dctd,Guk1,Cdadc1
GO:0031589	Cell-substrate adhesion	151	0.346535	bottom	0.0024	ks	10090.ENSMUSP00000000129,10090.ENSMUSP00000000299,10090.ENSMUSP00000001327,10090.ENSMUSP00000002320,10090.ENSMUSP00000002360,10090.ENSMUSP00000002677,10090.ENSMUSP00000002885,10090.ENSMUSP00000002979,10090.ENSMUSP00000003061,10090.ENSMUSP00000003459,10090.ENSMUSP00000005532,10090.ENSMUSP00000006112,10090.ENSMUSP00000007130,10090.ENSMUSP00000007959,10090.ENSMUSP00000014505,10090.ENSMUSP00000015749…	Fer,Itgb2,Itgb7,Ppard,Angptl4,Axl,Epdr1,Lamb1,Bcam,Myo1g,Nid1,Ephb3,Ctnnb1,Rhoa,Mertk,Srf,Lama5,Lamb3,Cd34,Vtn,Lims1,Ctgf,Ntn4,Itgb3,Actn1,Nid2,Sorbs3,Angpt1,Parvb,Parvg,Itga5,Tnfrsf12a,Itgb8,Mkln1,Nrp1,Lamc1,Itga8,Lamc3,Itgav,Itga6,Tyro3,Src,Efna1,Vcam1,Angptl3,Vamp3,Cdk5,Emilin1,Coro1a,Parva,Ilk,Akip1,Arhgap6,Gas6,Angpt2,Dlc1,Sfrp1,Jam3,Itga11,Ephb1,Col16a1,Rhod,Smad6,Fermt3,Tnn,Fgb,Micall2,Npn…
GO:0014020	Primary neural tube formation	108	0.430655	bottom	0.0025	ks	10090.ENSMUSP00000000253,10090.ENSMUSP00000001562,10090.ENSMUSP00000002603,10090.ENSMUSP00000002678,10090.ENSMUSP00000003318,10090.ENSMUSP00000004949,10090.ENSMUSP00000005164,10090.ENSMUSP00000005606,10090.ENSMUSP00000009003,10090.ENSMUSP00000009143,10090.ENSMUSP00000012281,10090.ENSMUSP00000016172,10090.ENSMUSP00000017153,10090.ENSMUSP00000018437,10090.ENSMUSP00000018966,10090.ENSMUSP00000019362…	Lhx2,Tulp3,Scrib,Tgfb1,Dvl3,Traf6,Prkacb,Prkaca,Rala,Bmp7,Bmp5,Celsr1,Sdc4,Pfn1,Sfrp5,Dvl2,Apaf1,Rock2,Mthfd1,Hif1a,Ptch1,Fzd6,Bbs4,Vangl2,Abl2,Nckap1,Spint1,Sfrp2,Bcl10,Stil,Ski,Dvl1,Lias,Lrp6,Vasp,Dlc1,Sfrp1,Sall1,St14,Zic5,Kdm2b,Cited2,Twist1,Cluap1,Ptk7,Mks1,Tgfb2,Ovol2,Specc1l,Ift122,Cobl,Ift57,Kdm2a,Cc2d2a,Rarg,Ift172,Plxnb2,Tmed2,Fzd1,Nog,Kdm6a,Wnt5a,Zeb2,Rara,Mthfr,Cthrc1,Gatad2a,Fuz,Bmp4…
GO:0035418	Protein localization to synapse	75	0.644827	bottom	0.0025	ks	10090.ENSMUSP00000002603,10090.ENSMUSP00000003121,10090.ENSMUSP00000005077,10090.ENSMUSP00000006825,10090.ENSMUSP00000010038,10090.ENSMUSP00000018700,10090.ENSMUSP00000019290,10090.ENSMUSP00000021045,10090.ENSMUSP00000021066,10090.ENSMUSP00000021273,10090.ENSMUSP00000023057,10090.ENSMUSP00000025083,10090.ENSMUSP00000026436,10090.ENSMUSP00000026670,10090.ENSMUSP00000028102,10090.ENSMUSP00000028335…	Scrib,Rab8a,Hspb1,Nphs1,Snap47,Dlg4,Cacng2,Asic2,Cacng4,Vamp2,Nptxr,Kif5b,Baiap2,Nptx1,Kif5c,Grin1,Snap25,Kif17,Pclo,Cdk5,Nsg1,Stx4a,Vps35,Bsn,Clstn1,Git1,Cplx1,Arhgap44,Zdhhc2,Nlgn2,Rapsn,Adam22,Neto1,Dlg1,Gripap1,Stx3,Shisa6,Nptx2,Nlgn1,Homer1,Cacng3,Klc1,Lgi1,Dlg3,Mapk8ip3,Cacng7,Map1a,Kif5a,Camk2a,Lrrc7,Stx1b,Grin2c,Cep112,Dlg2,Shank1,Gphn,Mapk10,Nrxn2,Mpp4,Kalrn,Grin2a,Snap23,Rab27b,Terf2,Dl…
GO:0086010	Membrane depolarization during action potential	19	1.21208	bottom	0.0025	afc	10090.ENSMUSP00000019109,10090.ENSMUSP00000028377,10090.ENSMUSP00000034889,10090.ENSMUSP00000040367,10090.ENSMUSP00000047705,10090.ENSMUSP00000049457,10090.ENSMUSP00000051627,10090.ENSMUSP00000062507,10090.ENSMUSP00000076697,10090.ENSMUSP00000080842,10090.ENSMUSP00000096148,10090.ENSMUSP00000097642,10090.ENSMUSP00000097647,10090.ENSMUSP00000107869,10090.ENSMUSP00000108413,10090.ENSMUSP00000110371…	Ywhah,Scn2a1,Hcn4,Trpm4,Kcnh2,Cacna2d1,Scn3b,Scn4b,Scn1a,Scn8a,Scn1b,Scn9a,Scn3a,Cacna1d,Cacna1c,Cacnb2,Scn5a,Cacna1h,Scn2b
GO:1905039	Carboxylic acid transmembrane transport	132	0.373111	bottom	0.0025	ks	10090.ENSMUSP00000000984,10090.ENSMUSP00000001126,10090.ENSMUSP00000001253,10090.ENSMUSP00000001854,10090.ENSMUSP00000002084,10090.ENSMUSP00000003622,10090.ENSMUSP00000005490,10090.ENSMUSP00000005493,10090.ENSMUSP00000006103,10090.ENSMUSP00000009522,10090.ENSMUSP00000014750,10090.ENSMUSP00000015256,10090.ENSMUSP00000019226,10090.ENSMUSP00000020102,10090.ENSMUSP00000021077,10090.ENSMUSP00000021161…	Slc7a7,Slc46a1,Slc26a4,Slc7a10,Abcd1,Slc25a1,Slc1a6,Slc1a3,Ctns,Slc16a12,Slc25a11,Slc25a13,Slc25a22,Slc17a8,Slc9a3r1,Slc13a5,Slc25a29,Sfxn1,Emb,Slc7a8,Slc25a32,Myc,Slc38a2,Slc38a4,Slc6a7,Slc1a1,Rbp4,Sfxn2,Slc25a10,Slc16a14,Cln8,Mpc2,Slc23a2,Ntsr1,Slc13a3,Slc7a11,Slc16a4,Abcd3,Slc6a9,Pdpn,Mfsd2a,Slc10a4,Slc15a4,Abcg2,Slc6a6,Slc6a12,Slco1c1,Slc6a11,Slc6a1,Slc17a6,Slco2b1,Slc38a5,Slc6a8,Slc25a15,Slc…
GO:2000463	Positive regulation of excitatory postsynaptic potential	36	0.93034	bottom	0.0025	ks	10090.ENSMUSP00000000122,10090.ENSMUSP00000003442,10090.ENSMUSP00000005406,10090.ENSMUSP00000005509,10090.ENSMUSP00000013807,10090.ENSMUSP00000018700,10090.ENSMUSP00000021950,10090.ENSMUSP00000023478,10090.ENSMUSP00000023507,10090.ENSMUSP00000025791,10090.ENSMUSP00000026436,10090.ENSMUSP00000027991,10090.ENSMUSP00000028335,10090.ENSMUSP00000030922,10090.ENSMUSP00000030948,10090.ENSMUSP00000032180…	Ngfr,Cacnb3,App,Stx1a,Pten,Dlg4,Dbn1,Igsf11,Gsk3b,Adrbk1,Baiap2,Rgs4,Grin1,Prkcz,Dvl1,Wnt7a,Chrna7,Rims2,Nlgn2,Neto1,Adrb2,Nlgn3,Nlgn1,Rims1,Shank2,Stx1b,Shank1,Shank3,Ptk2b,Cux2,Grin2a,Mllt4,Reln,Ssh1,Tbc1d24,Nrxn1
GO:1901890	Positive regulation of cell junction assembly	110	0.529699	bottom	0.0026	ks	10090.ENSMUSP00000001569,10090.ENSMUSP00000006112,10090.ENSMUSP00000006559,10090.ENSMUSP00000006614,10090.ENSMUSP00000007799,10090.ENSMUSP00000008297,10090.ENSMUSP00000017153,10090.ENSMUSP00000020078,10090.ENSMUSP00000021045,10090.ENSMUSP00000021900,10090.ENSMUSP00000023154,10090.ENSMUSP00000023507,10090.ENSMUSP00000026917,10090.ENSMUSP00000027373,10090.ENSMUSP00000028020,10090.ENSMUSP00000028764…	Flot1,Ephb3,Tpbg,Epha2,Cav1,Clstn3,Sdc4,Lims1,Asic2,Sema4d,Cldn1,Gsk3b,Nrp1,Ppm1f,Myoc,Oxt,Nphp1,Sema4a,Ntrk1,Wnt7a,Cbln1,Vstm5,Smad3,Clstn2,Ephb1,Col16a1,Wnt4,S100a10,Clstn1,Lrrn1,Ntrk3,Slitrk5,Cldn5,Lrrn3,Bai1,Eef2k,Oxtr,Nlgn2,Lrrc4b,Flrt3,Pik3r1,Bdnf,Lingo4,Amigo2,Lrrc24,Flrt2,Prkca,Slitrk4,Nlgn3,Agt,Bhlhb9,Rock1,Lingo2,Nlgn1,Abl1,Itgb1bp1,Efna5,Slitrk6,Ntrk2,Rac1,Nphp4,Cldn19,Musk,Amigo3,Adnp…
GO:1903350	Response to dopamine	56	0.762139	bottom	0.0026	ks	10090.ENSMUSP00000000001,10090.ENSMUSP00000003550,10090.ENSMUSP00000003826,10090.ENSMUSP00000009120,10090.ENSMUSP00000019608,10090.ENSMUSP00000020537,10090.ENSMUSP00000020920,10090.ENSMUSP00000021077,10090.ENSMUSP00000021932,10090.ENSMUSP00000022235,10090.ENSMUSP00000023390,10090.ENSMUSP00000025402,10090.ENSMUSP00000025541,10090.ENSMUSP00000025602,10090.ENSMUSP00000027560,10090.ENSMUSP00000029686…	Gnai3,Ncstn,Htr3a,Gabpa,Ptger1,Nsg2,Rgs9,Slc9a3r1,Drd1a,Htr1a,Drd3,Gnal,Gnaq,Gna14,Htr4,Hcn3,Nsg1,Flna,Hrh2,Htr5a,Fuk,Drd5,Chrm4,Chrm1,Gna11,Htr2c,Htr2a,Klf16,Gna15,Hrh3,Mapk3,Lrrk2,Htr5b,Htr1f,Mapk1,Drd2,Gnb5,Htt,Gnas,Htr1d,Hrh1,Id1,Adcy6,Chrm5,Oprm1,Htr6,Atf4,Adcy5,Gnao1,Htr7,Sin3a,Caly,Chrm2,Dnm2,Htr1b,Chrm3
GO:1990542	Mitochondrial transmembrane transport	77	0.55847	top	0.0026	ks	10090.ENSMUSP00000003029,10090.ENSMUSP00000003622,10090.ENSMUSP00000005431,10090.ENSMUSP00000005493,10090.ENSMUSP00000005817,10090.ENSMUSP00000011029,10090.ENSMUSP00000014445,10090.ENSMUSP00000015256,10090.ENSMUSP00000016396,10090.ENSMUSP00000019226,10090.ENSMUSP00000020312,10090.ENSMUSP00000020756,10090.ENSMUSP00000021693,10090.ENSMUSP00000021772,10090.ENSMUSP00000021800,10090.ENSMUSP00000021930…	Timm44,Slc25a1,Letm1,Slc1a3,Tomm40l,Dnajc19,Pam16,Slc25a13,Atp5e,Slc25a22,Mcu,Pnpt1,Slc25a29,Mrs2,Mcur1,Sfxn1,Micu2,Dnajc15,Slc25a32,Smdt1,Cyc1,Atp5j,Atp5o,Afg3l2,Timm21,Sfxn2,Atp5b,Atp5a1,Maip1,Hspd1,Mpc2,Dnlz,Ccdc109b,Stoml2,Tomm7,Grpel1,Tomm40,Ucp3,Timm17b,Slc25a15,Slc25a38,Slc25a28,Slc25a37,Slc25a23,Aifm1,Chchd4,Sfxn5,Atp5k,Grpel2,Tst,Sfxn3,Slc8b1,Mrpl18,Timm17a,Cox5b,Timm50,Slc39a8,mt-Atp6,S…
GO:0006260	DNA replication	159	0.256954	top	0.0027	ks	10090.ENSMUSP00000000028,10090.ENSMUSP00000000505,10090.ENSMUSP00000000767,10090.ENSMUSP00000000958,10090.ENSMUSP00000002914,10090.ENSMUSP00000006301,10090.ENSMUSP00000006760,10090.ENSMUSP00000006856,10090.ENSMUSP00000006898,10090.ENSMUSP00000007296,10090.ENSMUSP00000009699,10090.ENSMUSP00000012627,10090.ENSMUSP00000017694,10090.ENSMUSP00000018593,10090.ENSMUSP00000019986,10090.ENSMUSP00000020449…	Cdc45,Mcm7,Rpa1,Top1mt,Chaf1a,Lrwd1,Cdt1,Pola1,Gmnn,Pole,Cdk9,Rpa3,Atad5,Rpain,Rev3l,Helb,Nfic,Rnaseh1,Rrm2,Polg2,Recql5,Wrnip1,Polk,Rrm2b,Mcm4,Rfc4,Donson,Rfc2,Polh,Thoc1,Fen1,Pola2,Pold4,Peo1,Poll,Prim1,Orc2,Prim2,Ing5,Mcm6,Dtl,Mcm10,Orc4,Rbms1,Rad51,Pcna,Mgme1,Dtd1,Gins1,Rtfdc1,Ccne2,Pole3,Nasp,Dnajc2,Apitd1,Orc5,Rfc1,Ssbp1,Kctd13,Pold3,Rrm1,Rbbp7,Polb,Gins4,Wrn,Gins3,Orc6,Gins2,Mre11a,Tipin,T…
GO:0021515	Cell differentiation in spinal cord	38	0.797306	bottom	0.0027	ks	10090.ENSMUSP00000002708,10090.ENSMUSP00000015197,10090.ENSMUSP00000018842,10090.ENSMUSP00000020243,10090.ENSMUSP00000021921,10090.ENSMUSP00000025751,10090.ENSMUSP00000025890,10090.ENSMUSP00000027475,10090.ENSMUSP00000027554,10090.ENSMUSP00000027876,10090.ENSMUSP00000028288,10090.ENSMUSP00000030862,10090.ENSMUSP00000031591,10090.ENSMUSP00000036175,10090.ENSMUSP00000036625,10090.ENSMUSP00000036797…	Shh,Gata2,Lhx1,Ascl1,Ptch1,Ighmbp2,Scyl1,Gigyf2,Cln8,Scyl3,Notch1,Draxin,Lhx5,Gdpd5,Gsx2,Olig2,Zc4h2,Dicer1,Isl1,Abt1,Ift172,Gli2,Nkx2-2,Sox6,Gbx1,Pax6,Dll4,Sox4,Nfe2l1,Gli3,Tctn1,Sufu,Cacna1a,Lmo4,Dync2h1,Sox13,Tal1,Sox1
GO:0060603	Mammary gland duct morphogenesis	34	0.795109	bottom	0.0028	ks	10090.ENSMUSP00000002603,10090.ENSMUSP00000002678,10090.ENSMUSP00000004375,10090.ENSMUSP00000006614,10090.ENSMUSP00000014743,10090.ENSMUSP00000017868,10090.ENSMUSP00000018748,10090.ENSMUSP00000021921,10090.ENSMUSP00000021922,10090.ENSMUSP00000022246,10090.ENSMUSP00000023119,10090.ENSMUSP00000023600,10090.ENSMUSP00000025856,10090.ENSMUSP00000029175,10090.ENSMUSP00000032322,10090.ENSMUSP00000036580…	Scrib,Tgfb1,Phb2,Epha2,Csf1,Etv4,Tbx3,Ptch1,Msx2,Fgf10,Vdr,Robo1,Lrp5,Src,Lrp6,Wnt4,Kdm5b,Sostdc1,Pthlh,Ar,Gli2,Pgr,Wnt5a,Esr1,Btrc,Pml,Ncoa3,Nr3c1,Med1,Ntn1,Slc12a2,Fgfr2,Ddr1,Slit2
GO:0051282	Regulation of sequestering of calcium ion	112	0.399299	bottom	0.0029	ks	10090.ENSMUSP00000002152,10090.ENSMUSP00000002678,10090.ENSMUSP00000002765,10090.ENSMUSP00000003554,10090.ENSMUSP00000004137,10090.ENSMUSP00000004683,10090.ENSMUSP00000005431,10090.ENSMUSP00000010804,10090.ENSMUSP00000014920,10090.ENSMUSP00000017604,10090.ENSMUSP00000017961,10090.ENSMUSP00000019514,10090.ENSMUSP00000020964,10090.ENSMUSP00000021028,10090.ENSMUSP00000021750,10090.ENSMUSP00000021932…	Bbc3,Tgfb1,Prkd1,Casq1,Gstm7,Mcoln1,Letm1,Plcd1,Nol3,Cyba,Jph2,Calm3,Fkbp1b,Itgb3,Ryr2,Drd1a,Ero1l,Lhcgr,Diap1,Plcb3,Gsto1,Jph3,Ddit3,Plcd4,Itgav,Capn3,Ntsr1,Casq2,Tmem38b,Itpr1,Plcz1,Coro1a,Bax,Ednra,Cx3cl1,Tmem38a,Fkbp1a,Fgf2,Plcl1,Itpr3,Lyn,Slc25a23,Ibtk,Tpcn1,Ank2,Tgfb2,Ubash3b,Htr2c,Atg5,Lime1,Plcl2,Cxcl10,Htr2a,Itpr2,Aplnr,P2ry6,Npsr1,Chd7,Sepn1,Tpcn2,F2r,Cemip,Slc8b1,Lck,Abl1,Drd2,Asph,Che…
GO:1902414	Protein localization to cell junction	97	0.593489	bottom	0.0029	ks	10090.ENSMUSP00000001279,10090.ENSMUSP00000002603,10090.ENSMUSP00000003121,10090.ENSMUSP00000005077,10090.ENSMUSP00000006825,10090.ENSMUSP00000010038,10090.ENSMUSP00000018700,10090.ENSMUSP00000019290,10090.ENSMUSP00000020634,10090.ENSMUSP00000021045,10090.ENSMUSP00000021066,10090.ENSMUSP00000021273,10090.ENSMUSP00000023057,10090.ENSMUSP00000023334,10090.ENSMUSP00000025083,10090.ENSMUSP00000026436…	Lsr,Scrib,Rab8a,Hspb1,Nphs1,Snap47,Dlg4,Cacng2,Mapk9,Asic2,Cacng4,Vamp2,Nptxr,Pvrl3,Kif5b,Baiap2,Nptx1,Kif5c,Grin1,Snap25,Lamtor2,Kif17,Pclo,Cdk5,Nsg1,Stx4a,Flna,Vps35,Cdh5,Jam3,Pvrl1,Bsn,Clstn1,Git1,Cplx1,Arhgap44,Abcb1a,Zdhhc2,F11r,Nlgn2,Rapsn,Adam22,Neto1,Dlg1,Actn4,Gripap1,Stx3,Shisa6,Actg1,Nptx2,Nlgn1,Homer1,Cacng3,Klc1,Lgi1,Dlg3,Mapk8ip3,Dlg5,Cacng7,Map1a,Kif5a,Actb,Tjp1,Camk2a,Lrrc7,Stx1b,…
GO:0007274	Neuromuscular synaptic transmission	25	1.21008	bottom	0.003	ks	10090.ENSMUSP00000022620,10090.ENSMUSP00000028465,10090.ENSMUSP00000029562,10090.ENSMUSP00000032931,10090.ENSMUSP00000033882,10090.ENSMUSP00000034851,10090.ENSMUSP00000034854,10090.ENSMUSP00000037042,10090.ENSMUSP00000042632,10090.ENSMUSP00000047878,10090.ENSMUSP00000048148,10090.ENSMUSP00000052297,10090.ENSMUSP00000057983,10090.ENSMUSP00000061472,10090.ENSMUSP00000066338,10090.ENSMUSP00000070865…	Chrna2,P2rx3,Chrnb2,Fchsd2,Chrna6,Chrna3,Chrnb4,Egr3,Chrm1,Fchsd1,Stac3,Chrnb3,Cd24a,Kif1b,Chrna4,Chat,Etv5,Stxbp1,Chrna5,Slc5a7,Adarb1,Rab3a,Rimbp2,Ntf3,Cacna1a
GO:0007616	Long-term memory	40	0.864955	bottom	0.003	ks	10090.ENSMUSP00000000188,10090.ENSMUSP00000005233,10090.ENSMUSP00000006103,10090.ENSMUSP00000013931,10090.ENSMUSP00000015749,10090.ENSMUSP00000020706,10090.ENSMUSP00000022322,10090.ENSMUSP00000023007,10090.ENSMUSP00000023268,10090.ENSMUSP00000024179,10090.ENSMUSP00000027249,10090.ENSMUSP00000028335,10090.ENSMUSP00000028727,10090.ENSMUSP00000029876,10090.ENSMUSP00000030922,10090.ENSMUSP00000032122…	Ccnd2,Eif2ak4,Ctns,Ehmt2,Srf,Adcy1,Glud1,Adcy8,Arc,Nfatc4,Chst10,Grin1,Snap25,Calb1,Prkcz,Tacr1,Mecp2,Ldlr,Ptchd1,Gria1,Camk4,Lrrn4,Npas4,Rgs14,Egr1,Drd2,Ntrk2,Slc17a7,Chd8,Kat2a,Mtor,Shank1,Sgk1,Cpeb3,Rps6kb1,Reln,Btbd9,Apoe,Pja2,Tac1
GO:0048814	Regulation of dendrite morphogenesis	113	0.527258	bottom	0.0031	ks	10090.ENSMUSP00000000137,10090.ENSMUSP00000003152,10090.ENSMUSP00000013807,10090.ENSMUSP00000019109,10090.ENSMUSP00000019938,10090.ENSMUSP00000020343,10090.ENSMUSP00000020769,10090.ENSMUSP00000021091,10090.ENSMUSP00000021900,10090.ENSMUSP00000021950,10090.ENSMUSP00000022871,10090.ENSMUSP00000023268,10090.ENSMUSP00000023507,10090.ENSMUSP00000023531,10090.ENSMUSP00000023600,10090.ENSMUSP00000024099…	Actr2,Stk11,Pten,Ywhah,Nr2e1,Rab21,Dbnl,Pafah1b1,Sema4d,Dbn1,Sdc2,Arc,Gsk3b,Hcls1,Robo1,Ache,Nfatc4,Parp6,Baiap2,Epha4,Grin1,Anapc2,Caprin1,Itpka,Dhx36,Ppfia2,Chrnb2,Efna1,Pdlim5,Cdk5,Ilk,Cask,Nedd4,Chrna3,Gorasp1,Deb1,Lzts3,Arhgap33,Arhgap44,Ptprf,Syne1,Ss18l1,Ankrd27,Eef2k,Fbxw8,Zdhhc15,Trpc5,Cul7,Kndc1,Lrrk2,Ppp3ca,Rap2a,Fbxo31,Trpc6,Abi2,Sipa1l1,Cit,Adam10,Cdkl3,Dnm3,Nlgn3,Ngef,Bhlhb9,Dtnbp1,…
GO:0060073	Micturition	9	1.89468	bottom	0.0031	afc	10090.ENSMUSP00000029562,10090.ENSMUSP00000032122,10090.ENSMUSP00000034851,10090.ENSMUSP00000034854,10090.ENSMUSP00000053703,10090.ENSMUSP00000101105,10090.ENSMUSP00000108413,10090.ENSMUSP00000126847,10090.ENSMUSP00000140275	Chrnb2,Tacr1,Chrna3,Chrnb4,Adra1a,Psap,Cacna1c,Htr7,Kcnma1
GO:1901657	Glycosyl compound metabolic process	101	0.297291	top	0.0031	ks	10090.ENSMUSP00000000001,10090.ENSMUSP00000000219,10090.ENSMUSP00000002397,10090.ENSMUSP00000002846,10090.ENSMUSP00000004955,10090.ENSMUSP00000005829,10090.ENSMUSP00000006764,10090.ENSMUSP00000007959,10090.ENSMUSP00000014698,10090.ENSMUSP00000017841,10090.ENSMUSP00000020677,10090.ENSMUSP00000021217,10090.ENSMUSP00000021634,10090.ENSMUSP00000021635,10090.ENSMUSP00000023088,10090.ENSMUSP00000023285…	Gnai3,Th,Gmpr2,Gnmt,Prpsap2,Ampd3,Aprt,Rhoa,Dguok,Ada,Upp1,Nme2,Akr1c13,Akr1c18,Naga,Tymp,Umps,Enpp4,Rhoq,Nme3,Nme4,Ak3,Gusb,Hprt,Prps2,Atic,Gmps,Gba2,Fuca1,Akr1a1,Cda,Dck,Ran,Nt5c3,Abcg2,Gla,Prps1,Cbr4,Nt5e,Tyw1,Dpyd,Macrod1,Akr1b8,Icmt,Gtpbp1,Pnp,Dnph1,Eftud1,Adk,Trmt12,Upb1,Pycrl,Uckl1,Lrrk2,Tk2,Tyw3,Mtap,Ahcy,Lrguk,Abhd10,Ak1,Nt5c1a,Akr7a5,Impdh1,Nme5,Amd2,Impdh2,Mpp5,Nme7,Dera,Uprt,Rab23,Nud…
GO:0042274	Ribosomal small subunit biogenesis	67	0.726373	top	0.0033	ks	10090.ENSMUSP00000001611,10090.ENSMUSP00000003946,10090.ENSMUSP00000004554,10090.ENSMUSP00000018184,10090.ENSMUSP00000019950,10090.ENSMUSP00000021183,10090.ENSMUSP00000021669,10090.ENSMUSP00000021866,10090.ENSMUSP00000022815,10090.ENSMUSP00000022909,10090.ENSMUSP00000023352,10090.ENSMUSP00000024627,10090.ENSMUSP00000024766,10090.ENSMUSP00000024783,10090.ENSMUSP00000025170,10090.ENSMUSP00000025270…	Nom1,Nob1,Rps5,Rrp7a,Ltv1,Eral1,Fcf1,Riok1,Ngdn,Dcaf13,Prkdc,Chd1,Rrp36,Bysl,Wdr46,Riok3,Srfbp1,Rps14,Xrcc5,Nat10,Mrps11,Rpsa,Nol10,Fam207a,Nop14,Tsr1,Kri1,Gtf2h5,Helq,Pwp2,Abt1,Rps27l,Utp6,Cirh1a,Surf6,Ddx52,Lsm6,Mrps7,Ercc2,Rps21,Wdr3,Rcl1,Tsr3,Rps15,Rrs1,Rps7,Npm1,Rps25,Rps17,Diexf,Utp3,Nhp2l1,Rps2,Rps8,Rps6,Rpl38,Nol11,Rps16,Rps19,Tsr2,Rps28,Rps10,Utp23,Tbl3,Rps24,Rpp40,Rps27
GO:0006887	Exocytosis	196	0.314247	bottom	0.0034	ks	10090.ENSMUSP00000001456,10090.ENSMUSP00000002603,10090.ENSMUSP00000002818,10090.ENSMUSP00000003121,10090.ENSMUSP00000003370,10090.ENSMUSP00000003459,10090.ENSMUSP00000003961,10090.ENSMUSP00000003971,10090.ENSMUSP00000005509,10090.ENSMUSP00000005606,10090.ENSMUSP00000005815,10090.ENSMUSP00000005954,10090.ENSMUSP00000006181,10090.ENSMUSP00000007236,10090.ENSMUSP00000009003,10090.ENSMUSP00000009538…	Tmem79,Scrib,Ykt6,Rab8a,Hck,Myo1g,Ppfia3,Lin7b,Stx1a,Prkaca,Kit,Bloc1s6,Napa,Syngr3,Rala,Syn2,Syngr1,Snap47,Chp1,Tsg101,Vps45,Myh9,Cadps2,Scrn1,Lin7a,Ccdc53,Rab3ip,Rab10,Exoc7,Doc2b,Vamp2,Scfd1,Rab15,Chga,Nkd2,Scamp1,Ywhaz,Washc5,Snap29,Syt4,Syngr2,Ccr1,Cplx2,Cops5,Lin7c,Syt13,Snap25,Syt10,Prss12,Nr4a3,Unc13a,Sytl1,Pclo,Vamp3,Cdk5,Stx2,Vps33a,Anxa3,Vamp1,Vps33b,Coro1a,Pak1,Stx4a,Cdk16,Sytl4,Btk,V…
GO:0051647	Nucleus localization	37	0.791672	bottom	0.0036	ks	10090.ENSMUSP00000006254,10090.ENSMUSP00000014922,10090.ENSMUSP00000018851,10090.ENSMUSP00000021077,10090.ENSMUSP00000021091,10090.ENSMUSP00000021479,10090.ENSMUSP00000025239,10090.ENSMUSP00000025944,10090.ENSMUSP00000025993,10090.ENSMUSP00000030286,10090.ENSMUSP00000030665,10090.ENSMUSP00000039440,10090.ENSMUSP00000039709,10090.ENSMUSP00000039844,10090.ENSMUSP00000046788,10090.ENSMUSP00000047326…	Tbcb,Fhod1,Dync1h1,Slc9a3r1,Pafah1b1,Actr10,Bin1,Hhex,Slit1,Dock7,Nudc,Syne1,Pcm1,Actr1a,Hook3,Actr1b,Syne2,Tmem201,Cdc42,Sun1,Kiaa1109,Cep120,Tacc1,Tacc2,Sun2,Pax6,Syne3,Mtor,Myh10,Ntn1,Clmn,Ptk2,Cdc42bpa,Kif1a,Dctn1,Dmd,Tacc3
GO:0072175	Epithelial tube formation	147	0.39619	bottom	0.0036	ks	10090.ENSMUSP00000000253,10090.ENSMUSP00000000579,10090.ENSMUSP00000001562,10090.ENSMUSP00000002603,10090.ENSMUSP00000002678,10090.ENSMUSP00000002708,10090.ENSMUSP00000003318,10090.ENSMUSP00000004949,10090.ENSMUSP00000005164,10090.ENSMUSP00000005606,10090.ENSMUSP00000006716,10090.ENSMUSP00000007130,10090.ENSMUSP00000008021,10090.ENSMUSP00000009003,10090.ENSMUSP00000009143,10090.ENSMUSP00000012281…	Lhx2,Sox9,Tulp3,Scrib,Tgfb1,Shh,Dvl3,Traf6,Prkacb,Prkaca,Wnt6,Ctnnb1,Tcap,Rala,Bmp7,Bmp5,Celsr1,Sdc4,Ift52,Stk4,Pfn1,Stk3,Wnt9b,Sfrp5,Dvl2,Apaf1,Rock2,Hnf1b,Mthfd1,Hif1a,Ptch1,Fgf10,Gdnf,Fzd6,Sox8,Bbs4,Podxl,Casp8,Vangl2,Abl2,Nckap1,Spint1,Sfrp2,Bcl10,Stil,Ski,Dvl1,Lias,Ret,Lrp6,Vasp,Coq7,Dlc1,Sfrp1,Sall1,St14,Zic5,Wnt4,Kdm2b,Cited2,Twist1,Map3k7,Hs2st1,Cluap1,Ptk7,Mks1,Tgfb2,Ovol2,Specc1l,Ift122…
GO:1903351	Cellular response to dopamine	55	0.764872	bottom	0.0037	ks	10090.ENSMUSP00000000001,10090.ENSMUSP00000003550,10090.ENSMUSP00000003826,10090.ENSMUSP00000009120,10090.ENSMUSP00000019608,10090.ENSMUSP00000020537,10090.ENSMUSP00000020920,10090.ENSMUSP00000021077,10090.ENSMUSP00000021932,10090.ENSMUSP00000022235,10090.ENSMUSP00000023390,10090.ENSMUSP00000025402,10090.ENSMUSP00000025541,10090.ENSMUSP00000025602,10090.ENSMUSP00000027560,10090.ENSMUSP00000029686…	Gnai3,Ncstn,Htr3a,Gabpa,Ptger1,Nsg2,Rgs9,Slc9a3r1,Drd1a,Htr1a,Drd3,Gnal,Gnaq,Gna14,Htr4,Hcn3,Nsg1,Flna,Hrh2,Htr5a,Drd5,Chrm4,Chrm1,Gna11,Htr2c,Htr2a,Klf16,Gna15,Hrh3,Mapk3,Lrrk2,Htr5b,Htr1f,Mapk1,Drd2,Gnb5,Htt,Gnas,Htr1d,Hrh1,Id1,Adcy6,Chrm5,Oprm1,Htr6,Atf4,Adcy5,Gnao1,Htr7,Sin3a,Caly,Chrm2,Dnm2,Htr1b,Chrm3
GO:2000311	Regulation of ampa receptor activity	26	1.21978	bottom	0.0037	ks	10090.ENSMUSP00000015620,10090.ENSMUSP00000019290,10090.ENSMUSP00000021066,10090.ENSMUSP00000023268,10090.ENSMUSP00000023291,10090.ENSMUSP00000025805,10090.ENSMUSP00000047888,10090.ENSMUSP00000053097,10090.ENSMUSP00000062256,10090.ENSMUSP00000066304,10090.ENSMUSP00000071025,10090.ENSMUSP00000072649,10090.ENSMUSP00000073591,10090.ENSMUSP00000074565,10090.ENSMUSP00000081664,10090.ENSMUSP00000090567…	Prrt1,Cacng2,Cacng4,Arc,Mapk8ip2,Cnih2,Cacng5,Nlgn2,Adrb2,Nlgn3,Shisa6,Mink1,Gsg1l,Nlgn1,Cacng3,Cacng7,Shank2,Shank1,Shank3,Reln,Cnih3,Mef2c,Shisa9,Nrxn1,AI848285,Cacng8
GO:0006123	Mitochondrial electron transport, cytochrome c to oxygen	12	1.47026	top	0.0038	afc	10090.ENSMUSP00000000090,10090.ENSMUSP00000033049,10090.ENSMUSP00000034276,10090.ENSMUSP00000036149,10090.ENSMUSP00000047661,10090.ENSMUSP00000079944,10090.ENSMUSP00000080993,10090.ENSMUSP00000080997,10090.ENSMUSP00000086022,10090.ENSMUSP00000105446,10090.ENSMUSP00000115419,10090.ENSMUSP00000124523	Cox5a,Cox6a2,Cox4i1,Lace1,Cox6a1,Cox5b,mt-Co1,mt-Co3,Proca1,Cox4i2,Cox7c,Cycs
GO:0009206	Purine ribonucleoside triphosphate biosynthetic process	41	0.730797	top	0.0038	ks	10090.ENSMUSP00000002678,10090.ENSMUSP00000014698,10090.ENSMUSP00000015256,10090.ENSMUSP00000016396,10090.ENSMUSP00000018914,10090.ENSMUSP00000021217,10090.ENSMUSP00000021372,10090.ENSMUSP00000023210,10090.ENSMUSP00000023608,10090.ENSMUSP00000023677,10090.ENSMUSP00000024978,10090.ENSMUSP00000025007,10090.ENSMUSP00000025696,10090.ENSMUSP00000026459,10090.ENSMUSP00000026495,10090.ENSMUSP00000030169…	Tgfb1,Dguok,Slc25a13,Atp5e,Atp5g3,Nme2,Atp5s,Cyc1,Atp5j,Atp5o,Nme3,Nme4,Ak3,Atp5b,Atp5a1,Stoml2,Pkm,Pnp,Atp5k,Ldhd,Impdh1,Nme5,Impdh2,Cox5b,mt-Atp8,mt-Atp6,Nme7,Aldoa,AI462493,Dnajc30,Atp5d,Atp5h,Atp5g1,Atp5c1,Atp5f1,Nme6,Nme1,Atp5j2,Gm10221,Gm10175,Atp5g2
GO:0021680	Cerebellar purkinje cell layer development	32	0.952588	bottom	0.0038	ks	10090.ENSMUSP00000003860,10090.ENSMUSP00000014917,10090.ENSMUSP00000016897,10090.ENSMUSP00000018842,10090.ENSMUSP00000022040,10090.ENSMUSP00000022666,10090.ENSMUSP00000023750,10090.ENSMUSP00000030266,10090.ENSMUSP00000031591,10090.ENSMUSP00000032457,10090.ENSMUSP00000034441,10090.ENSMUSP00000034607,10090.ENSMUSP00000034766,10090.ENSMUSP00000053145,10090.ENSMUSP00000053325,10090.ENSMUSP00000056715…	Adck4,Dll1,Ttll1,Lhx1,Agtpbp1,Klhl1,Faim2,B4galt2,Lhx5,Atg7,Aars,Arcn1,Rora,Uqcrq,Slc25a46,Atxn2,Atp7a,Sez6l,Whrn,Atp2b2,Sez6,Hspa5,Myh10,Ttc21b,Psap,Rere,Sez6l2,Nfix,Cacna1a,Ldb1,Cend1,Gba
GO:0001841	Neural tube formation	122	0.385041	bottom	0.004	ks	10090.ENSMUSP00000000253,10090.ENSMUSP00000001562,10090.ENSMUSP00000002603,10090.ENSMUSP00000002678,10090.ENSMUSP00000002708,10090.ENSMUSP00000003318,10090.ENSMUSP00000004949,10090.ENSMUSP00000005164,10090.ENSMUSP00000005606,10090.ENSMUSP00000009003,10090.ENSMUSP00000009143,10090.ENSMUSP00000012281,10090.ENSMUSP00000016172,10090.ENSMUSP00000017153,10090.ENSMUSP00000018002,10090.ENSMUSP00000018353…	Lhx2,Tulp3,Scrib,Tgfb1,Shh,Dvl3,Traf6,Prkacb,Prkaca,Rala,Bmp7,Bmp5,Celsr1,Sdc4,Ift52,Stk4,Pfn1,Stk3,Sfrp5,Dvl2,Apaf1,Rock2,Mthfd1,Hif1a,Ptch1,Fzd6,Bbs4,Casp8,Vangl2,Abl2,Nckap1,Spint1,Sfrp2,Bcl10,Stil,Ski,Dvl1,Lias,Lrp6,Vasp,Coq7,Dlc1,Sfrp1,Sall1,St14,Zic5,Kdm2b,Cited2,Twist1,Map3k7,Cluap1,Ptk7,Mks1,Tgfb2,Ovol2,Specc1l,Ift122,Cobl,Ift57,Kdm2a,Cc2d2a,Rarg,Ift172,Plxnb2,Mib1,Tmed2,Fzd1,Nog,Kdm6a,Wn…
GO:0006400	tRNA modification	81	0.28196	top	0.004	ks	10090.ENSMUSP00000001974,10090.ENSMUSP00000002902,10090.ENSMUSP00000006353,10090.ENSMUSP00000006915,10090.ENSMUSP00000007747,10090.ENSMUSP00000007754,10090.ENSMUSP00000011398,10090.ENSMUSP00000019927,10090.ENSMUSP00000019944,10090.ENSMUSP00000020977,10090.ENSMUSP00000021030,10090.ENSMUSP00000022609,10090.ENSMUSP00000023019,10090.ENSMUSP00000023387,10090.ENSMUSP00000024733,10090.ENSMUSP00000025093…	Trmt1,Qtrt1,Cdkal1,Mettl1,Dus3l,Gtpbp3,Thg1l,Trmt11,Adat2,Dus4l,Mettl2,Elp3,Trmu,Qtrtd1,Aars2,Thumpd2,Elp2,Dtwd2,Trub1,Dus1l,Hsd17b10,Nat10,Ikbkap,Trmt44,Thumpd3,Thumpd1,Dus2,Aars,Pus3,Mto1,Ctu1,Tyw1,Trmt10b,Thada,Bcdin3d,Trmt10a,Trmt6,Trmt13,Trmt12,Pus10,Ankrd16,Tyw3,Trmt10c,Nsun3,Alkbh8,Tprkb,Trmt1l,Dph3,Elp6,Mtfmt,Nsun6,Mettl6,Trmt61a,Trmo,Pus1,Trmt2b,Urm1,Pusl1,Mocs3,Trit1,Kti12,Elp5,Nsun2,Cd…
GO:0009144	Purine nucleoside triphosphate metabolic process	64	0.518325	top	0.004	ks	10090.ENSMUSP00000000001,10090.ENSMUSP00000002678,10090.ENSMUSP00000005829,10090.ENSMUSP00000007959,10090.ENSMUSP00000014698,10090.ENSMUSP00000015256,10090.ENSMUSP00000016396,10090.ENSMUSP00000017841,10090.ENSMUSP00000018914,10090.ENSMUSP00000021217,10090.ENSMUSP00000021372,10090.ENSMUSP00000023210,10090.ENSMUSP00000023608,10090.ENSMUSP00000023677,10090.ENSMUSP00000024956,10090.ENSMUSP00000024978…	Gnai3,Tgfb1,Ampd3,Rhoa,Dguok,Slc25a13,Atp5e,Ada,Atp5g3,Nme2,Atp5s,Cyc1,Atp5j,Atp5o,Rhoq,Nme3,Nme4,Ak3,Mgea5,Atp5b,Atp5a1,Stoml2,Ak2,Ran,Pkm,Nudt16,Nudt15,Gtpbp1,Pnp,Eftud1,Adk,Atp5k,Lrrk2,Samhd1,Nudt1,Ldhd,Impdh1,Nme5,Impdh2,Cox5b,mt-Atp8,mt-Atp6,Nme7,Aldoa,Rab23,Mfn1,AI462493,Dnajc30,Itpa,Ampd2,Atp5d,Atp5h,Ak4,Atp5g1,Atp5c1,Atp5f1,Nme6,Nme1,Opa1,Atp5j2,Guk1,Gm10221,Gm10175,Atp5g2
GO:0009451	RNA modification	142	0.234099	top	0.004	ks	10090.ENSMUSP00000000940,10090.ENSMUSP00000001974,10090.ENSMUSP00000002902,10090.ENSMUSP00000004379,10090.ENSMUSP00000006353,10090.ENSMUSP00000006915,10090.ENSMUSP00000007007,10090.ENSMUSP00000007747,10090.ENSMUSP00000007754,10090.ENSMUSP00000009679,10090.ENSMUSP00000011398,10090.ENSMUSP00000018549,10090.ENSMUSP00000019927,10090.ENSMUSP00000019944,10090.ENSMUSP00000020977,10090.ENSMUSP00000021030…	Nsun5,Trmt1,Qtrt1,Emg1,Cdkal1,Mettl1,Wtap,Dus3l,Gtpbp3,Rnmt,Thg1l,Mrm1,Trmt11,Adat2,Dus4l,Mettl2,Ftsj3,Dimt1,Zc3h13,Elp3,Mettl3,Trmu,Qtrtd1,Aars2,Cmtr1,Thumpd2,Elp2,Dtwd2,Trub1,Dus1l,Hsd17b10,Tfb2m,Nop10,Nat10,Rpusd2,Larp7,Gar1,Mettl14,Ikbkap,Trmt44,Zcchc4,Ftsj2,Mepce,Thumpd3,Thumpd1,Dkc1,Dus2,Aars,Rpusd4,Pus3,Mto1,Nudt16,Tfb1m,Ctu1,Fdxacb1,Tyw1,Fbl,Fam103a1,Pcif1,Bmt2,Trmt10b,Thada,Bcdin3d,Trub2…
GO:0021695	Cerebellar cortex development	61	0.665232	bottom	0.004	ks	10090.ENSMUSP00000001179,10090.ENSMUSP00000001812,10090.ENSMUSP00000003461,10090.ENSMUSP00000003860,10090.ENSMUSP00000005066,10090.ENSMUSP00000014917,10090.ENSMUSP00000016897,10090.ENSMUSP00000018842,10090.ENSMUSP00000022040,10090.ENSMUSP00000022666,10090.ENSMUSP00000023750,10090.ENSMUSP00000026474,10090.ENSMUSP00000027467,10090.ENSMUSP00000028475,10090.ENSMUSP00000028672,10090.ENSMUSP00000028740…	Pcnt,Smo,Ogdh,Adck4,Map2k1,Dll1,Ttll1,Lhx1,Agtpbp1,Klhl1,Faim2,Gli1,Serpine2,Clp1,Mdk,Ttbk2,B4galt2,Cdk5,Ulk1,Lhx5,Mtpn,Wnt7a,Atg7,Ophn1,Cbln1,Aars,Dixdc1,Arcn1,Rora,Neurod2,Kndc1,Rfx4,Uqcrq,Slc25a46,Gli2,Atxn2,Atp7a,Zfp365,Sez6l,Ezh2,Whrn,Atp2b2,Agtr2,Usp9x,Sez6,Grid2,Hspa5,Ptpn11,Myh10,Ttc21b,Psap,Rere,Sez6l2,Nfix,Cacna1a,Ldb1,Cend1,Trnp1,Gba,Nrxn1,Prox1
GO:0022618	Ribonucleoprotein complex assembly	173	0.349879	top	0.004	ks	10090.ENSMUSP00000000171,10090.ENSMUSP00000000365,10090.ENSMUSP00000001818,10090.ENSMUSP00000002081,10090.ENSMUSP00000002198,10090.ENSMUSP00000002529,10090.ENSMUSP00000002551,10090.ENSMUSP00000004203,10090.ENSMUSP00000004206,10090.ENSMUSP00000004554,10090.ENSMUSP00000007266,10090.ENSMUSP00000008517,10090.ENSMUSP00000008826,10090.ENSMUSP00000014920,10090.ENSMUSP00000015892,10090.ENSMUSP00000018184…	Pih1d2,Mcts1,Crnkl1,Srpk3,Sf3a1,Prpf6,Snrpd1,Ppan,Eif3g,Rps5,Lsm2,Prpf31,Rpl10,Nol3,Prpf3,Rrp7a,Cdc73,Prpf8,Sart3,Xab2,Snrpf,Snrpd3,Slu7,Eral1,Luc7l3,Gemin2,Ak6,Smn1,Nufip1,Brix1,Eif3h,Eif3e,Bop1,Rpl24,Prkdc,Tarbp2,Denr,Prmt5,Hsp90ab1,Polr2d,Rps14,Mrpl11,Eif3a,Clns1a,Fastkd2,Sf3b1,Xrcc5,Clp1,Eif3m,Eif3j1,Eif6,Aar2,BLOM7,Ptbp2,Celf3,Ncbp1,Psip1,Sf3a3,Mrpl20,Rpl6,Ruvbl1,Mrps11,Eif3c,Eif3f,Nudt21,Ls…
GO:0035265	Organ growth	94	0.366566	bottom	0.004	ks	10090.ENSMUSP00000000579,10090.ENSMUSP00000001147,10090.ENSMUSP00000001181,10090.ENSMUSP00000002708,10090.ENSMUSP00000003369,10090.ENSMUSP00000007130,10090.ENSMUSP00000013807,10090.ENSMUSP00000013931,10090.ENSMUSP00000014917,10090.ENSMUSP00000014957,10090.ENSMUSP00000021603,10090.ENSMUSP00000021922,10090.ENSMUSP00000022246,10090.ENSMUSP00000022709,10090.ENSMUSP00000023507,10090.ENSMUSP00000024880…	Sox9,Col6a1,Col6a2,Shh,Plag1,Ctnnb1,Pten,Ehmt2,Dll1,Stc1,Fbln5,Msx2,Fgf10,Spry2,Gsk3b,Vit,Pdgfrb,Nppc,Notch1,Thbs3,Pdlim5,Tmem38b,Evc,Tgfbr3,Rxrb,Lepr,Fgf2,Vwa1,Map2k4,Rln1,Col27a1,Tgfb2,Thbs1,Fgf1,Rarg,Sirt6,S1pr1,Col9a1,Foxc1,Ar,Adra1a,Zmpste24,Foxc2,Prkar1a,Igf1,Ly6e,Tgfbr2,Agt,Rspo2,Rarb,Smpd3,Fgf7,Rara,Esr1,Adra1b,Smad1,Col12a1,Poc1a,Prkg1,Rxra,Ext1,Agtr2,Arid2,Ttn,Ptpn11,Matn4,Nppa,Psap,Cam…
GO:0060401	Cytosolic calcium ion transport	86	0.536235	bottom	0.004	ks	10090.ENSMUSP00000002152,10090.ENSMUSP00000002848,10090.ENSMUSP00000003442,10090.ENSMUSP00000004683,10090.ENSMUSP00000005431,10090.ENSMUSP00000010804,10090.ENSMUSP00000014920,10090.ENSMUSP00000018651,10090.ENSMUSP00000020107,10090.ENSMUSP00000020171,10090.ENSMUSP00000020312,10090.ENSMUSP00000020964,10090.ENSMUSP00000021142,10090.ENSMUSP00000021750,10090.ENSMUSP00000021800,10090.ENSMUSP00000022378…	Bbc3,Grin2d,Cacnb3,Mcoln1,Letm1,Plcd1,Nol3,Trpv2,Atp2b1,Ctgf,Mcu,Fkbp1b,Atp2a3,Ryr2,Mcur1,Ero1l,Micu2,Smdt1,Afg3l2,Plcb3,Ddit3,Maip1,Plcd4,Grin1,Itgav,Ccdc109b,Tmem38b,Atp2a2,Trpv6,Itpr1,Plcz1,Tmem38a,Fkbp1a,Fgf2,Plcl1,Itpr3,Slc25a23,Ibtk,Tpcn1,Htr2c,Plcl2,Htr2a,Cacna2d1,Itpr2,Adra1a,Trpv3,Slc35g1,Tpcn2,F2r,Grin2b,Slc8b1,Lck,Trpv4,Drd2,Cherp,Plcg2,Plch1,Slc8a1,Pkd2,Ryr3,Ccl21a,Pawr,Trdn,Tmem28,P2…
GO:0060840	Artery development	85	0.434015	bottom	0.004	ks	10090.ENSMUSP00000000095,10090.ENSMUSP00000000122,10090.ENSMUSP00000000542,10090.ENSMUSP00000001927,10090.ENSMUSP00000002708,10090.ENSMUSP00000007130,10090.ENSMUSP00000007757,10090.ENSMUSP00000009241,10090.ENSMUSP00000009705,10090.ENSMUSP00000015511,10090.ENSMUSP00000015749,10090.ENSMUSP00000018875,10090.ENSMUSP00000019924,10090.ENSMUSP00000020530,10090.ENSMUSP00000022646,10090.ENSMUSP00000023050…	Tbx2,Ngfr,Acvrl1,Ltbp1,Shh,Ctnnb1,Tgfbr1,Tbx1,Eng,Plxnd1,Srf,Ap2b1,Hey2,Nprl3,Nkx3-1,Tab1,Hes1,Mylk,Robo1,Gpr115,Pdgfrb,Nrp1,Smad7,Tfap2b,Prrx1,Cntrl,Notch1,Jag1,Angptl3,Snx17,Dctn5,Hpgd,Smarca4,Ldlr,Stra6,Bmpr1a,Apob,Smad6,Hey1,Kat6a,Cited2,Prrx2,Rbpj,Tgfb2,Lrp1,Ptger4,Foxc1,Cxcr4,Foxc2,Six1,Chd7,Nog,Efemp2,Fuz,Nf1,Bmp4,Eya1,Pkd2,Bmpr2,Notch3,Col3a1,Arid2,Dll4,Myh10,Sox4,Prdm1,Folr1,Prickle1,Gli…
GO:0030879	Mammary gland development	117	0.411585	bottom	0.0043	ks	10090.ENSMUSP00000000095,10090.ENSMUSP00000000127,10090.ENSMUSP00000000579,10090.ENSMUSP00000000642,10090.ENSMUSP00000001812,10090.ENSMUSP00000002603,10090.ENSMUSP00000002678,10090.ENSMUSP00000003687,10090.ENSMUSP00000004145,10090.ENSMUSP00000004375,10090.ENSMUSP00000005671,10090.ENSMUSP00000006614,10090.ENSMUSP00000006742,10090.ENSMUSP00000006764,10090.ENSMUSP00000007799,10090.ENSMUSP00000010941…	Tbx2,Wnt3,Sox9,Hk2,Smo,Scrib,Tgfb1,Tgfb3,Stat5a,Phb2,Igf1r,Epha2,Atp7b,Aprt,Cav1,Wnt2,Cad,Csf1,Notch4,Etv4,Tbx3,Socs2,Id2,Hif1a,Ptch1,Msx2,Slc6a3,Fgf10,Vdr,Umps,Robo1,Lbh,Xdh,Lrp5,Capn1,Chuk,Igfbp5,Tnfrsf11a,Elf5,Src,Lef1,Egf,Zbtb7b,B4galt1,Tgfa,Lrp6,Eif2ak3,Got2,Wnt4,Fgf2,Tph1,Kdm5b,Irs2,Brca2,Sostdc1,Rln1,Agap2,Cdo1,Pthlh,Ar,Fasn,Gli2,Igf1,Msx1,Tgfbr2,Pgr,Irs1,Jak2,Gja1,Wnt5a,Mapk1,Cebpb,Esr1,D…
GO:0031060	Regulation of histone methylation	64	0.505717	bottom	0.0043	ks	10090.ENSMUSP00000000925,10090.ENSMUSP00000001043,10090.ENSMUSP00000002121,10090.ENSMUSP00000002291,10090.ENSMUSP00000003529,10090.ENSMUSP00000004202,10090.ENSMUSP00000005749,10090.ENSMUSP00000005841,10090.ENSMUSP00000007130,10090.ENSMUSP00000013931,10090.ENSMUSP00000016081,10090.ENSMUSP00000017290,10090.ENSMUSP00000020158,10090.ENSMUSP00000021428,10090.ENSMUSP00000023029,10090.ENSMUSP00000025036…	Smarcb1,Chtop,Supt6,Paxip1,Paf1,Dnmt1,Ctr9,Ctcf,Ctnnb1,Ehmt2,H2afy,Brca1,Myb,Snw1,L3mbtl2,Kdm4b,Iws1,Smad4,Fh1,Phf19,Rtf1,Lmna,Rnf20,Kdm4c,Nelfa,Mecp2,Zfp335,Setd7,Ogt,Xbp1,Men1,Kdm4d,Mthfr,Phf1,Mtf2,Pih1d1,Kmt2e,Nsd1,Gata3,Sirt1,Kdm4a,Prmt6,Eed,Kmt2b,Dnmt3b,Asxl2,Rif1,Prdm12,Atrx,Wdr5,Kmt2a,Bcor,Suv39h1,Kdm1a,Brd4,Wdr61,Paxbp1,Whsc1l1,Kdm3a,Prdm9,Tet1,Jarid2,Nelfe,Auts2
GO:0048705	Skeletal system morphogenesis	194	0.340783	bottom	0.0043	ks	10090.ENSMUSP00000000128,10090.ENSMUSP00000000579,10090.ENSMUSP00000001147,10090.ENSMUSP00000001181,10090.ENSMUSP00000001455,10090.ENSMUSP00000001547,10090.ENSMUSP00000001562,10090.ENSMUSP00000002678,10090.ENSMUSP00000002808,10090.ENSMUSP00000002883,10090.ENSMUSP00000003687,10090.ENSMUSP00000003818,10090.ENSMUSP00000004756,10090.ENSMUSP00000004990,10090.ENSMUSP00000006626,10090.ENSMUSP00000007130…	Wnt9a,Sox9,Col6a1,Col6a2,Mef2d,Col1a1,Tulp3,Tgfb1,Prkra,Sfrp4,Tgfb3,Insig2,Wwox,Mapk14,Actn3,Ctnnb1,Scube2,Tgfbr1,Bmp7,Tbx1,Hyal2,Hyal1,Alx3,Stc1,Wnt9b,Pcgf2,Lhx1,Arid5b,Ctgf,Pex7,Fgf18,Fam101b,Ror2,Msx2,Myc,Col2a1,Dlx2,Vit,Ift140,Zeb1,Fbn2,Pdgfrb,Zfand5,Lrp5,Nab2,Eif4a3,Rdh10,Nppc,Prrx1,Bmi1,Ext2,Schip1,Shox2,Tbx15,Sfrp2,Thbs3,Mmp16,Bmpr1b,Alpl,Ski,Uncx,Wnt7a,Lrp6,Acan,Sfrp1,Irx5,Mmp2,Dscaml1,Ca…
GO:0051952	Regulation of amine transport	101	0.622447	bottom	0.0043	ks	10090.ENSMUSP00000000175,10090.ENSMUSP00000003568,10090.ENSMUSP00000005509,10090.ENSMUSP00000006046,10090.ENSMUSP00000010804,10090.ENSMUSP00000018644,10090.ENSMUSP00000019906,10090.ENSMUSP00000020323,10090.ENSMUSP00000021550,10090.ENSMUSP00000021610,10090.ENSMUSP00000022150,10090.ENSMUSP00000022235,10090.ENSMUSP00000022629,10090.ENSMUSP00000022744,10090.ENSMUSP00000023390,10090.ENSMUSP00000023826…	Sdhd,Crhr2,Stx1a,Trh,Plcd1,Adora2b,Vip,Avpr1a,Arg2,Chga,Cartpt,Htr1a,Dpysl2,Gdnf,Drd3,Sncg,Syt4,Gabbr1,Adrbk1,Oprk1,Rgs4,Tor1a,Syt13,Oxt,Ntsr1,P2ry1,Syt10,Chrnb2,Npy2r,Pink1,Slc6a1,Chrna7,Arl6ip1,Chrna6,Chrna3,Cck,Avp,Syt15,Sv2a,Arl6ip5,Kcna2,Rab3gap1,Ptger3,Htr2c,Slc36a2,Htr2a,Hrh3,Oxtr,P2ry12,Syt12,Cnr1,Kcnb1,Nat8l,Ptgs1,Ghsr,Crh,Grin2b,Pcp4,Abat,Npy5r,Chrna4,Agt,Per2,Prkcb,Syt5,Grik1,Dtnbp1,Cx…
GO:0099505	Regulation of presynaptic membrane potential	11	1.55407	bottom	0.0043	afc	10090.ENSMUSP00000009617,10090.ENSMUSP00000028335,10090.ENSMUSP00000028377,10090.ENSMUSP00000030676,10090.ENSMUSP00000055225,10090.ENSMUSP00000077563,10090.ENSMUSP00000089814,10090.ENSMUSP00000101127,10090.ENSMUSP00000111501,10090.ENSMUSP00000124938,10090.ENSMUSP00000140275	Kcnc4,Grin1,Scn2a1,Grik3,Kcna1,Kcnh1,Kcnc2,Grik2,Grin2a,Kcnc1,Kcnma1
GO:0021587	Cerebellum morphogenesis	50	0.681272	bottom	0.0044	ks	10090.ENSMUSP00000001179,10090.ENSMUSP00000001812,10090.ENSMUSP00000003860,10090.ENSMUSP00000005066,10090.ENSMUSP00000014917,10090.ENSMUSP00000016897,10090.ENSMUSP00000018842,10090.ENSMUSP00000022040,10090.ENSMUSP00000023750,10090.ENSMUSP00000026474,10090.ENSMUSP00000027467,10090.ENSMUSP00000027888,10090.ENSMUSP00000030814,10090.ENSMUSP00000031490,10090.ENSMUSP00000031591,10090.ENSMUSP00000031866…	Pcnt,Smo,Adck4,Map2k1,Dll1,Ttll1,Lhx1,Agtpbp1,Faim2,Gli1,Serpine2,Abl2,Cdk5,Ulk1,Lhx5,Mtpn,Wnt7a,Lrp6,Ophn1,Cbln1,Gnpat,Rora,Kndc1,Rfx4,Slc25a46,Gli2,Atxn2,Atp7a,Gas1,Cbs,Zfp365,Xrcc1,Abl1,Whrn,Atp2b2,Usp9x,Grid2,Hspa5,Ptpn11,Ttc21b,Psap,Dab1,Nfix,Cacna1a,Ldb1,Cend1,Trnp1,Gba,Nrxn1,Prox1
GO:0021575	Hindbrain morphogenesis	53	0.682072	bottom	0.0045	ks	10090.ENSMUSP00000001179,10090.ENSMUSP00000001812,10090.ENSMUSP00000003860,10090.ENSMUSP00000005066,10090.ENSMUSP00000014917,10090.ENSMUSP00000016897,10090.ENSMUSP00000018842,10090.ENSMUSP00000022040,10090.ENSMUSP00000023171,10090.ENSMUSP00000023750,10090.ENSMUSP00000026474,10090.ENSMUSP00000027467,10090.ENSMUSP00000027888,10090.ENSMUSP00000030814,10090.ENSMUSP00000031490,10090.ENSMUSP00000031591…	Pcnt,Smo,Adck4,Map2k1,Dll1,Ttll1,Lhx1,Agtpbp1,Hes1,Faim2,Gli1,Serpine2,Abl2,Cdk5,Ulk1,Lhx5,Mtpn,Wnt7a,Lrp6,Ophn1,Dlc1,Cbln1,Gnpat,Rora,Gsx2,Kndc1,Rfx4,Slc25a46,Gli2,Atxn2,Atp7a,Gas1,Cbs,Zfp365,Xrcc1,Abl1,Whrn,Atp2b2,Usp9x,Grid2,Hspa5,Ptpn11,Ttc21b,Psap,Dab1,Nfix,Cacna1a,Ldb1,Cend1,Trnp1,Gba,Nrxn1,Prox1
GO:0021987	Cerebral cortex development	122	0.463299	bottom	0.0045	ks	10090.ENSMUSP00000000219,10090.ENSMUSP00000000253,10090.ENSMUSP00000000940,10090.ENSMUSP00000001536,10090.ENSMUSP00000001812,10090.ENSMUSP00000002979,10090.ENSMUSP00000006293,10090.ENSMUSP00000007130,10090.ENSMUSP00000007959,10090.ENSMUSP00000017920,10090.ENSMUSP00000018880,10090.ENSMUSP00000019614,10090.ENSMUSP00000019938,10090.ENSMUSP00000020243,10090.ENSMUSP00000020329,10090.ENSMUSP00000020523…	Th,Lhx2,Nsun5,Nkx2-1,Smo,Lamb1,Crkl,Ctnnb1,Rhoa,Crk,Ndel1,Xab2,Nr2e1,Ascl1,Egfr,Pex13,Pafah1b1,Hif1a,Nefl,Slc38a2,Nde1,Gsk3b,Robo1,Gart,Cdh2,Bad,Bhlhe22,Bbs4,Atic,Grin1,Mdk,Slc2a1,Cdk5,Foxp2,Npy,Lrp6,Atg7,Bax,Fgf13,Bbs2,Cul5,Dixdc1,Eomes,Mcph1,Mboat7,Hnrnpk,Fbxo45,Socs7,Ppp1r9b,Efhc1,Dicer1,Emx1,Tbr1,Syne2,Arx,P2ry12,H2afx,Pou3f3,Rnf7,Emx2,Bbs1,Csnk2a2,Sun1,Aspm,Dmrta2,Fat4,Cep120,Bmerb1,Cx3cr1,P…
GO:0099558	Maintenance of synapse structure	30	0.947513	bottom	0.0045	ks	10090.ENSMUSP00000015800,10090.ENSMUSP00000017458,10090.ENSMUSP00000018700,10090.ENSMUSP00000030691,10090.ENSMUSP00000033560,10090.ENSMUSP00000034076,10090.ENSMUSP00000035208,10090.ENSMUSP00000037210,10090.ENSMUSP00000048719,10090.ENSMUSP00000050469,10090.ENSMUSP00000055862,10090.ENSMUSP00000064280,10090.ENSMUSP00000078534,10090.ENSMUSP00000080038,10090.ENSMUSP00000083073,10090.ENSMUSP00000085299…	Hspa8,Mpp2,Dlg4,Pclo,Ophn1,Cbln1,Bsn,Git1,Rims2,C1ql1,Arf6,Dlg1,Erc1,Syngap1,Cadm1,Dlg3,Magi2,Erc2,Rims1,Shank2,Dlg2,Shank1,Shank3,Rab3a,Gphn,Dgkz,Cbln2,Bai3,Dlgap1,Ctbp2
GO:0106027	Neuron projection organization	43	0.892011	bottom	0.0046	ks	10090.ENSMUSP00000001548,10090.ENSMUSP00000002084,10090.ENSMUSP00000005406,10090.ENSMUSP00000005671,10090.ENSMUSP00000006112,10090.ENSMUSP00000013807,10090.ENSMUSP00000018700,10090.ENSMUSP00000021607,10090.ENSMUSP00000023507,10090.ENSMUSP00000027888,10090.ENSMUSP00000028758,10090.ENSMUSP00000030948,10090.ENSMUSP00000031695,10090.ENSMUSP00000032180,10090.ENSMUSP00000032715,10090.ENSMUSP00000032738…	Itga3,Abcd1,App,Igf1r,Ephb3,Pten,Dlg4,Lgmn,Gsk3b,Abl2,Itpka,Dvl1,Wasl,Wnt7a,Prmt3,Chrna7,Mtmr2,Ephb1,Tanc1,Cdc42,Epha5,Zfp365,Abcd2,Myo5b,Dock10,Rph3a,Arf1,Ctnnd2,Prnp,Insr,Map1a,Psen1,Cttn,Atp1a3,Ephb2,Shank2,Shank1,Shank3,Pak3,Dctn1,Hdac6,Grin2a,Pick1
GO:1990138	Neuron projection extension	64	0.731805	bottom	0.0046	ks	10090.ENSMUSP00000000253,10090.ENSMUSP00000001812,10090.ENSMUSP00000003152,10090.ENSMUSP00000004326,10090.ENSMUSP00000004920,10090.ENSMUSP00000005233,10090.ENSMUSP00000007130,10090.ENSMUSP00000018880,10090.ENSMUSP00000019975,10090.ENSMUSP00000020444,10090.ENSMUSP00000020655,10090.ENSMUSP00000022369,10090.ENSMUSP00000023312,10090.ENSMUSP00000024739,10090.ENSMUSP00000025290,10090.ENSMUSP00000025993…	Lhx2,Smo,Stk11,Plxna3,Ulk2,Eif2ak4,Ctnnb1,Ndel1,Wasf1,Llph,Jade2,Vcl,Alcam,Hsp90ab1,Impact,Slit1,Nrp1,Aurka,Sh3gl2,Sema3a,Prkcz,Dvl1,Ulk1,Cyfip1,Spg11,Tnn,Nrn1,Sema7a,Ndn,Emx1,Dclk1,Flrt3,Nrn1l,Sema5b,Bdnf,Cdkl3,Nlgn3,Slit3,Map1b,Sema5a,Lamb2,Postn,Sema3f,Dcx,Usp9x,Itgb1,Bcan,Cyfip2,Hsp90aa1,Pak6,Mapt,Itga4,C9orf72,Cpne1,Flrt1,Nrp2,Kdm1a,Ddr1,Tiam1,Slit2,Iqgap1,Plxna1,Auts2,Tmem108
GO:0060384	Innervation	27	0.890801	bottom	0.0047	ks	10090.ENSMUSP00000007797,10090.ENSMUSP00000026494,10090.ENSMUSP00000026670,10090.ENSMUSP00000026917,10090.ENSMUSP00000027467,10090.ENSMUSP00000029574,10090.ENSMUSP00000029712,10090.ENSMUSP00000030170,10090.ENSMUSP00000030714,10090.ENSMUSP00000032201,10090.ENSMUSP00000035999,10090.ENSMUSP00000038051,10090.ENSMUSP00000040168,10090.ENSMUSP00000044879,10090.ENSMUSP00000059079,10090.ENSMUSP00000060798…	Gabrb2,Rnf165,Nptx1,Nrp1,Serpine2,Vcam1,Ntrk1,Unc13a,Sema3a,Ret,Lrig2,Gabrb3,Fbxo45,Isl1,Chd7,Pou4f1,Gabra5,Slitrk6,Col25a1,Fgfr3,Adarb1,Prkcg,Lrig1,Itga4,Unc13b,Sulf2,Sulf1
GO:1902287	Semaphorin-plexin signaling pathway involved in axon guidance	12	1.47958	bottom	0.0047	afc	10090.ENSMUSP00000002079,10090.ENSMUSP00000004326,10090.ENSMUSP00000015511,10090.ENSMUSP00000026917,10090.ENSMUSP00000027952,10090.ENSMUSP00000030714,10090.ENSMUSP00000051731,10090.ENSMUSP00000071966,10090.ENSMUSP00000079400,10090.ENSMUSP00000096939,10090.ENSMUSP00000110748,10090.ENSMUSP00000131840	Plxnb3,Plxna3,Plxnd1,Nrp1,Plxna2,Sema3a,Plxnb2,Plxnb1,Sema3f,Plxnc1,Plxna4,Plxna1
GO:0006399	tRNA metabolic process	167	0.260801	top	0.0048	ks	10090.ENSMUSP00000001416,10090.ENSMUSP00000001834,10090.ENSMUSP00000001974,10090.ENSMUSP00000002902,10090.ENSMUSP00000003572,10090.ENSMUSP00000003906,10090.ENSMUSP00000004343,10090.ENSMUSP00000006353,10090.ENSMUSP00000006838,10090.ENSMUSP00000006915,10090.ENSMUSP00000007747,10090.ENSMUSP00000007754,10090.ENSMUSP00000010899,10090.ENSMUSP00000011398,10090.ENSMUSP00000015124,10090.ENSMUSP00000015433…	Hars,Rtcb,Trmt1,Qtrt1,Gars,Farsa,Wars2,Cdkal1,Qars,Mettl1,Dus3l,Gtpbp3,Cars,Thg1l,Tsen15,Lage3,Exosc10,Rars,Dalrd3,Trmt11,Adat2,Qrsl1,Dus4l,Mettl2,Tsen54,Dtd2,Mrpp3,Fars2,RTRAF,Elp3,Tars,Trmu,Qtrtd1,Aars2,Thumpd2,Elp2,Rpp21,Dtwd2,Nars,Rpp30,Trub1,Dus1l,Hsd17b10,Exosc7,Dars,Iars2,Clp1,Nat10,Dtd1,Exosc9,Exosc8,Tars2,Rars2,Exosc3,Ikbkap,Trmt44,Sepsecs,Ptcd1,Thumpd3,Pop4,Tarsl2,Ears2,Thumpd1,Dus2,Ada…
GO:0021884	Forebrain neuron development	30	0.706029	bottom	0.0048	ks	10090.ENSMUSP00000003461,10090.ENSMUSP00000004326,10090.ENSMUSP00000019649,10090.ENSMUSP00000023600,10090.ENSMUSP00000025541,10090.ENSMUSP00000026917,10090.ENSMUSP00000029719,10090.ENSMUSP00000030714,10090.ENSMUSP00000032457,10090.ENSMUSP00000047771,10090.ENSMUSP00000048508,10090.ENSMUSP00000049039,10090.ENSMUSP00000053145,10090.ENSMUSP00000056967,10090.ENSMUSP00000058840,10090.ENSMUSP00000064878…	Ogdh,Plxna3,Ubb,Robo1,Gnaq,Nrp1,Dclk2,Sema3a,Atg7,Atf5,Gbx2,Arx,Uqcrq,Sall3,Atp7a,Wnt5a,Rac1,Fgfr1,Dcx,Slc4a10,Lhx6,Nrp2,Disc1,Fgfr2,Robo2,Rapgef2,Slit2,Lhx8,Foxg1,Sox1
GO:0048592	Eye morphogenesis	137	0.475455	bottom	0.0048	ks	10090.ENSMUSP00000000095,10090.ENSMUSP00000000219,10090.ENSMUSP00000000500,10090.ENSMUSP00000000579,10090.ENSMUSP00000001326,10090.ENSMUSP00000002603,10090.ENSMUSP00000004389,10090.ENSMUSP00000004774,10090.ENSMUSP00000006614,10090.ENSMUSP00000006991,10090.ENSMUSP00000007130,10090.ENSMUSP00000008579,10090.ENSMUSP00000009143,10090.ENSMUSP00000014917,10090.ENSMUSP00000015278,10090.ENSMUSP00000018798…	Tbx2,Th,Pdgfb,Sox9,Sp1,Scrib,Grcc10,Aqp1,Epha2,Hcn1,Ctnnb1,Rdh13,Bmp7,Dll1,Aldh1a3,Ikzf1,Lhx1,Frs2,Efemp1,Hif1a,Yy1,Agtpbp1,Thrb,Pvrl3,Arl6,Sox8,Zeb1,Ring1,Fbn2,Lrp5,Rbp4,Bhlhe22,Bbs4,Gdf11,Tfap2b,Cnga3,Col5a1,Fbn1,Jag1,Tbc1d20,Hipk1,Bcar3,Rpe65,Calb1,Mfsd2a,Ski,Flt1,Tspan12,Lrp6,Bax,Irx5,Pvrl1,Mfrp,Stra6,Ephb1,Rpgr,Kdm2b,Cited2,Sdk2,Vhl,Twist1,Ift122,Ptprm,Foxf2,Pitx2,Rorb,Rarg,Ift172,Ccdc66,Dsc…
GO:0071695	Anatomical structure maturation	172	0.35905	bottom	0.0048	ks	10090.ENSMUSP00000000450,10090.ENSMUSP00000000500,10090.ENSMUSP00000001456,10090.ENSMUSP00000001611,10090.ENSMUSP00000002677,10090.ENSMUSP00000003451,10090.ENSMUSP00000004327,10090.ENSMUSP00000005406,10090.ENSMUSP00000005606,10090.ENSMUSP00000006005,10090.ENSMUSP00000007130,10090.ENSMUSP00000007959,10090.ENSMUSP00000010198,10090.ENSMUSP00000010278,10090.ENSMUSP00000010736,10090.ENSMUSP00000014421…	Pparg,Pdgfb,Tmem79,Nom1,Axl,Rnd1,G6pdx,App,Prkaca,Pth1r,Ctnnb1,Rhoa,Tusc2,Wdr77,Dazl,Ankrd17,Gata2,Pmp22,Fbxo5,Ntn4,Ascl1,Pcsk4,Nrcam,Id2,Hif1a,Sema4d,Trip13,Rb1,Washc5,Hes1,Cdkn1a,Rps6ka2,Epas1,C3,Sox8,Gnaq,Gdf11,Ddit3,Tyms,Sclt1,Fam20c,Tfcp2l1,Abl2,Myoc,Nr4a2,Grin1,Cdc25b,Bmp2,Fam210b,Neurog2,Thbs3,Reck,Epha8,Ret,Xylt1,Calca,Btk,Mecp2,Plp1,Irx5,Mmp2,Cdh5,Arcn1,Aldh1a2,Fem1b,Catsper2,Trpc4ap,L3m…
GO:0086019	Cell-cell signaling involved in cardiac conduction	17	1.2183	bottom	0.0048	afc	10090.ENSMUSP00000021750,10090.ENSMUSP00000034533,10090.ENSMUSP00000034889,10090.ENSMUSP00000040367,10090.ENSMUSP00000043765,10090.ENSMUSP00000049457,10090.ENSMUSP00000051627,10090.ENSMUSP00000055673,10090.ENSMUSP00000062507,10090.ENSMUSP00000067884,10090.ENSMUSP00000096148,10090.ENSMUSP00000107869,10090.ENSMUSP00000108413,10090.ENSMUSP00000110371,10090.ENSMUSP00000112838,10090.ENSMUSP00000127773…	Ryr2,Kcnj5,Hcn4,Trpm4,Ank2,Cacna2d1,Scn3b,Kcna5,Scn4b,Kcnn2,Scn1b,Cacna1d,Cacna1c,Cacnb2,Scn5a,Kcne1l,Nup155
GO:0061515	Myeloid cell development	60	0.482526	bottom	0.0049	ks	10090.ENSMUSP00000004327,10090.ENSMUSP00000005406,10090.ENSMUSP00000005815,10090.ENSMUSP00000006912,10090.ENSMUSP00000015277,10090.ENSMUSP00000015749,10090.ENSMUSP00000016231,10090.ENSMUSP00000021091,10090.ENSMUSP00000023151,10090.ENSMUSP00000023774,10090.ENSMUSP00000024711,10090.ENSMUSP00000026972,10090.ENSMUSP00000028049,10090.ENSMUSP00000028995,10090.ENSMUSP00000029175,10090.ENSMUSP00000029451…	G6pdx,App,Kit,Pip4k2a,Lrrk1,Srf,Fli1,Pafah1b1,Bcl6,Slc11a2,Gpr115,Fam20c,Rabgap1l,Fam210b,Src,Tspan2,Tlr2,Vps33b,Anxa2,Nckap1l,Arid4a,L3mbtl3,Cited2,Zbtb7a,Bpgm,Jmjd6,Ercc2,Zfpm1,Klf2,Alas2,Ep300,Itgam,Tmod3,Sox6,Wasf2,Mfsd7b,Lyar,Hba-a1,Hbb-bt,Ptpn11,Rps6,Ptbp3,Med1,Brd1,Dmtn,Alas1,Gpr116,Maea,Nrros,Thpo,Ank1,Sh2b3,Abi1,Tal1,Nbeal2,Ptpn6,Zfp385a,Foxp1,Evi2b,Meis1
GO:0072006	Nephron development	125	0.486802	bottom	0.0049	ks	10090.ENSMUSP00000000500,10090.ENSMUSP00000000579,10090.ENSMUSP00000001548,10090.ENSMUSP00000001812,10090.ENSMUSP00000002708,10090.ENSMUSP00000004774,10090.ENSMUSP00000004913,10090.ENSMUSP00000005218,10090.ENSMUSP00000005532,10090.ENSMUSP00000006716,10090.ENSMUSP00000006825,10090.ENSMUSP00000007130,10090.ENSMUSP00000009143,10090.ENSMUSP00000014917,10090.ENSMUSP00000015791,10090.ENSMUSP00000016638…	Pdgfb,Sox9,Itga3,Smo,Shh,Aqp1,Pgf,Cd44,Nid1,Wnt6,Nphs1,Ctnnb1,Bmp7,Dll1,Lama5,Cd34,Wnt9b,Lhx1,Hnf1b,Nup85,Ptch1,Gdnf,Angpt1,Myc,Hes1,Sox8,Smad4,Pdgfrb,Podxl,Tfap2b,Vangl2,Notch1,Jag1,Bmp2,Gzf1,Enpep,Calb1,Ctnnbip1,Sec61a1,Klf15,Ilk,Angpt2,Sall1,Acat1,Myo1e,Wnt4,Fgf2,Hey1,Foxj1,Npnt,Heyl,Hs2st1,Lzts2,Fgf1,Lgr4,Nup133,Acta2,Greb1l,Pkd1,Hes5,Pou3f3,Foxc1,Basp1,Foxc2,Osr1,Cd24a,Timeless,Six1,Nup160,G…
GO:0099072	Regulation of postsynaptic membrane neurotransmitter receptor levels	59	0.617493	bottom	0.0049	ks	10090.ENSMUSP00000001319,10090.ENSMUSP00000002603,10090.ENSMUSP00000003121,10090.ENSMUSP00000007216,10090.ENSMUSP00000010038,10090.ENSMUSP00000018700,10090.ENSMUSP00000018875,10090.ENSMUSP00000019290,10090.ENSMUSP00000021066,10090.ENSMUSP00000021273,10090.ENSMUSP00000023057,10090.ENSMUSP00000026670,10090.ENSMUSP00000028727,10090.ENSMUSP00000031009,10090.ENSMUSP00000033075,10090.ENSMUSP00000034131…	Efnb2,Scrib,Rab8a,Ap2m1,Snap47,Dlg4,Ap2b1,Cacng2,Cacng4,Vamp2,Nptxr,Nptx1,Snap25,Nsg1,Stx4a,Vps35,Myo6,Clstn1,Git1,Cplx1,Arhgap44,Drd5,Frrs1l,Eps8,Adam22,Dlg1,Ctnnd1,Dnm3,Gripap1,Stx3,Cpt1c,Ywhae,Shisa6,Nptx2,Flot2,Porcn,Cacng3,Lgi1,Dlg3,Dnm1,Cacng7,Eps15,Camk2a,Lrrc7,Stx1b,Dlg2,Prkci,Gphn,Mapk10,Kalrn,Snap23,Synj1,Grip1,Cnih3,Rab11a,Caly,Dnm2,Cacng8,Erbb2ip
GO:0006261	DNA-dependent DNA replication	99	0.286823	top	0.0051	ks	10090.ENSMUSP00000000028,10090.ENSMUSP00000000505,10090.ENSMUSP00000000767,10090.ENSMUSP00000006760,10090.ENSMUSP00000006856,10090.ENSMUSP00000006898,10090.ENSMUSP00000007296,10090.ENSMUSP00000009699,10090.ENSMUSP00000017694,10090.ENSMUSP00000018593,10090.ENSMUSP00000020449,10090.ENSMUSP00000020959,10090.ENSMUSP00000021060,10090.ENSMUSP00000021097,10090.ENSMUSP00000021832,10090.ENSMUSP00000022901…	Cdc45,Mcm7,Rpa1,Cdt1,Pola1,Gmnn,Pole,Cdk9,Atad5,Rpain,Helb,Rnaseh1,Polg2,Recql5,Wrnip1,Rrm2b,Mcm4,Rfc4,Donson,Rfc2,Thoc1,Pola2,Pold4,Peo1,Prim1,Prim2,Mcm6,Mcm10,Orc4,Rad51,Pcna,Mgme1,Gins1,Rtfdc1,Ccne2,Pole3,Apitd1,Orc5,Ssbp1,Pold3,Gins4,Wrn,Orc6,Mre11a,Tipin,Topbp1,Primpol,Brca2,Rfc3,Baz1a,Pold1,Exd2,Rfwd3,Recql4,Smarcal1,Orc3,Stra13,Rtel1,Tk2,Dnaja3,Fancm,Zfp830,Timeless,Bod1l,Mcm3,Pura,Samhd1,…
GO:0048639	Positive regulation of developmental growth	191	0.399348	bottom	0.0051	ks	10090.ENSMUSP00000000095,10090.ENSMUSP00000000127,10090.ENSMUSP00000000314,10090.ENSMUSP00000000881,10090.ENSMUSP00000001347,10090.ENSMUSP00000001780,10090.ENSMUSP00000001812,10090.ENSMUSP00000002320,10090.ENSMUSP00000004145,10090.ENSMUSP00000004910,10090.ENSMUSP00000004990,10090.ENSMUSP00000005019,10090.ENSMUSP00000005255,10090.ENSMUSP00000005671,10090.ENSMUSP00000006626,10090.ENSMUSP00000010941…	Tbx2,Wnt3,Cdh4,Bcl11a,Rnd2,Akt1,Smo,Ppard,Stat5a,Eif2b2,Mapk14,Crabp2,Wisp1,Igf1r,Actn3,Wnt2,Csf1,Dll1,Limk1,Gdi1,Srf,Trpv2,Ikzf1,Ndel1,Trip10,Hey2,Cdk1,Dbnl,Pafah1b1,Tshr,Edn1,Sema4d,Dbn1,Slc6a3,Fgf9,Prkdc,Gsk3b,Hcls1,Twf2,Tnfrsf12a,Cpne5,Pim1,C3,Syt4,Bbs4,Gli1,Nrp1,Smad7,Notch1,Anapc2,Capn3,Ghrh,Serp1,Unc13a,Tgfbr3,Rufy3,Rasal1,Ybx3,Cyfip1,Pak1,Ilk,Sash3,Mecp2,Slc25a4,Ist1,Bbs2,Pin1,Ppib,Rpl4,B…
GO:0022029	Telencephalon cell migration	65	0.62203	bottom	0.0054	ks	10090.ENSMUSP00000001536,10090.ENSMUSP00000002979,10090.ENSMUSP00000003461,10090.ENSMUSP00000007130,10090.ENSMUSP00000007959,10090.ENSMUSP00000015749,10090.ENSMUSP00000018880,10090.ENSMUSP00000019938,10090.ENSMUSP00000020329,10090.ENSMUSP00000020523,10090.ENSMUSP00000021091,10090.ENSMUSP00000021932,10090.ENSMUSP00000022262,10090.ENSMUSP00000023600,10090.ENSMUSP00000025993,10090.ENSMUSP00000030814…	Nkx2-1,Lamb1,Ogdh,Ctnnb1,Rhoa,Srf,Ndel1,Nr2e1,Egfr,Pex13,Pafah1b1,Drd1a,Fezf2,Robo1,Slit1,Cdk5,Lrp6,Fgf13,Cul5,Dixdc1,Mboat7,Fbxo45,Socs7,Efhc1,Syne2,Arx,P2ry12,Pou3f3,Lrrk2,Rnf7,Cxcr4,Sun1,Bmerb1,Cx3cr1,Fut10,Cxcl12,Drd2,Rac1,Pex5,Fgfr1,Cntn2,Dcx,Arl13b,Sun2,Dab2ip,Srgap2,Foxb1,Psen1,Cdk5r1,Rtn4,Htr6,Lrp8,Dab1,Gli3,Tnr,Lhx6,Disc1,Reln,Cdk5r2,Mdga1,Slit2,Pou3f2,Foxg1,Nrg3,Gpr56
GO:0009394	2-deoxyribonucleotide metabolic process	25	0.646681	top	0.0055	ks	10090.ENSMUSP00000014698,10090.ENSMUSP00000017841,10090.ENSMUSP00000018744,10090.ENSMUSP00000020969,10090.ENSMUSP00000021082,10090.ENSMUSP00000025696,10090.ENSMUSP00000026243,10090.ENSMUSP00000026846,10090.ENSMUSP00000027503,10090.ENSMUSP00000030491,10090.ENSMUSP00000030583,10090.ENSMUSP00000031311,10090.ENSMUSP00000035179,10090.ENSMUSP00000039537,10090.ENSMUSP00000043926,10090.ENSMUSP00000047665…	Dguok,Ada,Shmt1,Cmpk2,Nt5c,Ak3,Mgea5,Tyms,Dtymk,Cmpk1,Ak2,Dck,Nudt16,Nudt15,Pnp,Adk,Dctpp1,Samhd1,Nudt1,Nudt18,Nt5m,Tbpl1,Dctd,Guk1,Cdadc1
GO:0048483	Autonomic nervous system development	36	0.828184	bottom	0.0055	ks	10090.ENSMUSP00000004326,10090.ENSMUSP00000007130,10090.ENSMUSP00000009241,10090.ENSMUSP00000020243,10090.ENSMUSP00000022744,10090.ENSMUSP00000023171,10090.ENSMUSP00000025003,10090.ENSMUSP00000026917,10090.ENSMUSP00000027059,10090.ENSMUSP00000029574,10090.ENSMUSP00000029712,10090.ENSMUSP00000030714,10090.ENSMUSP00000032201,10090.ENSMUSP00000034029,10090.ENSMUSP00000039466,10090.ENSMUSP00000040505…	Plxna3,Ctnnb1,Tbx1,Ascl1,Gdnf,Hes1,Sox8,Nrp1,Tfap2b,Vcam1,Ntrk1,Sema3a,Ret,Ednra,Sox10,Hlx,Egr2,Gbx2,Erbb2,Fn1,Six1,Nf1,Sox11,Sema3f,Insm1,Adarb1,Phactr4,Sox4,Gata3,Ntf3,Nrp2,Plxna4,Trp63,Fzd3,Kif26a,Ednrb
GO:0017158	Regulation of calcium ion-dependent exocytosis	40	0.803246	bottom	0.0056	ks	10090.ENSMUSP00000005509,10090.ENSMUSP00000021209,10090.ENSMUSP00000021273,10090.ENSMUSP00000025110,10090.ENSMUSP00000028288,10090.ENSMUSP00000028648,10090.ENSMUSP00000029441,10090.ENSMUSP00000030814,10090.ENSMUSP00000031423,10090.ENSMUSP00000035898,10090.ENSMUSP00000036203,10090.ENSMUSP00000036755,10090.ENSMUSP00000042070,10090.ENSMUSP00000042667,10090.ENSMUSP00000055237,10090.ENSMUSP00000057543…	Stx1a,Doc2b,Vamp2,Syt4,Notch1,Syt13,Syt10,Cdk5,Atp2a2,Scamp5,Adra2a,Syt15,Rab3gap1,Hyal3,Syt12,Gnai2,Kcnb1,Cadps,Rap1b,Doc2a,Syt5,Syt9,Rest,Arf1,Syt17,Syt6,Stxbp1,Stxbp3a,Syt1,Syt11,Trim9,Syt3,Cacna1a,Syt2,Rph3al,Cdk5r2,Cacna1h,Syt7,Dos,Baiap3
GO:0045745	Positive regulation of g protein-coupled receptor signaling pathway	23	0.88337	bottom	0.0057	ks	10090.ENSMUSP00000005406,10090.ENSMUSP00000021028,10090.ENSMUSP00000021610,10090.ENSMUSP00000023873,10090.ENSMUSP00000024988,10090.ENSMUSP00000040847,10090.ENSMUSP00000056888,10090.ENSMUSP00000064878,10090.ENSMUSP00000066108,10090.ENSMUSP00000069011,10090.ENSMUSP00000071654,10090.ENSMUSP00000075170,10090.ENSMUSP00000080370,10090.ENSMUSP00000083707,10090.ENSMUSP00000091463,10090.ENSMUSP00000095966…	App,Itgb3,Chga,Prmt5,C3,Adrb1,Ubqln2,Wnt5a,Slc39a14,Pde5a,Gsk3a,Drd2,Gper1,Cntn2,Fzd2,Necab2,Tmod2,Gpr27,Ece1,Nos1,Phb,Grp,Mrap2
GO:0006754	ATP biosynthetic process	31	0.796344	top	0.0058	ks	10090.ENSMUSP00000002678,10090.ENSMUSP00000014698,10090.ENSMUSP00000015256,10090.ENSMUSP00000016396,10090.ENSMUSP00000018914,10090.ENSMUSP00000021372,10090.ENSMUSP00000023210,10090.ENSMUSP00000023608,10090.ENSMUSP00000023677,10090.ENSMUSP00000025696,10090.ENSMUSP00000026459,10090.ENSMUSP00000026495,10090.ENSMUSP00000030169,10090.ENSMUSP00000034834,10090.ENSMUSP00000051222,10090.ENSMUSP00000068086…	Tgfb1,Dguok,Slc25a13,Atp5e,Atp5g3,Atp5s,Cyc1,Atp5j,Atp5o,Ak3,Atp5b,Atp5a1,Stoml2,Pkm,Atp5k,Ldhd,Cox5b,mt-Atp8,mt-Atp6,Aldoa,AI462493,Dnajc30,Atp5d,Atp5h,Atp5g1,Atp5c1,Atp5f1,Atp5j2,Gm10221,Gm10175,Atp5g2
GO:0009791	Post-embryonic development	111	0.5142	bottom	0.0058	ks	10090.ENSMUSP00000002043,10090.ENSMUSP00000003645,10090.ENSMUSP00000004389,10090.ENSMUSP00000007012,10090.ENSMUSP00000007757,10090.ENSMUSP00000018842,10090.ENSMUSP00000020106,10090.ENSMUSP00000020759,10090.ENSMUSP00000023775,10090.ENSMUSP00000024599,10090.ENSMUSP00000025541,10090.ENSMUSP00000026084,10090.ENSMUSP00000027449,10090.ENSMUSP00000027475,10090.ENSMUSP00000027888,10090.ENSMUSP00000028166…	Ccdc47,Ercc1,Grcc10,Sod2,Tgfbr1,Lhx1,Arid5b,Efemp1,Cela1,Igf2r,Gnaq,Slc18a2,Nppc,Gigyf2,Abl2,Nr4a2,Fbn1,Schip1,Serp1,Invs,Sema3c,Foxp2,Flt1,Itpr1,Atg7,Bax,Mecp2,Myo1e,Ireb2,Csrnp1,Plekha1,Apob,Kdm5b,Flt3,Morc3,Aldh5a1,Ago2,Dicer1,Siah1a,Chst11,Ndn,Emx1,Atf5,Ppp1r13l,Tbce,Alx4,Tiparp,Inppl1,Ccdc66,Ercc2,Dscam,Pnlip,Crb1,Hmgn1,Tmtc3,Gabrg2,Jak2,Fzd5,Bcl11b,Acadm,Sox6,Dhcr7,Bmp4,Szt2,Abl1,Bak1,Gnas,…
GO:2001222	Regulation of neuron migration	51	0.664782	bottom	0.0058	ks	10090.ENSMUSP00000000312,10090.ENSMUSP00000019791,10090.ENSMUSP00000023507,10090.ENSMUSP00000027241,10090.ENSMUSP00000028177,10090.ENSMUSP00000028672,10090.ENSMUSP00000029694,10090.ENSMUSP00000030714,10090.ENSMUSP00000033699,10090.ENSMUSP00000035468,10090.ENSMUSP00000035999,10090.ENSMUSP00000037246,10090.ENSMUSP00000039452,10090.ENSMUSP00000041378,10090.ENSMUSP00000051731,10090.ENSMUSP00000057573…	Cdh1,Sema6a,Gsk3b,Il1r1,Olfm1,Mdk,Arhgef2,Sema3a,Flna,Ntng2,Lrig2,Igsf10,Tnn,Shtn1,Plxnb2,Fbxo31,Nipbl,Flrt2,Neo1,Gpr173,Scrt2,Adam17,Ntng1,Kif20b,C77370,Col3a1,Mapk8ip3,Pax6,Ptprz1,Dab2ip,Scrt1,Srgap2,Nsmf,Camk2a,Zswim6,Plaa,Camk2b,Gnrh1,Mapk8,Rapgef2,Erbb4,Phactr1,Stat3,Reln,Zfp609,Ctnna2,Tbc1d24,Unc5d,Ulk4,Nrg3,Gpr56
GO:0007635	Chemosensory behavior	13	1.39665	bottom	0.0059	afc	10090.ENSMUSP00000028003,10090.ENSMUSP00000028335,10090.ENSMUSP00000028465,10090.ENSMUSP00000029712,10090.ENSMUSP00000048053,10090.ENSMUSP00000053206,10090.ENSMUSP00000055321,10090.ENSMUSP00000059079,10090.ENSMUSP00000060159,10090.ENSMUSP00000094874,10090.ENSMUSP00000097874,10090.ENSMUSP00000103571,10090.ENSMUSP00000122073	Lmx1a,Grin1,P2rx3,Ntrk1,Wfs1,Cfap69,Bbs1,Chd7,Ubr3,Prkce,Prkcg,Shank1,Adcy3
GO:0048017	Inositol lipid-mediated signaling	68	0.579222	bottom	0.0059	ks	10090.ENSMUSP00000000199,10090.ENSMUSP00000001780,10090.ENSMUSP00000004622,10090.ENSMUSP00000005671,10090.ENSMUSP00000010804,10090.ENSMUSP00000013807,10090.ENSMUSP00000018429,10090.ENSMUSP00000021050,10090.ENSMUSP00000021283,10090.ENSMUSP00000021552,10090.ENSMUSP00000021796,10090.ENSMUSP00000025522,10090.ENSMUSP00000025523,10090.ENSMUSP00000025912,10090.ENSMUSP00000027056,10090.ENSMUSP00000027362…	Ncs1,Akt1,Gab2,Igf1r,Plcd1,Pten,Pld2,Adap2,Pik3r5,Zfp36l1,Edn1,Pdgfrb,Csf1r,Plcb3,Prex2,Plcd4,Gsn,Ltk,Pik3ca,Plcz1,Pik3r2,Pik3cb,Plekha1,Pi4ka,Plcl1,Ogt,Inpp5f,Plcl2,Htr2a,Myo16,Erbb2,Xbp1,Igf1,Pik3r1,Pik3cg,Car8,Ezr,Irs1,Nyap2,Npr3,Ptafr,Nf1,Pi4kb,Sirt2,Kcnh1,C1qbp,Plcg2,Erbb3,Plch1,Tsc2,Tnfaip8l3,Plcd3,Plcg1,Plcb2,Gata3,Plch2,Pik3cd,Plcb1,Exoc1,Pik3c3,Synj1,Nyap1,Pld1,Pitpnm2,Pik3c2a,Pdgfra,Plc…
GO:0060443	Mammary gland morphogenesis	45	0.621841	bottom	0.0059	ks	10090.ENSMUSP00000000095,10090.ENSMUSP00000002603,10090.ENSMUSP00000002678,10090.ENSMUSP00000004145,10090.ENSMUSP00000004375,10090.ENSMUSP00000006614,10090.ENSMUSP00000007799,10090.ENSMUSP00000014743,10090.ENSMUSP00000017868,10090.ENSMUSP00000018748,10090.ENSMUSP00000021921,10090.ENSMUSP00000021922,10090.ENSMUSP00000022246,10090.ENSMUSP00000023119,10090.ENSMUSP00000023600,10090.ENSMUSP00000025856…	Tbx2,Scrib,Tgfb1,Stat5a,Phb2,Epha2,Cav1,Csf1,Etv4,Tbx3,Ptch1,Msx2,Fgf10,Vdr,Robo1,Lrp5,Capn1,Igfbp5,Src,Lrp6,Wnt4,Kdm5b,Sostdc1,Rln1,Pthlh,Ar,Gli2,Tgfbr2,Pgr,Wnt5a,Esr1,Btrc,Bmp4,Pml,Ncoa3,Stat6,Nr3c1,Med1,Ntn1,Gli3,Slc12a2,Fgfr2,Ddr1,Slit2,Nrg3
GO:0098926	Postsynaptic signal transduction	40	0.708846	bottom	0.0059	ks	10090.ENSMUSP00000004054,10090.ENSMUSP00000006293,10090.ENSMUSP00000013910,10090.ENSMUSP00000018506,10090.ENSMUSP00000025867,10090.ENSMUSP00000029562,10090.ENSMUSP00000032738,10090.ENSMUSP00000033133,10090.ENSMUSP00000034851,10090.ENSMUSP00000040808,10090.ENSMUSP00000042632,10090.ENSMUSP00000045715,10090.ENSMUSP00000046539,10090.ENSMUSP00000046776,10090.ENSMUSP00000049963,10090.ENSMUSP00000056703…	Kpna1,Crkl,Ly6g6e,Kpna2,Rela,Chrnb2,Chrna7,Rgs10,Chrna3,Chrm4,Chrm1,Rgs8,Camk4,Prr7,Hrh3,Ly6e,Gnai2,Jak2,Chrna4,Ly6c1,Crtc1,Htt,Sorbs1,Chrm5,Nsmf,Cdk5r1,Oprm1,Plcb1,Rnf10,Abi1,Stat3,Sorbs2,Ly6h,Lypd1,Chrm2,Gm10184,Anks1b,Chrm3,Ly6a,Ly6c2
GO:0030308	Negative regulation of cell growth	177	0.394951	bottom	0.0061	ks	10090.ENSMUSP00000000127,10090.ENSMUSP00000000450,10090.ENSMUSP00000000542,10090.ENSMUSP00000000544,10090.ENSMUSP00000000641,10090.ENSMUSP00000000804,10090.ENSMUSP00000000881,10090.ENSMUSP00000001672,10090.ENSMUSP00000002152,10090.ENSMUSP00000002320,10090.ENSMUSP00000002678,10090.ENSMUSP00000003115,10090.ENSMUSP00000003152,10090.ENSMUSP00000004326,10090.ENSMUSP00000004327,10090.ENSMUSP00000004920…	Wnt3,Pparg,Acvrl1,Acvr1b,Sema4f,Ddx3x,Bcl11a,Ifrd1,Bbc3,Ppard,Tgfb1,Cdkn1b,Stk11,Plxna3,G6pdx,Ulk2,Ndufs3,Kiaa0319,Sertad1,Hyal2,Hyal1,Gdf9,Sema6a,Gnb2l1,Yy1,Gng4,Sema4d,Rb1,Bcl6,Ahsg,Cdkn1a,Smad4,Smarca2,Slit1,Sema4g,Nrp1,Sox17,Serpine2,Rgs4,Frzb,Zmat3,Sfrp2,Adam15,Sema4a,Epha7,Ppt1,Cda,Sema3c,Sema3a,Sesn2,Dnajc2,Cdk5,Draxin,Sema3d,Cgref1,Ulk1,Adipor2,Vgll4,Sema4b,Pak1,Fgf13,Rbbp7,Mecp2,Sfrp1,Mt…
GO:0086015	SA node cell action potential	6	2.28753	bottom	0.0061	afc	10090.ENSMUSP00000034889,10090.ENSMUSP00000043765,10090.ENSMUSP00000051627,10090.ENSMUSP00000055673,10090.ENSMUSP00000107869,10090.ENSMUSP00000112838	Hcn4,Ank2,Scn3b,Kcna5,Cacna1d,Scn5a
GO:0097237	Cellular response to toxic substance	79	0.512702	top	0.0061	ks	10090.ENSMUSP00000000828,10090.ENSMUSP00000001713,10090.ENSMUSP00000003947,10090.ENSMUSP00000004134,10090.ENSMUSP00000004137,10090.ENSMUSP00000005292,10090.ENSMUSP00000005964,10090.ENSMUSP00000007012,10090.ENSMUSP00000008684,10090.ENSMUSP00000012348,10090.ENSMUSP00000019896,10090.ENSMUSP00000020484,10090.ENSMUSP00000021005,10090.ENSMUSP00000021158,10090.ENSMUSP00000021166,10090.ENSMUSP00000021204…	Txnrd3,Gstt1,Nqo1,Gstm5,Gstm7,Prdx2,Adh5,Sod2,Mgst1,Gstm2,Iyd,Txnrd1,Tpo,Txndc17,Cygb,Nxn,Rdh12,Aaed1,Gpx8,Fam213a,Esd,Sod1,Pim1,Prdx5,Prdx3,Gsto1,Prdx4,Mgst3,Cat,Trp53inp1,Gpx7,Akr1a1,Pink1,Sesn2,Park7,Nos3,Fam213b,Aldh2,Abcg2,Gstk1,Gsr,Mt3,Ptgs2,Ccs,Kdm3b,Gstp2,Sepw1,Akr1b8,Srxn1,Gstt2,Oprd1,Gsto2,Ubiad1,Atp7a,Ptgs1,Fabp1,Alox5ap,Prdx6,Fancc,Abtb2,Gpx1,Gpx3,Kcnc2,Hba-a1,Gpx4,Hbb-bt,Sesn1,Sod3,V…
GO:0035148	Tube formation	161	0.394491	bottom	0.0062	ks	10090.ENSMUSP00000000253,10090.ENSMUSP00000000312,10090.ENSMUSP00000000579,10090.ENSMUSP00000001562,10090.ENSMUSP00000002603,10090.ENSMUSP00000002678,10090.ENSMUSP00000002708,10090.ENSMUSP00000003318,10090.ENSMUSP00000004949,10090.ENSMUSP00000005164,10090.ENSMUSP00000005606,10090.ENSMUSP00000006716,10090.ENSMUSP00000007130,10090.ENSMUSP00000008021,10090.ENSMUSP00000009003,10090.ENSMUSP00000009143…	Lhx2,Cdh1,Sox9,Tulp3,Scrib,Tgfb1,Shh,Dvl3,Traf6,Prkacb,Prkaca,Wnt6,Ctnnb1,Tcap,Rala,Bmp7,Bmp5,Celsr1,Sdc4,Ift52,Stk4,Pfn1,Stk3,Wnt9b,Sfrp5,Dvl2,Apaf1,Rock2,Hnf1b,Mthfd1,Hif1a,Ptch1,Fgf10,Gdnf,Ywhaz,Fzd6,Sox8,Bbs4,Podxl,Casp8,Sdccag8,Vangl2,Abl2,Notch1,Nckap1,Spint1,Sfrp2,Bcl10,Stil,Ski,Dvl1,Lias,Ret,Lrp6,Vasp,Coq7,Dlc1,Sfrp1,Sall1,St14,Zic5,Wnt4,Atoh8,Kdm2b,Cited2,Twist1,Map3k7,Hs2st1,Cluap1,Dice…
GO:0071826	Ribonucleoprotein complex subunit organization	180	0.332433	top	0.0062	ks	10090.ENSMUSP00000000171,10090.ENSMUSP00000000365,10090.ENSMUSP00000001818,10090.ENSMUSP00000002081,10090.ENSMUSP00000002198,10090.ENSMUSP00000002529,10090.ENSMUSP00000002551,10090.ENSMUSP00000004203,10090.ENSMUSP00000004206,10090.ENSMUSP00000004554,10090.ENSMUSP00000007266,10090.ENSMUSP00000008517,10090.ENSMUSP00000008826,10090.ENSMUSP00000014920,10090.ENSMUSP00000015892,10090.ENSMUSP00000016670…	Pih1d2,Mcts1,Crnkl1,Srpk3,Sf3a1,Prpf6,Snrpd1,Ppan,Eif3g,Rps5,Lsm2,Prpf31,Rpl10,Nol3,Prpf3,Dyrk3,Rrp7a,Cdc73,Prpf8,Sart3,Xab2,Snrpf,Snrpd3,Slu7,Eral1,Luc7l3,Gemin2,Ak6,Smn1,Nufip1,Brix1,Eif3h,Eif3e,Bop1,Rpl24,Prkdc,Tarbp2,Denr,Prmt5,Hsp90ab1,Kif5b,Polr2d,Rps14,Mrpl11,Eif3a,Clns1a,Fastkd2,Sf3b1,Xrcc5,Clp1,Eif3m,Eif3j1,Eif6,Aar2,BLOM7,Ptbp2,Celf3,Ncbp1,Vcp,Psip1,Sf3a3,Mrpl20,Tfip11,Rpl6,Ruvbl1,Mrps1…
GO:0071875	Adrenergic receptor signaling pathway	20	1.06824	bottom	0.0062	afc	10090.ENSMUSP00000021610,10090.ENSMUSP00000021932,10090.ENSMUSP00000023390,10090.ENSMUSP00000036203,10090.ENSMUSP00000039691,10090.ENSMUSP00000040847,10090.ENSMUSP00000053703,10090.ENSMUSP00000058183,10090.ENSMUSP00000059705,10090.ENSMUSP00000062256,10090.ENSMUSP00000070200,10090.ENSMUSP00000071798,10090.ENSMUSP00000075170,10090.ENSMUSP00000079341,10090.ENSMUSP00000080162,10090.ENSMUSP00000087858…	Chga,Drd1a,Drd3,Adra2a,Drd5,Adrb1,Adra1a,Gpr101,Adra2c,Adrb2,Adra1b,Adra2b,Drd2,Gnas,Adrb3,Lmbrd2,Adcy9,Rapgef2,Akap13,Pln
GO:0035050	Embryonic heart tube development	68	0.509144	bottom	0.0063	ks	10090.ENSMUSP00000000095,10090.ENSMUSP00000001179,10090.ENSMUSP00000001812,10090.ENSMUSP00000002708,10090.ENSMUSP00000007130,10090.ENSMUSP00000009241,10090.ENSMUSP00000009705,10090.ENSMUSP00000014917,10090.ENSMUSP00000015749,10090.ENSMUSP00000018002,10090.ENSMUSP00000018748,10090.ENSMUSP00000021307,10090.ENSMUSP00000021530,10090.ENSMUSP00000021750,10090.ENSMUSP00000023171,10090.ENSMUSP00000025944…	Tbx2,Pcnt,Smo,Shh,Ctnnb1,Tbx1,Eng,Dll1,Srf,Ift52,Tbx3,Ccdc103,Hif1a,Ryr2,Hes1,Hhex,Sox17,Vangl2,Notch1,Nckap1,Ccdc39,Invs,Stil,Lrp6,Aldh1a2,Smad3,Eomes,Nphp3,Cited2,Ccdc40,Rbpj,Traf3ip1,Cluap1,Ovol2,Ift122,Ift57,Tbr1,Kdm2a,Ift172,Mical2,Foxc1,Mib1,Tmed2,Foxc2,Tead1,Tgfbr2,C2cd3,Sox18,Gja1,Wnt5a,Yap1,Notch2,Slc8a1,Pkd2,Zic3,Arl13b,Acvr1,Tbx6,Setdb2,Psen1,Ahi1,Folr1,Med1,Tead2,Sufu,Kif3a,Megf8,Mef2c
GO:0003279	Cardiac septum development	103	0.547726	bottom	0.0064	ks	10090.ENSMUSP00000000095,10090.ENSMUSP00000001812,10090.ENSMUSP00000001927,10090.ENSMUSP00000003318,10090.ENSMUSP00000007757,10090.ENSMUSP00000009143,10090.ENSMUSP00000009241,10090.ENSMUSP00000009705,10090.ENSMUSP00000012281,10090.ENSMUSP00000013633,10090.ENSMUSP00000015511,10090.ENSMUSP00000018748,10090.ENSMUSP00000018875,10090.ENSMUSP00000019924,10090.ENSMUSP00000020381,10090.ENSMUSP00000020408…	Tbx2,Smo,Ltbp1,Dvl3,Tgfbr1,Bmp7,Tbx1,Eng,Bmp5,Fgfrl1,Plxnd1,Tbx3,Ap2b1,Hey2,Frs2,Mdm2,Nprl3,Id2,Sav1,Msx2,Tab1,Hes1,Robo1,Smad4,Pcsk5,Nrp1,Smad7,Vangl2,Cntrl,Notch1,Jag1,Cyr61,Sema3c,Nos3,Snx17,Tgfbr3,Parva,Dctn5,Sall1,Egln1,Smarca4,Stra6,Nphp3,Bmpr1a,Smad6,Hey1,Cited2,Heyl,Rbpj,Ptk7,Mks1,Tgfb2,Lrp1,Isl1,Pitx2,Zfpm2,Cxcr4,Rbm15,Zfpm1,Fzd1,Whsc1,Chd7,Maml1,Nog,Tgfbr2,Wnt5a,Slit3,Rarb,Mdm4,Rara,Dan…
GO:0008016	Regulation of heart contraction	150	0.459451	bottom	0.0064	ks	10090.ENSMUSP00000000095,10090.ENSMUSP00000000219,10090.ENSMUSP00000001592,10090.ENSMUSP00000003568,10090.ENSMUSP00000007799,10090.ENSMUSP00000014957,10090.ENSMUSP00000017841,10090.ENSMUSP00000018800,10090.ENSMUSP00000019514,10090.ENSMUSP00000019924,10090.ENSMUSP00000020171,10090.ENSMUSP00000020323,10090.ENSMUSP00000020408,10090.ENSMUSP00000020721,10090.ENSMUSP00000020846,10090.ENSMUSP00000020964…	Tbx2,Th,Jup,Crhr2,Cav1,Stc1,Ada,Myl4,Calm3,Hey2,Ctgf,Avpr1a,Mdm2,Smtn,Srebf1,Fkbp1b,Chga,Ryr2,Edn1,Thrb,Cxadr,Atp5j,Npff,Ehd3,Epas1,Bin1,Hbegf,Adrbk1,Slc1a1,Sp4,Smad7,Atp1b1,Rgs4,Oxt,Snta1,Edn3,Casq2,Tacr3,Tmem38b,Slc9a1,Sema3a,Nos3,Atp2a2,P2rx4,Dmpk,Chrna7,Calca,Fgf13,Flna,Irx5,Tmem38a,Kcnj5,Hcn4,Zc3h12a,Kcnj2,Cacna1b,Rangrf,Atp1a1,Trpm4,Adrb1,Dsc2,Ank2,Tgfb2,Pmch,Apln,Mc3r,Kcnh2,Pebp1,Fxyd1,Kcn…
GO:0008277	Regulation of g protein-coupled receptor signaling pathway	107	0.415791	bottom	0.0064	ks	10090.ENSMUSP00000001112,10090.ENSMUSP00000001115,10090.ENSMUSP00000001562,10090.ENSMUSP00000003313,10090.ENSMUSP00000005406,10090.ENSMUSP00000006828,10090.ENSMUSP00000013910,10090.ENSMUSP00000017841,10090.ENSMUSP00000018429,10090.ENSMUSP00000018470,10090.ENSMUSP00000020227,10090.ENSMUSP00000020904,10090.ENSMUSP00000020920,10090.ENSMUSP00000021028,10090.ENSMUSP00000021610,10090.ENSMUSP00000021796…	Grk4,Grk6,Tulp3,Grk5,App,Aplp1,Ly6g6e,Ada,Pld2,Ywhab,Cry1,Rock2,Rgs9,Itgb3,Chga,Edn1,Mgrn1,Drd3,Prmt5,C3,Adrbk1,Ric8,Homer2,Rgs7,Rgs4,Stmn1,Rgs12,Rgs10,Tub,Zdhhc7,Git1,Adrb1,Ppp1r9b,Rpgrip1l,Ptger3,Apln,Ramp3,Aplnr,Kctd8,Ubqln2,Gnai2,Dgkq,Rgs13,Adrb2,Wnt5a,Gpsm1,Gtf2h2,Slc39a14,Adcyap1,Rgs14,Pde5a,Syp,Rock1,Adrbk2,Oprl1,Gsk3a,Calcr,Drd2,Sag,Gper1,Cntn2,Bicd1,Itgb1,Dnm1,Kctd16,Dynlt1c,Fzd2,Gipr,Ra…
GO:0021761	Limbic system development	109	0.486306	bottom	0.0064	ks	10090.ENSMUSP00000001536,10090.ENSMUSP00000001812,10090.ENSMUSP00000003320,10090.ENSMUSP00000003461,10090.ENSMUSP00000004326,10090.ENSMUSP00000006293,10090.ENSMUSP00000013807,10090.ENSMUSP00000015278,10090.ENSMUSP00000015749,10090.ENSMUSP00000017920,10090.ENSMUSP00000018748,10090.ENSMUSP00000019649,10090.ENSMUSP00000019911,10090.ENSMUSP00000019938,10090.ENSMUSP00000020692,10090.ENSMUSP00000021091…	Nkx2-1,Smo,Eif2b5,Ogdh,Plxna3,Crkl,Pten,Aldh1a3,Srf,Crk,Tbx3,Ubb,Hdac2,Nr2e1,Btg2,Pafah1b1,Id4,Drd1a,Otp,Fezf2,Nefl,Gsk3b,Dlx2,Kif5b,Bbs4,Nrp1,Lmx1a,Mdk,Xrn2,Lef1,Dclk2,Nr4a3,Mfsd2a,Sema3a,Cdk5,Ran,Anxa3,Lhx5,Pak1,Bax,Fgf13,Bbs2,Ets1,Fez1,Uba6,Slc32a1,Htr5a,Neurod1,Ppp1r9b,Rab3gap1,Dlx1,Tbr1,Neurod6,Pitx2,Papd4,Pebp1,Uqcrq,Emx2,Kcna1,Bbs1,Atat1,Epha5,Crh,Ptprs,Zeb2,Rara,Ywhae,Xrcc1,Nf1,Drd2,Arpc5…
GO:0060993	Kidney morphogenesis	80	0.420336	bottom	0.0064	ks	10090.ENSMUSP00000000579,10090.ENSMUSP00000001812,10090.ENSMUSP00000002708,10090.ENSMUSP00000004913,10090.ENSMUSP00000005218,10090.ENSMUSP00000006716,10090.ENSMUSP00000007130,10090.ENSMUSP00000015791,10090.ENSMUSP00000018630,10090.ENSMUSP00000018842,10090.ENSMUSP00000021016,10090.ENSMUSP00000021641,10090.ENSMUSP00000021921,10090.ENSMUSP00000022246,10090.ENSMUSP00000022744,10090.ENSMUSP00000022971…	Sox9,Smo,Shh,Pgf,Cd44,Wnt6,Ctnnb1,Lama5,Wnt9b,Lhx1,Hnf1b,Tshz3,Ptch1,Fgf10,Gdnf,Myc,Hes1,Sox8,Smad4,Pdgfrb,Vangl2,Bmp2,Gzf1,Calb1,Ctnnbip1,Ilk,Sall1,Nphp3,Wnt4,Fgf2,Hey1,Foxj1,Npnt,Hs2st1,Fras1,Prkx,Lzts2,Fgf1,Lgr4,Greb1l,Pkd1,Hes5,Lrrk2,Zmpste24,Osr1,Timeless,Six1,Nog,Fat4,Gpc3,Dlg1,Agt,Bmp4,Irx2,Irx1,Dchs1,Adamts16,Eya1,Pkd2,Agtr2,Klhl3,Irx3,Grem1,Wnk4,Fmn1,Sox4,Gata3,Foxd1,Ahi1,Wnt7b,Asxl1,Gli…
GO:0007218	Neuropeptide signaling pathway	75	0.493913	bottom	0.0065	ks	10090.ENSMUSP00000000275,10090.ENSMUSP00000006544,10090.ENSMUSP00000020015,10090.ENSMUSP00000020040,10090.ENSMUSP00000020990,10090.ENSMUSP00000022150,10090.ENSMUSP00000023814,10090.ENSMUSP00000024005,10090.ENSMUSP00000025842,10090.ENSMUSP00000026608,10090.ENSMUSP00000026817,10090.ENSMUSP00000027038,10090.ENSMUSP00000027217,10090.ENSMUSP00000028763,10090.ENSMUSP00000028883,10090.ENSMUSP00000029084…	Glra3,Gcat,Nmbr,Nts,Pomc,Cartpt,Npff,Scg5,Gal,Crcp,Nmb,Oprk1,Ecrg4,Tyro3,Pdyn,Ntsr1,Npy2r,Glrb,Tacr3,Cort,Npy,Tacr1,Prok2,Calca,Brs3,Grpr,Gpr83,Pcsk1n,Kiss1r,Pmch,Npy1r,Npbwr1,Ucn3,Oprd1,Sstr5,Gpr1,Gpr37,Pnoc,Npsr1,Prokr2,Hcrt,Sstr3,Hcrtr2,Sorl1,Glra2,Gpr149,Rxfp3,Npy5r,Galr1,Penk,Adcyap1,Oprl1,Gpr84,Gpr139,Qrfpr,Crhr1,Gipr,Nppa,Sort1,Glra1,Oprm1,Sstr4,Sstr1,Ntsr2,Cysltr1,Glp1r,Tenm1,Hcrtr1,Rapge…
GO:0009142	Nucleoside triphosphate biosynthetic process	57	0.5483	top	0.0066	ks	10090.ENSMUSP00000002625,10090.ENSMUSP00000002678,10090.ENSMUSP00000013773,10090.ENSMUSP00000014698,10090.ENSMUSP00000015256,10090.ENSMUSP00000016396,10090.ENSMUSP00000018914,10090.ENSMUSP00000020969,10090.ENSMUSP00000021217,10090.ENSMUSP00000021372,10090.ENSMUSP00000023210,10090.ENSMUSP00000023608,10090.ENSMUSP00000023677,10090.ENSMUSP00000024978,10090.ENSMUSP00000025007,10090.ENSMUSP00000025696…	Uck1,Tgfb1,Cad,Dguok,Slc25a13,Atp5e,Atp5g3,Cmpk2,Nme2,Atp5s,Cyc1,Atp5j,Atp5o,Nme3,Nme4,Ak3,Atp5b,Atp5a1,Tyms,Dtymk,Uck2,Stoml2,Ctps,Cmpk1,Ctps2,Pkm,Ak5,Ak7,Pnp,Adk,Atp5k,Ldhd,Ak1,Ak8,Impdh1,Nme5,Impdh2,Cox5b,mt-Atp8,mt-Atp6,Nme7,Aldoa,AI462493,Dnajc30,Atp5d,Atp5h,Ak4,Atp5g1,Atp5c1,Atp5f1,Nme6,Tbpl1,Nme1,Atp5j2,Gm10221,Gm10175,Atp5g2
GO:0021885	Forebrain cell migration	68	0.601363	bottom	0.0066	ks	10090.ENSMUSP00000001536,10090.ENSMUSP00000002677,10090.ENSMUSP00000002979,10090.ENSMUSP00000003461,10090.ENSMUSP00000007130,10090.ENSMUSP00000007959,10090.ENSMUSP00000015749,10090.ENSMUSP00000018880,10090.ENSMUSP00000019938,10090.ENSMUSP00000020329,10090.ENSMUSP00000020523,10090.ENSMUSP00000021091,10090.ENSMUSP00000021932,10090.ENSMUSP00000022262,10090.ENSMUSP00000023600,10090.ENSMUSP00000025993…	Nkx2-1,Axl,Lamb1,Ogdh,Ctnnb1,Rhoa,Srf,Ndel1,Nr2e1,Egfr,Pex13,Pafah1b1,Drd1a,Fezf2,Robo1,Slit1,Tyro3,Cdk5,Lrp6,Fgf13,Cul5,Dixdc1,Mboat7,Fbxo45,Socs7,Efhc1,Syne2,Arx,P2ry12,Pou3f3,Lrrk2,Rnf7,Emx2,Cxcr4,Sun1,Bmerb1,Cx3cr1,Fut10,Cxcl12,Drd2,Rac1,Pex5,Fgfr1,Cntn2,Dcx,Arl13b,Sun2,Dab2ip,Srgap2,Foxb1,Psen1,Cdk5r1,Rtn4,Htr6,Lrp8,Dab1,Gli3,Tnr,Lhx6,Disc1,Reln,Cdk5r2,Mdga1,Slit2,Pou3f2,Foxg1,Nrg3,Gpr56
GO:0060485	Mesenchyme development	189	0.272165	bottom	0.0066	ks	10090.ENSMUSP00000000095,10090.ENSMUSP00000000542,10090.ENSMUSP00000000579,10090.ENSMUSP00000000641,10090.ENSMUSP00000000707,10090.ENSMUSP00000001812,10090.ENSMUSP00000002284,10090.ENSMUSP00000002678,10090.ENSMUSP00000002708,10090.ENSMUSP00000004646,10090.ENSMUSP00000005705,10090.ENSMUSP00000006718,10090.ENSMUSP00000007130,10090.ENSMUSP00000007757,10090.ENSMUSP00000009143,10090.ENSMUSP00000009241…	Tbx2,Acvrl1,Sox9,Sema4f,Loxl3,Smo,Plaur,Tgfb1,Shh,Coro1c,Trim28,Wnt10a,Ctnnb1,Tgfbr1,Bmp7,Tbx1,Eng,Wnt2,Bmp5,Notch4,Lama5,Trip10,Sema6a,Hey2,Mdm2,Ddx5,Fam101b,Hif1a,Zfp36l1,Edn1,Sema4d,Msx2,Pdcd6,Fgf10,Fgf9,Loxl2,Gdnf,Hes1,Snai2,Gsk3b,Robo1,Fbxl17,Sox8,Smad4,Pdgfrb,Sema4g,Nrp1,Rdh10,Vangl2,Olfm1,Notch1,Nckap1,Frzb,Jag1,Bmp2,Edn3,Fam83d,Efna1,Lef1,Sfrp2,Adam15,Sema4a,Sema3c,Sema3a,Nos3,Sema3d,Tgfb…
GO:0006120	Mitochondrial electron transport, nadh to ubiquinone	17	1.10794	top	0.0067	afc	10090.ENSMUSP00000013737,10090.ENSMUSP00000022097,10090.ENSMUSP00000022980,10090.ENSMUSP00000026222,10090.ENSMUSP00000027478,10090.ENSMUSP00000028768,10090.ENSMUSP00000032882,10090.ENSMUSP00000034234,10090.ENSMUSP00000039692,10090.ENSMUSP00000042967,10090.ENSMUSP00000057989,10090.ENSMUSP00000065352,10090.ENSMUSP00000074600,10090.ENSMUSP00000080992,10090.ENSMUSP00000092746,10090.ENSMUSP00000106481…	Ndufs2,Ndufs6,Ndufb9,Ndufb8,Ndufa10,Ndufaf1,Ndufc2,Coq9,Ndufa7,Ndufv1,Bdnf,Ndufa8,Ndufs8,mt-Nd2,Ndufb6,Dld,Ndufv2
GO:0009141	Nucleoside triphosphate metabolic process	83	0.43939	top	0.0069	ks	10090.ENSMUSP00000000001,10090.ENSMUSP00000002625,10090.ENSMUSP00000002678,10090.ENSMUSP00000005829,10090.ENSMUSP00000007959,10090.ENSMUSP00000013773,10090.ENSMUSP00000014698,10090.ENSMUSP00000015256,10090.ENSMUSP00000016396,10090.ENSMUSP00000017841,10090.ENSMUSP00000018914,10090.ENSMUSP00000020022,10090.ENSMUSP00000020969,10090.ENSMUSP00000021217,10090.ENSMUSP00000021372,10090.ENSMUSP00000022901…	Gnai3,Uck1,Tgfb1,Ampd3,Rhoa,Cad,Dguok,Slc25a13,Atp5e,Ada,Atp5g3,Smpdl3a,Cmpk2,Nme2,Atp5s,Rrm2b,Cyc1,Atp5j,Atp5o,Rhoq,Nme3,Nme4,Ak3,Mgea5,Atp5b,Atp5a1,Tyms,Dtymk,Uck2,Stoml2,Ctps,Cmpk1,Ak2,Ran,Ctps2,Pkm,Nudt16,Nudt15,Ak5,Ak7,Gtpbp1,Pnp,Eftud1,Adk,Dctpp1,Atp5k,Lrrk2,Samhd1,Nudt1,Ldhd,Ak1,Ak8,Impdh1,Nme5,Entpd7,Impdh2,Cox5b,mt-Atp8,mt-Atp6,Nme7,Aldoa,Rab23,Mfn1,AI462493,Dnajc30,Itpa,Ampd2,Atp5d,Enpp…
GO:0021889	Olfactory bulb interneuron differentiation	15	1.26382	bottom	0.0069	afc	10090.ENSMUSP00000023600,10090.ENSMUSP00000031523,10090.ENSMUSP00000034090,10090.ENSMUSP00000036625,10090.ENSMUSP00000043676,10090.ENSMUSP00000047771,10090.ENSMUSP00000049039,10090.ENSMUSP00000052559,10090.ENSMUSP00000056967,10090.ENSMUSP00000064878,10090.ENSMUSP00000079380,10090.ENSMUSP00000081041,10090.ENSMUSP00000112776,10090.ENSMUSP00000114123,10090.ENSMUSP00000127615	Robo1,Uncx,Sall1,Gsx2,Dicer1,Atf5,Arx,Dlx5,Sall3,Wnt5a,Rac1,Fgfr1,Robo2,Erbb4,Slit2
GO:0031640	Killing of cells of other organism	23	1.00824	top	0.0069	ks	10090.ENSMUSP00000010198,10090.ENSMUSP00000016094,10090.ENSMUSP00000020040,10090.ENSMUSP00000020990,10090.ENSMUSP00000021970,10090.ENSMUSP00000023840,10090.ENSMUSP00000024004,10090.ENSMUSP00000025910,10090.ENSMUSP00000031320,10090.ENSMUSP00000032573,10090.ENSMUSP00000047646,10090.ENSMUSP00000072800,10090.ENSMUSP00000085981,10090.ENSMUSP00000088287,10090.ENSMUSP00000096847,10090.ENSMUSP00000100022…	Tusc2,Ncf1,Nts,Pomc,Cxcl14,Cxcl13,Ccl25,Bad,Pf4,Pglyrp1,Cxcl10,Cxcl12,Romo1,Hist2h2be,Ccl28,Ccl19,Rps19,Bcl2l11,Rpl30,Ccr5,Gapdh,Lgals3,Tac1
GO:0003231	Cardiac ventricle development	115	0.435289	bottom	0.0072	ks	10090.ENSMUSP00000001927,10090.ENSMUSP00000002678,10090.ENSMUSP00000006397,10090.ENSMUSP00000007130,10090.ENSMUSP00000007757,10090.ENSMUSP00000009705,10090.ENSMUSP00000013633,10090.ENSMUSP00000018748,10090.ENSMUSP00000018875,10090.ENSMUSP00000019924,10090.ENSMUSP00000020381,10090.ENSMUSP00000020408,10090.ENSMUSP00000020530,10090.ENSMUSP00000020974,10090.ENSMUSP00000021467,10090.ENSMUSP00000021530…	Ltbp1,Tgfb1,Epor,Ctnnb1,Tgfbr1,Eng,Fgfrl1,Tbx3,Ap2b1,Hey2,Frs2,Mdm2,Nprl3,Id2,Sav1,Hif1a,Ryr2,Ptcd2,Fgf9,Hes1,Robo1,Smad4,Smad7,Vangl2,Cntrl,Notch1,Jag1,Sfrp2,Npy2r,Cyr61,Sema3c,Smarcd3,Nos3,Tgfbr3,Dctn5,Sall1,Egln1,Smarca4,Stra6,Bmpr1a,Smad6,Fkbp1a,Hey1,Cited2,Heyl,Rbpj,Ptk7,Tgfb2,Isl1,Pitx2,Ppp1r13l,Cpe,Greb1l,Zfpm2,Foxc1,Cxcr4,Zmpste24,Rbm15,Foxc2,Ly6e,Zfpm1,Fzd1,Whsc1,Chd7,Pou4f1,Nog,Tgfbr2,W…
GO:0016331	Morphogenesis of embryonic epithelium	162	0.384729	bottom	0.0072	ks	10090.ENSMUSP00000000253,10090.ENSMUSP00000000579,10090.ENSMUSP00000001562,10090.ENSMUSP00000002603,10090.ENSMUSP00000002678,10090.ENSMUSP00000002708,10090.ENSMUSP00000003318,10090.ENSMUSP00000004949,10090.ENSMUSP00000005164,10090.ENSMUSP00000005606,10090.ENSMUSP00000006716,10090.ENSMUSP00000007130,10090.ENSMUSP00000009003,10090.ENSMUSP00000009143,10090.ENSMUSP00000012281,10090.ENSMUSP00000015278…	Lhx2,Sox9,Tulp3,Scrib,Tgfb1,Shh,Dvl3,Traf6,Prkacb,Prkaca,Wnt6,Ctnnb1,Rala,Bmp7,Bmp5,Aldh1a3,Lama5,Celsr1,Sdc4,Ift52,Stk4,Pfn1,Stk3,Wnt9b,Sfrp5,Dvl2,Apaf1,Rock2,Hnf1b,Mthfd1,Hif1a,Ptch1,Fgf10,Gdnf,Fzd6,Sox8,Hhex,Bbs4,Rdh10,Casp8,Vangl2,Abl2,Nckap1,Spint1,Sfrp2,Bcl10,Stil,Ski,Dvl1,Lias,Ret,Lrp6,Vasp,Coq7,Vegfc,Dlc1,Sfrp1,Sall1,St14,Aldh1a2,Tbx18,Zic5,Wnt4,Kdm2b,Cited2,Twist1,Map3k7,Hs2st1,Cluap1,Pt…
GO:0035315	Hair cell differentiation	37	0.602173	bottom	0.0072	ks	10090.ENSMUSP00000002603,10090.ENSMUSP00000004097,10090.ENSMUSP00000014917,10090.ENSMUSP00000020568,10090.ENSMUSP00000021077,10090.ENSMUSP00000021091,10090.ENSMUSP00000023171,10090.ENSMUSP00000023707,10090.ENSMUSP00000024755,10090.ENSMUSP00000025241,10090.ENSMUSP00000028288,10090.ENSMUSP00000028735,10090.ENSMUSP00000036181,10090.ENSMUSP00000040694,10090.ENSMUSP00000052254,10090.ENSMUSP00000052484…	Scrib,Cux1,Dll1,Wdpcp,Slc9a3r1,Pafah1b1,Hes1,Sod1,Clic5,Ercc3,Notch1,Jag1,Myo6,Rbpj,Clrn1,Tmem132e,Ercc2,Myo3b,Slc4a7,Jag2,Slitrk6,Rest,Rac1,Lhfpl5,Fgfr1,Whrn,Atp2b2,Alg10b,Pcdh15,Cdh23,Myo7a,Triobp,Tgm3,Fam65b,Tprn,Pdzd7,Kcnma1
GO:0045879	Negative regulation of smoothened signaling pathway	35	0.809307	bottom	0.0072	ks	10090.ENSMUSP00000001562,10090.ENSMUSP00000005164,10090.ENSMUSP00000005606,10090.ENSMUSP00000014447,10090.ENSMUSP00000020258,10090.ENSMUSP00000021921,10090.ENSMUSP00000022701,10090.ENSMUSP00000023159,10090.ENSMUSP00000027467,10090.ENSMUSP00000027682,10090.ENSMUSP00000030164,10090.ENSMUSP00000034090,10090.ENSMUSP00000042391,10090.ENSMUSP00000045468,10090.ENSMUSP00000049335,10090.ENSMUSP00000051107…	Tulp3,Prkacb,Prkaca,Glis2,Herc4,Ptch1,Rb1,Mgrn1,Serpine2,Gpr37l1,Vcp,Sall1,Traf3ip1,Ift122,Ift172,Rfx4,Kctd21,Gli2,BC030336,Sall3,Kctd11,Ulk3,Gpc3,Gas1,Hhip,Fgfr3,Enpp1,Wnt7b,Gli3,Sufu,Runx2,Megf8,Kctd6,Gpr161,Kif7
GO:0007528	Neuromuscular junction development	49	0.757105	bottom	0.0073	ks	10090.ENSMUSP00000003442,10090.ENSMUSP00000005406,10090.ENSMUSP00000017552,10090.ENSMUSP00000018361,10090.ENSMUSP00000019290,10090.ENSMUSP00000025408,10090.ENSMUSP00000027178,10090.ENSMUSP00000028689,10090.ENSMUSP00000028991,10090.ENSMUSP00000030032,10090.ENSMUSP00000030170,10090.ENSMUSP00000030914,10090.ENSMUSP00000030948,10090.ENSMUSP00000033040,10090.ENSMUSP00000033898,10090.ENSMUSP00000034740…	Cacnb3,App,Cacnb1,Pmp22,Cacng2,Afg3l2,Als2,Lrp4,Snta1,Tmeff1,Unc13a,Rer1,Dvl1,Pak1,Col4a1,Nedd4,Ky,Zc4h2,Lrrk2,Dnaja3,Erbb2,Dok7,F2r,Lamb2,Chat,Pdzrn3,Cacnb4,Etv5,Ntrk2,Tmeff2,Musk,Ank3,Ppfibp2,Shank2,Tnc,Shank1,Unc13b,Shank3,Gphn,Ppfibp1,Colq,Cacna1s,Dctn1,Cacnb2,Kalrn,Fgfr2,Cacna2d2,Agrn,Unc13c
GO:0032414	Positive regulation of ion transmembrane transporter activity	102	0.418965	bottom	0.0073	ks	10090.ENSMUSP00000003442,10090.ENSMUSP00000003554,10090.ENSMUSP00000003826,10090.ENSMUSP00000004137,10090.ENSMUSP00000006701,10090.ENSMUSP00000006991,10090.ENSMUSP00000014221,10090.ENSMUSP00000015346,10090.ENSMUSP00000015667,10090.ENSMUSP00000017544,10090.ENSMUSP00000017961,10090.ENSMUSP00000019290,10090.ENSMUSP00000019514,10090.ENSMUSP00000020188,10090.ENSMUSP00000020920,10090.ENSMUSP00000021045…	Cacnb3,Casq1,Htr3a,Gstm7,Tmem110,Hcn1,Chp1,Cnksr3,Ctss,Stac2,Jph2,Cacng2,Calm3,Ifngr1,Rgs9,Asic2,Cacng4,Ryr2,Glrx,Arc,Trem2,Ehd3,Kif5b,Gal,Gsto1,Alox5,Atp1b1,Ntsr1,Pink1,Slc9a1,Cdk5,Tesc,Atp2a1,Stim1,Ikbkb,Atp1b3,Stac,Fam115a,Apopt1,Fam173b,Adrb1,Abcb1a,Akap7,Ank2,Akap9,Atp1b2,Stac3,Kcne2,Cftr,Cacna2d1,Lrrc38,Cox17,Kcna1,P2ry6,Trpc6,S100a1,Atp7a,Adrb2,Wnk1,Nlgn3,Actn2,Ptafr,Prkg1,Bmp4,Rnf207,Asph…
GO:0043507	Positive regulation of jun kinase activity	63	0.557062	bottom	0.0077	ks	10090.ENSMUSP00000001059,10090.ENSMUSP00000003027,10090.ENSMUSP00000003318,10090.ENSMUSP00000004156,10090.ENSMUSP00000004949,10090.ENSMUSP00000015449,10090.ENSMUSP00000019362,10090.ENSMUSP00000021796,10090.ENSMUSP00000021918,10090.ENSMUSP00000023812,10090.ENSMUSP00000024810,10090.ENSMUSP00000025897,10090.ENSMUSP00000027451,10090.ENSMUSP00000027559,10090.ENSMUSP00000027837,10090.ENSMUSP00000028311…	Ern1,Map2k7,Dvl3,Map3k11,Traf6,Sash1,Dvl2,Edn1,Ror2,Map3k12,Fgd2,Map4k2,Epha4,Tnfrsf11a,Vangl2,Traf2,Dusp19,Ptpn1,Arhgef5,Rps3,Pak1,Irak1,Gab1,BC021891,Trf,Mul1,Fzd8,Map3k7,Map2k4,Map3k9,Spag9,Map3k13,Fzd4,Tlr6,Wnt5a,Ercc6,Fzd5,Mapkbp1,Zeb2,Mdfi,Axin1,Dab2,Tlr9,Map4k1,Mapk8ip3,Zak,Dab2ip,Map3k5,Mdfic,Ccl19,Map3k10,Map3k1,Wnt7b,Ptk2b,Taok3,Magi3,Syk,Fzd10,Tnik,Fgd4,Tiam1,Ripk1,Tirap
GO:0071880	Adenylate cyclase-activating adrenergic receptor signaling pathway	19	1.07424	bottom	0.0077	afc	10090.ENSMUSP00000021610,10090.ENSMUSP00000021932,10090.ENSMUSP00000023390,10090.ENSMUSP00000036203,10090.ENSMUSP00000039691,10090.ENSMUSP00000040847,10090.ENSMUSP00000053703,10090.ENSMUSP00000058183,10090.ENSMUSP00000059705,10090.ENSMUSP00000062256,10090.ENSMUSP00000070200,10090.ENSMUSP00000071798,10090.ENSMUSP00000075170,10090.ENSMUSP00000079341,10090.ENSMUSP00000080162,10090.ENSMUSP00000113498…	Chga,Drd1a,Drd3,Adra2a,Drd5,Adrb1,Adra1a,Gpr101,Adra2c,Adrb2,Adra1b,Adra2b,Drd2,Gnas,Adrb3,Adcy9,Rapgef2,Akap13,Pln
GO:0002065	Columnar/cuboidal epithelial cell differentiation	88	0.439103	bottom	0.0079	ks	10090.ENSMUSP00000000312,10090.ENSMUSP00000001812,10090.ENSMUSP00000002603,10090.ENSMUSP00000004097,10090.ENSMUSP00000005279,10090.ENSMUSP00000010278,10090.ENSMUSP00000012281,10090.ENSMUSP00000014917,10090.ENSMUSP00000020243,10090.ENSMUSP00000020568,10090.ENSMUSP00000021077,10090.ENSMUSP00000021091,10090.ENSMUSP00000021467,10090.ENSMUSP00000021530,10090.ENSMUSP00000023707,10090.ENSMUSP00000023829…	Cdh1,Smo,Scrib,Cux1,Klf5,Wdr77,Bmp5,Dll1,Ascl1,Wdpcp,Slc9a3r1,Pafah1b1,Sav1,Hif1a,Sod1,Cdkn1a,Clic5,Cdh2,Tyms,Fam20c,Abl2,Notch1,Jag1,Bmp2,Lef1,Bccip,Tmem231,Myo6,Wnt4,Fgf2,Vhl,Neurod1,Rbpj,Cbfa2t2,Dicer1,Sidt2,Emx1,Kdm2a,C1galt1,Tigar,Rarg,Clrn1,Fasn,Myo3b,Yipf6,Men1,Slc4a7,Wnt5a,Rarb,Nkx2-2,Rara,Bmp4,Abl1,Jag2,Rxra,Slitrk6,Sox11,Rest,Rac1,Lhfpl5,Fgfr1,Whrn,Atp2b2,Pax6,Insm1,Alg10b,B9d1,Pdpk1,So…
GO:0036465	Synaptic vesicle recycling	56	0.584078	bottom	0.0079	ks	10090.ENSMUSP00000002603,10090.ENSMUSP00000003268,10090.ENSMUSP00000003345,10090.ENSMUSP00000005509,10090.ENSMUSP00000007216,10090.ENSMUSP00000007803,10090.ENSMUSP00000017975,10090.ENSMUSP00000020420,10090.ENSMUSP00000020637,10090.ENSMUSP00000021273,10090.ENSMUSP00000022196,10090.ENSMUSP00000025239,10090.ENSMUSP00000028926,10090.ENSMUSP00000030212,10090.ENSMUSP00000030814,10090.ENSMUSP00000032874…	Scrib,Sh3gl1,Amph,Stx1a,Ap2m1,Bcl2l1,Rab5a,Ap3d1,Canx,Vamp2,Ap3b1,Bin1,Napb,Sh3gl2,Cdk5,Sh3gl3,Ophn1,Fcho2,Sncb,Pacsin1,Dnajc6,Grn,Picalm,Lrrk2,Itsn2,Nlgn2,Ston2,Arf6,Kiaa1107,Cd24a,Kiaa1109,Dnm3,Nlgn3,Ston1,Syp,Syt5,Actg1,Nlgn1,Synj2,Dnm1,Snap91,Actb,Cltc,Dennd1a,Syt1,Rab3a,Ap1s2,Itsn1,Snca,Dnm1l,Syt2,Synj1,Rab27b,Tbc1d24,Syt7,Dnm2
GO:0070507	Regulation of microtubule cytoskeleton organization	191	0.327396	bottom	0.0079	ks	10090.ENSMUSP00000000724,10090.ENSMUSP00000000759,10090.ENSMUSP00000001825,10090.ENSMUSP00000003115,10090.ENSMUSP00000004965,10090.ENSMUSP00000005711,10090.ENSMUSP00000006625,10090.ENSMUSP00000007130,10090.ENSMUSP00000007799,10090.ENSMUSP00000007959,10090.ENSMUSP00000010211,10090.ENSMUSP00000011733,10090.ENSMUSP00000012587,10090.ENSMUSP00000014065,10090.ENSMUSP00000015239,10090.ENSMUSP00000015855…	Kat2b,Chmp1a,Chordc1,Cdkn1b,Chmp2b,Chmp2a,Rbm14,Ctnnb1,Cav1,Rhoa,Rassf1,Fsd1,Kif11,Clip3,Fbxw5,Prune,Dync1h1,Map1s,Drg1,Ska2,Rock2,Pafah1b1,Xrcc3,Tppp,Plk2,Htr1a,Atxn7,Ska3,Bora,Nubp1,Cep97,Gsk3b,Spast,Mapre2,Cdk2ap2,Arl2,Smc3,Plk4,Kif18a,Ttbk2,Mapre1,Stmn2,Rae1,Gpsm2,Arhgef2,Ubxn2b,Chmp5,Gba2,Prkaa2,Stil,Stmn1,Mapre3,Fkbp4,Nav3,Rps3,Pak1,Plk1,Fgf13,Mecp2,Katnb1,Cdh5,Dixdc1,Phldb1,Dync1li1,Chmp4b…
GO:0009913	Epidermal cell differentiation	97	0.476182	bottom	0.0082	ks	10090.ENSMUSP00000001456,10090.ENSMUSP00000002603,10090.ENSMUSP00000004097,10090.ENSMUSP00000005066,10090.ENSMUSP00000006614,10090.ENSMUSP00000014546,10090.ENSMUSP00000014917,10090.ENSMUSP00000018353,10090.ENSMUSP00000019911,10090.ENSMUSP00000020568,10090.ENSMUSP00000021077,10090.ENSMUSP00000021091,10090.ENSMUSP00000021467,10090.ENSMUSP00000021921,10090.ENSMUSP00000022531,10090.ENSMUSP00000023171…	Tmem79,Scrib,Cux1,Map2k1,Epha2,Tsg101,Dll1,Stk4,Hdac2,Wdpcp,Slc9a3r1,Pafah1b1,Sav1,Ptch1,Lats2,Hes1,Sharpin,Sod1,Krt2,Clic5,Ercc3,Anxa1,Gli1,Notch1,Jag1,Il1a,Ugcg,Ift74,Ptch2,Fosl2,Asah1,St14,Smarca4,Ptgs2,Myo6,Gak,Evpl,Kazn,Ppl,Rbpj,Clic4,Pphln1,Fa2h,Ovol2,Sfn,Flnb,Lor,Clrn1,Tmem132e,Ercc2,Gli2,Myo3b,Slc4a7,Ptgs1,Ubn1,Exph5,Wnt5a,Bcl11b,Yap1,Jag2,Irf6,Cyp26b1,Slitrk6,Rest,Rac1,Lhfpl5,Cdh3,Fgfr1,…
GO:0018210	Peptidyl-threonine modification	78	0.492403	bottom	0.0082	ks	10090.ENSMUSP00000000430,10090.ENSMUSP00000000544,10090.ENSMUSP00000001780,10090.ENSMUSP00000002765,10090.ENSMUSP00000004281,10090.ENSMUSP00000005066,10090.ENSMUSP00000005606,10090.ENSMUSP00000005616,10090.ENSMUSP00000007757,10090.ENSMUSP00000013773,10090.ENSMUSP00000016670,10090.ENSMUSP00000020099,10090.ENSMUSP00000020316,10090.ENSMUSP00000020904,10090.ENSMUSP00000021539,10090.ENSMUSP00000021558…	Galnt1,Acvr1b,Akt1,Prkd1,Dyrk2,Map2k1,Prkaca,Pkn1,Tgfbr1,Cad,Dyrk3,Cdk1,Tbk1,Rock2,Vrk1,Galnt16,Pbk,Prkdc,Gsk3b,Map3k12,Csnk2b,Cdc42bpg,Adrbk1,Galnt3,Hipk3,Hipk1,Cdk5,Ulk1,Tnks,Galnt2,Clk1,Galnt11,Map3k7,Oxsr1,Cdc42bpb,Ttbk1,Cdk10,Lmtk2,Lrrk2,Myo3b,Csnk2a2,Sbk1,Eogt,Cit,Tgfbr2,Prkca,Wnk1,Mapk1,Rock1,Prkcb,Gsk3a,Dyrk1b,Prkd2,Acvr1,Csnk2a1,Hk1,Taf1,Mtor,Cdk5r1,Stk39,Camk2a,Pdpk1,Camk2d,Map3k10,Cdc4…
GO:0032411	Positive regulation of transporter activity	108	0.404268	bottom	0.0082	ks	10090.ENSMUSP00000003442,10090.ENSMUSP00000003554,10090.ENSMUSP00000003826,10090.ENSMUSP00000004137,10090.ENSMUSP00000006701,10090.ENSMUSP00000006991,10090.ENSMUSP00000007236,10090.ENSMUSP00000014221,10090.ENSMUSP00000015346,10090.ENSMUSP00000015667,10090.ENSMUSP00000017544,10090.ENSMUSP00000017961,10090.ENSMUSP00000019290,10090.ENSMUSP00000019514,10090.ENSMUSP00000020188,10090.ENSMUSP00000020920…	Cacnb3,Casq1,Htr3a,Gstm7,Tmem110,Hcn1,Syngr3,Chp1,Cnksr3,Ctss,Stac2,Jph2,Cacng2,Calm3,Ifngr1,Rgs9,Asic2,Cacng4,Ryr2,Glrx,Arc,Trem2,Ehd3,Kif5b,Gal,Gsto1,Alox5,Atp1b1,Ntsr1,Pink1,Slc9a1,Park7,Cdk5,Tesc,Atp2a1,Stim1,Ikbkb,Slc25a4,Atp1b3,Stac,Fam115a,Apopt1,Fam173b,Adrb1,Abcb1a,Akap7,Ank2,Kctd7,Akap9,Atp1b2,Stac3,Kcne2,Cftr,Cacna2d1,Lrrc38,Cox17,Kcna1,P2ry6,Trpc6,S100a1,Atp7a,Adrb2,Wnk1,Nlgn3,Actn2,P…
GO:0019233	Sensory perception of pain	85	0.479501	bottom	0.0083	ks	10090.ENSMUSP00000000122,10090.ENSMUSP00000001963,10090.ENSMUSP00000002466,10090.ENSMUSP00000003442,10090.ENSMUSP00000003568,10090.ENSMUSP00000004076,10090.ENSMUSP00000004774,10090.ENSMUSP00000021268,10090.ENSMUSP00000021796,10090.ENSMUSP00000022881,10090.ENSMUSP00000025908,10090.ENSMUSP00000026795,10090.ENSMUSP00000027038,10090.ENSMUSP00000028335,10090.ENSMUSP00000029084,10090.ENSMUSP00000029141…	Ngfr,Ace,Nr2f6,Cacnb3,Crhr2,Grm3,Aqp1,Aloxe3,Edn1,Fam134b,Kcnk4,Alox5,Oprk1,Grin1,Ntsr1,Mmp24,P2ry1,Mme,Chrnb2,Ntrk1,Cdk5,Uchl1,P2rx4,Tacr1,Calca,Mecp2,Ednra,Bace1,Ptgs2,Ephb1,P2ry2,Grm1,Cacna1b,Adrb1,Kcna2,Tmem120a,Ndn,Npy1r,Tlr4,Htr2a,Nipsnap1,Ptges3,Mapk3,Scn3b,Nlgn2,Cxcr4,Pomk,Il18,Kcna1,Cnr1,Ptgs1,Lxn,Grin2b,Mapk1,Chrna4,Penk,Adcyap1,Ephx2,Oprl1,Cxcl12,Scn1a,Kcnd2,Adora1,Pawr,Prx,Fyn,Scn9a,S…
GO:0022612	Gland morphogenesis	98	0.449895	bottom	0.0084	ks	10090.ENSMUSP00000000095,10090.ENSMUSP00000000312,10090.ENSMUSP00000000500,10090.ENSMUSP00000000579,10090.ENSMUSP00000002603,10090.ENSMUSP00000002678,10090.ENSMUSP00000002708,10090.ENSMUSP00000003369,10090.ENSMUSP00000003687,10090.ENSMUSP00000004145,10090.ENSMUSP00000004375,10090.ENSMUSP00000005218,10090.ENSMUSP00000005671,10090.ENSMUSP00000006614,10090.ENSMUSP00000007799,10090.ENSMUSP00000009143…	Tbx2,Cdh1,Pdgfb,Sox9,Scrib,Tgfb1,Shh,Plag1,Tgfb3,Stat5a,Phb2,Cd44,Igf1r,Epha2,Cav1,Bmp7,Csf1,Plxnd1,Lama5,Etv4,Tbx3,Egfr,Frs2,Slc9a3r1,Id4,Ptch1,Msx2,Fgf10,Nkx3-1,Vdr,Robo1,Twsg1,Lrp5,Capn1,Nrp1,Igfbp5,Notch1,Src,Sema3c,Sema3a,Tgfa,Lrp6,Mki67,Polb,Sfrp1,Mmp2,Fem1b,Wnt4,Cyp7b1,Kdm5b,Sostdc1,Rln1,Tgfb2,Lama1,Rarg,Pthlh,Ar,Nfib,Cdc42,Gli2,Igf1,Nog,Tgfbr2,Pgr,Ctnnd1,Wnt5a,Fgf7,Cebpb,Esr1,Btrc,Bmp4,No…
GO:0052652	Cyclic purine nucleotide metabolic process	20	1.03645	bottom	0.0084	afc	10090.ENSMUSP00000020706,10090.ENSMUSP00000021259,10090.ENSMUSP00000022013,10090.ENSMUSP00000023007,10090.ENSMUSP00000027449,10090.ENSMUSP00000029540,10090.ENSMUSP00000029635,10090.ENSMUSP00000030191,10090.ENSMUSP00000032338,10090.ENSMUSP00000044521,10090.ENSMUSP00000048918,10090.ENSMUSP00000068253,10090.ENSMUSP00000093939,10090.ENSMUSP00000099520,10090.ENSMUSP00000099698,10090.ENSMUSP00000110563…	Adcy1,Gucy2e,Adcy2,Adcy8,Nppc,Npr1,Gucy1b3,Npr2,Gucy2c,Gucy2f,Gucy1a3,Gucy2g,Adcy6,Nppa,Ampd2,Adcy5,Adcy9,Adcy3,Adcy4,Adcy7
GO:0097692	Histone h3-k4 monomethylation	7	1.97257	bottom	0.0084	afc	10090.ENSMUSP00000023741,10090.ENSMUSP00000043874,10090.ENSMUSP00000047672,10090.ENSMUSP00000103789,10090.ENSMUSP00000110337,10090.ENSMUSP00000131871,10090.ENSMUSP00000133933	Kmt2d,Kmt2c,Setd1a,Kmt2b,Kmt2a,Prdm9,Setd1b
GO:0099174	Regulation of presynapse organization	39	0.800456	bottom	0.0084	ks	10090.ENSMUSP00000005406,10090.ENSMUSP00000008297,10090.ENSMUSP00000026635,10090.ENSMUSP00000032180,10090.ENSMUSP00000033450,10090.ENSMUSP00000034076,10090.ENSMUSP00000034131,10090.ENSMUSP00000035468,10090.ENSMUSP00000037616,10090.ENSMUSP00000037909,10090.ENSMUSP00000041499,10090.ENSMUSP00000047678,10090.ENSMUSP00000051092,10090.ENSMUSP00000051546,10090.ENSMUSP00000053097,10090.ENSMUSP00000053123…	App,Clstn3,Farp1,Wnt7a,Gpc4,Cbln1,Vps35,Ntng2,Lrfn3,Ntrk3,Slitrk5,Eif4g1,Picalm,Lrfn5,Nlgn2,Lrrc4b,Arf6,Fzd1,Ptprs,Slitrk4,Nlgn3,Nlgn1,Slitrk6,Slitrk3,Grid2,Il1rap,Snap91,Slitrk1,Il1rapl2,Lrfn4,Il1rapl1,Snca,Cbln2,Gpc6,Lrrtm1,Mdga1,Slitrk2,Nrxn1,Mdga2
GO:0035640	Exploration behavior	30	0.862388	bottom	0.0085	ks	10090.ENSMUSP00000001548,10090.ENSMUSP00000018700,10090.ENSMUSP00000021606,10090.ENSMUSP00000022235,10090.ENSMUSP00000026357,10090.ENSMUSP00000027888,10090.ENSMUSP00000030036,10090.ENSMUSP00000033142,10090.ENSMUSP00000044050,10090.ENSMUSP00000052584,10090.ENSMUSP00000053097,10090.ENSMUSP00000061185,10090.ENSMUSP00000063548,10090.ENSMUSP00000063933,10090.ENSMUSP00000066338,10090.ENSMUSP00000066822…	Itga3,Dlg4,Atxn3,Htr1a,Jph3,Abl2,Brinp1,Ptpn5,Dpp4,Lrrk2,Nlgn2,Crh,Abat,Chl1,Chrna4,Penk,Lsamp,Atp1a2,Agtr2,Crhr1,Gad1,Prkce,Slc4a10,Shank2,Shank3,Tnr,Myg1,Kmt2a,Lrrtm1,Apoe
GO:0007623	Circadian rhythm	137	0.386343	bottom	0.0086	ks	10090.ENSMUSP00000000122,10090.ENSMUSP00000000219,10090.ENSMUSP00000006037,10090.ENSMUSP00000006911,10090.ENSMUSP00000006949,10090.ENSMUSP00000008016,10090.ENSMUSP00000009099,10090.ENSMUSP00000013807,10090.ENSMUSP00000015100,10090.ENSMUSP00000018274,10090.ENSMUSP00000019911,10090.ENSMUSP00000020227,10090.ENSMUSP00000020329,10090.ENSMUSP00000020706,10090.ENSMUSP00000020846,10090.ENSMUSP00000020886…	Ngfr,Th,Ncoa2,Cdk4,Tph2,Id3,Mta1,Pten,Ppp1cb,Csnk1d,Hdac2,Cry1,Egfr,Adcy1,Srebf1,Nampt,Id2,Hnf1b,Ddx5,Per1,Id4,Cartpt,Mettl3,Drd3,Gsk3b,Ccrn4l,Prmt5,Fas,Maged1,Huwe1,Tyms,Tnfrsf11a,Cst3,Ghrh,Ntrk1,Rorc,Rpe65,Srrd,Prok2,Bhlhe40,Bhlhe41,Kdm8,Nono,Star,Usp2,Rora,Cyp7b1,Gpr176,Tph1,Ntrk3,Hdac3,Dhx9,Rbm4b,Ppp1ca,Dpyd,Zfhx3,Mybbp1a,Prkcdbp,Ogt,Arntl,Lgr4,Mc3r,Hnrnpu,Kdm2a,Atf5,Setx,Nrip1,Npas2,Prokr2,I…
GO:0000413	Protein peptidyl-prolyl isomerization	34	0.494365	top	0.0087	ks	10090.ENSMUSP00000001595,10090.ENSMUSP00000002809,10090.ENSMUSP00000003310,10090.ENSMUSP00000003445,10090.ENSMUSP00000015901,10090.ENSMUSP00000020964,10090.ENSMUSP00000021332,10090.ENSMUSP00000022226,10090.ENSMUSP00000022228,10090.ENSMUSP00000022419,10090.ENSMUSP00000023455,10090.ENSMUSP00000024802,10090.ENSMUSP00000025419,10090.ENSMUSP00000029382,10090.ENSMUSP00000030404,10090.ENSMUSP00000031795…	Fkbp10,Fkbp7,Ranbp2,Fkbp11,Ppil4,Fkbp1b,Fkbp3,Ppwd1,Cwc27,Ppif,Ppil2,Ppil1,Ppic,Ppid,Ppie,Fkbp9,Fkbp4,Pin1,Ppib,Nktr,Fkbp1a,Ppig,Fkbp14,Ppp2r4,Fkbp2,Fkbp5,Ppil3,Fkbp15,Ppil6,Ppih,Pin4,Aip,Fkbp8,Ppia
GO:0030178	Negative regulation of wnt signaling pathway	145	0.374172	bottom	0.0088	ks	10090.ENSMUSP00000000312,10090.ENSMUSP00000000579,10090.ENSMUSP00000002029,10090.ENSMUSP00000002518,10090.ENSMUSP00000002708,10090.ENSMUSP00000002883,10090.ENSMUSP00000003152,10090.ENSMUSP00000004756,10090.ENSMUSP00000004990,10090.ENSMUSP00000005406,10090.ENSMUSP00000007799,10090.ENSMUSP00000018353,10090.ENSMUSP00000018476,10090.ENSMUSP00000018727,10090.ENSMUSP00000018966,10090.ENSMUSP00000019911…	Cdh1,Sox9,Emd,Aes,Shh,Sfrp4,Stk11,Wwox,Mapk14,App,Cav1,Stk4,Stk3,G3bp1,Sfrp5,Hdac2,Wif1,Gnb2l1,Kremen1,Slc9a3r1,Nxn,Ror2,Nkd2,Lats2,Fgf9,Amer2,Fzd6,Cby1,Mapk8ip2,Snai2,Gsk3b,Lmbr1l,Nfatc4,Cdh2,Sdhaf2,Limd1,Gli1,Ddit3,Sox17,Notch1,Frzb,Mdk,Lrp4,Bmp2,Sfrp2,Dkk2,Invs,Ptpru,Ctnnbip1,Mad2l2,Draxin,Custos,Lrp6,Vgll4,Dkk3,Dkkl1,Sfrp1,Nkd1,Tbx18,Nphp3,Tnn,Sox10,Cyld,Sostdc1,Ankrd6,Ubac2,Lrp1,Isl1,Lzts2,T…
GO:0035904	Aorta development	51	0.600579	bottom	0.0088	ks	10090.ENSMUSP00000000095,10090.ENSMUSP00000000122,10090.ENSMUSP00000000542,10090.ENSMUSP00000001927,10090.ENSMUSP00000009241,10090.ENSMUSP00000009705,10090.ENSMUSP00000015511,10090.ENSMUSP00000015749,10090.ENSMUSP00000018875,10090.ENSMUSP00000019924,10090.ENSMUSP00000020530,10090.ENSMUSP00000022646,10090.ENSMUSP00000023050,10090.ENSMUSP00000023171,10090.ENSMUSP00000023538,10090.ENSMUSP00000023600…	Tbx2,Ngfr,Acvrl1,Ltbp1,Tbx1,Eng,Plxnd1,Srf,Ap2b1,Hey2,Nprl3,Nkx3-1,Tab1,Hes1,Mylk,Robo1,Pdgfrb,Tfap2b,Cntrl,Jag1,Snx17,Dctn5,Smarca4,Bmpr1a,Smad6,Hey1,Kat6a,Rbpj,Tgfb2,Lrp1,Cxcr4,Six1,Chd7,Fuz,Eya1,Pkd2,Col3a1,Dll4,Myh10,Sox4,Prdm1,Prickle1,Sufu,Robo2,Ndst1,Lox,Pde2a,Dnm2,Prox1,Hectd1,Kif7
GO:0042752	Regulation of circadian rhythm	111	0.322563	bottom	0.0089	ks	10090.ENSMUSP00000000450,10090.ENSMUSP00000001536,10090.ENSMUSP00000002466,10090.ENSMUSP00000009099,10090.ENSMUSP00000015100,10090.ENSMUSP00000015234,10090.ENSMUSP00000017841,10090.ENSMUSP00000018274,10090.ENSMUSP00000020099,10090.ENSMUSP00000020227,10090.ENSMUSP00000020634,10090.ENSMUSP00000020706,10090.ENSMUSP00000020904,10090.ENSMUSP00000020974,10090.ENSMUSP00000021271,10090.ENSMUSP00000021932…	Pparg,Nkx2-1,Nr2f6,Mta1,Ppp1cb,Ptgds,Ada,Csnk1d,Cdk1,Cry1,Mapk9,Adcy1,Rock2,Id2,Per1,Drd1a,Pspc1,Fbxl3,Prkdc,Drd3,Gsk3b,Ccrn4l,Sik1,Ddb1,Maged1,Casp1,Suv39h2,Ghrh,Chrnb2,Npy2r,Rorc,Prkaa2,Sfpq,Cort,Srrd,Alb,Bhlhe40,Atg7,Nono,Usp2,Rora,Ccar2,Lepr,Hdac3,Kdm5b,Rbm4b,Ppp1ca,Adrb1,Kcna2,Ptger3,Pmch,Zfhx3,Arntl,Piwil2,Rorb,Kdm2a,Ptger4,Npas2,Phlpp1,Spsb4,Timeless,Hcrtr2,Prkaa1,Per2,Siah2,Top2a,Nr1d1,Bt…
GO:0045055	Regulated exocytosis	111	0.409806	bottom	0.0089	ks	10090.ENSMUSP00000001456,10090.ENSMUSP00000002603,10090.ENSMUSP00000003961,10090.ENSMUSP00000005509,10090.ENSMUSP00000005606,10090.ENSMUSP00000005815,10090.ENSMUSP00000006181,10090.ENSMUSP00000007236,10090.ENSMUSP00000009538,10090.ENSMUSP00000009727,10090.ENSMUSP00000010038,10090.ENSMUSP00000014221,10090.ENSMUSP00000016771,10090.ENSMUSP00000018122,10090.ENSMUSP00000021001,10090.ENSMUSP00000021209…	Tmem79,Scrib,Ppfia3,Stx1a,Prkaca,Kit,Napa,Syngr3,Syn2,Syngr1,Snap47,Chp1,Myh9,Cadps2,Rab10,Doc2b,Vamp2,Chga,Ywhaz,Snap29,Syt4,Syngr2,Cplx2,Syt13,Snap25,Syt10,Nr4a3,Unc13a,Pclo,Vamp3,Cdk5,Stx2,Anxa3,Vamp1,Coro1a,Stx4a,Btk,Rab27a,Syt15,Sv2a,Tmed10,Cplx1,Lyn,Cbl,Crhbp,Syde1,Rims4,Rab26,Cplx3,Lat2,Rims2,Sdf4,Syt12,Rab11fip1,Rab11fip5,Vamp8,Rab11fip2,Cadps,Rims3,Rab31,Pla2g3,Pi4k2a,Stx3,Doc2a,Syt5,Vps…
GO:0099175	Regulation of postsynapse organization	128	0.511949	bottom	0.0089	ks	10090.ENSMUSP00000000137,10090.ENSMUSP00000003436,10090.ENSMUSP00000004965,10090.ENSMUSP00000005406,10090.ENSMUSP00000006293,10090.ENSMUSP00000013807,10090.ENSMUSP00000015800,10090.ENSMUSP00000018700,10090.ENSMUSP00000020769,10090.ENSMUSP00000020939,10090.ENSMUSP00000021091,10090.ENSMUSP00000021950,10090.ENSMUSP00000022429,10090.ENSMUSP00000023057,10090.ENSMUSP00000023268,10090.ENSMUSP00000023531…	Actr2,Abhd17a,Chmp2b,App,Crkl,Pten,Hspa8,Dlg4,Dbnl,Nrcam,Pafah1b1,Dbn1,Arf4,Nptxr,Arc,Hcls1,Cript,Cdh2,Baiap2,Nptx1,Epha4,Fcgr2b,Grin1,Caprin1,Lrp4,Itpka,Slc7a11,Dhx36,Ppfia2,Efna1,Pdlim5,Epha7,Rheb,Cdk5,Wnt7a,Cask,Cbln1,Vps35,Egln1,Tanc1,Chmp4b,Lzts3,Dgkb,Ntrk3,Arhgap33,Arhgap44,Hnrnpk,Ptprf,Vhl,Zdhhc2,Zfp804a,Eef2k,Lrfn2,Zdhhc15,Lrrk2,Lrrc4b,Fzd9,Rapsn,Abhd17b,Abi2,Sipa1l1,Ghsr,Grin2b,Adam10,Pt…
GO:1990573	Potassium ion import across plasma membrane	34	1.2033	bottom	0.0089	ks	10090.ENSMUSP00000005692,10090.ENSMUSP00000017900,10090.ENSMUSP00000027863,10090.ENSMUSP00000028549,10090.ENSMUSP00000032374,10090.ENSMUSP00000034533,10090.ENSMUSP00000034889,10090.ENSMUSP00000034983,10090.ENSMUSP00000037192,10090.ENSMUSP00000038106,10090.ENSMUSP00000038729,10090.ENSMUSP00000039657,10090.ENSMUSP00000047353,10090.ENSMUSP00000047705,10090.ENSMUSP00000048849,10090.ENSMUSP00000054356…	Atp4a,Slc12a7,Atp1b1,Slc12a6,Kcnj8,Kcnj5,Hcn4,Atp1b3,Kcnj2,Slc12a9,Kcnk9,Atp1a1,Atp1b2,Kcnh2,Kcne2,Kcnj10,Kcnj9,Kcnj3,Kcnj14,Atp1a2,Abcc9,Kcnj12,Kcnj4,Kcnd3,Slc12a5,Kcnj6,Hcn2,Atp1a3,Kcnj16,Kcnj13,Slc12a2,Slc12a4,Slc12a8,Kcnj11
GO:0048015	Phosphatidylinositol-mediated signaling	64	0.595182	bottom	0.009	ks	10090.ENSMUSP00000000199,10090.ENSMUSP00000001780,10090.ENSMUSP00000004622,10090.ENSMUSP00000005671,10090.ENSMUSP00000010804,10090.ENSMUSP00000013807,10090.ENSMUSP00000021283,10090.ENSMUSP00000021552,10090.ENSMUSP00000021796,10090.ENSMUSP00000025522,10090.ENSMUSP00000025523,10090.ENSMUSP00000025912,10090.ENSMUSP00000027056,10090.ENSMUSP00000027362,10090.ENSMUSP00000028239,10090.ENSMUSP00000028759…	Ncs1,Akt1,Gab2,Igf1r,Plcd1,Pten,Pik3r5,Zfp36l1,Edn1,Pdgfrb,Csf1r,Plcb3,Prex2,Plcd4,Gsn,Ltk,Pik3ca,Plcz1,Pik3r2,Pik3cb,Plekha1,Pi4ka,Plcl1,Ogt,Inpp5f,Plcl2,Htr2a,Myo16,Erbb2,Xbp1,Igf1,Pik3r1,Pik3cg,Car8,Ezr,Irs1,Nyap2,Npr3,Ptafr,Nf1,Pi4kb,Sirt2,Kcnh1,C1qbp,Plcg2,Erbb3,Plch1,Tsc2,Plcd3,Plcg1,Plcb2,Gata3,Plch2,Pik3cd,Plcb1,Exoc1,Pik3c3,Synj1,Nyap1,Pitpnm2,Pik3c2a,Pdgfra,Plce1,Pear1
GO:0006749	Glutathione metabolic process	46	0.562592	top	0.0091	ks	10090.ENSMUSP00000000828,10090.ENSMUSP00000001713,10090.ENSMUSP00000001715,10090.ENSMUSP00000004134,10090.ENSMUSP00000004137,10090.ENSMUSP00000004140,10090.ENSMUSP00000004327,10090.ENSMUSP00000006103,10090.ENSMUSP00000006508,10090.ENSMUSP00000007012,10090.ENSMUSP00000008684,10090.ENSMUSP00000012348,10090.ENSMUSP00000023707,10090.ENSMUSP00000024823,10090.ENSMUSP00000027067,10090.ENSMUSP00000028780…	Txnrd3,Gstt1,Gstt3,Gstm5,Gstm7,Gstm1,G6pdx,Ctns,Ggt1,Sod2,Mgst1,Gstm2,Sod1,Glo1,Gsta3,Chac1,Ggt7,Slc7a11,Gstm4,Gclm,Mmachc,Park7,Gstk1,Hpgds,Nat8,Hmgn5,Gsr,Gsta4,Gclc,Gstp2,Gstt2,Gstz1,Ggt5,Ethe1,Gss,Gpx1,Gpx3,Gpx4,Idh1,Chac2,Gstm6,Nfe2l1,Hagh,Cth,Oplah,Gstp1
GO:0015698	Inorganic anion transport	110	0.563149	bottom	0.0091	ks	10090.ENSMUSP00000000275,10090.ENSMUSP00000000572,10090.ENSMUSP00000000619,10090.ENSMUSP00000000809,10090.ENSMUSP00000001253,10090.ENSMUSP00000004428,10090.ENSMUSP00000004430,10090.ENSMUSP00000005493,10090.ENSMUSP00000007207,10090.ENSMUSP00000007257,10090.ENSMUSP00000007797,10090.ENSMUSP00000010250,10090.ENSMUSP00000010251,10090.ENSMUSP00000017900,10090.ENSMUSP00000020707,10090.ENSMUSP00000022100…	Glra3,Gabra2,Clcn4-2,Slc5a5,Slc26a4,Clcn5,Clcn3,Slc1a3,Clcn2,Clic1,Gabrb2,Slc22a6,Slc22a8,Slc12a7,Gabra1,Slc6a3,Vdac2,Ank,Clic6,Racgap1,Slc4a8,Gabrr2,Slc22a3,Clic5,Slc1a1,Slc18a2,Clns1a,Slc25a10,Slc11a1,Xpr1,Tmem206,Slc12a6,Slc20a1,Glrb,Gpr89,Gabrd,Gabrg1,Gabra4,Gabrb1,Clcn1,Pcyox1,Gabrq,Clcn7,Tspo,Ttyh3,Ttyh2,Gabrb3,Slc12a9,Clic4,Slc26a7,Ano10,Ano5,Cftr,Slc26a11,Slc26a1,Clca1,P2ry6,Phlpp1,Slc4a7…
GO:0051403	Stress-activated mapk cascade	70	0.38709	bottom	0.0091	ks	10090.ENSMUSP00000001059,10090.ENSMUSP00000003027,10090.ENSMUSP00000004156,10090.ENSMUSP00000004949,10090.ENSMUSP00000004986,10090.ENSMUSP00000004990,10090.ENSMUSP00000006825,10090.ENSMUSP00000016672,10090.ENSMUSP00000019076,10090.ENSMUSP00000020634,10090.ENSMUSP00000021552,10090.ENSMUSP00000021918,10090.ENSMUSP00000023291,10090.ENSMUSP00000023812,10090.ENSMUSP00000025897,10090.ENSMUSP00000027185…	Ern1,Map2k7,Map3k11,Traf6,Mapk13,Mapk14,Nphs1,Mapkapk2,Map2k3,Mapk9,Zfp36l1,Ror2,Mapk8ip2,Map3k12,Map4k2,Stradb,Dusp19,Ptpn1,Irak1,Gab1,BC021891,Cryab,Myd88,Trf,Mul1,Map3k7,Map2k4,Map3k9,Spag9,Ptplad1,Map3k13,Ptger4,Mapk8ip1,Mapk3,Zfp36,Wnt5a,Mapk1,Ercc6,Agt,Mapkbp1,Trib1,Casr,Mdfi,Irak4,Dab2,Map4k1,Fgfr3,Mapk8ip3,Mapk11,Zak,Dab2ip,Cdc42ep5,Fgf14,Map3k5,Fgf12,Mdfic,Ccl19,Map3k10,Map3k1,Wnt7b,Ptk2…
GO:0007097	Nuclear migration	33	0.76815	bottom	0.0092	ks	10090.ENSMUSP00000006254,10090.ENSMUSP00000014922,10090.ENSMUSP00000018851,10090.ENSMUSP00000021077,10090.ENSMUSP00000021091,10090.ENSMUSP00000021479,10090.ENSMUSP00000025944,10090.ENSMUSP00000025993,10090.ENSMUSP00000030286,10090.ENSMUSP00000030665,10090.ENSMUSP00000039440,10090.ENSMUSP00000039709,10090.ENSMUSP00000039844,10090.ENSMUSP00000046788,10090.ENSMUSP00000047326,10090.ENSMUSP00000047697…	Tbcb,Fhod1,Dync1h1,Slc9a3r1,Pafah1b1,Actr10,Hhex,Slit1,Dock7,Nudc,Syne1,Pcm1,Actr1a,Hook3,Actr1b,Syne2,Tmem201,Cdc42,Sun1,Cep120,Tacc1,Tacc2,Sun2,Pax6,Syne3,Myh10,Ntn1,Clmn,Ptk2,Cdc42bpa,Kif1a,Dctn1,Tacc3
GO:0007369	Gastrulation	133	0.313098	bottom	0.0092	ks	10090.ENSMUSP00000000127,10090.ENSMUSP00000001147,10090.ENSMUSP00000001548,10090.ENSMUSP00000003529,10090.ENSMUSP00000004222,10090.ENSMUSP00000005606,10090.ENSMUSP00000005749,10090.ENSMUSP00000006377,10090.ENSMUSP00000006614,10090.ENSMUSP00000007130,10090.ENSMUSP00000007171,10090.ENSMUSP00000009143,10090.ENSMUSP00000015749,10090.ENSMUSP00000016315,10090.ENSMUSP00000017488,10090.ENSMUSP00000017881…	Wnt3,Col6a1,Itga3,Paf1,Hira,Prkaca,Ctr9,Zbtb17,Epha2,Ctnnb1,Chrd,Bmp7,Srf,Lamb3,Vtn,Mmp9,Cdc73,Lhx1,Dvl2,Frs2,Txnrd1,Pofut2,Gnb2l1,Hnf1b,Itga5,Ets2,Twsg1,Dusp1,Smad4,Lrp5,Hhex,Ric8,Sox17,Vangl2,Itga8,Nckap1,Itgav,Elf5,Ext2,Rtf1,Dusp2,Lef1,Nr4a3,Syf2,Dvl1,Ugdh,Nat8,Cml5,Lrp6,Col4a2,Dusp4,Sfrp1,Mmp2,Mmp15,Hsbp1,Smad3,Eomes,Nphp3,Bmpr1a,Atoh8,Poglut1,Lefty1,Kif16b,Scx,Cml2,Apln,Leo1,Inhba,Gpi1,Snai1…
GO:0030326	Embryonic limb morphogenesis	114	0.407156	bottom	0.0092	ks	10090.ENSMUSP00000000095,10090.ENSMUSP00000000127,10090.ENSMUSP00000000128,10090.ENSMUSP00000000153,10090.ENSMUSP00000001562,10090.ENSMUSP00000002708,10090.ENSMUSP00000005019,10090.ENSMUSP00000007130,10090.ENSMUSP00000009143,10090.ENSMUSP00000010753,10090.ENSMUSP00000014747,10090.ENSMUSP00000018002,10090.ENSMUSP00000018748,10090.ENSMUSP00000019911,10090.ENSMUSP00000020568,10090.ENSMUSP00000021918…	Tbx2,Wnt3,Wnt9a,Gna12,Tulp3,Shh,Crabp2,Ctnnb1,Bmp7,Psen2,Alx3,Ift52,Tbx3,Hdac2,Wdpcp,Ror2,Ptch1,Msx2,Fgf9,Fzd6,Ift140,Smad4,Fbn2,Gnaq,Lrp5,Rdh10,Prrx1,Notch1,Lrp4,Ttbk2,Shox2,Lef1,Sfrp2,Reck,Ski,Wnt7a,Lrp6,Bax,Sall1,Tmem231,Smarca4,Aldh1a2,Bmpr1a,Fbxw4,Wdr19,Twist1,Prrx2,Pbx2,Traf3ip1,Rpgrip1l,Fras1,Dicer1,Mks1,Tgfb2,Chst11,Ift122,Mycn,Pitx2,Alx4,Acd,Mustn1,Rarg,Dlx5,Gli2,Osr1,Msx1,Lmbr1,Chd7,Nip…
GO:0051968	Positive regulation of synaptic transmission, glutamatergic	28	1.11446	bottom	0.0092	ks	10090.ENSMUSP00000000122,10090.ENSMUSP00000020329,10090.ENSMUSP00000021641,10090.ENSMUSP00000021918,10090.ENSMUSP00000021932,10090.ENSMUSP00000027020,10090.ENSMUSP00000029712,10090.ENSMUSP00000033189,10090.ENSMUSP00000035065,10090.ENSMUSP00000042070,10090.ENSMUSP00000051132,10090.ENSMUSP00000053097,10090.ENSMUSP00000066304,10090.ENSMUSP00000067057,10090.ENSMUSP00000072170,10090.ENSMUSP00000074565…	Ngfr,Egfr,Tshz3,Ror2,Drd1a,Gria4,Ntrk1,Cckbr,Ptgs2,Rab3gap1,Oxtr,Nlgn2,Nlgn3,Adcyap1,Dtnbp1,Nlgn1,Ntrk2,Glul,Stxbp1,Iqsec2,Adora2a,Shank2,Shank1,Shank3,Ptk2b,Tnr,Reln,Nrxn1
GO:0098962	Regulation of postsynaptic neurotransmitter receptor activity	17	1.13934	bottom	0.0092	afc	10090.ENSMUSP00000005406,10090.ENSMUSP00000019290,10090.ENSMUSP00000021066,10090.ENSMUSP00000023057,10090.ENSMUSP00000025805,10090.ENSMUSP00000026670,10090.ENSMUSP00000029175,10090.ENSMUSP00000047888,10090.ENSMUSP00000064886,10090.ENSMUSP00000066338,10090.ENSMUSP00000071025,10090.ENSMUSP00000071687,10090.ENSMUSP00000078093,10090.ENSMUSP00000117033,10090.ENSMUSP00000123078,10090.ENSMUSP00000132646…	App,Cacng2,Cacng4,Nptxr,Cnih2,Nptx1,Src,Cacng5,Shisa7,Chrna4,Shisa6,Nptx2,Homer1,Homer3,Dlgap2,Shisa9,Begain
GO:0055075	Potassium ion homeostasis	21	1.5018	bottom	0.0093	ks	10090.ENSMUSP00000005692,10090.ENSMUSP00000017900,10090.ENSMUSP00000027059,10090.ENSMUSP00000027863,10090.ENSMUSP00000028549,10090.ENSMUSP00000034983,10090.ENSMUSP00000038106,10090.ENSMUSP00000039657,10090.ENSMUSP00000044568,10090.ENSMUSP00000047353,10090.ENSMUSP00000047705,10090.ENSMUSP00000054356,10090.ENSMUSP00000055673,10090.ENSMUSP00000083077,10090.ENSMUSP00000096690,10090.ENSMUSP00000099922…	Atp4a,Slc12a7,Tfap2b,Atp1b1,Slc12a6,Atp1b3,Slc12a9,Atp1a1,Kctd7,Atp1b2,Kcnh2,Kcnj10,Kcna5,Atp1a2,Slc12a5,Atp1a3,Camk2d,Slc12a2,Slc12a4,Slc12a8,Kcnma1
GO:0098698	Postsynaptic specialization assembly	11	1.4337	bottom	0.0095	afc	10090.ENSMUSP00000013807,10090.ENSMUSP00000035468,10090.ENSMUSP00000053097,10090.ENSMUSP00000066304,10090.ENSMUSP00000074565,10090.ENSMUSP00000101522,10090.ENSMUSP00000103571,10090.ENSMUSP00000104932,10090.ENSMUSP00000109089,10090.ENSMUSP00000124052,10090.ENSMUSP00000134402	Pten,Ntng2,Nlgn2,Nlgn3,Nlgn1,Shank2,Shank1,Shank3,Nrxn2,Reln,Nrxn1
GO:0043409	Negative regulation of mapk cascade	159	0.293449	bottom	0.0096	ks	10090.ENSMUSP00000001780,10090.ENSMUSP00000002275,10090.ENSMUSP00000002883,10090.ENSMUSP00000003612,10090.ENSMUSP00000004673,10090.ENSMUSP00000005671,10090.ENSMUSP00000006286,10090.ENSMUSP00000006838,10090.ENSMUSP00000007799,10090.ENSMUSP00000009138,10090.ENSMUSP00000009143,10090.ENSMUSP00000010191,10090.ENSMUSP00000013807,10090.ENSMUSP00000015346,10090.ENSMUSP00000018482,10090.ENSMUSP00000018966…	Akt1,Vrk3,Sfrp4,Dusp3,Ndrg2,Igf1r,Inpp5k,Qars,Cav1,Stk38,Bmp7,Hyal2,Pten,Cnksr3,Tnip1,Sfrp5,Sema6a,Dusp6,Timp3,Irak3,Slc9a3r1,Pafah1b1,Per1,Hmgcr,Pbk,Dok2,Spry2,Gsk3b,Dusp1,Spry4,Smad4,Eif3a,Sirt3,Atf3,Dusp19,Hipk3,Spred1,Dusp2,Ptpn1,Ptpn22,Efna1,Sfrp2,Dnaja1,Errfi1,Emilin1,Uchl1,Ppef2,Chrna7,Ptpn5,Igbp1,Psmd10,Dusp4,Sfrp1,Pik3r2,Pin1,Csk,Hdac3,Lyn,Cyld,Smpd1,Tbc1d10c,Tlr4,Dusp10,Spred3,Dusp26,In…
GO:0021697	Cerebellar cortex formation	31	0.780857	bottom	0.0099	ks	10090.ENSMUSP00000005066,10090.ENSMUSP00000014917,10090.ENSMUSP00000016897,10090.ENSMUSP00000018842,10090.ENSMUSP00000022040,10090.ENSMUSP00000023750,10090.ENSMUSP00000030814,10090.ENSMUSP00000031490,10090.ENSMUSP00000031591,10090.ENSMUSP00000031866,10090.ENSMUSP00000032180,10090.ENSMUSP00000033560,10090.ENSMUSP00000034076,10090.ENSMUSP00000034766,10090.ENSMUSP00000050586,10090.ENSMUSP00000053325…	Map2k1,Dll1,Ttll1,Lhx1,Agtpbp1,Faim2,Cdk5,Ulk1,Lhx5,Mtpn,Wnt7a,Ophn1,Cbln1,Rora,Kndc1,Slc25a46,Atxn2,Atp7a,Whrn,Atp2b2,Grid2,Ptpn11,Ttc21b,Psap,Nfix,Cacna1a,Ldb1,Cend1,Gba,Nrxn1,Prox1

## Sheet: MF
#term ID	term description	genes mapped	enrichment score	direction	false discovery rate	method	matching proteins in your input (IDs)	matching proteins in your input (labels)
GO:0003735	Structural constituent of ribosome	154	1.41951	top	3.24e-53	ks	10090.ENSMUSP00000000756,10090.ENSMUSP00000001485,10090.ENSMUSP00000002844,10090.ENSMUSP00000003386,10090.ENSMUSP00000003521,10090.ENSMUSP00000004072,10090.ENSMUSP00000004554,10090.ENSMUSP00000006496,10090.ENSMUSP00000007482,10090.ENSMUSP00000008036,10090.ENSMUSP00000008812,10090.ENSMUSP00000008826,10090.ENSMUSP00000010550,10090.ENSMUSP00000015816,10090.ENSMUSP00000016977,10090.ENSMUSP00000017548…	Rpl13,Mrpl10,Mrpl2,Mrpl4,Rps11,Rpl8,Rps5,Rps9,Mrpl49,Rplp1,Rps18,Rpl10,Mrpl52,Mrpl32,Mrps18c,Rpl19,Mrpl22,Mrpl36,Mrps30,Mrpl57,Rpl24,Mrps23,Mrpl14,Mrps18a,Mrpl28,Mrpl27,Mrps18b,Rps14,Mrpl21,Mrpl11,Rps26,Mrpl30,Mrps5,Rps3a1,Mrpl9,Mrpl37,Mrps15,Mrpl20,Mrpl33,Rpl6,Mrpl19,Mrpl51,Rpl28,Mrps11,Mrpl46,Rps3,Rps4x,Mrps31,Rsl24d1,Rpl4,Mrps22,Rpsa,Mrpl3,Mrps2,Mrps6,Rps29,Ndufa7,Mrpl23,Mrpl54,Rpl21,Rpl22l1,M…
GO:0022843	Voltage-gated cation channel activity	107	1.00405	bottom	2.41e-10	ks	10090.ENSMUSP00000000199,10090.ENSMUSP00000002848,10090.ENSMUSP00000003442,10090.ENSMUSP00000006991,10090.ENSMUSP00000009617,10090.ENSMUSP00000009875,10090.ENSMUSP00000017552,10090.ENSMUSP00000018614,10090.ENSMUSP00000019290,10090.ENSMUSP00000021066,10090.ENSMUSP00000022567,10090.ENSMUSP00000022967,10090.ENSMUSP00000028335,10090.ENSMUSP00000028499,10090.ENSMUSP00000028727,10090.ENSMUSP00000029686…	Ncs1,Grin2d,Cacnb3,Hcn1,Kcnc4,Kcnd1,Cacnb1,Kcnab3,Cacng2,Cacng4,Cacna2d3,Kcnv1,Grin1,Itgav,Snap25,Hcn3,Cachd1,Kcnq4,Cdk5,Kcnj8,Kcnj5,Hcn4,Kcnj2,Cacna1b,Kcna4,Kcnk9,Kcns1,Kcnt1,Kcnh3,Kcna2,Tpcn1,Cacna2d4,Kcnk1,Kcnh5,Kcnab1,Kcnh2,Bzrap1,Kcne2,Kcnh8,Cacna2d1,Kcna3,Lrrc38,Kcnj10,Kcng3,Kcna1,Kcne4,Marcksl1,Kcna5,Cnr1,Kcng4,Kcnb1,Kcnj9,Kcns3,Tpcn2,Grin2b,Kcnj3,Kcnq3,Kcnj14,Grik1,Hvcn1,Kcns2,Kcnh7,Cacnb…
GO:0015081	Sodium ion transmembrane transporter activity	91	1.06507	bottom	9.76e-10	ks	10090.ENSMUSP00000000201,10090.ENSMUSP00000000809,10090.ENSMUSP00000003468,10090.ENSMUSP00000005490,10090.ENSMUSP00000005493,10090.ENSMUSP00000005692,10090.ENSMUSP00000006991,10090.ENSMUSP00000021045,10090.ENSMUSP00000021161,10090.ENSMUSP00000022100,10090.ENSMUSP00000023099,10090.ENSMUSP00000023758,10090.ENSMUSP00000023776,10090.ENSMUSP00000024595,10090.ENSMUSP00000025875,10090.ENSMUSP00000026084…	Nalcn,Slc5a5,Grik5,Slc1a6,Slc1a3,Atp4a,Hcn1,Asic2,Slc13a5,Slc6a3,Slc38a2,Asic1,Slc4a8,Slc22a3,Slc1a1,Slc18a2,Slc9a4,Atp1b1,Scn2a1,Slc23a2,Slc20a1,Slc13a3,Hcn3,Slc6a9,Mfsd2a,Slc9a1,Grik3,Slc10a4,Slc6a6,Slc6a12,Slc6a11,Slc6a1,Slc5a11,Slc9a9,Slc6a8,Hcn4,Atp1b3,Atp1a1,Tpcn1,Slc9a8,Slc10a3,Asic4,Pkd2l1,Kcnk1,Atp1b2,Scn3b,Cpox,Slc4a7,Slc9b2,Scn4b,Slc24a5,Slc8b1,Slc20a2,Slc6a13,Grik1,Slc9a7,Slc6a15,Gria…
GO:0015276	Ligand-gated ion channel activity	93	0.943452	bottom	4.18e-09	ks	10090.ENSMUSP00000000275,10090.ENSMUSP00000000572,10090.ENSMUSP00000002848,10090.ENSMUSP00000003468,10090.ENSMUSP00000003826,10090.ENSMUSP00000004683,10090.ENSMUSP00000004774,10090.ENSMUSP00000006991,10090.ENSMUSP00000007797,10090.ENSMUSP00000020707,10090.ENSMUSP00000021045,10090.ENSMUSP00000021750,10090.ENSMUSP00000022620,10090.ENSMUSP00000023441,10090.ENSMUSP00000023758,10090.ENSMUSP00000024035…	Glra3,Gabra2,Grin2d,Grik5,Htr3a,Mcoln1,Aqp1,Hcn1,Gabrb2,Gabra1,Asic2,Ryr2,Chrna2,P2rx6,Asic1,Gabrr2,Gria4,Cnga3,Grin1,P2rx3,Chrnb2,Glrb,Grik3,Gabrd,Gabrg1,Gabra4,Gabrb1,P2rx4,Itpr1,Kcnj8,Chrna7,Cnga4,Gabrq,Chrna6,Kcnj5,Chrna3,Chrnb4,Hcn4,Kcnj2,Gabrb3,Itpr3,Tpcn1,Grid1,Gria1,Kcnk1,Kcnh2,Cftr,Itpr2,Chrnb3,Kcnj10,Kcnj9,Glra2,Tpcn2,Grin2b,Gabra3,Gabra5,Kcnj3,Gabrg2,Chrna4,Gabrg3,Kcnj14,Grik1,Kcnh7,Gr…
GO:0019843	rRNA binding	70	0.925087	top	1.61e-08	ks	10090.ENSMUSP00000002048,10090.ENSMUSP00000003207,10090.ENSMUSP00000003521,10090.ENSMUSP00000004072,10090.ENSMUSP00000004203,10090.ENSMUSP00000004379,10090.ENSMUSP00000004554,10090.ENSMUSP00000006496,10090.ENSMUSP00000008812,10090.ENSMUSP00000016977,10090.ENSMUSP00000017548,10090.ENSMUSP00000020408,10090.ENSMUSP00000021183,10090.ENSMUSP00000024763,10090.ENSMUSP00000025511,10090.ENSMUSP00000025836…	Taco1,Lipe,Rps11,Rpl8,Ppan,Emg1,Rps5,Rps9,Rps18,Mrps18c,Rpl19,Mdm2,Eral1,Mrps18a,Rps14,Mrpl11,Sbds,Fastkd2,Ncl,Mterfd2,Rpf1,Mrpl20,Rpl6,Mrps11,Rps3,Rps4x,Eri1,Imp3,Rpl4,Rpf2,Mrps6,Kdm2b,Ddx21,Tlr13,Gltscr2,Eef2,Rpl37,Mrps7,Tst,Ptrf,Rpl37a,Ddx28,Mrps27,Rpl7,Rrs1,Npm1,Wbscr16,Mrpl18,Rpl17,Rpl3,Ptcd3,Rpl5,Diexf,Rnasel,Rplp0,Rpl23,Rpl23a,Rpl11,Cirbp,Fastkd5,Rpl9,Ngrn,Mrps17,Nol12,Rpl12,Utp23,Gtf3a,Rp…
GO:0016655	Oxidoreductase activity, acting on nad(p)h, quinone or similar compound as acceptor	36	1.26747	top	1.79e-08	ks	10090.ENSMUSP00000003947,10090.ENSMUSP00000005647,10090.ENSMUSP00000013737,10090.ENSMUSP00000014438,10090.ENSMUSP00000021635,10090.ENSMUSP00000021843,10090.ENSMUSP00000022286,10090.ENSMUSP00000022821,10090.ENSMUSP00000023514,10090.ENSMUSP00000023851,10090.ENSMUSP00000026144,10090.ENSMUSP00000026222,10090.ENSMUSP00000027111,10090.ENSMUSP00000027478,10090.ENSMUSP00000029850,10090.ENSMUSP00000032882…	Nqo1,Ndufs3,Ndufs2,Ndufa2,Akr1c18,Nqo2,Ndufs4,Dhrs4,Ndufb4,Ndufa5,Dcxr,Ndufb8,Ndufs1,Ndufa10,Cryz,Ndufc2,Cbr4,Ndufb7,Wdr93,Ndufa7,Ndufv1,Cbr1,Ndufs8,Aifm2,mt-Nd1,mt-Nd2,mt-Nd3,mt-Nd4,mt-Nd5,mt-Nd6,mt-Nd4l,Ndufs7,Ndufa13,Ndufv2,Ndufaf2,Ndufa12
GO:0022834	Ligand-gated channel activity	97	0.874971	bottom	2.9e-08	ks	10090.ENSMUSP00000000275,10090.ENSMUSP00000000572,10090.ENSMUSP00000002848,10090.ENSMUSP00000003468,10090.ENSMUSP00000003826,10090.ENSMUSP00000004683,10090.ENSMUSP00000004774,10090.ENSMUSP00000006991,10090.ENSMUSP00000007797,10090.ENSMUSP00000018914,10090.ENSMUSP00000020707,10090.ENSMUSP00000021045,10090.ENSMUSP00000021750,10090.ENSMUSP00000022620,10090.ENSMUSP00000023441,10090.ENSMUSP00000023758…	Glra3,Gabra2,Grin2d,Grik5,Htr3a,Mcoln1,Aqp1,Hcn1,Gabrb2,Atp5g3,Gabra1,Asic2,Ryr2,Chrna2,P2rx6,Asic1,Gabrr2,Gria4,Cnga3,Grin1,P2rx3,Chrnb2,Glrb,Grik3,Gabrd,Gabrg1,Gabra4,Gabrb1,P2rx4,Itpr1,Kcnj8,Chrna7,Cnga4,Gabrq,Chrna6,Kcnj5,Chrna3,Chrnb4,Hcn4,Kcnj2,Gabrb3,Itpr3,Tpcn1,Grid1,Gria1,Kcnk1,Kcnh2,Cftr,Itpr2,Chrnb3,Kcnj10,Kcnj9,Glra2,Tpcn2,Grin2b,Gabra3,Gabra5,Kcnj3,Gabrg2,Chrna4,Gabrg3,Kcnj14,Grik1,K…
GO:0099094	Ligand-gated cation channel activity	67	1.03427	bottom	2.9e-08	ks	10090.ENSMUSP00000002848,10090.ENSMUSP00000003468,10090.ENSMUSP00000003826,10090.ENSMUSP00000004683,10090.ENSMUSP00000004774,10090.ENSMUSP00000006991,10090.ENSMUSP00000021045,10090.ENSMUSP00000021750,10090.ENSMUSP00000022620,10090.ENSMUSP00000023441,10090.ENSMUSP00000023758,10090.ENSMUSP00000027020,10090.ENSMUSP00000027288,10090.ENSMUSP00000028335,10090.ENSMUSP00000028465,10090.ENSMUSP00000029562…	Grin2d,Grik5,Htr3a,Mcoln1,Aqp1,Hcn1,Asic2,Ryr2,Chrna2,P2rx6,Asic1,Gria4,Cnga3,Grin1,P2rx3,Chrnb2,Grik3,P2rx4,Itpr1,Kcnj8,Chrna7,Cnga4,Chrna6,Kcnj5,Chrna3,Chrnb4,Hcn4,Kcnj2,Itpr3,Tpcn1,Gria1,Kcnk1,Kcnh2,Itpr2,Chrnb3,Kcnj10,Kcnj9,Tpcn2,Grin2b,Kcnj3,Chrna4,Kcnj14,Grik1,Kcnh7,Gria2,Gria3,Scnn1a,Pkd2,Kcnj12,Ryr3,Chrna5,Kcnj4,Kcnj6,Hcn2,P2rx7,Trpm2,Grik2,Grin2c,Kcnj16,Pex5l,Ptk2b,Kcnj13,Grik4,Grin2a,Ra…
GO:0005244	Voltage-gated ion channel activity	150	0.801424	bottom	7.91e-08	ks	10090.ENSMUSP00000000199,10090.ENSMUSP00000000201,10090.ENSMUSP00000000619,10090.ENSMUSP00000002848,10090.ENSMUSP00000003442,10090.ENSMUSP00000004428,10090.ENSMUSP00000004430,10090.ENSMUSP00000006991,10090.ENSMUSP00000007207,10090.ENSMUSP00000007257,10090.ENSMUSP00000009617,10090.ENSMUSP00000009875,10090.ENSMUSP00000015484,10090.ENSMUSP00000017552,10090.ENSMUSP00000018614,10090.ENSMUSP00000019290…	Ncs1,Nalcn,Clcn4-2,Grin2d,Cacnb3,Clcn5,Clcn3,Hcn1,Clcn2,Clic1,Kcnc4,Kcnd1,Cybb,Cacnb1,Kcnab3,Cacng2,Cacng4,Vdac2,Cacna2d3,Kcnv1,Clic6,Clic5,Kcnk4,Grin1,Scn2a1,Itgav,Snap25,Hcn3,Gpr89,Cachd1,Kcnq4,Cdk5,Clcn1,Kcnj8,Kcnj5,Hcn4,Clcn7,Kcnj2,Catsper2,Cacna1b,Kcna4,Kcnk9,Kcns1,Kcnt1,Tmem109,Trpm4,Kcnh3,Clic4,Kcna2,Tpcn1,Cacna2d4,Kcnk1,Kcnh5,Kcnab1,Kcnh2,Bzrap1,Kcne2,Kcnh8,Cacna2d1,Kcna3,Tmem37,Scn3b,Kcn…
GO:0009055	Electron transfer activity	59	0.970976	top	9.08e-08	ks	10090.ENSMUSP00000000090,10090.ENSMUSP00000000828,10090.ENSMUSP00000001027,10090.ENSMUSP00000004729,10090.ENSMUSP00000005651,10090.ENSMUSP00000010007,10090.ENSMUSP00000010348,10090.ENSMUSP00000014457,10090.ENSMUSP00000015484,10090.ENSMUSP00000015829,10090.ENSMUSP00000015934,10090.ENSMUSP00000017604,10090.ENSMUSP00000020372,10090.ENSMUSP00000021522,10090.ENSMUSP00000021843,10090.ENSMUSP00000022062…	Cox5a,Txnrd3,Aox1,Etfb,Por,Sdhb,Fdx1l,Cox6c,Cybb,Acadsb,Surf1,Cyba,Uqcr11,Glrx5,Nqo2,Sdha,Glrx,Cyc1,Xdh,Cox8b,Ndufs1,Ptges2,Etfdh,Sh3bgrl3,Ndufa4,Cox6a2,Cox7b,Cox4i1,Cyb5b,Fdx1,Etfa,Cox7a2,Cox10,Cox8a,Aifm1,Uqcrfs1,Cox6a1,Aox4,Aox3,Uqcrq,Glrx3,Uqcrh,Aifm2,Cox5b,mt-Co1,mt-Co2,mt-Co3,mt-Cytb,Cox7a1,Cox4i2,Sdhc,Cox7c,Cyb5a,Cycs,Ciapin1,Ndufaf2,Cox7a2l,Ndufa12,Glrx2
GO:0005085	Guanyl-nucleotide exchange factor activity	186	0.513212	bottom	1.05e-07	ks	10090.ENSMUSP00000003320,10090.ENSMUSP00000004684,10090.ENSMUSP00000004910,10090.ENSMUSP00000005889,10090.ENSMUSP00000006618,10090.ENSMUSP00000011623,10090.ENSMUSP00000017276,10090.ENSMUSP00000019611,10090.ENSMUSP00000019999,10090.ENSMUSP00000020208,10090.ENSMUSP00000020375,10090.ENSMUSP00000022566,10090.ENSMUSP00000024810,10090.ENSMUSP00000025831,10090.ENSMUSP00000025957,10090.ENSMUSP00000026209…	Eif2b5,Arhgef18,Eif2b2,Vav1,Arhgef19,Dennd1c,Cyth1,Arhgef25,Arfgef3,Fgd6,Rab3ip,Spata13,Fgd2,Dock8,Fam45a,Dnmbp,Fgd1,Rabgef1,Ric8,Eps8l2,Farp1,Prex2,Als2,Plcd4,Rgl1,Egf,Arhgef2,Lamtor2,Bcar3,Dock7,Arhgef16,Rasgef1b,Eif2b1,Ccz1,Arhgef5,Nucb2,Sbf2,Nucb1,Sergef,Lamtor1,Dock11,Arhgef6,Dock6,Rasgrf1,Mon1a,Rgl3,Arhgef4,Vav3,Dock5,Tbc1d10a,Prex1,Rpgr,Fbxo8,Obscn,Rabif,Rangrf,Iqsec3,Dennd6a,Ranbp10,Arhge…
GO:0005516	Calmodulin binding	172	0.587561	bottom	3.08e-07	ks	10090.ENSMUSP00000000122,10090.ENSMUSP00000000811,10090.ENSMUSP00000001179,10090.ENSMUSP00000001780,10090.ENSMUSP00000002013,10090.ENSMUSP00000002087,10090.ENSMUSP00000003433,10090.ENSMUSP00000003459,10090.ENSMUSP00000003850,10090.ENSMUSP00000004784,10090.ENSMUSP00000013130,10090.ENSMUSP00000015236,10090.ENSMUSP00000016323,10090.ENSMUSP00000016672,10090.ENSMUSP00000016771,10090.ENSMUSP00000018561…	Ngfr,Kcnn3,Pcnt,Akt1,Spa17,Pnck,Mknk2,Myo1g,Itpkc,Cnn2,Strn3,Edf1,Camk1g,Mapkapk2,Myh9,Myo1b,Myh4,Strn4,Mknk1,Atp2b1,Egfr,Adcy1,Ddx5,Vamp2,Ryr2,Adcy8,Pde1b,Iqcb1,Mylk,Fas,Plcb3,Phkg1,Esrrg,Enkur,Grin1,Itpka,Snta1,Rit1,Cnn3,Ndufaf4,Invs,Unc13a,Kcnq4,Slc9a1,Nos3,Mapkapk5,Trpv6,Add2,Camk1,Phkg2,Cask,Phka2,Rrad,Myo1e,Dapk2,Arpp21,Fbxl2,Mapkapk3,Akap12,Myo6,Camk1d,Sntb2,Myo1d,Obscn,Trpm4,Camkv,Sntb1,C…
GO:0008137	NADH dehydrogenase (ubiquinone) activity	27	1.39065	top	5.12e-07	ks	10090.ENSMUSP00000005647,10090.ENSMUSP00000013737,10090.ENSMUSP00000014438,10090.ENSMUSP00000022286,10090.ENSMUSP00000023514,10090.ENSMUSP00000023851,10090.ENSMUSP00000026222,10090.ENSMUSP00000027111,10090.ENSMUSP00000027478,10090.ENSMUSP00000032882,10090.ENSMUSP00000037341,10090.ENSMUSP00000037467,10090.ENSMUSP00000039692,10090.ENSMUSP00000042967,10090.ENSMUSP00000074600,10090.ENSMUSP00000080991…	Ndufs3,Ndufs2,Ndufa2,Ndufs4,Ndufb4,Ndufa5,Ndufb8,Ndufs1,Ndufa10,Ndufc2,Ndufb7,Wdr93,Ndufa7,Ndufv1,Ndufs8,mt-Nd1,mt-Nd2,mt-Nd3,mt-Nd4,mt-Nd5,mt-Nd6,mt-Nd4l,Ndufs7,Ndufa13,Ndufv2,Ndufaf2,Ndufa12
GO:0008013	Beta-catenin binding	83	0.765903	bottom	1.1e-06	ks	10090.ENSMUSP00000000312,10090.ENSMUSP00000000579,10090.ENSMUSP00000002572,10090.ENSMUSP00000003318,10090.ENSMUSP00000007130,10090.ENSMUSP00000021077,10090.ENSMUSP00000022561,10090.ENSMUSP00000023064,10090.ENSMUSP00000023507,10090.ENSMUSP00000023572,10090.ENSMUSP00000023818,10090.ENSMUSP00000024709,10090.ENSMUSP00000025166,10090.ENSMUSP00000026999,10090.ENSMUSP00000027035,10090.ENSMUSP00000029311…	Cdh1,Sox9,Slc9a3r2,Dvl3,Ctnnb1,Slc9a3r1,Amer2,Cby1,Gsk3b,Cxadr,Calcoco1,Cd2ap,Cdh2,Smad7,Sox17,Trpc4,Lef1,Ptpru,Nos3,Ctnnbip1,Lzic,Dvl1,Sall1,Cdh5,Pin1,Rora,Smad3,Skp1a,Specc1l,Bcl9,Tax1bp3,Setd1a,Ctnna1,Foxo3,Axin2,Dact2,Ar,Amer3,Foxo1,Foxo4,Grin2b,Gja1,Cdh24,Ep300,Tbl1xr1,Esr1,Btrc,Ash2l,Axin1,Bcl9l,Apc,Ctnnd2,Pxn,Tcf7,Med12,Tbl1x,Chd8,Dlg5,Kdm6b,Csnk2a1,Shroom2,Psen1,Apc2,Ctnna3,Ajap1,Klf4,Ruv…
GO:0003954	NADH dehydrogenase activity	28	1.3474	top	1.24e-06	ks	10090.ENSMUSP00000005647,10090.ENSMUSP00000013737,10090.ENSMUSP00000014438,10090.ENSMUSP00000022286,10090.ENSMUSP00000023514,10090.ENSMUSP00000023851,10090.ENSMUSP00000026222,10090.ENSMUSP00000027111,10090.ENSMUSP00000027478,10090.ENSMUSP00000032882,10090.ENSMUSP00000037341,10090.ENSMUSP00000037467,10090.ENSMUSP00000039692,10090.ENSMUSP00000042967,10090.ENSMUSP00000074600,10090.ENSMUSP00000080991…	Ndufs3,Ndufs2,Ndufa2,Ndufs4,Ndufb4,Ndufa5,Ndufb8,Ndufs1,Ndufa10,Ndufc2,Ndufb7,Wdr93,Ndufa7,Ndufv1,Ndufs8,mt-Nd1,mt-Nd2,mt-Nd3,mt-Nd4,mt-Nd5,mt-Nd6,mt-Nd4l,Ndufa9,Ndufs7,Ndufa13,Ndufv2,Ndufaf2,Ndufa12
GO:0030594	Neurotransmitter receptor activity	76	1.00185	bottom	1.95e-06	ks	10090.ENSMUSP00000000275,10090.ENSMUSP00000000572,10090.ENSMUSP00000002848,10090.ENSMUSP00000003468,10090.ENSMUSP00000003826,10090.ENSMUSP00000007797,10090.ENSMUSP00000020707,10090.ENSMUSP00000021932,10090.ENSMUSP00000022235,10090.ENSMUSP00000022620,10090.ENSMUSP00000023390,10090.ENSMUSP00000024035,10090.ENSMUSP00000025338,10090.ENSMUSP00000027020,10090.ENSMUSP00000027560,10090.ENSMUSP00000028335…	Glra3,Gabra2,Grin2d,Grik5,Htr3a,Gabrb2,Gabra1,Drd1a,Htr1a,Chrna2,Drd3,Gabrr2,Gabbr1,Gria4,Htr4,Grin1,Chrnb2,Glrb,Grik3,Gabrd,Gabrg1,Gabra4,Gabrb1,Chrna7,Gabrq,Chrna6,Chrna3,Chrnb4,Tspo,Grm1,Gabrb3,Hrh2,Htr5a,Drd5,Chrm4,Adrb1,Chrm1,Htr2c,Grid1,Gria1,Htr2a,Hrh3,Chrnb3,Htr5b,Glra2,Grin2b,Gabra3,Htr1f,Gabra5,Gabrg2,Chrna4,Gabrg3,Grik1,Gria2,Drd2,Gria3,Adora1,Htr1d,Hrh1,Chrna5,Grid2,Chrm5,Glra1,Grik2,…
GO:0004713	Protein tyrosine kinase activity	119	0.592884	bottom	4.63e-06	ks	10090.ENSMUSP00000000129,10090.ENSMUSP00000001036,10090.ENSMUSP00000002677,10090.ENSMUSP00000002825,10090.ENSMUSP00000003027,10090.ENSMUSP00000003370,10090.ENSMUSP00000004281,10090.ENSMUSP00000005066,10090.ENSMUSP00000005671,10090.ENSMUSP00000005815,10090.ENSMUSP00000006112,10090.ENSMUSP00000006614,10090.ENSMUSP00000013633,10090.ENSMUSP00000014505,10090.ENSMUSP00000016670,10090.ENSMUSP00000019076…	Fer,Tyk2,Axl,Baz1b,Map2k7,Hck,Dyrk2,Map2k1,Igf1r,Kit,Ephb3,Epha2,Fgfrl1,Mertk,Dyrk3,Map2k3,Egfr,Flt4,Efemp1,Map2k6,Ror2,Twf1,Eif2ak2,Pdgfrb,Csf1r,Nrp1,Zap70,Stk16,Epha4,Abl2,Hipk3,Ltk,Tyro3,Src,Hipk1,Insrr,Ntrk1,Epha7,Epha8,Flt1,Ret,Wee1,Btk,Nek1,Csk,Clk1,Map2k5,Ephb1,Mst1r,Dstyk,Tie1,Ntrk3,Ripk2,Lyn,Flt3,Tesk2,Map2k4,Melk,Styk1,Ttbk1,Ror1,Lmtk2,Tesk1,Epha10,Erbb2,Jak3,Epha5,Jak2,Lck,Epha3,Epha6,…
GO:0004714	Transmembrane receptor protein tyrosine kinase activity	56	0.913701	bottom	4.63e-06	ks	10090.ENSMUSP00000002677,10090.ENSMUSP00000005671,10090.ENSMUSP00000005815,10090.ENSMUSP00000006112,10090.ENSMUSP00000006614,10090.ENSMUSP00000013633,10090.ENSMUSP00000014505,10090.ENSMUSP00000020329,10090.ENSMUSP00000020617,10090.ENSMUSP00000020759,10090.ENSMUSP00000021918,10090.ENSMUSP00000025522,10090.ENSMUSP00000025523,10090.ENSMUSP00000026917,10090.ENSMUSP00000027451,10090.ENSMUSP00000028759…	Axl,Igf1r,Kit,Ephb3,Epha2,Fgfrl1,Mertk,Egfr,Flt4,Efemp1,Ror2,Pdgfrb,Csf1r,Nrp1,Epha4,Ltk,Tyro3,Insrr,Ntrk1,Epha7,Epha8,Flt1,Ret,Ephb1,Mst1r,Tie1,Ntrk3,Flt3,Ror1,Lmtk2,Epha10,Erbb2,Epha5,Epha3,Epha6,Ntrk2,Erbb3,Mup5,Fgfr1,Musk,Alk,Fgfr3,Insr,Tek,Ephb2,Ephb4,Kdr,Nrp2,Ephb6,Met,Nrg2,Fgfr2,Ddr1,Erbb4,Pdgfra,Ddr2
GO:0005249	Voltage-gated potassium channel activity	66	0.953241	bottom	4.63e-06	ks	10090.ENSMUSP00000006991,10090.ENSMUSP00000009617,10090.ENSMUSP00000009875,10090.ENSMUSP00000018614,10090.ENSMUSP00000022967,10090.ENSMUSP00000028727,10090.ENSMUSP00000029686,10090.ENSMUSP00000030376,10090.ENSMUSP00000032374,10090.ENSMUSP00000034533,10090.ENSMUSP00000034889,10090.ENSMUSP00000037192,10090.ENSMUSP00000037958,10090.ENSMUSP00000038729,10090.ENSMUSP00000038901,10090.ENSMUSP00000039058…	Hcn1,Kcnc4,Kcnd1,Kcnab3,Kcnv1,Snap25,Hcn3,Kcnq4,Kcnj8,Kcnj5,Hcn4,Kcnj2,Kcna4,Kcnk9,Kcns1,Kcnt1,Kcnh3,Kcna2,Kcnk1,Kcnh5,Kcnab1,Kcnh2,Kcne2,Kcnh8,Kcna3,Lrrc38,Kcnj10,Kcng3,Kcna1,Kcne4,Kcna5,Kcng4,Kcnb1,Kcnj9,Kcns3,Kcnj3,Kcnq3,Kcnj14,Kcns2,Kcnh7,Kcnh1,Kcnk2,Kcnd2,Pkd2,Kcnj12,Kcnc2,Kcnj4,Kcnd3,Kcnj6,Hcn2,Kcnk3,Kcnj16,Kcnc3,Kcng1,Lrrc55,Kcna6,Kcnj13,Kcnq5,Kcnq2,Kcnc1,Kcnab2,Kcnb2,Kcne1l,Kcnf1,Kcnj11,K…
GO:0015079	Potassium ion transmembrane transporter activity	114	0.877805	bottom	5.56e-06	ks	10090.ENSMUSP00000000811,10090.ENSMUSP00000003468,10090.ENSMUSP00000004774,10090.ENSMUSP00000005692,10090.ENSMUSP00000006991,10090.ENSMUSP00000009617,10090.ENSMUSP00000009875,10090.ENSMUSP00000017900,10090.ENSMUSP00000018614,10090.ENSMUSP00000020362,10090.ENSMUSP00000022967,10090.ENSMUSP00000025908,10090.ENSMUSP00000027233,10090.ENSMUSP00000027863,10090.ENSMUSP00000028549,10090.ENSMUSP00000028727…	Kcnn3,Grik5,Aqp1,Atp4a,Hcn1,Kcnc4,Kcnd1,Slc12a7,Kcnab3,Kcnmb1,Kcnv1,Kcnk4,Slc9a4,Atp1b1,Slc12a6,Snap25,Hcn3,Tmem38b,Kcnq4,Slc9a1,Grik3,Kcnj8,Slc9a9,Tmem38a,Kcnj5,Hcn4,Atp1b3,Kcnj2,Kcna4,Slc12a9,Kcnk9,Kcns1,Kcnt1,Atp1a1,Kcnh3,Kcna2,Slc9a8,Pkd2l1,Kcnk1,Kcnh5,Atp1b2,Kcnab1,Kcnh2,Kcne2,Kcnh8,Kcna3,Kcnk13,Lrrc38,Kcnj10,Kcng3,Kcna1,Kcne4,Cpox,Kcna5,Kcng4,Kcnb1,Kcnj9,Kcns3,Kcnj3,Kcnq3,Slc24a5,Kcnmb4,Kcn…
GO:0016675	Oxidoreductase activity, acting on a heme group of donors	21	1.41865	top	6.34e-06	ks	10090.ENSMUSP00000000090,10090.ENSMUSP00000005651,10090.ENSMUSP00000014457,10090.ENSMUSP00000015934,10090.ENSMUSP00000026561,10090.ENSMUSP00000031637,10090.ENSMUSP00000033049,10090.ENSMUSP00000033582,10090.ENSMUSP00000034276,10090.ENSMUSP00000034881,10090.ENSMUSP00000040138,10090.ENSMUSP00000040717,10090.ENSMUSP00000047661,10090.ENSMUSP00000079944,10090.ENSMUSP00000080993,10090.ENSMUSP00000080994…	Cox5a,Por,Cox6c,Surf1,Cox8b,Ndufa4,Cox6a2,Cox7b,Cox4i1,Cox7a2,Cox10,Cox8a,Cox6a1,Cox5b,mt-Co1,mt-Co2,mt-Co3,Cox7a1,Cox4i2,Cox7c,Cox7a2l
GO:0004129	Cytochrome-c oxidase activity	20	1.53912	top	1.13e-05	afc	10090.ENSMUSP00000000090,10090.ENSMUSP00000014457,10090.ENSMUSP00000015934,10090.ENSMUSP00000026561,10090.ENSMUSP00000031637,10090.ENSMUSP00000033049,10090.ENSMUSP00000033582,10090.ENSMUSP00000034276,10090.ENSMUSP00000034881,10090.ENSMUSP00000040138,10090.ENSMUSP00000040717,10090.ENSMUSP00000047661,10090.ENSMUSP00000079944,10090.ENSMUSP00000080993,10090.ENSMUSP00000080994,10090.ENSMUSP00000080997…	Cox5a,Cox6c,Surf1,Cox8b,Ndufa4,Cox6a2,Cox7b,Cox4i1,Cox7a2,Cox10,Cox8a,Cox6a1,Cox5b,mt-Co1,mt-Co2,mt-Co3,Cox7a1,Cox4i2,Cox7c,Cox7a2l
GO:0070003	Threonine-type peptidase activity	24	0.809253	top	1.18e-05	ks	10090.ENSMUSP00000005923,10090.ENSMUSP00000006508,10090.ENSMUSP00000014913,10090.ENSMUSP00000018430,10090.ENSMUSP00000021412,10090.ENSMUSP00000022803,10090.ENSMUSP00000025196,10090.ENSMUSP00000028083,10090.ENSMUSP00000029082,10090.ENSMUSP00000029131,10090.ENSMUSP00000030642,10090.ENSMUSP00000033008,10090.ENSMUSP00000034369,10090.ENSMUSP00000034848,10090.ENSMUSP00000039546,10090.ENSMUSP00000042590…	Psmb4,Ggt1,Psmb1,Psmb6,Psma6,Psmb5,Psmb8,Psmb7,Psma7,Ggt7,Psmb2,Psma1,Psmb10,Psma4,Tasp1,Psma8,Asrgl1,Prss50,Ggt5,Psma5,Psmb3,Psma3,Psma2,Psmb9
GO:0015291	Secondary active transmembrane transporter activity	161	0.565865	bottom	1.22e-05	ks	10090.ENSMUSP00000000619,10090.ENSMUSP00000000809,10090.ENSMUSP00000001253,10090.ENSMUSP00000003622,10090.ENSMUSP00000004428,10090.ENSMUSP00000004430,10090.ENSMUSP00000005431,10090.ENSMUSP00000005490,10090.ENSMUSP00000005493,10090.ENSMUSP00000009522,10090.ENSMUSP00000010250,10090.ENSMUSP00000010251,10090.ENSMUSP00000010267,10090.ENSMUSP00000014750,10090.ENSMUSP00000016463,10090.ENSMUSP00000017900…	Clcn4-2,Slc5a5,Slc26a4,Slc25a1,Clcn5,Clcn3,Letm1,Slc1a6,Slc1a3,Slc16a12,Slc22a6,Slc22a8,Slc47a1,Slc25a11,Slc25a5,Slc12a7,Slc2a4,Slc22a5,Mfsd3,Slc25a22,Slc17a8,Mcu,Slc22a4,Slc13a5,Slc6a3,Ank,Slc38a2,Slc38a4,Slc15a2,Slc11a2,Slc4a8,Slc22a3,Slc6a7,Slc15a3,Slc1a1,Slc18a2,Slco3a1,Slc25a10,Slc9a4,Slc11a1,Slc16a14,Slc45a3,Slc2a8,Slc12a6,Slc23a2,Slc20a1,Slc2a10,Slc13a3,Slc33a1,Slc6a17,Slc16a4,Slc35a1,Slc6…
GO:0005088	Ras guanyl-nucleotide exchange factor activity	104	0.617745	bottom	1.37e-05	ks	10090.ENSMUSP00000004684,10090.ENSMUSP00000005889,10090.ENSMUSP00000006618,10090.ENSMUSP00000011623,10090.ENSMUSP00000019611,10090.ENSMUSP00000020208,10090.ENSMUSP00000020375,10090.ENSMUSP00000022566,10090.ENSMUSP00000024810,10090.ENSMUSP00000026209,10090.ENSMUSP00000026296,10090.ENSMUSP00000026390,10090.ENSMUSP00000026577,10090.ENSMUSP00000026635,10090.ENSMUSP00000027056,10090.ENSMUSP00000027178…	Arhgef18,Vav1,Arhgef19,Dennd1c,Arhgef25,Fgd6,Rab3ip,Spata13,Fgd2,Dnmbp,Fgd1,Rabgef1,Eps8l2,Farp1,Prex2,Als2,Rgl1,Egf,Arhgef2,Arhgef16,Rasgef1b,Arhgef5,Sbf2,Sergef,Dock11,Rasgrf1,Rgl3,Arhgef4,Vav3,Prex1,Rangrf,Dennd6a,Ranbp10,Arhgef10l,Adrb1,Rgl2,Rab3gap1,Ric1,Dennd2a,Arhgef3,Dennd3,Dock4,Dock9,Kndc1,Rin3,Ngef,Sos1,Plekhg3,Wbscr16,St5,Madd,Dock10,Dennd6b,Dennd5a,Dennd4c,Plekhg5,Arhgef10,Rcc1,Fgd5,…
GO:0072509	Divalent inorganic cation transmembrane transporter activity	129	0.62521	bottom	1.39e-05	ks	10090.ENSMUSP00000000199,10090.ENSMUSP00000002848,10090.ENSMUSP00000003442,10090.ENSMUSP00000004683,10090.ENSMUSP00000005431,10090.ENSMUSP00000005952,10090.ENSMUSP00000006742,10090.ENSMUSP00000017552,10090.ENSMUSP00000018651,10090.ENSMUSP00000019290,10090.ENSMUSP00000020107,10090.ENSMUSP00000020312,10090.ENSMUSP00000021066,10090.ENSMUSP00000021142,10090.ENSMUSP00000021750,10090.ENSMUSP00000022023…	Ncs1,Grin2d,Cacnb3,Mcoln1,Letm1,Slc30a4,Atp7b,Cacnb1,Trpv2,Cacng2,Atp2b1,Mcu,Cacng4,Atp2a3,Ryr2,Trpc7,Cacna2d3,Slc11a2,Slc39a7,Slc39a10,Slc40a1,Grin1,Itgav,Anxa5,Trpc3,Trpc4,Cachd1,Cdk5,Slc30a3,Tmem165,Atp2a2,P2rx4,Trpv6,Sec61a1,Itpr1,Atp2a1,Stim1,Gpm6a,Anxa2,Slc41a2,Orai2,Catsper2,Cacna1b,Trpm6,Itpr3,Atp2c1,Trpm4,Tpcn1,Slc30a1,Cacna2d4,Pkd2l1,Bzrap1,Trpc5,Pkd1,Cacna2d1,Itpr2,Orai3,Tmem37,Mmgt1,S…
GO:0017048	Rho GTPase binding	138	0.482796	bottom	1.44e-05	ks	10090.ENSMUSP00000001125,10090.ENSMUSP00000001202,10090.ENSMUSP00000003318,10090.ENSMUSP00000004156,10090.ENSMUSP00000004646,10090.ENSMUSP00000004684,10090.ENSMUSP00000005616,10090.ENSMUSP00000005889,10090.ENSMUSP00000006618,10090.ENSMUSP00000007799,10090.ENSMUSP00000013130,10090.ENSMUSP00000018437,10090.ENSMUSP00000019362,10090.ENSMUSP00000019611,10090.ENSMUSP00000019975,10090.ENSMUSP00000020208…	Kctd10,Ocrl,Dvl3,Map3k11,Coro1c,Arhgef18,Pkn1,Vav1,Arhgef19,Cav1,Strn3,Pfn1,Dvl2,Arhgef25,Wasf1,Fgd6,Srgap1,Rock2,Vcl,Spata13,Diap3,Pak2,Sod1,Fgd2,Arhgdig,Diap1,Dnmbp,Fgd1,Eps8l2,Farp1,Prex2,Als2,Itpka,Kif3b,Sike1,Arhgef2,Dock7,Arhgef16,Dvl1,Arhgef5,Arhgdib,Cyfip1,Kctd13,Dock11,Was,Flna,Vps4a,Arhgef4,Vav3,Prex1,Arhgap44,Hace1,Diap2,Pkn2,Arhgef10l,Pkn3,Rgl2,Brk1,Cdc42bpb,Anln,Fmnl1,Arhgef3,Dock4,D…
GO:0005251	Delayed rectifier potassium channel activity	22	1.45401	bottom	1.65e-05	ks	10090.ENSMUSP00000009617,10090.ENSMUSP00000030376,10090.ENSMUSP00000037958,10090.ENSMUSP00000038901,10090.ENSMUSP00000041702,10090.ENSMUSP00000047705,10090.ENSMUSP00000050680,10090.ENSMUSP00000054910,10090.ENSMUSP00000055225,10090.ENSMUSP00000055673,10090.ENSMUSP00000056552,10090.ENSMUSP00000057981,10090.ENSMUSP00000063380,10090.ENSMUSP00000077563,10090.ENSMUSP00000089814,10090.ENSMUSP00000103539…	Kcnc4,Kcnq4,Kcna4,Kcns1,Kcna2,Kcnh2,Kcna3,Kcng3,Kcna1,Kcna5,Kcng4,Kcnb1,Kcnq3,Kcnh1,Kcnc2,Kcnc3,Kcng1,Kcna6,Kcnq5,Kcnq2,Kcnc1,Kcnb2
GO:0098960	Postsynaptic neurotransmitter receptor activity	57	1.06014	bottom	1.65e-05	ks	10090.ENSMUSP00000000572,10090.ENSMUSP00000002848,10090.ENSMUSP00000003468,10090.ENSMUSP00000007797,10090.ENSMUSP00000020707,10090.ENSMUSP00000021932,10090.ENSMUSP00000022620,10090.ENSMUSP00000023390,10090.ENSMUSP00000024035,10090.ENSMUSP00000025338,10090.ENSMUSP00000027020,10090.ENSMUSP00000028335,10090.ENSMUSP00000029562,10090.ENSMUSP00000029654,10090.ENSMUSP00000030676,10090.ENSMUSP00000030925…	Gabra2,Grin2d,Grik5,Gabrb2,Gabra1,Drd1a,Chrna2,Drd3,Gabrr2,Gabbr1,Gria4,Grin1,Chrnb2,Glrb,Grik3,Gabrd,Gabrg1,Gabra4,Gabrb1,Chrna7,Chrna6,Chrna3,Chrnb4,Grm1,Gabrb3,Drd5,Chrm4,Adrb1,Chrm1,Grid1,Gria1,Hrh3,Chrnb3,Glra2,Grin2b,Gabra3,Gabra5,Gabrg2,Chrna4,Gabrg3,Grik1,Gria2,Drd2,Gria3,Chrna5,Grid2,Chrm5,Glra1,Grik2,Grin2c,Anxa9,Grik4,Grin2a,Gabra6,Grm5,Chrm2,Chrm3
GO:0015085	Calcium ion transmembrane transporter activity	103	0.698069	bottom	1.91e-05	ks	10090.ENSMUSP00000000199,10090.ENSMUSP00000002848,10090.ENSMUSP00000003442,10090.ENSMUSP00000004683,10090.ENSMUSP00000005431,10090.ENSMUSP00000017552,10090.ENSMUSP00000018651,10090.ENSMUSP00000019290,10090.ENSMUSP00000020107,10090.ENSMUSP00000020312,10090.ENSMUSP00000021066,10090.ENSMUSP00000021142,10090.ENSMUSP00000021750,10090.ENSMUSP00000022023,10090.ENSMUSP00000022567,10090.ENSMUSP00000028335…	Ncs1,Grin2d,Cacnb3,Mcoln1,Letm1,Cacnb1,Trpv2,Cacng2,Atp2b1,Mcu,Cacng4,Atp2a3,Ryr2,Trpc7,Cacna2d3,Grin1,Itgav,Anxa5,Trpc3,Trpc4,Cachd1,Cdk5,Tmem165,Atp2a2,P2rx4,Trpv6,Sec61a1,Itpr1,Atp2a1,Stim1,Gpm6a,Anxa2,Orai2,Catsper2,Cacna1b,Trpm6,Itpr3,Atp2c1,Trpm4,Tpcn1,Cacna2d4,Pkd2l1,Bzrap1,Trpc5,Pkd1,Cacna2d1,Itpr2,Orai3,Tmem37,Trpv3,Marcksl1,Cnr1,Trpc6,Tpcn2,Grin2b,Slc24a5,Slc8b1,Trpv4,Cacnb4,Slc24a4,Erc…
GO:0045296	Cadherin binding	61	0.7148	bottom	3.18e-05	ks	10090.ENSMUSP00000000129,10090.ENSMUSP00000000312,10090.ENSMUSP00000000314,10090.ENSMUSP00000001592,10090.ENSMUSP00000005256,10090.ENSMUSP00000007130,10090.ENSMUSP00000024709,10090.ENSMUSP00000025166,10090.ENSMUSP00000026432,10090.ENSMUSP00000029141,10090.ENSMUSP00000029311,10090.ENSMUSP00000030834,10090.ENSMUSP00000031429,10090.ENSMUSP00000034339,10090.ENSMUSP00000034443,10090.ENSMUSP00000036487…	Fer,Cdh1,Cdh4,Jup,Ndrg1,Ctnnb1,Cd2ap,Cdh2,Cdh9,Mmp24,Trpc4,Nos3,P2rx4,Cdh5,Cdh15,Ctnnal1,Cdh6,Obscn,Ppp1ca,Cdh10,Ptprm,Ctnna1,Cdh20,Neo1,Ctnnd1,Cdh24,Cdh22,Prom1,Cdh12,Cdh11,Ptpro,Dchs1,Numbl,Cdh3,Ctnnd2,Tbc1d2,Bmpr2,Olfm4,Acvr1,Ptprb,Ank3,Akap5,Ptpn11,Psen1,Cdk5r1,Pkp4,Rtn4,Ctnna3,Cdh23,Ptprt,Ptprj,Cdh7,Kdr,Arvcf,Cdh13,Cdh8,Numb,Cd46,Ctnna2,Fxyd5,Ptprh
GO:0044325	Ion channel binding	125	0.588814	bottom	5.77e-05	ks	10090.ENSMUSP00000003268,10090.ENSMUSP00000005509,10090.ENSMUSP00000007130,10090.ENSMUSP00000007216,10090.ENSMUSP00000007799,10090.ENSMUSP00000008021,10090.ENSMUSP00000017458,10090.ENSMUSP00000018614,10090.ENSMUSP00000019109,10090.ENSMUSP00000019514,10090.ENSMUSP00000020608,10090.ENSMUSP00000020964,10090.ENSMUSP00000020974,10090.ENSMUSP00000021142,10090.ENSMUSP00000021273,10090.ENSMUSP00000021514…	Sh3gl1,Stx1a,Ctnnb1,Ap2m1,Cav1,Tcap,Mpp2,Kcnab3,Ywhah,Calm3,Ppp2ca,Fkbp1b,Id2,Atp2a3,Vamp2,Ppm1a,Actn1,Ywhaz,Grina,Hsp90ab1,Diap1,Pacs1,Snap25,Snta1,Src,Atp2a2,Fam115c,Itpr1,Pycard,Fgf13,Flna,Cdh5,Stac,Fam115a,S100a10,Tspo,Fkbp1a,Phpt1,Rangrf,Lyn,Ppp1r9b,Bag2,Ank2,Rims4,Kcnh5,Kcnab1,Fxyd1,Rims2,Kcne2,Pkd1,Itpr2,Scn3b,Lrrk2,Lrrc38,Kcne4,Kcng4,Kcnb1,Scn4b,Kcnq3,Dlg1,Actn4,Actn2,Rims3,Kcnip1,Casr,Ci…
GO:0099529	Neurotransmitter receptor activity involved in regulation of postsynaptic membrane potential	45	1.07312	bottom	5.95e-05	ks	10090.ENSMUSP00000000572,10090.ENSMUSP00000002848,10090.ENSMUSP00000003468,10090.ENSMUSP00000007797,10090.ENSMUSP00000020707,10090.ENSMUSP00000022620,10090.ENSMUSP00000024035,10090.ENSMUSP00000025338,10090.ENSMUSP00000027020,10090.ENSMUSP00000028335,10090.ENSMUSP00000029562,10090.ENSMUSP00000029654,10090.ENSMUSP00000030676,10090.ENSMUSP00000030925,10090.ENSMUSP00000031119,10090.ENSMUSP00000031121…	Gabra2,Grin2d,Grik5,Gabrb2,Gabra1,Chrna2,Gabrr2,Gabbr1,Gria4,Grin1,Chrnb2,Glrb,Grik3,Gabrd,Gabrg1,Gabra4,Gabrb1,Chrna7,Chrna6,Chrna3,Chrnb4,Gabrb3,Adrb1,Chrm1,Grid1,Gria1,Chrnb3,Glra2,Grin2b,Gabra3,Gabra5,Gabrg2,Chrna4,Gabrg3,Grik1,Gria2,Gria3,Chrna5,Grid2,Glra1,Grik2,Grin2c,Grik4,Grin2a,Gabra6
GO:0030165	PDZ domain binding	106	0.538931	bottom	9.03e-05	ks	10090.ENSMUSP00000000543,10090.ENSMUSP00000003468,10090.ENSMUSP00000003971,10090.ENSMUSP00000004430,10090.ENSMUSP00000006037,10090.ENSMUSP00000013807,10090.ENSMUSP00000016664,10090.ENSMUSP00000017458,10090.ENSMUSP00000018700,10090.ENSMUSP00000019044,10090.ENSMUSP00000019577,10090.ENSMUSP00000020107,10090.ENSMUSP00000020586,10090.ENSMUSP00000021004,10090.ENSMUSP00000021077,10090.ENSMUSP00000022871…	Grasp,Grik5,Lin7b,Clcn3,Ncoa2,Pten,Lnx2,Mpp2,Dlg4,Slc22a5,Gipc1,Atp2b1,Slc22a4,Sntg2,Slc9a3r1,Sdc2,Cxadr,Cript,Apba1,Baiap2,Lin7c,Snta1,Arhgef16,Tgfbr3,Cask,Nkd1,D230025D16Rik,Plekha1,Tbc1d10a,Lzts3,Fzd8,Adrb1,Sntb1,F11r,Gria1,Arhgap29,Ushbp1,Bai1,Dock4,Cftr,Fzd4,Exoc4,Lpar1,Mpp3,Tmem88,Fzd1,Kcnj9,Cit,Acox1,Dlg1,Gja1,Acvr2a,Adam17,Shisa6,Nlgn1,Gria2,Gria3,Erc1,Ctbp1,Musk,Cacng3,Ccdc88c,Cadm1,Dlg3…
GO:0005272	Sodium channel activity	32	1.21348	bottom	9.45e-05	ks	10090.ENSMUSP00000000201,10090.ENSMUSP00000003468,10090.ENSMUSP00000006991,10090.ENSMUSP00000021045,10090.ENSMUSP00000023758,10090.ENSMUSP00000028377,10090.ENSMUSP00000029686,10090.ENSMUSP00000030676,10090.ENSMUSP00000034889,10090.ENSMUSP00000042188,10090.ENSMUSP00000045598,10090.ENSMUSP00000045675,10090.ENSMUSP00000046103,10090.ENSMUSP00000051627,10090.ENSMUSP00000062507,10090.ENSMUSP00000072107…	Nalcn,Grik5,Hcn1,Asic2,Asic1,Scn2a1,Hcn3,Grik3,Hcn4,Tpcn1,Asic4,Pkd2l1,Kcnk1,Scn3b,Scn4b,Grik1,Gria2,Scn1a,Scnn1a,Scn8a,Pkd2,Scn1b,Slc4a11,Hcn2,Scn9a,Scn3a,Trpm2,Grik2,Grik4,Scn5a,Cacna1h,Scn2b
GO:0005230	Extracellular ligand-gated ion channel activity	52	0.982536	bottom	9.97e-05	ks	10090.ENSMUSP00000000275,10090.ENSMUSP00000000572,10090.ENSMUSP00000002848,10090.ENSMUSP00000003468,10090.ENSMUSP00000003826,10090.ENSMUSP00000007797,10090.ENSMUSP00000020707,10090.ENSMUSP00000022620,10090.ENSMUSP00000023441,10090.ENSMUSP00000024035,10090.ENSMUSP00000027020,10090.ENSMUSP00000028335,10090.ENSMUSP00000028465,10090.ENSMUSP00000029562,10090.ENSMUSP00000029654,10090.ENSMUSP00000030676…	Glra3,Gabra2,Grin2d,Grik5,Htr3a,Gabrb2,Gabra1,Chrna2,P2rx6,Gabrr2,Gria4,Grin1,P2rx3,Chrnb2,Glrb,Grik3,Gabrd,Gabrg1,Gabra4,Gabrb1,P2rx4,Chrna7,Gabrq,Chrna6,Chrna3,Chrnb4,Gabrb3,Grid1,Gria1,Chrnb3,Glra2,Grin2b,Gabra3,Gabra5,Gabrg2,Chrna4,Gabrg3,Grik1,Gria2,Gria3,Slc17a7,Chrna5,Grid2,Chrm5,P2rx7,Glra1,Grik2,Grin2c,Ptk2b,Grik4,Grin2a,Gabra6
GO:0016651	Oxidoreductase activity, acting on nad(p)h	71	0.713289	top	0.00012	ks	10090.ENSMUSP00000000260,10090.ENSMUSP00000000828,10090.ENSMUSP00000002397,10090.ENSMUSP00000003947,10090.ENSMUSP00000005647,10090.ENSMUSP00000005651,10090.ENSMUSP00000013737,10090.ENSMUSP00000014438,10090.ENSMUSP00000015484,10090.ENSMUSP00000016094,10090.ENSMUSP00000017604,10090.ENSMUSP00000018186,10090.ENSMUSP00000020484,10090.ENSMUSP00000021158,10090.ENSMUSP00000021204,10090.ENSMUSP00000021635…	Gmpr,Txnrd3,Gmpr2,Nqo1,Ndufs3,Por,Ndufs2,Ndufa2,Cybb,Ncf1,Cyba,Cyb5r3,Txnrd1,Txndc17,Nxn,Akr1c18,Nqo2,Ndufs4,Dhrs4,Ndufb4,Ndufa5,Dcxr,Ndufb8,Ndufs1,Ndufa10,Cyb5r1,Cryz,Txn1,Cyp2j6,Nos3,Ndufc2,Gsr,Cbr4,Ndufb7,Wdr93,Ndufa7,Mtrr,Aifm1,Cox15,Ndufv1,Cbr1,Mical2,Ndufs8,Aifm2,mt-Nd1,mt-Nd2,mt-Nd3,mt-Nd4,mt-Nd5,mt-Nd6,mt-Nd4l,Ndufa9,Rnls,Ncf4,Nnt,Mical1,Nos1,Ndufs7,Cyb5rl,Fmo5,Selt,Ndufa13,Dld,Ndor1,Txnr…
GO:0019199	Transmembrane receptor protein kinase activity	73	0.696036	bottom	0.00012	ks	10090.ENSMUSP00000000542,10090.ENSMUSP00000000544,10090.ENSMUSP00000002677,10090.ENSMUSP00000005671,10090.ENSMUSP00000005815,10090.ENSMUSP00000006112,10090.ENSMUSP00000006614,10090.ENSMUSP00000007757,10090.ENSMUSP00000009705,10090.ENSMUSP00000013633,10090.ENSMUSP00000013910,10090.ENSMUSP00000014505,10090.ENSMUSP00000020329,10090.ENSMUSP00000020617,10090.ENSMUSP00000020759,10090.ENSMUSP00000021918…	Acvrl1,Acvr1b,Axl,Igf1r,Kit,Ephb3,Epha2,Tgfbr1,Eng,Fgfrl1,Ly6g6e,Mertk,Egfr,Flt4,Efemp1,Ror2,Amhr2,Pdgfrb,Csf1r,Nrp1,Epha4,Acvr1c,Ltk,Tyro3,Insrr,Ntrk1,Bmpr1b,Epha7,Epha8,Tgfbr3,Flt1,Ret,Ephb1,Mst1r,Bmpr1a,Tie1,Ntrk3,Flt3,Sostdc1,Hfe2,Ror1,Lmtk2,Epha10,Erbb2,Epha5,Tgfbr2,Epha3,Epha6,Acvr2a,Ntrk2,Erbb3,Mup5,Fgfr1,Musk,Alk,Bmpr2,Fgfr3,Acvr1,Insr,Tek,Ephb2,Ephb4,Kdr,Nrp2,Ephb6,Met,Nrg2,Fgfr2,Ddr1,Er…
GO:0015377	Cation:chloride symporter activity	10	2.15016	bottom	0.00014	afc	10090.ENSMUSP00000017900,10090.ENSMUSP00000022100,10090.ENSMUSP00000024595,10090.ENSMUSP00000026084,10090.ENSMUSP00000028549,10090.ENSMUSP00000038106,10090.ENSMUSP00000096690,10090.ENSMUSP00000111023,10090.ENSMUSP00000112130,10090.ENSMUSP00000113633	Slc12a7,Slc6a3,Slc22a3,Slc18a2,Slc12a6,Slc12a9,Slc12a5,Slc12a2,Slc12a4,Slc12a8
GO:0017137	Rab GTPase binding	152	0.382192	bottom	0.00016	ks	10090.ENSMUSP00000000122,10090.ENSMUSP00000000129,10090.ENSMUSP00000002923,10090.ENSMUSP00000003121,10090.ENSMUSP00000004505,10090.ENSMUSP00000005256,10090.ENSMUSP00000005606,10090.ENSMUSP00000010280,10090.ENSMUSP00000011623,10090.ENSMUSP00000014694,10090.ENSMUSP00000015435,10090.ENSMUSP00000017783,10090.ENSMUSP00000019231,10090.ENSMUSP00000020339,10090.ENSMUSP00000020375,10090.ENSMUSP00000020500…	Ngfr,Fer,Adprh,Rab8a,Npc1l1,Ndrg1,Prkaca,Pifo,Dennd1c,Zfyve20,Gdi1,Rab11fip4,Atp6ap1,Tbc1d15,Rab3ip,Appl2,Rhobtb3,Tbc1d5,Vps52,Ehd1,Rabgef1,Chm,Als2,Pde6d,Mlph,Rab29,Optn,Rabgap1l,Tbc1d20,Sytl1,Ulk1,Sbf2,Stx4a,Sytl4,Yipf2,Anxa2,Tmem127,Tbc1d10a,Rilp,Tbc1d12,Hace1,Dennd6a,Bicd2,Micall2,Ankrd27,Micall1,Rab3gap1,Rundc1,Kif16b,Tbc1d10c,Usp6nl,Sgsm3,Ric1,Tbc1d1,Wdr44,Dennd2a,Tbc1d2b,Rims4,Sgsm1,Dennd3…
GO:0046943	Carboxylic acid transmembrane transporter activity	105	0.462979	bottom	0.00017	ks	10090.ENSMUSP00000000984,10090.ENSMUSP00000001126,10090.ENSMUSP00000001253,10090.ENSMUSP00000001854,10090.ENSMUSP00000003622,10090.ENSMUSP00000005490,10090.ENSMUSP00000005493,10090.ENSMUSP00000006103,10090.ENSMUSP00000009522,10090.ENSMUSP00000014750,10090.ENSMUSP00000015256,10090.ENSMUSP00000019226,10090.ENSMUSP00000020102,10090.ENSMUSP00000021077,10090.ENSMUSP00000021161,10090.ENSMUSP00000021693…	Slc7a7,Slc46a1,Slc26a4,Slc7a10,Slc25a1,Slc1a6,Slc1a3,Ctns,Slc16a12,Slc25a11,Slc25a13,Slc25a22,Slc17a8,Slc9a3r1,Slc13a5,Slc25a29,Sfxn1,Slc7a8,Slc25a32,Slc38a2,Slc38a4,Slc6a7,Slc1a1,Sfxn2,Slc25a10,Slc16a14,Slc23a2,Slc13a3,Slc7a11,Slc16a4,Slc6a9,Mfsd2a,Slc10a4,Slc15a4,Abcg2,Slc6a6,Slc6a12,Slco1c1,Slc6a11,Slc6a1,Slc17a6,Slco2b1,Slc38a5,Slc6a8,Slc25a15,Slc10a7,Slc27a1,Slc7a6,Slc25a38,Slco2a1,Slc32a1,S…
GO:0051287	NAD binding	57	0.374477	top	0.00017	ks	10090.ENSMUSP00000001027,10090.ENSMUSP00000004232,10090.ENSMUSP00000013737,10090.ENSMUSP00000015278,10090.ENSMUSP00000015950,10090.ENSMUSP00000018186,10090.ENSMUSP00000022322,10090.ENSMUSP00000022517,10090.ENSMUSP00000023760,10090.ENSMUSP00000025439,10090.ENSMUSP00000026289,10090.ENSMUSP00000026559,10090.ENSMUSP00000027777,10090.ENSMUSP00000028004,10090.ENSMUSP00000029610,10090.ENSMUSP00000029817…	Aox1,Adh1,Ndufs2,Aldh1a3,Qdpr,Cyb5r3,Glud1,Cryl1,Gpd1,Me2,Hsd17b10,Sirt3,Parp1,Aldh9a1,Hadh,Bdh2,Ugdh,Aldh2,Hibadh,Ldhb,Me3,Hpgd,Me1,Parp14,H2-Ke6,Aldh5a1,Ndufv1,Grhpr,Aox4,Sirt6,Aox3,Nudt6,Idh3g,Ahcy,Phgdh,Sirt5,Sirt2,Ctbp1,Sirt7,Htatip2,Aldh1a1,Idh1,Nnt,Mdh1,Sirt1,Idh2,Sord,Dld,Sirt4,Glyr1,Gapdh,Gpd1l,Uxs1,Hadha,Gm4737,Idh3a,Ctbp2
GO:0017124	SH3 domain binding	120	0.440458	bottom	0.00018	ks	10090.ENSMUSP00000000939,10090.ENSMUSP00000003268,10090.ENSMUSP00000003468,10090.ENSMUSP00000011400,10090.ENSMUSP00000016094,10090.ENSMUSP00000017604,10090.ENSMUSP00000017920,10090.ENSMUSP00000020643,10090.ENSMUSP00000020687,10090.ENSMUSP00000021090,10090.ENSMUSP00000021689,10090.ENSMUSP00000022813,10090.ENSMUSP00000022954,10090.ENSMUSP00000023487,10090.ENSMUSP00000023531,10090.ENSMUSP00000024709…	Hip1r,Sh3gl1,Grik5,Adam19,Ncf1,Cyba,Crk,Rufy1,Pttg1,Grb2,Evl,Efs,Khdrbs3,Arhgap31,Hcls1,Cd2ap,Dpysl3,Ostf1,Rad9a,Khdrbs2,Enkur,Ptpn22,Adam15,Ptpn12,Casp9,Espn,Errfi1,Dtx1,Vasp,Ilk,Was,Sh3bgrl,Arhgap6,Mvb12a,Plscr2,Nckipsd,Sh3bgr,Lyn,Arhgap27,Cbl,Dnajc6,Uvrag,Inpp5j,Dock4,Dock3,Inppl1,Picalm,Sh3bp1,Fut8,Zfp106,Abi2,Abi3,Cit,Adam10,Gja1,Adam12,Khdrbs1,Afap1,Sos1,Adam17,Elmo2,Elmo1,Abl1,Enah,Synj2,S…
GO:0004601	Peroxidase activity	30	0.93579	top	0.00019	ks	10090.ENSMUSP00000001713,10090.ENSMUSP00000004137,10090.ENSMUSP00000005292,10090.ENSMUSP00000008684,10090.ENSMUSP00000019896,10090.ENSMUSP00000021005,10090.ENSMUSP00000021158,10090.ENSMUSP00000021166,10090.ENSMUSP00000022282,10090.ENSMUSP00000025904,10090.ENSMUSP00000025961,10090.ENSMUSP00000026328,10090.ENSMUSP00000028005,10090.ENSMUSP00000028610,10090.ENSMUSP00000030332,10090.ENSMUSP00000030935…	Gstt1,Gstm7,Prdx2,Mgst1,Iyd,Tpo,Txndc17,Cygb,Gpx8,Prdx5,Prdx3,Prdx4,Mgst3,Cat,Gpx7,Fam213b,Gstk1,Ptgs2,Gstp2,Gstt2,Ptgs1,Alox5ap,Prdx6,Gpx1,Gpx3,Gpx4,Ltc4s,Pxdn,Prdx1,Gstp1
GO:0005248	Voltage-gated sodium channel activity	18	1.42674	bottom	0.00021	afc	10090.ENSMUSP00000006991,10090.ENSMUSP00000021045,10090.ENSMUSP00000028377,10090.ENSMUSP00000029686,10090.ENSMUSP00000034889,10090.ENSMUSP00000042188,10090.ENSMUSP00000051627,10090.ENSMUSP00000062507,10090.ENSMUSP00000076697,10090.ENSMUSP00000080842,10090.ENSMUSP00000084041,10090.ENSMUSP00000096148,10090.ENSMUSP00000097113,10090.ENSMUSP00000097642,10090.ENSMUSP00000097647,10090.ENSMUSP00000112838…	Hcn1,Asic2,Scn2a1,Hcn3,Hcn4,Tpcn1,Scn3b,Scn4b,Scn1a,Scn8a,Pkd2,Scn1b,Hcn2,Scn9a,Scn3a,Scn5a,Cacna1h,Scn2b
GO:0022824	Transmitter-gated ion channel activity	45	1.05843	bottom	0.00021	ks	10090.ENSMUSP00000000275,10090.ENSMUSP00000000572,10090.ENSMUSP00000002848,10090.ENSMUSP00000003468,10090.ENSMUSP00000003826,10090.ENSMUSP00000007797,10090.ENSMUSP00000020707,10090.ENSMUSP00000022620,10090.ENSMUSP00000024035,10090.ENSMUSP00000027020,10090.ENSMUSP00000028335,10090.ENSMUSP00000029562,10090.ENSMUSP00000029654,10090.ENSMUSP00000030676,10090.ENSMUSP00000030925,10090.ENSMUSP00000031119…	Glra3,Gabra2,Grin2d,Grik5,Htr3a,Gabrb2,Gabra1,Chrna2,Gabrr2,Gria4,Grin1,Chrnb2,Glrb,Grik3,Gabrd,Gabrg1,Gabra4,Gabrb1,Chrna7,Chrna6,Chrna3,Chrnb4,Gabrb3,Grid1,Gria1,Chrnb3,Glra2,Grin2b,Gabra3,Gabra5,Gabrg2,Chrna4,Gabrg3,Grik1,Gria2,Gria3,Chrna5,Grid2,Glra1,Grik2,Grin2c,Ptk2b,Grik4,Grin2a,Gabra6
GO:1904315	Transmitter-gated ion channel activity involved in regulation of postsynaptic membrane potential	42	1.06039	bottom	0.00021	ks	10090.ENSMUSP00000000572,10090.ENSMUSP00000002848,10090.ENSMUSP00000003468,10090.ENSMUSP00000007797,10090.ENSMUSP00000020707,10090.ENSMUSP00000022620,10090.ENSMUSP00000024035,10090.ENSMUSP00000027020,10090.ENSMUSP00000028335,10090.ENSMUSP00000029562,10090.ENSMUSP00000029654,10090.ENSMUSP00000030676,10090.ENSMUSP00000030925,10090.ENSMUSP00000031119,10090.ENSMUSP00000031121,10090.ENSMUSP00000031122…	Gabra2,Grin2d,Grik5,Gabrb2,Gabra1,Chrna2,Gabrr2,Gria4,Grin1,Chrnb2,Glrb,Grik3,Gabrd,Gabrg1,Gabra4,Gabrb1,Chrna7,Chrna6,Chrna3,Chrnb4,Gabrb3,Grid1,Gria1,Chrnb3,Glra2,Grin2b,Gabra3,Gabra5,Gabrg2,Chrna4,Gabrg3,Grik1,Gria2,Gria3,Chrna5,Grid2,Glra1,Grik2,Grin2c,Grik4,Grin2a,Gabra6
GO:0005262	Calcium channel activity	87	0.665486	bottom	0.00024	ks	10090.ENSMUSP00000000199,10090.ENSMUSP00000002848,10090.ENSMUSP00000003442,10090.ENSMUSP00000004683,10090.ENSMUSP00000017552,10090.ENSMUSP00000018651,10090.ENSMUSP00000019290,10090.ENSMUSP00000020312,10090.ENSMUSP00000021066,10090.ENSMUSP00000021750,10090.ENSMUSP00000022023,10090.ENSMUSP00000022567,10090.ENSMUSP00000028335,10090.ENSMUSP00000028499,10090.ENSMUSP00000029271,10090.ENSMUSP00000029311…	Ncs1,Grin2d,Cacnb3,Mcoln1,Cacnb1,Trpv2,Cacng2,Mcu,Cacng4,Ryr2,Trpc7,Cacna2d3,Grin1,Itgav,Trpc3,Trpc4,Cachd1,Cdk5,P2rx4,Trpv6,Sec61a1,Itpr1,Stim1,Gpm6a,Anxa2,Orai2,Catsper2,Cacna1b,Trpm6,Itpr3,Trpm4,Tpcn1,Cacna2d4,Pkd2l1,Bzrap1,Trpc5,Pkd1,Cacna2d1,Itpr2,Orai3,Tmem37,Trpv3,Marcksl1,Cnr1,Trpc6,Tpcn2,Grin2b,Slc24a5,Trpv4,Cacnb4,Slc24a4,Erc1,Cacng3,Trpc2,Pkd2,Pkdrej,Ryr3,Cacng7,Tmco1,Psen1,Trpm7,Trpm2…
GO:0019902	Phosphatase binding	200	0.386707	bottom	0.00027	ks	10090.ENSMUSP00000000129,10090.ENSMUSP00000000312,10090.ENSMUSP00000000450,10090.ENSMUSP00000001451,10090.ENSMUSP00000001592,10090.ENSMUSP00000001780,10090.ENSMUSP00000002275,10090.ENSMUSP00000002572,10090.ENSMUSP00000002733,10090.ENSMUSP00000003027,10090.ENSMUSP00000003115,10090.ENSMUSP00000003268,10090.ENSMUSP00000004622,10090.ENSMUSP00000004990,10090.ENSMUSP00000007130,10090.ENSMUSP00000007800…	Fer,Cdh1,Pparg,Smg5,Jup,Akt1,Vrk3,Slc9a3r2,Gtf2f1,Map2k7,Cdkn1b,Sh3gl1,Gab2,Mapk14,Ctnnb1,Arpp19,Strn3,Nol3,Akap1,Dlg4,Pdlim4,Strn4,Snx3,Cry1,Hsp90b1,Tbk1,Egfr,Ppp2ca,Flt4,Gnb2l1,Sh3yl1,Slc9a3r1,Grb2,Cpd,Traf3,Drd1a,Slc6a3,Hmgcr,Ap3b1,Adcy8,Nptxr,Sod1,Cdc5l,Cdh2,Csf1r,Bad,Shoc2,Vim,Mastl,Traf2,Grin1,Spred1,Ptpn1,Lmna,Vcp,Rcan3,Slc9a1,Anapc4,Ankle2,Ppp1r35,Itpr1,Ctsc,Ppme1,Sbf2,Igbp1,Eif4ebp1,Ikbk…
GO:0004364	Glutathione transferase activity	23	0.864883	top	0.00029	ks	10090.ENSMUSP00000001713,10090.ENSMUSP00000001715,10090.ENSMUSP00000004134,10090.ENSMUSP00000004137,10090.ENSMUSP00000004140,10090.ENSMUSP00000008684,10090.ENSMUSP00000012348,10090.ENSMUSP00000026050,10090.ENSMUSP00000027067,10090.ENSMUSP00000028005,10090.ENSMUSP00000029489,10090.ENSMUSP00000031897,10090.ENSMUSP00000031982,10090.ENSMUSP00000034903,10090.ENSMUSP00000038931,10090.ENSMUSP00000046324…	Gstt1,Gstt3,Gstm5,Gstm7,Gstm1,Mgst1,Gstm2,Gsto1,Gsta3,Mgst3,Gstm4,Gstk1,Hpgds,Gsta4,Gstp2,Gstt2,Gsto2,Gstz1,Alox5ap,Ltc4s,Gstm6,Lancl1,Gstp1
GO:0019003	GDP binding	69	0.466674	top	0.00029	ks	10090.ENSMUSP00000000001,10090.ENSMUSP00000000727,10090.ENSMUSP00000003121,10090.ENSMUSP00000004565,10090.ENSMUSP00000007959,10090.ENSMUSP00000009003,10090.ENSMUSP00000017975,10090.ENSMUSP00000019317,10090.ENSMUSP00000020343,10090.ENSMUSP00000021001,10090.ENSMUSP00000021217,10090.ENSMUSP00000021407,10090.ENSMUSP00000023048,10090.ENSMUSP00000024518,10090.ENSMUSP00000025893,10090.ENSMUSP00000026009…	Gnai3,Rab5b,Rab8a,Ralb,Rhoa,Rala,Rab5a,Rab5c,Rab21,Rab10,Nme2,Srp54a,Mief1,Rhebl1,Arl2,Arl3,Hras,Prps2,Rab29,Rab14,Rab22a,Nras,Rit1,Rragc,Rheb,Rab28,Eif2b1,Ran,Rab35,Arl8b,Kras,Iigp1,Prps1,Rab27a,Mras,Dync1li1,Rap2b,Rab8b,Rras,Rab9b,Diras2,Diras1,Rap2a,Rab2a,Rap2c,Suclg1,Rap1b,Rhob,Rab31,Trim23,Rras2,Rab12,Gnai1,Suclg2,Arf1,Rasl12,Rap1a,Rab18,Rab3b,Gem,Srp54b,Rab7,Rab11b,Rerg,Rab4a,Rab27b,Rit2,Ra…
GO:0016616	Oxidoreductase activity, acting on the ch-oh group of donors, nad or nadp as acceptor	87	0.419758	top	0.00031	ks	10090.ENSMUSP00000004232,10090.ENSMUSP00000004327,10090.ENSMUSP00000005964,10090.ENSMUSP00000008579,10090.ENSMUSP00000010049,10090.ENSMUSP00000011526,10090.ENSMUSP00000016338,10090.ENSMUSP00000018614,10090.ENSMUSP00000019246,10090.ENSMUSP00000019323,10090.ENSMUSP00000020947,10090.ENSMUSP00000021548,10090.ENSMUSP00000021634,10090.ENSMUSP00000021635,10090.ENSMUSP00000022176,10090.ENSMUSP00000022517…	Adh1,G6pdx,Adh5,Rdh13,Kdsr,Dhdh,Hsd11b1,Kcnab3,Aldh3a1,Mdh2,Rdh14,Rdh12,Akr1c13,Akr1c18,Hmgcr,Cryl1,Dhrs4,Tsta3,Ehhadh,Gpd1,Hsd17b4,Me2,Dcxr,Cbr2,Hsd17b10,Rdh5,Rdh10,Hsd17b7,Hsd17b12,Bmp2,Hadh,Bdh2,Ptgr1,Akr1a1,H6pd,Fam213b,Ugdh,Hsd17b11,Hibadh,Ldhb,Me3,Nsdhl,Hpgd,Cbr4,Me1,Hsd3b7,H2-Ke6,Akr1b8,Dhrs11,Sdr42e1,Dhrs7b,Grhpr,Kcnab1,Cbr3,Spr,Cbr1,Zadh2,Fasn,Idh3g,Phgdh,Ldhd,Akr7a5,Impdh1,Ctbp1,Impdh2,…
GO:0016209	Antioxidant activity	54	0.787282	top	0.00034	ks	10090.ENSMUSP00000000828,10090.ENSMUSP00000001713,10090.ENSMUSP00000003947,10090.ENSMUSP00000004137,10090.ENSMUSP00000005292,10090.ENSMUSP00000007012,10090.ENSMUSP00000008684,10090.ENSMUSP00000019896,10090.ENSMUSP00000020484,10090.ENSMUSP00000021005,10090.ENSMUSP00000021158,10090.ENSMUSP00000021166,10090.ENSMUSP00000021204,10090.ENSMUSP00000021938,10090.ENSMUSP00000022282,10090.ENSMUSP00000022317…	Txnrd3,Gstt1,Nqo1,Gstm7,Prdx2,Sod2,Mgst1,Iyd,Txnrd1,Tpo,Txndc17,Cygb,Nxn,Aaed1,Gpx8,Fam213a,Sod1,Prdx5,Prdx3,Gsto1,Prdx4,Mgst3,Cat,Trp53inp1,Gpx7,Sesn2,Park7,Fam213b,Gstk1,Gsr,Ptgs2,Kdm3b,Gstp2,Sepw1,Srxn1,Gstt2,Gsto2,Ubiad1,Ptgs1,Fabp1,Alox5ap,Prdx6,Gpx1,Gpx3,Gpx4,Sod3,Vimp,Ltc4s,Selt,Txnrd2,Pxdn,Prdx1,Gstp1,Apoe
GO:0016859	Cis-trans isomerase activity	37	0.589119	top	0.00035	ks	10090.ENSMUSP00000001595,10090.ENSMUSP00000002809,10090.ENSMUSP00000003310,10090.ENSMUSP00000003445,10090.ENSMUSP00000015901,10090.ENSMUSP00000020964,10090.ENSMUSP00000021332,10090.ENSMUSP00000022226,10090.ENSMUSP00000022228,10090.ENSMUSP00000022419,10090.ENSMUSP00000023455,10090.ENSMUSP00000024802,10090.ENSMUSP00000025419,10090.ENSMUSP00000029382,10090.ENSMUSP00000029824,10090.ENSMUSP00000030404…	Fkbp10,Fkbp7,Ranbp2,Fkbp11,Ppil4,Fkbp1b,Fkbp3,Ppwd1,Cwc27,Ppif,Ppil2,Ppil1,Ppic,Ppid,Rpe65,Ppie,Fkbp9,Fkbp4,Pin1,Ppib,Nktr,Fkbp1a,Ppig,Fkbp14,Ppp2r4,Degs1,Gstz1,Fkbp2,Fkbp5,Ppil3,Ppil6,Ppih,Pin4,Bco2,Aip,Fkbp8,Ppia
GO:0022853	Active ion transmembrane transporter activity	153	0.601516	bottom	0.00038	ks	10090.ENSMUSP00000000619,10090.ENSMUSP00000000809,10090.ENSMUSP00000001253,10090.ENSMUSP00000002084,10090.ENSMUSP00000003622,10090.ENSMUSP00000004396,10090.ENSMUSP00000004428,10090.ENSMUSP00000004430,10090.ENSMUSP00000005431,10090.ENSMUSP00000005490,10090.ENSMUSP00000005493,10090.ENSMUSP00000005692,10090.ENSMUSP00000006742,10090.ENSMUSP00000010250,10090.ENSMUSP00000010251,10090.ENSMUSP00000013304…	Clcn4-2,Slc5a5,Slc26a4,Abcd1,Slc25a1,Atp6v1f,Clcn5,Clcn3,Letm1,Slc1a6,Slc1a3,Atp4a,Atp7b,Slc22a6,Slc22a8,Atp6v0d1,Slc25a11,Atp5e,Slc25a5,Slc12a7,Slc2a4,Mfsd3,Atp6v1e1,Atp2b1,Slc22a4,Atp6v1c2,Atp2a3,Slc13a5,Atp6v1d,Slc6a3,Atp6v1c1,Slc38a2,Slc15a2,Slc11a2,Slc4a8,Slc22a3,Atp6v0c,Slc15a3,Slc1a1,Slc18a2,Atp5b,Slco3a1,Slc9a4,Slc11a1,Slc45a3,Atp1b1,Slc2a8,Slc12a6,Slc23a2,Slc20a1,Slc2a10,Slc13a3,Anxa5,Sl…
GO:0030506	Ankyrin binding	18	1.35365	bottom	0.00046	afc	10090.ENSMUSP00000000312,10090.ENSMUSP00000020939,10090.ENSMUSP00000021458,10090.ENSMUSP00000032766,10090.ENSMUSP00000038264,10090.ENSMUSP00000039657,10090.ENSMUSP00000064163,10090.ENSMUSP00000075772,10090.ENSMUSP00000083725,10090.ENSMUSP00000097561,10090.ENSMUSP00000099475,10090.ENSMUSP00000099902,10090.ENSMUSP00000107869,10090.ENSMUSP00000112838,10090.ENSMUSP00000122915,10090.ENSMUSP00000129059…	Cdh1,Nrcam,Sptb,Rhcg,Obscn,Atp1a1,Flnc,Plec,Slc8a1,Ttn,Cltc,Sptbn1,Cacna1d,Scn5a,Kcnq2,Kctd6,Kcnj11,Ptprc
GO:0070330	Aromatase activity	6	2.76528	top	0.00046	afc	10090.ENSMUSP00000024894,10090.ENSMUSP00000026552,10090.ENSMUSP00000030303,10090.ENSMUSP00000031741,10090.ENSMUSP00000091659,10090.ENSMUSP00000099768	Cyp1b1,Cyp2e1,Cyp2j6,Cyp3a13,Cyp3a41a,Cyp4b1
GO:0016614	Oxidoreductase activity, acting on ch-oh group of donors	93	0.387959	top	0.00049	ks	10090.ENSMUSP00000004232,10090.ENSMUSP00000004327,10090.ENSMUSP00000005964,10090.ENSMUSP00000008579,10090.ENSMUSP00000010049,10090.ENSMUSP00000011526,10090.ENSMUSP00000016338,10090.ENSMUSP00000018614,10090.ENSMUSP00000019246,10090.ENSMUSP00000019323,10090.ENSMUSP00000020947,10090.ENSMUSP00000021370,10090.ENSMUSP00000021548,10090.ENSMUSP00000021634,10090.ENSMUSP00000021635,10090.ENSMUSP00000022176…	Adh1,G6pdx,Adh5,Rdh13,Kdsr,Dhdh,Hsd11b1,Kcnab3,Aldh3a1,Mdh2,Rdh14,L2hgdh,Rdh12,Akr1c13,Akr1c18,Hmgcr,Cryl1,Dhrs4,Tsta3,Ehhadh,Gpd1,Hsd17b4,Me2,Dcxr,Cbr2,Hsd17b10,Rdh5,Rdh10,Hsd17b7,Hsd17b12,Bmp2,Hadh,Bdh2,Ptgr1,Akr1a1,H6pd,Fam213b,Ugdh,Hsd17b11,Hibadh,Ldhb,Me3,Vkorc1,Nsdhl,Hpgd,Cbr4,Me1,Hsd3b7,H2-Ke6,Akr1b8,Dhrs11,Sdr42e1,Dhrs7b,Grhpr,Kcnab1,Cbr3,Spr,Cbr1,Zadh2,Fasn,Idh3g,Phgdh,Chdh,Ldhd,Akr7a5,V…
GO:0051015	Actin filament binding	176	0.392806	bottom	0.00065	ks	10090.ENSMUSP00000000137,10090.ENSMUSP00000000939,10090.ENSMUSP00000001920,10090.ENSMUSP00000002889,10090.ENSMUSP00000003459,10090.ENSMUSP00000003575,10090.ENSMUSP00000004646,10090.ENSMUSP00000005234,10090.ENSMUSP00000005954,10090.ENSMUSP00000006178,10090.ENSMUSP00000006467,10090.ENSMUSP00000006626,10090.ENSMUSP00000008893,10090.ENSMUSP00000014922,10090.ENSMUSP00000015877,10090.ENSMUSP00000016771…	Actr2,Hip1r,Aif1l,Flii,Myo1g,Tpm4,Coro1c,Wdr1,Bloc1s6,Kptn,Arpc2,Actn3,Coro1b,Fhod1,Capza2,Myh9,Myo1b,Myh4,Myl4,Map1s,Myh8,Egfr,Dbnl,Coro6,Sptb,Actn1,Dbn1,Vcl,Anxa8,Twf1,Hcls1,Twf2,Bin1,Aif1,Eps8l2,Gsn,Vps16,Tpm2,Tln1,Tmem57,Espn,Fscn1,Arpc1a,Wasl,Add2,Cyfip1,Coro1a,Was,Pls3,Flna,Frg1,Cotl1,Tagln,Myo1e,Gjb6,Pknox2,Myo6,Ctnnal1,Nexn,Myo1d,Syne1,Tln2,Micall2,Ablim3,Fhod3,Shtn1,Ppp1r9b,Coro2b,Lasp1,…
GO:0016684	Oxidoreductase activity, acting on peroxide as acceptor	34	0.789545	top	0.00072	ks	10090.ENSMUSP00000001713,10090.ENSMUSP00000004137,10090.ENSMUSP00000005292,10090.ENSMUSP00000008684,10090.ENSMUSP00000019896,10090.ENSMUSP00000021005,10090.ENSMUSP00000021158,10090.ENSMUSP00000021166,10090.ENSMUSP00000022282,10090.ENSMUSP00000025904,10090.ENSMUSP00000025961,10090.ENSMUSP00000026328,10090.ENSMUSP00000028005,10090.ENSMUSP00000028610,10090.ENSMUSP00000030332,10090.ENSMUSP00000030724…	Gstt1,Gstm7,Prdx2,Mgst1,Iyd,Tpo,Txndc17,Cygb,Gpx8,Prdx5,Prdx3,Prdx4,Mgst3,Cat,Gpx7,Sesn2,Park7,Fam213b,Gstk1,Sesn3,Ptgs2,Gstp2,Gstt2,Ptgs1,Alox5ap,Prdx6,Gpx1,Gpx3,Gpx4,Sesn1,Ltc4s,Pxdn,Prdx1,Gstp1
GO:0099604	Ligand-gated calcium channel activity	18	1.3154	bottom	0.00072	afc	10090.ENSMUSP00000002848,10090.ENSMUSP00000004683,10090.ENSMUSP00000021750,10090.ENSMUSP00000028335,10090.ENSMUSP00000031429,10090.ENSMUSP00000032192,10090.ENSMUSP00000038150,10090.ENSMUSP00000042188,10090.ENSMUSP00000049584,10090.ENSMUSP00000061308,10090.ENSMUSP00000062284,10090.ENSMUSP00000084041,10090.ENSMUSP00000089426,10090.ENSMUSP00000101040,10090.ENSMUSP00000102164,10090.ENSMUSP00000111501…	Grin2d,Mcoln1,Ryr2,Grin1,P2rx4,Itpr1,Itpr3,Tpcn1,Itpr2,Tpcn2,Grin2b,Pkd2,Ryr3,Trpm2,Grin2c,Grin2a,Rasa3,Ryr1
GO:0005267	Potassium channel activity	91	0.73669	bottom	0.00078	ks	10090.ENSMUSP00000000811,10090.ENSMUSP00000003468,10090.ENSMUSP00000004774,10090.ENSMUSP00000006991,10090.ENSMUSP00000009617,10090.ENSMUSP00000009875,10090.ENSMUSP00000018614,10090.ENSMUSP00000020362,10090.ENSMUSP00000022967,10090.ENSMUSP00000025908,10090.ENSMUSP00000028727,10090.ENSMUSP00000029686,10090.ENSMUSP00000030127,10090.ENSMUSP00000030376,10090.ENSMUSP00000030676,10090.ENSMUSP00000032374…	Kcnn3,Grik5,Aqp1,Hcn1,Kcnc4,Kcnd1,Kcnab3,Kcnmb1,Kcnv1,Kcnk4,Snap25,Hcn3,Tmem38b,Kcnq4,Grik3,Kcnj8,Tmem38a,Kcnj5,Hcn4,Kcnj2,Kcna4,Kcnk9,Kcns1,Kcnt1,Kcnh3,Kcna2,Pkd2l1,Kcnk1,Kcnh5,Kcnab1,Kcnh2,Kcne2,Kcnh8,Kcna3,Kcnk13,Lrrc38,Kcnj10,Kcng3,Kcna1,Kcne4,Kcna5,Kcng4,Kcnb1,Kcnj9,Kcns3,Kcnj3,Kcnq3,Kcnmb4,Kcnn2,Tmem175,Kcnip1,Kcnj14,Grik1,Kcns2,Kcnh7,Gria2,Kcnh1,Kcnk2,Kcnd2,Pkd2,Abcc9,Kcnj12,Kcnc2,Kcnj4,Kc…
GO:0035591	Signaling adaptor activity	49	0.77331	bottom	0.00094	ks	10090.ENSMUSP00000004622,10090.ENSMUSP00000005066,10090.ENSMUSP00000005188,10090.ENSMUSP00000017920,10090.ENSMUSP00000018478,10090.ENSMUSP00000020215,10090.ENSMUSP00000020381,10090.ENSMUSP00000020640,10090.ENSMUSP00000022698,10090.ENSMUSP00000023291,10090.ENSMUSP00000026922,10090.ENSMUSP00000028384,10090.ENSMUSP00000029164,10090.ENSMUSP00000032978,10090.ENSMUSP00000034060,10090.ENSMUSP00000034359…	Gab2,Map2k1,Sh2b2,Crk,Ksr1,Socs2,Frs2,Gnb2l1,Dok2,Mapk8ip2,Homer2,Dusp19,Sla2,Sh2b1,Sh3rf1,Tradd,Akap12,Ldlrap1,Stap2,Spag9,Mapk8ip1,Lrrk2,Eps8,Nup62,Spata2,Irs1,Khdrbs1,Rgs14,Cdc42se2,Sh2d3c,Axin1,Pxn,Mapk8ip3,Magi2,Dab2ip,Grb10,Sorbs1,Shank2,Shank1,Sarm1,Shank3,Mavs,Afap1l2,Sh2b3,Akap13,Map2k2,Grip1,Iqgap1,Ksr2
GO:0004970	Ionotropic glutamate receptor activity	17	1.33295	bottom	0.00095	afc	10090.ENSMUSP00000002848,10090.ENSMUSP00000003468,10090.ENSMUSP00000027020,10090.ENSMUSP00000028335,10090.ENSMUSP00000030676,10090.ENSMUSP00000044009,10090.ENSMUSP00000044494,10090.ENSMUSP00000062284,10090.ENSMUSP00000072107,10090.ENSMUSP00000074787,10090.ENSMUSP00000075687,10090.ENSMUSP00000093536,10090.ENSMUSP00000101127,10090.ENSMUSP00000102164,10090.ENSMUSP00000106750,10090.ENSMUSP00000110515…	Grin2d,Grik5,Gria4,Grin1,Grik3,Grid1,Gria1,Grin2b,Grik1,Gria2,Gria3,Grid2,Grik2,Grin2c,Ptk2b,Grik4,Grin2a
GO:0042165	Neurotransmitter binding	22	1.28851	bottom	0.0011	ks	10090.ENSMUSP00000002848,10090.ENSMUSP00000022620,10090.ENSMUSP00000024099,10090.ENSMUSP00000028335,10090.ENSMUSP00000029562,10090.ENSMUSP00000032185,10090.ENSMUSP00000032200,10090.ENSMUSP00000032451,10090.ENSMUSP00000032454,10090.ENSMUSP00000032738,10090.ENSMUSP00000033752,10090.ENSMUSP00000034851,10090.ENSMUSP00000034854,10090.ENSMUSP00000049338,10090.ENSMUSP00000052297,10090.ENSMUSP00000062284…	Grin2d,Chrna2,Ache,Grin1,Chrnb2,Slc6a6,Slc6a12,Slc6a11,Slc6a1,Chrna7,Slc6a8,Chrna3,Chrnb4,Nipsnap1,Chrnb3,Grin2b,Chrna4,Slc6a13,Chrna5,Grin2a,Ide,Chrm3
GO:0030276	Clathrin binding	63	0.616818	bottom	0.0012	ks	10090.ENSMUSP00000000939,10090.ENSMUSP00000001063,10090.ENSMUSP00000003038,10090.ENSMUSP00000003117,10090.ENSMUSP00000007216,10090.ENSMUSP00000007803,10090.ENSMUSP00000009234,10090.ENSMUSP00000018875,10090.ENSMUSP00000020537,10090.ENSMUSP00000025110,10090.ENSMUSP00000026866,10090.ENSMUSP00000027339,10090.ENSMUSP00000028648,10090.ENSMUSP00000029441,10090.ENSMUSP00000031009,10090.ENSMUSP00000036705…	Hip1r,Epn2,Ap2a2,Ap1m1,Ap2m1,Bcl2l1,Ap1b1,Ap2b1,Nsg2,Syt4,Sclt1,Smap1,Syt13,Syt10,Nsg1,Gak,Ldlrap1,Syt15,Aftph,Gm5884,BC022687,Ap1g2,Lrp1,Dnajc6,Ap4b1,Trpc5,Picalm,Lrrk2,Ston2,Syt12,Gpr107,Trpc6,Hip1,Cemip,Ston1,Syt5,Syt9,Tom1,Dab2,Syt17,Ap2s1,Ncald,Syt6,Cltb,Ap1g1,Arrb1,Snap91,Epn1,Cltc,Tom1l2,Syt1,Syt11,Clta,Tom1l1,Clint1,Ap1m2,Dnm1l,Syt3,Syt2,Epn3,Ap2a1,Syt7,Caly
GO:0008066	Glutamate receptor activity	24	1.30364	bottom	0.0013	ks	10090.ENSMUSP00000002848,10090.ENSMUSP00000003468,10090.ENSMUSP00000004076,10090.ENSMUSP00000023959,10090.ENSMUSP00000027020,10090.ENSMUSP00000028335,10090.ENSMUSP00000030676,10090.ENSMUSP00000037255,10090.ENSMUSP00000044009,10090.ENSMUSP00000044494,10090.ENSMUSP00000062284,10090.ENSMUSP00000072107,10090.ENSMUSP00000074787,10090.ENSMUSP00000075687,10090.ENSMUSP00000093536,10090.ENSMUSP00000101127…	Grin2d,Grik5,Grm3,Grm2,Gria4,Grin1,Grik3,Grm1,Grid1,Gria1,Grin2b,Grik1,Gria2,Gria3,Grid2,Grik2,Grin2c,Ptk2b,Grik4,Grm8,Grin2a,Grm4,Grm5,Grm7
GO:0055102	Lipase inhibitor activity	10	1.77316	top	0.0013	afc	10090.ENSMUSP00000005824,10090.ENSMUSP00000025561,10090.ENSMUSP00000030280,10090.ENSMUSP00000031447,10090.ENSMUSP00000034586,10090.ENSMUSP00000034588,10090.ENSMUSP00000034756,10090.ENSMUSP00000102801,10090.ENSMUSP00000104091,10090.ENSMUSP00000121182	Apoa2,Anxa1,Angptl3,Anxa3,Apoc3,Apoa1,Anxa2,Anxa9,Apoc1,Faf2
GO:0022848	Acetylcholine-gated cation-selective channel activity	9	1.9734	bottom	0.0014	afc	10090.ENSMUSP00000022620,10090.ENSMUSP00000029562,10090.ENSMUSP00000032738,10090.ENSMUSP00000033882,10090.ENSMUSP00000034851,10090.ENSMUSP00000034854,10090.ENSMUSP00000052297,10090.ENSMUSP00000066338,10090.ENSMUSP00000091365	Chrna2,Chrnb2,Chrna7,Chrna6,Chrna3,Chrnb4,Chrnb3,Chrna4,Chrna5
GO:0005089	Rho guanyl-nucleotide exchange factor activity	51	0.743646	bottom	0.0015	ks	10090.ENSMUSP00000004684,10090.ENSMUSP00000005889,10090.ENSMUSP00000006618,10090.ENSMUSP00000019611,10090.ENSMUSP00000020208,10090.ENSMUSP00000022566,10090.ENSMUSP00000024810,10090.ENSMUSP00000026209,10090.ENSMUSP00000026296,10090.ENSMUSP00000026577,10090.ENSMUSP00000026635,10090.ENSMUSP00000027056,10090.ENSMUSP00000027178,10090.ENSMUSP00000029694,10090.ENSMUSP00000030898,10090.ENSMUSP00000031750…	Arhgef18,Vav1,Arhgef19,Arhgef25,Fgd6,Spata13,Fgd2,Dnmbp,Fgd1,Eps8l2,Farp1,Prex2,Als2,Arhgef2,Arhgef16,Arhgef5,Dock11,Arhgef4,Vav3,Prex1,Arhgef10l,Rgl2,Arhgef3,Dock4,Dock9,Ngef,Plekhg3,Dock10,Plekhg5,Arhgef10,Fgd5,Trio,Net1,Dock2,Plekhg2,Arhgef1,Arhgef17,Ect2,Arhgef15,Arhgef28,Fgd3,Mcf2l,Kalrn,Farp2,Akap13,Fgd4,Tiam2,Tiam1,Bcr,Arhgef12,Arhgef37
GO:0016853	Isomerase activity	140	0.259503	top	0.0015	ks	10090.ENSMUSP00000000958,10090.ENSMUSP00000001595,10090.ENSMUSP00000001716,10090.ENSMUSP00000002809,10090.ENSMUSP00000002891,10090.ENSMUSP00000003017,10090.ENSMUSP00000003310,10090.ENSMUSP00000003445,10090.ENSMUSP00000006562,10090.ENSMUSP00000011896,10090.ENSMUSP00000015234,10090.ENSMUSP00000015901,10090.ENSMUSP00000017629,10090.ENSMUSP00000018113,10090.ENSMUSP00000019283,10090.ENSMUSP00000020262…	Top1mt,Fkbp10,Ddt,Fkbp7,Top3a,Tbxas1,Ranbp2,Fkbp11,Hyi,Pgam1,Ptgds,Ppil4,Top2b,Ptgis,Isyna1,Pbld1,Pgam2,Fkbp1b,Itgb3,Aloxe3,Fkbp3,Ppwd1,Cwc27,Ero1l,Ppif,Ebpl,Dct,Pmm1,Tsta3,Pmm2,Ppil2,Top3b,Pdia5,Ehhadh,Creld2,Ppil1,Spast,Eci1,Hsd17b4,Ppic,Tmx3,Trub1,P4hb,Katnal2,Fuom,Hspd1,Rpe,Ptges2,Pdia3,Rpusd2,Ppid,Apoa1bp,Rpe65,Erp44,Gne,Cyp2j6,Ppie,Gnpda2,Fkbp9,Hpgds,Creld1,Fkbp4,Ebp,Dkc1,Rpusd4,Pus3,Pin1,M…
GO:0035257	Nuclear hormone receptor binding	142	0.424639	bottom	0.0015	ks	10090.ENSMUSP00000000450,10090.ENSMUSP00000000594,10090.ENSMUSP00000001592,10090.ENSMUSP00000002529,10090.ENSMUSP00000003049,10090.ENSMUSP00000003912,10090.ENSMUSP00000004202,10090.ENSMUSP00000005616,10090.ENSMUSP00000006037,10090.ENSMUSP00000007130,10090.ENSMUSP00000017354,10090.ENSMUSP00000019109,10090.ENSMUSP00000019447,10090.ENSMUSP00000020227,10090.ENSMUSP00000021062,10090.ENSMUSP00000021428…	Pparg,C1d,Jup,Prpf6,Med25,Calr,Dnmt1,Pkn1,Ncoa2,Ctnnb1,Med24,Ywhah,Psmc3ip,Cry1,Ddx5,Snw1,Hif1a,Nkx3-1,Hr,Med4,Dcaf13,Vdr,Ets2,Nr4a1,Hsd17b10,Trip12,Parp1,Nr4a2,Pcna,Src,Ppid,Lef1,Gtf2b,Nr4a3,Kdm4c,Mecr,Padi2,Smarcd3,Park7,Foxp2,Ddx54,Trim24,Tada3,Fkbp4,Pagr1a,Asah1,Med17,Smarca4,Dyx1c1,Smad3,Ipo13,Rxrb,Grm1,Flt3,Med30,Med13,Isl1,Zbtb7a,Rarg,Gas2l1,Nrip1,Ar,Pik3r1,Nup62,Zfp366,Kdm5d,Tob2,Taf7,Act…
GO:0051018	Protein kinase a binding	46	0.556572	bottom	0.0015	ks	10090.ENSMUSP00000000579,10090.ENSMUSP00000002699,10090.ENSMUSP00000005164,10090.ENSMUSP00000005606,10090.ENSMUSP00000016143,10090.ENSMUSP00000018572,10090.ENSMUSP00000019975,10090.ENSMUSP00000021750,10090.ENSMUSP00000023507,10090.ENSMUSP00000025490,10090.ENSMUSP00000026973,10090.ENSMUSP00000027780,10090.ENSMUSP00000028999,10090.ENSMUSP00000029374,10090.ENSMUSP00000032998,10090.ENSMUSP00000034863…	Sox9,Akap8,Prkacb,Prkaca,Wasf3,Akap1,Wasf1,Ryr2,Gsk3b,Prrc1,Prkar1b,Acbd3,Pkia,Nbea,Rps3,Csk,Prkar2a,Akap12,Crybg3,Prkar2b,Akap7,Gria1,Akap9,Myrip,Akap8l,Dact2,Lrrk2,1700019D03Rik,Prkar1a,Gskip,Ezr,Rara,Rab13,Gsk3a,Wasf2,Arfgef1,Akap5,Arfgef2,Akap10,Lrba,Dact3,Dact1,Akap13,Sphkap,Akain1,Pja2
GO:0015464	Acetylcholine receptor activity	14	1.47514	bottom	0.0016	afc	10090.ENSMUSP00000022620,10090.ENSMUSP00000029562,10090.ENSMUSP00000032738,10090.ENSMUSP00000034851,10090.ENSMUSP00000034854,10090.ENSMUSP00000040808,10090.ENSMUSP00000042632,10090.ENSMUSP00000049963,10090.ENSMUSP00000066338,10090.ENSMUSP00000091365,10090.ENSMUSP00000097185,10090.ENSMUSP00000102801,10090.ENSMUSP00000130874,10090.ENSMUSP00000140131	Chrna2,Chrnb2,Chrna7,Chrna3,Chrnb4,Chrm4,Chrm1,Hrh3,Chrna4,Chrna5,Chrm5,Anxa9,Chrm2,Chrm3
GO:0019903	Protein phosphatase binding	159	0.399134	bottom	0.0016	ks	10090.ENSMUSP00000000129,10090.ENSMUSP00000000312,10090.ENSMUSP00000000450,10090.ENSMUSP00000001451,10090.ENSMUSP00000001592,10090.ENSMUSP00000001780,10090.ENSMUSP00000002275,10090.ENSMUSP00000002733,10090.ENSMUSP00000003027,10090.ENSMUSP00000003115,10090.ENSMUSP00000004622,10090.ENSMUSP00000004990,10090.ENSMUSP00000007130,10090.ENSMUSP00000007800,10090.ENSMUSP00000013130,10090.ENSMUSP00000018572…	Fer,Cdh1,Pparg,Smg5,Jup,Akt1,Vrk3,Gtf2f1,Map2k7,Cdkn1b,Gab2,Mapk14,Ctnnb1,Arpp19,Strn3,Akap1,Dlg4,Pdlim4,Strn4,Snx3,Hsp90b1,Tbk1,Egfr,Ppp2ca,Flt4,Gnb2l1,Grb2,Cpd,Traf3,Drd1a,Slc6a3,Hmgcr,Ap3b1,Adcy8,Nptxr,Sod1,Cdc5l,Cdh2,Csf1r,Bad,Shoc2,Vim,Mastl,Traf2,Ptpn1,Lmna,Vcp,Slc9a1,Anapc4,Ankle2,Itpr1,Ppme1,Igbp1,Eif4ebp1,Ikbkb,Eif2ak3,Pik3r2,Cdh5,Csk,Fbxl2,Ppp1r16a,Cacna1b,Irs2,Ppp1ca,Smg7,Ppp1r9b,Mfhas…
GO:0008227	G protein-coupled amine receptor activity	28	0.899542	bottom	0.0019	ks	10090.ENSMUSP00000022235,10090.ENSMUSP00000027560,10090.ENSMUSP00000036203,10090.ENSMUSP00000038170,10090.ENSMUSP00000038884,10090.ENSMUSP00000040808,10090.ENSMUSP00000040847,10090.ENSMUSP00000042632,10090.ENSMUSP00000043936,10090.ENSMUSP00000047774,10090.ENSMUSP00000049963,10090.ENSMUSP00000053703,10090.ENSMUSP00000057212,10090.ENSMUSP00000059705,10090.ENSMUSP00000062256,10090.ENSMUSP00000063136…	Htr1a,Htr4,Adra2a,Hrh2,Htr5a,Chrm4,Adrb1,Chrm1,Htr2c,Htr2a,Hrh3,Adra1a,Htr5b,Adra2c,Adrb2,Htr1f,Gpr21,Adra1b,Adra2b,Adrb3,Htr1d,Hrh1,Chrm5,Htr6,Htr7,Chrm2,Htr1b,Chrm3
GO:0035258	Steroid hormone receptor binding	82	0.536581	bottom	0.0023	ks	10090.ENSMUSP00000000450,10090.ENSMUSP00000002529,10090.ENSMUSP00000003912,10090.ENSMUSP00000004202,10090.ENSMUSP00000005616,10090.ENSMUSP00000006037,10090.ENSMUSP00000007130,10090.ENSMUSP00000019109,10090.ENSMUSP00000019447,10090.ENSMUSP00000021062,10090.ENSMUSP00000021428,10090.ENSMUSP00000022646,10090.ENSMUSP00000022909,10090.ENSMUSP00000023612,10090.ENSMUSP00000023779,10090.ENSMUSP00000026289…	Pparg,Prpf6,Calr,Dnmt1,Pkn1,Ncoa2,Ctnnb1,Ywhah,Psmc3ip,Ddx5,Snw1,Nkx3-1,Dcaf13,Ets2,Nr4a1,Hsd17b10,Parp1,Nr4a2,Pcna,Src,Ppid,Lef1,Nr4a3,Kdm4c,Padi2,Park7,Foxp2,Ddx54,Fkbp4,Pagr1a,Smarca4,Dyx1c1,Smad3,Ipo13,Grm1,Flt3,Isl1,Zbtb7a,Nrip1,Ar,Pik3r1,Zfp366,Kdm5d,Ep300,Tgfb1i1,Ncor1,Cebpb,Prkcb,Esr1,Wbp2,Ppargc1b,Trim68,Tacc1,Ncoa1,Ncoa3,Gm694,Arrb1,Cnot1,Nsd1,Wipi1,Fus,Stat5b,Med1,Ncor2,Pias2,Arid5a,Kd…
GO:0015294	Solute:cation symporter activity	62	0.890882	bottom	0.003	ks	10090.ENSMUSP00000000809,10090.ENSMUSP00000005490,10090.ENSMUSP00000005493,10090.ENSMUSP00000017900,10090.ENSMUSP00000018710,10090.ENSMUSP00000019224,10090.ENSMUSP00000021161,10090.ENSMUSP00000022100,10090.ENSMUSP00000023099,10090.ENSMUSP00000023616,10090.ENSMUSP00000023774,10090.ENSMUSP00000023776,10090.ENSMUSP00000024595,10090.ENSMUSP00000025646,10090.ENSMUSP00000025875,10090.ENSMUSP00000026084…	Slc5a5,Slc1a6,Slc1a3,Slc12a7,Slc2a4,Mfsd3,Slc13a5,Slc6a3,Slc38a2,Slc15a2,Slc11a2,Slc4a8,Slc22a3,Slc15a3,Slc1a1,Slc18a2,Slc45a3,Slc2a8,Slc12a6,Slc23a2,Slc20a1,Slc2a10,Slc13a3,Slc33a1,Slc6a9,Mfsd2a,Slc10a4,Slc15a4,Slc6a6,Slc6a12,Slc6a11,Slc6a1,Slc5a11,Slc6a8,Slc32a1,Slc45a1,Slc12a9,Slc2a12,Slc10a3,Slc36a2,Slc2a6,Slc4a7,Slc20a2,Slc39a14,Slc6a13,Slc6a15,Slc1a2,Slc39a8,Slc17a7,Slc5a7,Slc12a5,Slc38a1,S…
GO:0008188	Neuropeptide receptor activity	28	0.8202	bottom	0.0031	ks	10090.ENSMUSP00000006544,10090.ENSMUSP00000020015,10090.ENSMUSP00000025842,10090.ENSMUSP00000029084,10090.ENSMUSP00000029633,10090.ENSMUSP00000029822,10090.ENSMUSP00000032122,10090.ENSMUSP00000033464,10090.ENSMUSP00000033730,10090.ENSMUSP00000034408,10090.ENSMUSP00000040516,10090.ENSMUSP00000045530,10090.ENSMUSP00000046233,10090.ENSMUSP00000051085,10090.ENSMUSP00000052185,10090.ENSMUSP00000056432…	Gcat,Nmbr,Gal,Ntsr1,Npy2r,Tacr3,Tacr1,Brs3,Grpr,Gpr83,Kiss1r,Npy1r,Npbwr1,Sstr5,Gpr37,Npsr1,Prokr2,Sstr3,Npy5r,Galr1,Gpr139,Qrfpr,Oprm1,Sstr4,Sstr1,Ntsr2,Cysltr1,Sstr2
GO:0003755	Peptidyl-prolyl cis-trans isomerase activity	33	0.530823	top	0.0032	ks	10090.ENSMUSP00000001595,10090.ENSMUSP00000002809,10090.ENSMUSP00000003310,10090.ENSMUSP00000003445,10090.ENSMUSP00000015901,10090.ENSMUSP00000020964,10090.ENSMUSP00000021332,10090.ENSMUSP00000022226,10090.ENSMUSP00000022228,10090.ENSMUSP00000022419,10090.ENSMUSP00000023455,10090.ENSMUSP00000024802,10090.ENSMUSP00000025419,10090.ENSMUSP00000029382,10090.ENSMUSP00000030404,10090.ENSMUSP00000031795…	Fkbp10,Fkbp7,Ranbp2,Fkbp11,Ppil4,Fkbp1b,Fkbp3,Ppwd1,Cwc27,Ppif,Ppil2,Ppil1,Ppic,Ppid,Ppie,Fkbp9,Fkbp4,Pin1,Ppib,Nktr,Fkbp1a,Ppig,Fkbp14,Ppp2r4,Fkbp2,Fkbp5,Ppil3,Ppil6,Ppih,Pin4,Aip,Fkbp8,Ppia
GO:0030674	Protein-macromolecule adaptor activity	187	0.353132	bottom	0.0032	ks	10090.ENSMUSP00000000058,10090.ENSMUSP00000000939,10090.ENSMUSP00000001127,10090.ENSMUSP00000002818,10090.ENSMUSP00000003038,10090.ENSMUSP00000003117,10090.ENSMUSP00000003318,10090.ENSMUSP00000004622,10090.ENSMUSP00000005066,10090.ENSMUSP00000005188,10090.ENSMUSP00000005509,10090.ENSMUSP00000006181,10090.ENSMUSP00000006626,10090.ENSMUSP00000007216,10090.ENSMUSP00000007799,10090.ENSMUSP00000008021…	Cav2,Hip1r,Poldip2,Ykt6,Ap2a2,Ap1m1,Dvl3,Gab2,Map2k1,Sh2b2,Stx1a,Napa,Actn3,Ap2m1,Cav1,Tcap,Snap47,Gosr1,Tex261,Bnip1,Hspa8,Myh9,Crk,Ksr1,Wwc1,Dvl2,Pex3,Serinc1,Stx7,Socs2,Frs2,Gnb2l1,Rad50,Grb2,Vamp2,Stx8,Gosr2,Erg28,Pdcd6,Nufip1,Nefl,Dok2,Mapk8ip2,Bfar,Snap29,Napg,Ddb1,Baiap2,Bet1l,Rptor,Homer2,Mlph,Stx6,Optn,Grb14,Traf2,Arrdc1,Dusp19,Snap25,Napb,Sla2,Nmd3,Sec22b,Prkaa2,Stx12,Vamp3,Stx2,Fscn1,C…
GO:0017154	Semaphorin receptor activity	12	1.46639	bottom	0.0034	afc	10090.ENSMUSP00000002079,10090.ENSMUSP00000004326,10090.ENSMUSP00000015511,10090.ENSMUSP00000026917,10090.ENSMUSP00000027952,10090.ENSMUSP00000051731,10090.ENSMUSP00000071966,10090.ENSMUSP00000096939,10090.ENSMUSP00000109794,10090.ENSMUSP00000110748,10090.ENSMUSP00000111103,10090.ENSMUSP00000131840	Plxnb3,Plxna3,Plxnd1,Nrp1,Plxna2,Plxnb2,Plxnb1,Plxnc1,Nrp2,Plxna4,Met,Plxna1
GO:0016765	Transferase activity, transferring alkyl or aryl (other than methyl) groups	53	0.486557	top	0.0035	ks	10090.ENSMUSP00000001713,10090.ENSMUSP00000001715,10090.ENSMUSP00000003681,10090.ENSMUSP00000004134,10090.ENSMUSP00000004137,10090.ENSMUSP00000004140,10090.ENSMUSP00000006611,10090.ENSMUSP00000008684,10090.ENSMUSP00000012262,10090.ENSMUSP00000012348,10090.ENSMUSP00000016138,10090.ENSMUSP00000023830,10090.ENSMUSP00000025354,10090.ENSMUSP00000025383,10090.ENSMUSP00000026050,10090.ENSMUSP00000027067…	Gstt1,Gstt3,Sec14l2,Gstm5,Gstm7,Gstm1,Srm,Mgst1,Dhdds,Gstm2,Fnta,Nus1,Pggt1b,Dtwd2,Gsto1,Gsta3,Mgst3,Gstm4,Nans,Dph2,Coq2,Mmab,Gstk1,Hpgds,Gsta4,Fntb,Gstp2,Cox10,Agps,Gstt2,Trmt12,Gsto2,Gstz1,Fdft1,Pdss1,Ubiad1,Cbs,Alox5ap,Hmbs,Dhps,Fdps,Mat2a,Pdss2,Trit1,Ltc4s,Gstm6,Sms,Lancl1,Ggps1,Dtwd1,Rabggtb,Gstp1,Rabggta
GO:0030215	Semaphorin receptor binding	22	0.924794	bottom	0.0035	ks	10090.ENSMUSP00000000641,10090.ENSMUSP00000019791,10090.ENSMUSP00000021900,10090.ENSMUSP00000026225,10090.ENSMUSP00000029700,10090.ENSMUSP00000030568,10090.ENSMUSP00000030714,10090.ENSMUSP00000030868,10090.ENSMUSP00000032754,10090.ENSMUSP00000042211,10090.ENSMUSP00000052181,10090.ENSMUSP00000057494,10090.ENSMUSP00000069024,10090.ENSMUSP00000073612,10090.ENSMUSP00000079400,10090.ENSMUSP00000087643…	Sema4f,Sema6a,Sema4d,Sema4g,Sema4a,Sema3c,Sema3a,Sema3d,Sema4b,Sema7a,Sh3bp1,Sema5b,Sema5a,Sema3e,Sema3f,Sema3g,Sema6d,Sema3b,Sema6c,Sema4c,Rit2,Sema6b
GO:0008514	Organic anion transmembrane transporter activity	156	0.353308	bottom	0.0042	ks	10090.ENSMUSP00000000984,10090.ENSMUSP00000001109,10090.ENSMUSP00000001126,10090.ENSMUSP00000001253,10090.ENSMUSP00000001854,10090.ENSMUSP00000002084,10090.ENSMUSP00000003622,10090.ENSMUSP00000005490,10090.ENSMUSP00000005493,10090.ENSMUSP00000006103,10090.ENSMUSP00000009522,10090.ENSMUSP00000010250,10090.ENSMUSP00000010251,10090.ENSMUSP00000014750,10090.ENSMUSP00000015256,10090.ENSMUSP00000016463…	Slc7a7,Mfsd10,Slc46a1,Slc26a4,Slc7a10,Abcd1,Slc25a1,Slc1a6,Slc1a3,Ctns,Slc16a12,Slc22a6,Slc22a8,Slc25a11,Slc25a13,Slc25a5,Slc35b4,Slc25a22,Slc17a8,Slc9a3r1,Slc25a19,Slc13a5,Slc35b1,Slc25a29,Slc35b3,Sfxn1,Slc25a30,Slc7a8,Slc25a32,Slc25a17,Slc38a2,Slc38a4,Slc52a2,Slc4a8,Slc6a7,Slc25a45,Slc1a1,Sfxn2,Slco3a1,Slc25a10,Slc16a14,Slc2a8,Slc25a25,Slc23a2,Slc13a3,Slc7a11,Slc33a1,Slc25a24,Slc16a4,Slc35a1,Sl…
GO:0015171	Amino acid transmembrane transporter activity	63	0.585429	bottom	0.0042	ks	10090.ENSMUSP00000000984,10090.ENSMUSP00000001854,10090.ENSMUSP00000005490,10090.ENSMUSP00000005493,10090.ENSMUSP00000006103,10090.ENSMUSP00000015256,10090.ENSMUSP00000019226,10090.ENSMUSP00000020102,10090.ENSMUSP00000021077,10090.ENSMUSP00000021693,10090.ENSMUSP00000021930,10090.ENSMUSP00000022787,10090.ENSMUSP00000023099,10090.ENSMUSP00000023101,10090.ENSMUSP00000025520,10090.ENSMUSP00000025875…	Slc7a7,Slc7a10,Slc1a6,Slc1a3,Ctns,Slc25a13,Slc25a22,Slc17a8,Slc9a3r1,Slc25a29,Sfxn1,Slc7a8,Slc38a2,Slc38a4,Slc6a7,Slc1a1,Sfxn2,Slc13a3,Slc7a11,Slc6a9,Slc15a4,Slc6a6,Slc6a12,Slc6a11,Slc6a1,Slc17a6,Slc38a5,Slc6a8,Slc25a15,Slc7a6,Slc25a38,Slc32a1,Slc38a7,Slc7a5,Slc36a2,Slc7a1,Slc6a20a,Slc38a9,Slc36a4,Slc25a44,Sfxn3,Pqlc2,Slc6a13,Slc6a15,Slc1a2,Slc17a7,Slc7a14,Slc16a10,Slc7a2,Slc38a1,Slc7a3,Slc38a10,…
GO:0015293	Symporter activity	98	0.648217	bottom	0.0042	ks	10090.ENSMUSP00000000809,10090.ENSMUSP00000005490,10090.ENSMUSP00000005493,10090.ENSMUSP00000009522,10090.ENSMUSP00000017900,10090.ENSMUSP00000018710,10090.ENSMUSP00000019044,10090.ENSMUSP00000019224,10090.ENSMUSP00000019226,10090.ENSMUSP00000020102,10090.ENSMUSP00000020586,10090.ENSMUSP00000021161,10090.ENSMUSP00000022100,10090.ENSMUSP00000023099,10090.ENSMUSP00000023101,10090.ENSMUSP00000023616…	Slc5a5,Slc1a6,Slc1a3,Slc16a12,Slc12a7,Slc2a4,Slc22a5,Mfsd3,Slc25a22,Slc17a8,Slc22a4,Slc13a5,Slc6a3,Slc38a2,Slc38a4,Slc15a2,Slc11a2,Slc4a8,Slc22a3,Slc6a7,Slc15a3,Slc1a1,Slc18a2,Slc16a14,Slc45a3,Slc2a8,Slc12a6,Slc23a2,Slc20a1,Slc2a10,Slc13a3,Slc33a1,Slc6a17,Slc16a4,Slc6a9,Mfsd2a,Slc10a4,Slc15a4,Slc6a6,Slc6a12,Slc6a11,Slc6a1,Slc17a6,Slc5a11,Slc6a8,Slc10a7,Mfsd12,Slc32a1,Slc45a1,Slc16a2,Slc12a9,Slc16…
GO:0042923	Neuropeptide binding	21	0.874424	bottom	0.0042	ks	10090.ENSMUSP00000027038,10090.ENSMUSP00000033730,10090.ENSMUSP00000040516,10090.ENSMUSP00000046233,10090.ENSMUSP00000047358,10090.ENSMUSP00000050077,10090.ENSMUSP00000051085,10090.ENSMUSP00000051417,10090.ENSMUSP00000052185,10090.ENSMUSP00000054776,10090.ENSMUSP00000058040,10090.ENSMUSP00000058613,10090.ENSMUSP00000060893,10090.ENSMUSP00000063784,10090.ENSMUSP00000066381,10090.ENSMUSP00000071513…	Oprk1,Grpr,Kiss1r,Npbwr1,Mc3r,Oprd1,Sstr5,Gpr1,Gpr37,Mc4r,Sstr3,Sorl1,Gpr149,Adcyap1r1,Galr1,Oprl1,Oprm1,Sstr4,Sstr1,Mchr1,Sstr2
GO:0008009	Chemokine activity	17	1.12186	top	0.0045	afc	10090.ENSMUSP00000019064,10090.ENSMUSP00000019071,10090.ENSMUSP00000019266,10090.ENSMUSP00000021970,10090.ENSMUSP00000023840,10090.ENSMUSP00000024004,10090.ENSMUSP00000031320,10090.ENSMUSP00000034230,10090.ENSMUSP00000034342,10090.ENSMUSP00000047646,10090.ENSMUSP00000072800,10090.ENSMUSP00000092732,10090.ENSMUSP00000096847,10090.ENSMUSP00000100022,10090.ENSMUSP00000103672,10090.ENSMUSP00000136426…	Cxcl16,Ccl6,Ccl9,Cxcl14,Cxcl13,Ccl25,Pf4,Cx3cl1,Cklf,Cxcl10,Cxcl12,Ccl21a,Ccl28,Ccl19,Ccl27a,Gpr15l,Ccl27b
GO:0004298	Threonine-type endopeptidase activity	20	1.00471	top	0.0047	afc	10090.ENSMUSP00000005923,10090.ENSMUSP00000014913,10090.ENSMUSP00000018430,10090.ENSMUSP00000021412,10090.ENSMUSP00000022803,10090.ENSMUSP00000025196,10090.ENSMUSP00000028083,10090.ENSMUSP00000029082,10090.ENSMUSP00000030642,10090.ENSMUSP00000033008,10090.ENSMUSP00000034369,10090.ENSMUSP00000034848,10090.ENSMUSP00000039546,10090.ENSMUSP00000042590,10090.ENSMUSP00000059668,10090.ENSMUSP00000088057…	Psmb4,Psmb1,Psmb6,Psma6,Psmb5,Psmb8,Psmb7,Psma7,Psmb2,Psma1,Psmb10,Psma4,Tasp1,Psma8,Prss50,Psma5,Psmb3,Psma3,Psma2,Psmb9
GO:0042166	Acetylcholine binding	10	1.61977	bottom	0.0047	afc	10090.ENSMUSP00000022620,10090.ENSMUSP00000024099,10090.ENSMUSP00000029562,10090.ENSMUSP00000032738,10090.ENSMUSP00000034851,10090.ENSMUSP00000034854,10090.ENSMUSP00000052297,10090.ENSMUSP00000066338,10090.ENSMUSP00000091365,10090.ENSMUSP00000140131	Chrna2,Ache,Chrnb2,Chrna7,Chrna3,Chrnb4,Chrnb3,Chrna4,Chrna5,Chrm3
GO:0005217	Intracellular ligand-gated ion channel activity	20	1.05258	bottom	0.0049	afc	10090.ENSMUSP00000004683,10090.ENSMUSP00000004774,10090.ENSMUSP00000006991,10090.ENSMUSP00000021750,10090.ENSMUSP00000027288,10090.ENSMUSP00000032192,10090.ENSMUSP00000033187,10090.ENSMUSP00000034889,10090.ENSMUSP00000038150,10090.ENSMUSP00000042188,10090.ENSMUSP00000049228,10090.ENSMUSP00000049584,10090.ENSMUSP00000061308,10090.ENSMUSP00000084041,10090.ENSMUSP00000089426,10090.ENSMUSP00000097113…	Mcoln1,Aqp1,Hcn1,Ryr2,Cnga3,Itpr1,Cnga4,Hcn4,Itpr3,Tpcn1,Cftr,Itpr2,Tpcn2,Pkd2,Ryr3,Hcn2,Trpm2,Pex5l,Rasa3,Ryr1
GO:0005245	Voltage-gated calcium channel activity	34	0.944896	bottom	0.0049	ks	10090.ENSMUSP00000000199,10090.ENSMUSP00000003442,10090.ENSMUSP00000017552,10090.ENSMUSP00000019290,10090.ENSMUSP00000021066,10090.ENSMUSP00000022567,10090.ENSMUSP00000028499,10090.ENSMUSP00000030257,10090.ENSMUSP00000030814,10090.ENSMUSP00000037416,10090.ENSMUSP00000042188,10090.ENSMUSP00000044660,10090.ENSMUSP00000048063,10090.ENSMUSP00000049457,10090.ENSMUSP00000055637,10090.ENSMUSP00000055797…	Ncs1,Cacnb3,Cacnb1,Cacng2,Cacng4,Cacna2d3,Itgav,Cachd1,Cdk5,Cacna1b,Tpcn1,Cacna2d4,Bzrap1,Cacna2d1,Marcksl1,Cnr1,Tpcn2,Cacnb4,Erc1,Cacng3,Pkd2,Oprm1,Cacna1s,Cacna1d,Cacna1c,Cacnb2,Cacna1a,Cacna1h,Cacna2d2,Grm7,Ryr1,Cacng8,Htr1b,Cacna1e
GO:0098918	Structural constituent of synapse	30	0.956423	bottom	0.005	ks	10090.ENSMUSP00000017458,10090.ENSMUSP00000018700,10090.ENSMUSP00000021554,10090.ENSMUSP00000022639,10090.ENSMUSP00000029404,10090.ENSMUSP00000030691,10090.ENSMUSP00000033547,10090.ENSMUSP00000035208,10090.ENSMUSP00000037210,10090.ENSMUSP00000041347,10090.ENSMUSP00000048719,10090.ENSMUSP00000064280,10090.ENSMUSP00000064538,10090.ENSMUSP00000071486,10090.ENSMUSP00000078093,10090.ENSMUSP00000078534…	Mpp2,Dlg4,Actn1,Nefl,Ppfia2,Pclo,Pls3,Bsn,Git1,Ina,Rims2,Dlg1,Dnm3,Actg1,Homer1,Erc1,Dlg3,Magi2,Erc2,Nefh,Rims1,Actb,Shank2,Dlg2,Shank1,Shank3,Camk2b,Gphn,Dlgap1,Ctbp2
GO:0051427	Hormone receptor binding	162	0.338176	bottom	0.0054	ks	10090.ENSMUSP00000000450,10090.ENSMUSP00000000594,10090.ENSMUSP00000001036,10090.ENSMUSP00000001592,10090.ENSMUSP00000002529,10090.ENSMUSP00000003049,10090.ENSMUSP00000003912,10090.ENSMUSP00000004202,10090.ENSMUSP00000005616,10090.ENSMUSP00000006037,10090.ENSMUSP00000007130,10090.ENSMUSP00000017354,10090.ENSMUSP00000019109,10090.ENSMUSP00000019447,10090.ENSMUSP00000019906,10090.ENSMUSP00000020215…	Pparg,C1d,Tyk2,Jup,Prpf6,Med25,Calr,Dnmt1,Pkn1,Ncoa2,Ctnnb1,Med24,Ywhah,Psmc3ip,Vip,Socs2,Cry1,Psmc5,Ddx5,Snw1,Hif1a,Nkx3-1,Hr,Med4,Dcaf13,Vdr,Ets2,Nr4a1,Hsd17b10,Trip12,Nppc,Parp1,Nr4a2,Pcna,Ghrh,Src,Ppid,Lef1,Gtf2b,Nr4a3,Kdm4c,Mecr,Padi2,Smarcd3,Park7,Foxp2,Ddx54,Trim24,Tada3,Fkbp4,Pagr1a,Asah1,Med17,Smarca4,Dyx1c1,Smad3,Cck,Ipo13,Rxrb,Grm1,Flt3,Med30,Med13,Isl1,Zbtb7a,Rarg,Ucn3,Gas2l1,Pthlh,Nr…
GO:0030159	Signaling receptor complex adaptor activity	27	0.949125	bottom	0.0069	ks	10090.ENSMUSP00000004622,10090.ENSMUSP00000005188,10090.ENSMUSP00000017920,10090.ENSMUSP00000020381,10090.ENSMUSP00000022698,10090.ENSMUSP00000026922,10090.ENSMUSP00000032978,10090.ENSMUSP00000034359,10090.ENSMUSP00000035829,10090.ENSMUSP00000036749,10090.ENSMUSP00000042271,10090.ENSMUSP00000052584,10090.ENSMUSP00000056785,10090.ENSMUSP00000057095,10090.ENSMUSP00000063795,10090.ENSMUSP00000068731…	Gab2,Sh2b2,Crk,Frs2,Dok2,Homer2,Sh2b1,Tradd,Akap12,Ldlrap1,Spag9,Lrrk2,Nup62,Spata2,Irs1,Rgs14,Sh2d3c,Pxn,Mapk8ip3,Magi2,Grb10,Sorbs1,Shank2,Shank1,Shank3,Sh2b3,Grip1
GO:0030507	Spectrin binding	25	0.904587	bottom	0.0073	ks	10090.ENSMUSP00000006825,10090.ENSMUSP00000026479,10090.ENSMUSP00000027404,10090.ENSMUSP00000030170,10090.ENSMUSP00000030940,10090.ENSMUSP00000032069,10090.ENSMUSP00000033075,10090.ENSMUSP00000041920,10090.ENSMUSP00000055122,10090.ENSMUSP00000076948,10090.ENSMUSP00000090089,10090.ENSMUSP00000097797,10090.ENSMUSP00000099326,10090.ENSMUSP00000101595,10090.ENSMUSP00000102745,10090.ENSMUSP00000106087…	Nphs1,Dctn2,Ptprn,Unc13a,Gnb1,Add2,Stx4a,Camsap2,Epb4.1l2,Sag,Ank3,Sptan1,Ush1g,Epb4.1,Myo7a,Myo10,Dmtn,Add3,Camsap1,Add1,Dync1i1,Kif3a,Ank1,Camsap3,Ptprc
GO:0004602	Glutathione peroxidase activity	16	1.1033	top	0.0078	afc	10090.ENSMUSP00000001713,10090.ENSMUSP00000004137,10090.ENSMUSP00000008684,10090.ENSMUSP00000022282,10090.ENSMUSP00000028005,10090.ENSMUSP00000030332,10090.ENSMUSP00000031897,10090.ENSMUSP00000038931,10090.ENSMUSP00000046324,10090.ENSMUSP00000071130,10090.ENSMUSP00000071636,10090.ENSMUSP00000081010,10090.ENSMUSP00000081011,10090.ENSMUSP00000094863,10090.ENSMUSP00000099833,10090.ENSMUSP00000129565	Gstt1,Gstm7,Mgst1,Gpx8,Mgst3,Gpx7,Gstk1,Gstp2,Gstt2,Alox5ap,Prdx6,Gpx1,Gpx3,Gpx4,Ltc4s,Gstp1
GO:0015103	Inorganic anion transmembrane transporter activity	97	0.603017	bottom	0.0078	ks	10090.ENSMUSP00000000275,10090.ENSMUSP00000000572,10090.ENSMUSP00000000619,10090.ENSMUSP00000000809,10090.ENSMUSP00000001253,10090.ENSMUSP00000004428,10090.ENSMUSP00000004430,10090.ENSMUSP00000007207,10090.ENSMUSP00000007257,10090.ENSMUSP00000007797,10090.ENSMUSP00000010250,10090.ENSMUSP00000010251,10090.ENSMUSP00000017900,10090.ENSMUSP00000020707,10090.ENSMUSP00000022100,10090.ENSMUSP00000022293…	Glra3,Gabra2,Clcn4-2,Slc5a5,Slc26a4,Clcn5,Clcn3,Clcn2,Clic1,Gabrb2,Slc22a6,Slc22a8,Slc12a7,Gabra1,Slc6a3,Vdac2,Ank,Clic6,Slc4a8,Gabrr2,Slc22a3,Clic5,Slc1a1,Slc18a2,Slc25a10,Xpr1,Tmem206,Slc12a6,Glrb,Gpr89,Gabrd,Gabrg1,Gabra4,Gabrb1,Clcn1,Pcyox1,Gabrq,Clcn7,Ttyh3,Ttyh2,Gabrb3,Slc12a9,Clic4,Slc26a7,Ano10,Ano5,Cftr,Slc26a11,Slc26a1,Clca1,Phlpp1,Slc4a7,Glra2,Mfsd5,Gabra3,Gabra5,Gabrg2,Lrrc8c,Slc39a14…
GO:0070180	Large ribosomal subunit rrna binding	8	1.75905	top	0.0078	afc	10090.ENSMUSP00000017548,10090.ENSMUSP00000025836,10090.ENSMUSP00000058919,10090.ENSMUSP00000078654,10090.ENSMUSP00000083705,10090.ENSMUSP00000099435,10090.ENSMUSP00000099541,10090.ENSMUSP00000117461	Rpl19,Mrpl11,Rpl37a,Rpl17,Rplp0,Rpl23,Rpl23a,Rpl12
GO:0101020	Estrogen 16-alpha-hydroxylase activity	3	3.62018	top	0.0081	afc	10090.ENSMUSP00000024894,10090.ENSMUSP00000031741,10090.ENSMUSP00000091659	Cyp1b1,Cyp3a13,Cyp3a41a
GO:0001653	Peptide receptor activity	95	0.402052	bottom	0.0086	ks	10090.ENSMUSP00000003568,10090.ENSMUSP00000006005,10090.ENSMUSP00000006286,10090.ENSMUSP00000006544,10090.ENSMUSP00000011315,10090.ENSMUSP00000020015,10090.ENSMUSP00000020323,10090.ENSMUSP00000020350,10090.ENSMUSP00000021259,10090.ENSMUSP00000021346,10090.ENSMUSP00000022182,10090.ENSMUSP00000024916,10090.ENSMUSP00000025842,10090.ENSMUSP00000026608,10090.ENSMUSP00000026911,10090.ENSMUSP00000027038…	Crhr2,Pth1r,Inpp5k,Gcat,Vipr2,Nmbr,Avpr1a,Lgr5,Gucy2e,Tshr,F2rl2,Lhcgr,Gal,Crcp,Ccr1,Oprk1,Pth2r,Ogfrl1,Gpr37l1,Ntsr1,Ogfr,Npr1,Npy2r,Tacr3,Npr2,Agtrap,Cckar,Tacr1,Gucy2c,Cckbr,Brs3,Grpr,Ednra,Gpr83,Vipr1,Kiss1r,Gucy2f,Npy1r,Npbwr1,Mc3r,Ramp3,Oprd1,Ackr2,Sstr5,Oxtr,Gpr37,Cxcr4,Aplnr,Mc4r,Sigmar1,Npsr1,Prokr2,Sstr3,Hcrtr2,Glp2r,F2r,Rxfp3,Adcyap1r1,Cx3cr1,Npy5r,Galr1,Npr3,Rxfp2,Gucy2g,Ackr3,Agtr1a,…
GO:0030551	Cyclic nucleotide binding	29	0.79947	bottom	0.0086	ks	10090.ENSMUSP00000006991,10090.ENSMUSP00000019994,10090.ENSMUSP00000020964,10090.ENSMUSP00000026973,10090.ENSMUSP00000027288,10090.ENSMUSP00000029686,10090.ENSMUSP00000033187,10090.ENSMUSP00000034889,10090.ENSMUSP00000035220,10090.ENSMUSP00000037025,10090.ENSMUSP00000039797,10090.ENSMUSP00000041268,10090.ENSMUSP00000046601,10090.ENSMUSP00000056500,10090.ENSMUSP00000069011,10090.ENSMUSP00000073268…	Hcn1,Popdc3,Fkbp1b,Prkar1b,Cnga3,Hcn3,Cnga4,Hcn4,Prkar2a,Pde4a,Prkar2b,Cnbd2,Pde1c,Prkar1a,Pde5a,Prkg1,Pde10a,Bves,Hcn2,Pde11a,Cnp,Rapgef4,Slc19a1,Tmem173,Pde4d,Rapgef2,Rapgef3,Prkg2,Pde2a
GO:0004972	NMDA glutamate receptor activity	6	2.07871	bottom	0.0093	afc	10090.ENSMUSP00000002848,10090.ENSMUSP00000028335,10090.ENSMUSP00000062284,10090.ENSMUSP00000102164,10090.ENSMUSP00000106750,10090.ENSMUSP00000111501	Grin2d,Grin1,Grin2b,Grin2c,Ptk2b,Grin2a
GO:0004993	G protein-coupled serotonin receptor activity	19	1.03375	bottom	0.0093	afc	10090.ENSMUSP00000022235,10090.ENSMUSP00000027560,10090.ENSMUSP00000038170,10090.ENSMUSP00000038884,10090.ENSMUSP00000040808,10090.ENSMUSP00000042632,10090.ENSMUSP00000043936,10090.ENSMUSP00000047774,10090.ENSMUSP00000049963,10090.ENSMUSP00000057212,10090.ENSMUSP00000063136,10090.ENSMUSP00000086052,10090.ENSMUSP00000086383,10090.ENSMUSP00000097185,10090.ENSMUSP00000101428,10090.ENSMUSP00000126847…	Htr1a,Htr4,Hrh2,Htr5a,Chrm4,Chrm1,Htr2c,Htr2a,Hrh3,Htr5b,Htr1f,Htr1d,Hrh1,Chrm5,Htr6,Htr7,Chrm2,Htr1b,Chrm3
GO:0001085	RNA polymerase II transcription factor binding	50	0.739047	bottom	0.0099	ks	10090.ENSMUSP00000002180,10090.ENSMUSP00000005064,10090.ENSMUSP00000007130,10090.ENSMUSP00000009550,10090.ENSMUSP00000012612,10090.ENSMUSP00000018748,10090.ENSMUSP00000020630,10090.ENSMUSP00000021810,10090.ENSMUSP00000022865,10090.ENSMUSP00000023165,10090.ENSMUSP00000023507,10090.ENSMUSP00000023531,10090.ENSMUSP00000025393,10090.ENSMUSP00000034090,10090.ENSMUSP00000034991,10090.ENSMUSP00000038135…	Spi1,Pias4,Ctnnb1,Elk1,Zmiz2,Tbx3,Hspa4,Id4,Mtdh,Crebbp,Gsk3b,Hcls1,Smad4,Sall1,Tbx18,Dhx9,Pitx2,Gbx2,Zfpm2,Ar,Xbp1,Zfpm1,Ep300,Pias3,Lpin1,Mkx,Atn1,Tbx6,Mta2,Hdac4,Pias1,Hdac1,Rere,Spen,Hdac5,Klf4,Spop,Trp53,Atf4,Kdm5c,Pias2,Tead3,Kdm1a,Mamstr,Dact1,Mef2a,Zmiz1,Tal1,Nfatc1,Wwp2

## Sheet: CC
#term ID	term description	genes mapped	enrichment score	direction	false discovery rate	method	matching proteins in your input (IDs)	matching proteins in your input (labels)
GO:0044391	Ribosomal subunit	180	1.32247	top	6.09e-55	ks	10090.ENSMUSP00000000365,10090.ENSMUSP00000000756,10090.ENSMUSP00000001485,10090.ENSMUSP00000002844,10090.ENSMUSP00000003386,10090.ENSMUSP00000003521,10090.ENSMUSP00000004072,10090.ENSMUSP00000004554,10090.ENSMUSP00000006496,10090.ENSMUSP00000007482,10090.ENSMUSP00000008036,10090.ENSMUSP00000008812,10090.ENSMUSP00000008826,10090.ENSMUSP00000010550,10090.ENSMUSP00000015816,10090.ENSMUSP00000016977…	Mcts1,Rpl13,Mrpl10,Mrpl2,Mrpl4,Rps11,Rpl8,Rps5,Rps9,Mrpl49,Rplp1,Rps18,Rpl10,Mrpl52,Mrpl32,Mrps18c,Rpl19,Mrpl45,Gnb2l1,Mrpl22,Mrpl36,Mrps30,Mrpl57,Rpl24,Mrpl40,Mrps23,Mrpl14,Mrps18a,Mrpl28,Mrpl27,Mrps18b,Rps14,Mrpl21,Mrpl11,Rps26,Mrpl30,Mrpl44,Mterfd2,Mrps5,Eif2a,Rps3a1,Mrpl9,Mrpl37,Mrps15,Mrpl20,Mrpl33,Rpl6,Mrps33,Mrpl19,Mrpl51,Rpl28,Mrps11,Mrpl46,Rps3,Ndufab1,Rps4x,Mrps31,Rsl24d1,Rpl4,Mrps22,Rp…
GO:0022626	Cytosolic ribosome	98	1.63357	top	3.15e-47	ks	10090.ENSMUSP00000000365,10090.ENSMUSP00000000756,10090.ENSMUSP00000003521,10090.ENSMUSP00000004072,10090.ENSMUSP00000004554,10090.ENSMUSP00000005233,10090.ENSMUSP00000006496,10090.ENSMUSP00000008036,10090.ENSMUSP00000008812,10090.ENSMUSP00000008826,10090.ENSMUSP00000017548,10090.ENSMUSP00000020640,10090.ENSMUSP00000022586,10090.ENSMUSP00000023269,10090.ENSMUSP00000025511,10090.ENSMUSP00000026420…	Mcts1,Rpl13,Rps11,Rpl8,Rps5,Eif2ak4,Rps9,Rplp1,Rps18,Rpl10,Rpl19,Gnb2l1,Nufip1,Rpl24,Rps14,Rps26,Eif2a,Rps3a1,Rpl6,Rpl28,Rps3,Rps4x,Rsl24d1,Rpl4,Rpsa,Dhx29,Rps29,Rpl21,Rps27l,Rpl37,Rpl10a,Rps23,Rpl18a,Rps21,Rpl37a,Eif2d,Rps15,Rpl7,Rpl26,Rps7,Rps26-ps1,Rpl17,Rpl15,Rps25,Rpl36,Rps17,Rpl35,Rpl29,Rpl3,Rpl32,Rpl5,Rplp2,Rplp0,Rps12-ps3,Rpl34,Rpl27,Hba-a1,Rps2,Rpl7l1,Rpl27-ps3,Rpl23,Rpl23a,Rpl11,Rps8,Gm…
GO:0015934	Large ribosomal subunit	113	1.31081	top	1.16e-35	ks	10090.ENSMUSP00000000756,10090.ENSMUSP00000001485,10090.ENSMUSP00000002844,10090.ENSMUSP00000003386,10090.ENSMUSP00000004072,10090.ENSMUSP00000007482,10090.ENSMUSP00000008036,10090.ENSMUSP00000008826,10090.ENSMUSP00000010550,10090.ENSMUSP00000015816,10090.ENSMUSP00000017548,10090.ENSMUSP00000019026,10090.ENSMUSP00000020820,10090.ENSMUSP00000022098,10090.ENSMUSP00000022245,10090.ENSMUSP00000022538…	Rpl13,Mrpl10,Mrpl2,Mrpl4,Rpl8,Mrpl49,Rplp1,Rpl10,Mrpl52,Mrpl32,Rpl19,Mrpl45,Mrpl22,Mrpl36,Mrps30,Mrpl57,Rpl24,Mrpl40,Mrpl14,Mrps18a,Mrpl28,Mrpl27,Mrpl21,Mrpl11,Mrpl30,Mrpl44,Mterfd2,Mrpl9,Mrpl37,Mrpl20,Mrpl33,Rpl6,Mrpl19,Mrpl51,Rpl28,Mrpl46,Ndufab1,Rsl24d1,Rpl4,Mrpl3,Mpv17l2,Mrpl23,Mrpl54,Rpl21,Mrpl41,Mrpl12,Mrpl34,Rpl37,Mrpl47,Rpl10a,Rpl18a,Rpl37a,Nsun3,Mrpl50,Mrpl35,Rpl7,Rpl26,Npm1,Mrpl42,28100…
GO:0022625	Cytosolic large ribosomal subunit	54	1.73015	top	2.36e-30	ks	10090.ENSMUSP00000000756,10090.ENSMUSP00000004072,10090.ENSMUSP00000008036,10090.ENSMUSP00000008826,10090.ENSMUSP00000017548,10090.ENSMUSP00000023269,10090.ENSMUSP00000031617,10090.ENSMUSP00000032597,10090.ENSMUSP00000034738,10090.ENSMUSP00000034966,10090.ENSMUSP00000041652,10090.ENSMUSP00000046506,10090.ENSMUSP00000048469,10090.ENSMUSP00000058368,10090.ENSMUSP00000058919,10090.ENSMUSP00000071616…	Rpl13,Rpl8,Rplp1,Rpl10,Rpl19,Rpl24,Rpl6,Rpl28,Rsl24d1,Rpl4,Rpl21,Rpl37,Rpl10a,Rpl18a,Rpl37a,Rpl7,Rpl26,Rpl17,Rpl15,Rpl36,Rpl35,Rpl29,Rpl3,Rpl32,Rpl5,Rplp2,Rplp0,Rps12-ps3,Rpl34,Rpl27,Rpl7l1,Rpl27-ps3,Rpl23,Rpl23a,Rpl11,Gm2000,Rpl7a,Rpl38,Rpl18,Rpl30,Rpl36al,Rpl36a,Rpl9,Rpl35a,Rpl39,Rpl13a,Rpl12,Rpl22,Uba52,Zcchc17,Rpl27a,Rpl10-ps3,Rpl14,Rpl31
GO:0098800	Inner mitochondrial membrane protein complex	126	1.05521	top	1.41e-26	ks	10090.ENSMUSP00000000090,10090.ENSMUSP00000000175,10090.ENSMUSP00000001520,10090.ENSMUSP00000002452,10090.ENSMUSP00000004375,10090.ENSMUSP00000005647,10090.ENSMUSP00000010007,10090.ENSMUSP00000011029,10090.ENSMUSP00000013737,10090.ENSMUSP00000014438,10090.ENSMUSP00000014445,10090.ENSMUSP00000016396,10090.ENSMUSP00000016571,10090.ENSMUSP00000018914,10090.ENSMUSP00000020312,10090.ENSMUSP00000021203…	Cox5a,Sdhd,Afg3l1,Ndufa11,Phb2,Ndufs3,Sdhb,Dnajc19,Ndufs2,Ndufa2,Pam16,Atp5e,Ndufa1,Atp5g3,Mcu,Timm22,Mp68,Uqcrb,Sdha,Ndufs6,Ndufs4,Micu2,Dnajc15,Ndufb9,Ndufa6,Smdt1,Cyc1,Ndufb4,Atp5j,Atp5o,Ndufa5,Afg3l2,Timm21,Ndufb8,Atp5b,Atp5a1,Apool,Uqcrc1,Ndufs1,Ndufb3,Ndufa10,Ccdc109b,Tmem261,Ndufs5,Grpel1,Ndufa4,Agk,Chchd6,Ndufc2,Cox6a2,Ndufab1,Uqcrc2,Timm17b,Cox4i1,Ndufb7,Wdr93,Ndufc1,Foxred1,Ndufa7,Ndufa…
GO:0070469	Respirasome	84	1.28705	top	5.07e-24	ks	10090.ENSMUSP00000000090,10090.ENSMUSP00000000175,10090.ENSMUSP00000002452,10090.ENSMUSP00000005647,10090.ENSMUSP00000010007,10090.ENSMUSP00000013737,10090.ENSMUSP00000014438,10090.ENSMUSP00000016571,10090.ENSMUSP00000020372,10090.ENSMUSP00000021993,10090.ENSMUSP00000022062,10090.ENSMUSP00000022097,10090.ENSMUSP00000022286,10090.ENSMUSP00000022980,10090.ENSMUSP00000023085,10090.ENSMUSP00000023210…	Cox5a,Sdhd,Ndufa11,Ndufs3,Sdhb,Ndufs2,Ndufa2,Ndufa1,Uqcr11,Uqcrb,Sdha,Ndufs6,Ndufs4,Ndufb9,Ndufa6,Cyc1,Ndufb4,Ndufa5,Ndufb8,Cox8b,Uqcrc1,Ndufs1,Ndufb3,Ndufa10,Rab5if,Tmem261,Ndufs5,Ndufa4,Ndufc2,Cox6a2,Ndufab1,Uqcrc2,Cox7b,Cox4i1,Cox7a2,Ndufb7,Wdr93,Ndufc1,Foxred1,Ndufa7,Cox8a,Ndufa4l2,Ndufv1,Ndufb10,Uqcrfs1,Cox6a1,Ndufv3,Uqcrq,Ttc19,Uqcr10,Higd1a,Ndufa8,Ndufs8,Cox6b1,Ndufa3,Uqcrh,mt-Nd1,mt-Nd2,m…
GO:0015935	Small ribosomal subunit	72	1.3568	top	4.79e-22	ks	10090.ENSMUSP00000000365,10090.ENSMUSP00000003521,10090.ENSMUSP00000004554,10090.ENSMUSP00000006496,10090.ENSMUSP00000008812,10090.ENSMUSP00000016977,10090.ENSMUSP00000020640,10090.ENSMUSP00000024486,10090.ENSMUSP00000024763,10090.ENSMUSP00000025305,10090.ENSMUSP00000025511,10090.ENSMUSP00000026420,10090.ENSMUSP00000028852,10090.ENSMUSP00000029387,10090.ENSMUSP00000029722,10090.ENSMUSP00000030675…	Mcts1,Rps11,Rps5,Rps9,Rps18,Mrps18c,Gnb2l1,Mrps23,Mrps18a,Mrps18b,Rps14,Rps26,Mrps5,Eif2a,Rps3a1,Mrps15,Mrps33,Mrps11,Rps3,Rps4x,Mrps31,Mrps22,Rpsa,Dhx29,Mrps2,Mrps6,Mrps28,Rps29,Mrps34,Rps27l,Mrps35,Mrps7,Rps23,Mrps16,Mrps9,Rps21,Mrps12,Mrps27,Eif2d,Mrps21,Rps15,Rps7,Npm1,Mrpl42,Rps26-ps1,Rps25,Rps17,Rps12-ps3,Dap3,Hba-a1,Rps2,Rps8,Rps6,Rps27a,Rps16,Rps19,Mrps36,Rps28,Rps10,Mrps10,Mrps17,Mrps25,…
GO:0098803	Respiratory chain complex	75	1.24161	top	2.61e-21	ks	10090.ENSMUSP00000000090,10090.ENSMUSP00000000175,10090.ENSMUSP00000002452,10090.ENSMUSP00000005647,10090.ENSMUSP00000010007,10090.ENSMUSP00000013737,10090.ENSMUSP00000014438,10090.ENSMUSP00000016571,10090.ENSMUSP00000021993,10090.ENSMUSP00000022062,10090.ENSMUSP00000022097,10090.ENSMUSP00000022286,10090.ENSMUSP00000022980,10090.ENSMUSP00000023085,10090.ENSMUSP00000023210,10090.ENSMUSP00000023514…	Cox5a,Sdhd,Ndufa11,Ndufs3,Sdhb,Ndufs2,Ndufa2,Ndufa1,Uqcrb,Sdha,Ndufs6,Ndufs4,Ndufb9,Ndufa6,Cyc1,Ndufb4,Ndufa5,Ndufb8,Cox8b,Uqcrc1,Ndufs1,Ndufb3,Ndufa10,Tmem261,Ndufs5,Ndufa4,Ndufc2,Cox6a2,Ndufab1,Uqcrc2,Cox7b,Cox4i1,Ndufb7,Wdr93,Ndufc1,Foxred1,Ndufa7,Cox8a,Ndufa4l2,Ndufv1,Ndufb10,Uqcrfs1,Cox6a1,Ndufv3,Uqcrq,Uqcr10,Ndufa8,Ndufs8,Cox6b1,Ndufa3,Uqcrh,mt-Nd1,mt-Nd2,mt-Co1,mt-Co2,mt-Co3,mt-Nd3,mt-Nd4,…
GO:0005746	Mitochondrial respirasome	74	1.20097	top	8.18e-21	ks	10090.ENSMUSP00000000090,10090.ENSMUSP00000000175,10090.ENSMUSP00000002452,10090.ENSMUSP00000005647,10090.ENSMUSP00000010007,10090.ENSMUSP00000013737,10090.ENSMUSP00000014438,10090.ENSMUSP00000016571,10090.ENSMUSP00000021993,10090.ENSMUSP00000022062,10090.ENSMUSP00000022097,10090.ENSMUSP00000022286,10090.ENSMUSP00000022980,10090.ENSMUSP00000023085,10090.ENSMUSP00000023210,10090.ENSMUSP00000023514…	Cox5a,Sdhd,Ndufa11,Ndufs3,Sdhb,Ndufs2,Ndufa2,Ndufa1,Uqcrb,Sdha,Ndufs6,Ndufs4,Ndufb9,Ndufa6,Cyc1,Ndufb4,Ndufa5,Ndufb8,Uqcrc1,Ndufs1,Ndufb3,Ndufa10,Rab5if,Tmem261,Ndufs5,Ndufa4,Ndufc2,Cox6a2,Ndufab1,Uqcrc2,Cox7b,Cox4i1,Cox7a2,Ndufb7,Wdr93,Ndufc1,Foxred1,Ndufa7,Ndufa4l2,Ndufv1,Ndufb10,Uqcrfs1,Cox6a1,Ndufv3,Uqcrq,Uqcr10,Ndufa8,Ndufs8,Ndufa3,Uqcrh,mt-Nd1,mt-Nd2,mt-Co1,mt-Nd3,mt-Nd4,mt-Nd5,mt-Cytb,mt-N…
GO:0022627	Cytosolic small ribosomal subunit	41	1.71607	top	1.3e-20	ks	10090.ENSMUSP00000000365,10090.ENSMUSP00000003521,10090.ENSMUSP00000004554,10090.ENSMUSP00000006496,10090.ENSMUSP00000008812,10090.ENSMUSP00000020640,10090.ENSMUSP00000025511,10090.ENSMUSP00000026420,10090.ENSMUSP00000029387,10090.ENSMUSP00000029722,10090.ENSMUSP00000032998,10090.ENSMUSP00000033683,10090.ENSMUSP00000035105,10090.ENSMUSP00000035244,10090.ENSMUSP00000038352,10090.ENSMUSP00000046016…	Mcts1,Rps11,Rps5,Rps9,Rps18,Gnb2l1,Rps14,Rps26,Eif2a,Rps3a1,Rps3,Rps4x,Rpsa,Dhx29,Rps29,Rps27l,Rps23,Rps21,Eif2d,Rps15,Rps7,Rps26-ps1,Rps25,Rps17,Rps12-ps3,Hba-a1,Rps2,Rps8,Rps6,Rps27a,Rps16,Rps19,Rps28,Rps10,Rps15a,Uba52,Rps20,Rps24,Rps13,Rps27,Fau
GO:0042734	Presynaptic membrane	191	1.00022	bottom	3.81e-20	ks	10090.ENSMUSP00000000109,10090.ENSMUSP00000001319,10090.ENSMUSP00000002603,10090.ENSMUSP00000003468,10090.ENSMUSP00000003550,10090.ENSMUSP00000003826,10090.ENSMUSP00000004036,10090.ENSMUSP00000004076,10090.ENSMUSP00000005490,10090.ENSMUSP00000005509,10090.ENSMUSP00000007130,10090.ENSMUSP00000009617,10090.ENSMUSP00000010753,10090.ENSMUSP00000017276,10090.ENSMUSP00000018122,10090.ENSMUSP00000020107…	Cntn1,Efnb2,Scrib,Grik5,Ncstn,Htr3a,Efnb3,Grm3,Slc1a6,Stx1a,Ctnnb1,Kcnc4,Psen2,Cyth1,Cadps2,Atp2b1,Canx,Drd1a,Slc6a3,Htr1a,Adcy8,Slc4a8,Grm2,Ache,Cdh2,Gabbr1,Apba1,Cdh9,Oprk1,Epha4,Gad2,Grin1,Scn2a1,P2rx3,Snap25,Snph,P2ry1,Chrnb2,Unc13a,Slc6a9,Grik3,Stx2,Slc6a11,Slc6a1,Chrna7,Stx4a,Cask,Gpc4,Syap1,Chrna6,Gpm6a,Pvrl1,Ntng2,Adra2a,P2ry2,Grm1,Lrfn3,Kcna4,Exoc3,Fbxo45,Chrm4,Kcna2,Cdh10,Chrm1,Fcho2,Zd…
GO:0005761	Mitochondrial ribosome	89	0.923187	top	3.58e-19	ks	10090.ENSMUSP00000001485,10090.ENSMUSP00000002844,10090.ENSMUSP00000003386,10090.ENSMUSP00000007482,10090.ENSMUSP00000010550,10090.ENSMUSP00000015816,10090.ENSMUSP00000016977,10090.ENSMUSP00000019026,10090.ENSMUSP00000020820,10090.ENSMUSP00000022098,10090.ENSMUSP00000022245,10090.ENSMUSP00000022538,10090.ENSMUSP00000023391,10090.ENSMUSP00000024486,10090.ENSMUSP00000024734,10090.ENSMUSP00000024763…	Mrpl10,Mrpl2,Mrpl4,Mrpl49,Mrpl52,Mrpl32,Mrps18c,Mrpl45,Mrpl22,Mrpl36,Mrps30,Mrpl57,Mrpl40,Mrps23,Mrpl14,Mrps18a,Mrpl28,Mrpl27,Mrps18b,Mrpl21,Mrpl11,Mrpl30,Mrpl44,Mterfd2,Mrps5,Mrpl9,Mrpl37,Mrps15,Mrpl20,Mrpl33,Mrps33,Mrpl19,Mrpl51,Mrps11,Mrpl46,Ndufab1,Mrps31,Mrps22,Mrpl3,Mtg1,Mrps2,Mrps6,Mpv17l2,Mrps28,Ndufa7,Mrpl23,Mrpl54,Mrpl41,Mrpl12,Mrpl34,Mrps34,Mrpl47,Mrps35,Mrps7,Mrps16,Mrps9,Nsun3,Mrps12…
GO:0098936	Intrinsic component of postsynaptic membrane	165	1.05214	bottom	2.24e-16	ks	10090.ENSMUSP00000000109,10090.ENSMUSP00000000275,10090.ENSMUSP00000000572,10090.ENSMUSP00000001319,10090.ENSMUSP00000002848,10090.ENSMUSP00000003436,10090.ENSMUSP00000003468,10090.ENSMUSP00000003826,10090.ENSMUSP00000004036,10090.ENSMUSP00000004076,10090.ENSMUSP00000004430,10090.ENSMUSP00000005490,10090.ENSMUSP00000007797,10090.ENSMUSP00000008297,10090.ENSMUSP00000009617,10090.ENSMUSP00000015620…	Cntn1,Glra3,Gabra2,Efnb2,Grin2d,Abhd17a,Grik5,Htr3a,Efnb3,Grm3,Clcn3,Slc1a6,Gabrb2,Clstn3,Kcnc4,Prrt1,Mpp2,Dlg4,Cacng2,Canx,Adcy1,Gabra1,Nrcam,Cacng4,Drd1a,Slc6a3,Pvrl3,Drd3,P2rx6,Grm2,Cdh2,Gabbr1,Cnih2,Cdh9,Nrp1,Gria4,Oprk1,Epha4,Grin1,Chrnb2,Epha7,Slc6a9,Gabrd,Gabra4,Slc6a6,Slc6a11,Slc6a1,Chrna7,Slc6a8,Chrna6,Chrna3,Clstn2,Cspg5,Adra2a,Clstn1,Grm1,Lrfn3,Ntrk3,Kcna4,Gabrb3,Htr5a,Ptprf,Drd5,Chrm4…
GO:0099055	Integral component of postsynaptic membrane	156	1.09444	bottom	3.15e-16	ks	10090.ENSMUSP00000000275,10090.ENSMUSP00000000572,10090.ENSMUSP00000001319,10090.ENSMUSP00000002848,10090.ENSMUSP00000003468,10090.ENSMUSP00000003826,10090.ENSMUSP00000004036,10090.ENSMUSP00000004076,10090.ENSMUSP00000004430,10090.ENSMUSP00000005490,10090.ENSMUSP00000007797,10090.ENSMUSP00000008297,10090.ENSMUSP00000009617,10090.ENSMUSP00000015620,10090.ENSMUSP00000019290,10090.ENSMUSP00000020637…	Glra3,Gabra2,Efnb2,Grin2d,Grik5,Htr3a,Efnb3,Grm3,Clcn3,Slc1a6,Gabrb2,Clstn3,Kcnc4,Prrt1,Cacng2,Canx,Adcy1,Gabra1,Nrcam,Cacng4,Drd1a,Slc6a3,Pvrl3,Drd3,P2rx6,Grm2,Cdh2,Gabbr1,Cnih2,Cdh9,Nrp1,Gria4,Oprk1,Epha4,Grin1,Chrnb2,Epha7,Slc6a9,Gabrd,Gabra4,Slc6a6,Slc6a11,Slc6a1,Chrna7,Slc6a8,Chrna6,Chrna3,Clstn2,Cspg5,Adra2a,Clstn1,Grm1,Lrfn3,Ntrk3,Kcna4,Gabrb3,Htr5a,Ptprf,Drd5,Chrm4,Cdh10,Slc30a1,Chrm1,Gri…
GO:0098889	Intrinsic component of presynaptic membrane	120	1.08867	bottom	2.11e-15	ks	10090.ENSMUSP00000000109,10090.ENSMUSP00000001319,10090.ENSMUSP00000003468,10090.ENSMUSP00000003550,10090.ENSMUSP00000003826,10090.ENSMUSP00000004036,10090.ENSMUSP00000004076,10090.ENSMUSP00000005490,10090.ENSMUSP00000005509,10090.ENSMUSP00000009617,10090.ENSMUSP00000010753,10090.ENSMUSP00000020107,10090.ENSMUSP00000020637,10090.ENSMUSP00000021932,10090.ENSMUSP00000022100,10090.ENSMUSP00000022235…	Cntn1,Efnb2,Grik5,Ncstn,Htr3a,Efnb3,Grm3,Slc1a6,Stx1a,Kcnc4,Psen2,Atp2b1,Canx,Drd1a,Slc6a3,Htr1a,Adcy8,Cdh2,Gabbr1,Cdh9,Oprk1,Epha4,Grin1,Scn2a1,P2rx3,Snap25,P2ry1,Chrnb2,Slc6a9,Slc6a11,Slc6a1,Chrna7,Gpc4,Chrna6,Gpm6a,Pvrl1,Ntng2,Adra2a,P2ry2,Lrfn3,Kcna4,Chrm4,Kcna2,Cdh10,Chrm1,Gria1,Psenen,Cplx3,Htr2a,Cacna2d1,Oprd1,Kcna3,Efnb1,Adra1a,Kcna1,Marcksl1,Cnr1,Aph1a,Kcnj9,Grin2b,Gabra5,Kcnj3,Ptprs,Chr…
GO:0099056	Integral component of presynaptic membrane	108	1.16362	bottom	2.45e-15	ks	10090.ENSMUSP00000001319,10090.ENSMUSP00000003468,10090.ENSMUSP00000003550,10090.ENSMUSP00000003826,10090.ENSMUSP00000004036,10090.ENSMUSP00000004076,10090.ENSMUSP00000005490,10090.ENSMUSP00000005509,10090.ENSMUSP00000009617,10090.ENSMUSP00000010753,10090.ENSMUSP00000020107,10090.ENSMUSP00000020637,10090.ENSMUSP00000021932,10090.ENSMUSP00000022100,10090.ENSMUSP00000022235,10090.ENSMUSP00000023007…	Efnb2,Grik5,Ncstn,Htr3a,Efnb3,Grm3,Slc1a6,Stx1a,Kcnc4,Psen2,Atp2b1,Canx,Drd1a,Slc6a3,Htr1a,Adcy8,Cdh2,Gabbr1,Cdh9,Oprk1,Epha4,Grin1,Scn2a1,P2rx3,P2ry1,Chrnb2,Slc6a9,Slc6a11,Slc6a1,Chrna7,Chrna6,Gpm6a,Pvrl1,Adra2a,P2ry2,Lrfn3,Kcna4,Chrm4,Kcna2,Cdh10,Chrm1,Gria1,Psenen,Htr2a,Oprd1,Kcna3,Efnb1,Adra1a,Kcna1,Cnr1,Aph1a,Kcnj9,Grin2b,Gabra5,Kcnj3,Ptprs,Chrna4,Grik1,Gria2,Drd2,Gria3,Scn1a,Kcnh1,Slc1a2,Sc…
GO:0005747	Mitochondrial respiratory chain complex i	47	1.22776	top	2.27e-13	ks	10090.ENSMUSP00000002452,10090.ENSMUSP00000005647,10090.ENSMUSP00000013737,10090.ENSMUSP00000014438,10090.ENSMUSP00000016571,10090.ENSMUSP00000022097,10090.ENSMUSP00000022286,10090.ENSMUSP00000022980,10090.ENSMUSP00000023085,10090.ENSMUSP00000023514,10090.ENSMUSP00000023851,10090.ENSMUSP00000026222,10090.ENSMUSP00000027111,10090.ENSMUSP00000027193,10090.ENSMUSP00000027478,10090.ENSMUSP00000030103…	Ndufa11,Ndufs3,Ndufs2,Ndufa2,Ndufa1,Ndufs6,Ndufs4,Ndufb9,Ndufa6,Ndufb4,Ndufa5,Ndufb8,Ndufs1,Ndufb3,Ndufa10,Tmem261,Ndufs5,Ndufa4,Ndufc2,Ndufab1,Ndufb7,Wdr93,Ndufc1,Foxred1,Ndufa7,Ndufv1,Ndufb10,Ndufv3,Ndufa8,Ndufs8,Ndufa3,mt-Nd1,mt-Nd2,mt-Nd3,mt-Nd4,mt-Nd5,mt-Nd4l,Atp5sl,Ndufa9,Ndufb6,Ndufs7,Ndufa13,Ndufb11,Ndufb2,Ndufb5,Ndufv2,Ndufa12
GO:0005762	Mitochondrial large ribosomal subunit	58	0.921695	top	5.99e-13	ks	10090.ENSMUSP00000001485,10090.ENSMUSP00000002844,10090.ENSMUSP00000003386,10090.ENSMUSP00000007482,10090.ENSMUSP00000010550,10090.ENSMUSP00000015816,10090.ENSMUSP00000019026,10090.ENSMUSP00000020820,10090.ENSMUSP00000022098,10090.ENSMUSP00000022245,10090.ENSMUSP00000022538,10090.ENSMUSP00000023391,10090.ENSMUSP00000024734,10090.ENSMUSP00000024763,10090.ENSMUSP00000025014,10090.ENSMUSP00000025278…	Mrpl10,Mrpl2,Mrpl4,Mrpl49,Mrpl52,Mrpl32,Mrpl45,Mrpl22,Mrpl36,Mrps30,Mrpl57,Mrpl40,Mrpl14,Mrps18a,Mrpl28,Mrpl27,Mrpl21,Mrpl11,Mrpl30,Mrpl44,Mterfd2,Mrpl9,Mrpl37,Mrpl20,Mrpl33,Mrpl19,Mrpl51,Mrpl46,Ndufab1,Mrpl3,Mpv17l2,Mrpl23,Mrpl54,Mrpl41,Mrpl12,Mrpl34,Mrpl47,Nsun3,Mrpl50,Mrpl35,Mrpl42,2810006K23Rik,Mrpl18,Mrpl43,Mrpl38,Mrpl55,Mrpl53,Mrpl39,Mrpl1,Mrpl24,Mrpl15,Mrpl48,Ict1,Mrpl17,Malsu1,Mrpl16,Nsun…
GO:0099634	Postsynaptic specialization membrane	145	0.948845	bottom	1.16e-12	ks	10090.ENSMUSP00000000275,10090.ENSMUSP00000000572,10090.ENSMUSP00000001319,10090.ENSMUSP00000002603,10090.ENSMUSP00000002848,10090.ENSMUSP00000003436,10090.ENSMUSP00000003468,10090.ENSMUSP00000003971,10090.ENSMUSP00000004036,10090.ENSMUSP00000005077,10090.ENSMUSP00000007797,10090.ENSMUSP00000008297,10090.ENSMUSP00000015620,10090.ENSMUSP00000015800,10090.ENSMUSP00000017458,10090.ENSMUSP00000018506…	Glra3,Gabra2,Efnb2,Scrib,Grin2d,Abhd17a,Grik5,Lin7b,Efnb3,Hspb1,Gabrb2,Clstn3,Prrt1,Hspa8,Mpp2,Kpna2,Dlg4,Cacng2,Lin7a,Adcy1,Gabra1,Rgs9,Nrcam,Cacng4,Arc,Pvrl3,Drd3,P2rx6,Cdh2,Cnih2,Cnksr2,Gria4,Epha4,Grin1,Lin7c,Chrnb2,Epha7,Grik3,Gabra4,Chrna7,Chrna3,Clstn2,Adra2a,Clstn1,Grm1,Lrfn3,Gabrb3,Htr5a,Ptprf,Drd5,Chrm4,Sorcs2,Cdh10,Slc30a1,Chrm1,Grid1,Pacsin1,Gria1,Akap9,Dagla,Prr7,Lrfn2,Cacng5,Oprd1,L…
GO:1990204	Oxidoreductase complex	99	0.84903	top	3.62e-12	ks	10090.ENSMUSP00000000175,10090.ENSMUSP00000000260,10090.ENSMUSP00000002397,10090.ENSMUSP00000002452,10090.ENSMUSP00000003461,10090.ENSMUSP00000004729,10090.ENSMUSP00000005647,10090.ENSMUSP00000006669,10090.ENSMUSP00000009789,10090.ENSMUSP00000010007,10090.ENSMUSP00000011058,10090.ENSMUSP00000013737,10090.ENSMUSP00000014438,10090.ENSMUSP00000015484,10090.ENSMUSP00000016094,10090.ENSMUSP00000016571…	Sdhd,Gmpr,Gmpr2,Ndufa11,Ogdh,Etfb,Ndufs3,Pdk1,P4ha1,Sdhb,Pdhx,Ndufs2,Ndufa2,Cybb,Ncf1,Ndufa1,Cyba,P4ha2,Noxo1,Rrm2,Uqcrb,Sdha,Ndufs6,Pdhb,Ndufs4,Ndufb9,Ndufa6,Cyc1,Ndufb4,Gpd1,Ndufa5,Gldc,P4hb,Ndufb8,Uqcrc1,Ndufs1,Ndufb3,Ndufa10,Etfdh,Tmem261,Ndufs5,Ndufa4,Ndufc2,Ndufab1,Uqcrc2,Rrm1,Pdha1,Cbr4,Dlat,Etfa,Gcsh,Ndufb7,Wdr93,Ndufc1,Foxred1,Ndufa7,Pdk2,Ndufv1,Ndufb10,Uqcrfs1,Ndufv3,Uqcrq,Uqcr10,Dlst,N…
GO:0099060	Integral component of postsynaptic specialization membrane	96	1.04944	bottom	3.68e-11	ks	10090.ENSMUSP00000000275,10090.ENSMUSP00000000572,10090.ENSMUSP00000001319,10090.ENSMUSP00000002848,10090.ENSMUSP00000003468,10090.ENSMUSP00000004036,10090.ENSMUSP00000007797,10090.ENSMUSP00000008297,10090.ENSMUSP00000019290,10090.ENSMUSP00000020706,10090.ENSMUSP00000020707,10090.ENSMUSP00000020939,10090.ENSMUSP00000021066,10090.ENSMUSP00000023334,10090.ENSMUSP00000023390,10090.ENSMUSP00000023441…	Glra3,Gabra2,Efnb2,Grin2d,Grik5,Efnb3,Gabrb2,Clstn3,Cacng2,Adcy1,Gabra1,Nrcam,Cacng4,Pvrl3,Drd3,P2rx6,Cdh2,Cnih2,Gria4,Grin1,Chrnb2,Epha7,Gabra4,Chrna7,Chrna3,Clstn2,Adra2a,Clstn1,Grm1,Lrfn3,Gabrb3,Htr5a,Ptprf,Drd5,Chrm4,Cdh10,Slc30a1,Chrm1,Grid1,Gria1,Lrfn2,Oprd1,Lrfn5,D3Bwg0562e,Nlgn2,Lrrc4b,Adam22,Neto1,Adra2c,Lrrc4,Grin2b,Gabra3,Gabra5,Gabrg2,Ptprs,Shisa7,Slc16a7,Nlgn3,Chrna4,Slc16a3,Shisa6,G…
GO:0098839	Postsynaptic density membrane	112	1.0305	bottom	3.92e-11	ks	10090.ENSMUSP00000001319,10090.ENSMUSP00000002603,10090.ENSMUSP00000002848,10090.ENSMUSP00000003436,10090.ENSMUSP00000003468,10090.ENSMUSP00000003971,10090.ENSMUSP00000004036,10090.ENSMUSP00000005077,10090.ENSMUSP00000008297,10090.ENSMUSP00000015620,10090.ENSMUSP00000017458,10090.ENSMUSP00000018700,10090.ENSMUSP00000019290,10090.ENSMUSP00000020057,10090.ENSMUSP00000020706,10090.ENSMUSP00000020920…	Efnb2,Scrib,Grin2d,Abhd17a,Grik5,Lin7b,Efnb3,Hspb1,Clstn3,Prrt1,Mpp2,Dlg4,Cacng2,Lin7a,Adcy1,Rgs9,Nrcam,Cacng4,Arc,Pvrl3,Drd3,Cnih2,Cnksr2,Gria4,Epha4,Grin1,Lin7c,Epha7,Grik3,Clstn2,Adra2a,Clstn1,Grm1,Lrfn3,Ptprf,Drd5,Chrm4,Sorcs2,Slc30a1,Chrm1,Grid1,Pacsin1,Gria1,Akap9,Dagla,Prr7,Lrfn2,Cacng5,Oprd1,Lrfn5,D3Bwg0562e,Lrrc4b,Adam22,Sigmar1,Abhd17b,Neto1,Adra2c,Lrrc4,Grin2b,Ptprs,Dlg1,Shisa7,Slc16a7…
GO:0098948	Intrinsic component of postsynaptic specialization membrane	102	0.99483	bottom	4.46e-11	ks	10090.ENSMUSP00000000275,10090.ENSMUSP00000000572,10090.ENSMUSP00000001319,10090.ENSMUSP00000002848,10090.ENSMUSP00000003436,10090.ENSMUSP00000003468,10090.ENSMUSP00000004036,10090.ENSMUSP00000007797,10090.ENSMUSP00000008297,10090.ENSMUSP00000017458,10090.ENSMUSP00000018700,10090.ENSMUSP00000019290,10090.ENSMUSP00000020706,10090.ENSMUSP00000020707,10090.ENSMUSP00000020939,10090.ENSMUSP00000021066…	Glra3,Gabra2,Efnb2,Grin2d,Abhd17a,Grik5,Efnb3,Gabrb2,Clstn3,Mpp2,Dlg4,Cacng2,Adcy1,Gabra1,Nrcam,Cacng4,Pvrl3,Drd3,P2rx6,Cdh2,Cnih2,Gria4,Grin1,Chrnb2,Epha7,Gabra4,Chrna7,Chrna3,Clstn2,Adra2a,Clstn1,Grm1,Lrfn3,Gabrb3,Htr5a,Ptprf,Drd5,Chrm4,Cdh10,Slc30a1,Chrm1,Grid1,Gria1,Lrfn2,Oprd1,Lrfn5,D3Bwg0562e,Nlgn2,Lrrc4b,Adam22,Abhd17b,Neto1,Adra2c,Lrrc4,Grin2b,Gabra3,Gabra5,Gabrg2,Ptprs,Shisa7,Slc16a7,Nlg…
GO:0042788	Polysomal ribosome	31	1.23009	top	3.1e-10	ks	10090.ENSMUSP00000004072,10090.ENSMUSP00000017548,10090.ENSMUSP00000020756,10090.ENSMUSP00000022163,10090.ENSMUSP00000022925,10090.ENSMUSP00000023269,10090.ENSMUSP00000026420,10090.ENSMUSP00000031617,10090.ENSMUSP00000036881,10090.ENSMUSP00000038135,10090.ENSMUSP00000038352,10090.ENSMUSP00000046101,10090.ENSMUSP00000048469,10090.ENSMUSP00000054490,10090.ENSMUSP00000058368,10090.ENSMUSP00000058432…	Rpl8,Rpl19,Pnpt1,Btf3,Eif3h,Rpl24,Rps26,Rpl6,Abcf1,Dhx9,Rps29,Eef2,Rpl10a,Rps23,Rpl18a,Rps21,Rps26-ps1,Rpl29,Rpl32,Nufip2,Rpl11,Rpl7a,Elavl4,Rpl38,Rpl18,Rpl30,Rps28,Rpl39,Larp1,Rpl31,Larp4b
GO:0099061	Integral component of postsynaptic density membrane	70	1.10674	bottom	5.76e-09	ks	10090.ENSMUSP00000001319,10090.ENSMUSP00000002848,10090.ENSMUSP00000003468,10090.ENSMUSP00000004036,10090.ENSMUSP00000008297,10090.ENSMUSP00000019290,10090.ENSMUSP00000020706,10090.ENSMUSP00000020939,10090.ENSMUSP00000021066,10090.ENSMUSP00000023334,10090.ENSMUSP00000023390,10090.ENSMUSP00000025805,10090.ENSMUSP00000027020,10090.ENSMUSP00000028335,10090.ENSMUSP00000029964,10090.ENSMUSP00000035027…	Efnb2,Grin2d,Grik5,Efnb3,Clstn3,Cacng2,Adcy1,Nrcam,Cacng4,Pvrl3,Drd3,Cnih2,Gria4,Grin1,Epha7,Clstn2,Adra2a,Clstn1,Grm1,Lrfn3,Ptprf,Drd5,Chrm4,Slc30a1,Chrm1,Grid1,Gria1,Lrfn2,Oprd1,Lrfn5,D3Bwg0562e,Lrrc4b,Adam22,Neto1,Adra2c,Lrrc4,Grin2b,Ptprs,Slc16a7,Slc16a3,Shisa6,Gsg1l,Gria2,Gria3,Ptpro,Sorcs3,Scn8a,Cacng3,Atp2b2,Ptprz1,Slitrk3,Lrrtm2,Cacng7,Grid2,Slitrk1,Rtn4,Lrrtm3,Lrrc7,Lrfn1,Ptprt,Lrfn4,Il1…
GO:0098982	GABA-ergic synapse	99	0.892159	bottom	8.65e-09	ks	10090.ENSMUSP00000000275,10090.ENSMUSP00000000572,10090.ENSMUSP00000001569,10090.ENSMUSP00000004375,10090.ENSMUSP00000004430,10090.ENSMUSP00000007797,10090.ENSMUSP00000008297,10090.ENSMUSP00000020107,10090.ENSMUSP00000020707,10090.ENSMUSP00000021932,10090.ENSMUSP00000022235,10090.ENSMUSP00000023390,10090.ENSMUSP00000024035,10090.ENSMUSP00000025338,10090.ENSMUSP00000029499,10090.ENSMUSP00000029654…	Glra3,Gabra2,Flot1,Phb2,Clcn3,Gabrb2,Clstn3,Atp2b1,Gabra1,Drd1a,Htr1a,Drd3,Gabrr2,Gabbr1,Slc6a17,Glrb,Calb1,Pclo,Gabrd,Gabra4,Gabrb1,Slc6a6,Itpr1,Slc6a11,Slc6a1,Acan,Pak1,Cspg5,Bsn,Adra2a,Slc32a1,Clstn1,Git1,Sv2a,Gabrb3,Iqsec3,Cdh10,Camk4,Rims2,Gucy1a3,Lrfn5,Nlgn2,Adra1a,Cnr1,Gabra3,Gabra5,Gabrg2,Nlgn3,Epha3,Gabrg3,Drd2,Efna5,Ptpro,C1qbp,Erc1,Ctbp1,Kcnd2,Cbln4,Magi2,Atp2b2,Erc2,Bcan,Slitrk3,Lrrtm…
GO:0099146	Intrinsic component of postsynaptic density membrane	76	1.02893	bottom	1.08e-08	ks	10090.ENSMUSP00000001319,10090.ENSMUSP00000002848,10090.ENSMUSP00000003436,10090.ENSMUSP00000003468,10090.ENSMUSP00000004036,10090.ENSMUSP00000008297,10090.ENSMUSP00000017458,10090.ENSMUSP00000018700,10090.ENSMUSP00000019290,10090.ENSMUSP00000020706,10090.ENSMUSP00000020939,10090.ENSMUSP00000021066,10090.ENSMUSP00000023334,10090.ENSMUSP00000023390,10090.ENSMUSP00000025805,10090.ENSMUSP00000027020…	Efnb2,Grin2d,Abhd17a,Grik5,Efnb3,Clstn3,Mpp2,Dlg4,Cacng2,Adcy1,Nrcam,Cacng4,Pvrl3,Drd3,Cnih2,Gria4,Grin1,Epha7,Clstn2,Adra2a,Clstn1,Grm1,Lrfn3,Ptprf,Drd5,Chrm4,Slc30a1,Chrm1,Grid1,Gria1,Lrfn2,Oprd1,Lrfn5,D3Bwg0562e,Lrrc4b,Adam22,Abhd17b,Neto1,Adra2c,Lrrc4,Grin2b,Ptprs,Slc16a7,Rgs7bp,Slc16a3,Shisa6,Gsg1l,Gria2,Gria3,Ptpro,Sorcs3,Scn8a,Cacng3,Atp2b2,Ptprz1,Slitrk3,Lrrtm2,Cacng7,Grid2,Slitrk1,Rtn4,L…
GO:0005912	Adherens junction	151	0.557826	bottom	2.96e-08	ks	10090.ENSMUSP00000000312,10090.ENSMUSP00000000314,10090.ENSMUSP00000000590,10090.ENSMUSP00000001319,10090.ENSMUSP00000001569,10090.ENSMUSP00000001592,10090.ENSMUSP00000002011,10090.ENSMUSP00000002603,10090.ENSMUSP00000003451,10090.ENSMUSP00000003971,10090.ENSMUSP00000005256,10090.ENSMUSP00000006578,10090.ENSMUSP00000007130,10090.ENSMUSP00000014917,10090.ENSMUSP00000016771,10090.ENSMUSP00000017276…	Cdh1,Cdh4,Rdx,Efnb2,Flot1,Jup,Esam,Scrib,Rnd1,Lin7b,Ndrg1,Pvrl4,Ctnnb1,Dll1,Myh9,Cyth1,Pdlim4,Lin7a,Frs2,Ldb3,Vcl,Pvrl3,Klhl24,Cxadr,Cdca3,Tmem204,Cdh2,Limd1,Cdh9,Tmem47,Smad7,Epha4,Fam129b,Notch1,Itga6,Lin7c,Jag1,Nphp1,Adam15,Sdcbp,Pdlim5,Tln1,Pdlim3,Kifc3,Cdh5,Cdh15,Pvrl1,Myo1e,Pgm5,Cdh6,Nexn,Vezt,Jcad,Lyn,Ppp1ca,Ppp1r9b,Cdh10,Dsc2,Tspan33,Ptprm,Igsf21,Pdlim7,Wtip,Ctnna1,Pdzd11,Oxtr,Sh3bp1,Ajub…
GO:0044306	Neuron projection terminus	194	0.680798	bottom	8.55e-08	ks	10090.ENSMUSP00000000199,10090.ENSMUSP00000000219,10090.ENSMUSP00000000312,10090.ENSMUSP00000003345,10090.ENSMUSP00000003468,10090.ENSMUSP00000003568,10090.ENSMUSP00000003754,10090.ENSMUSP00000004430,10090.ENSMUSP00000004774,10090.ENSMUSP00000006467,10090.ENSMUSP00000006991,10090.ENSMUSP00000009550,10090.ENSMUSP00000009617,10090.ENSMUSP00000013304,10090.ENSMUSP00000013773,10090.ENSMUSP00000015800…	Ncs1,Th,Cdh1,Amph,Grik5,Crhr2,Calb2,Clcn3,Aqp1,Arpc2,Hcn1,Elk1,Kcnc4,Atp6v0d1,Cad,Hspa8,Rab5a,Dlg4,Nts,Slc17a8,Ap3d1,Fstl3,Ppp2ca,Vamp2,Scgn,Drd1a,Dpysl2,Slc4a8,Npff,Sncg,Syt4,Bin1,Slc1a1,Slc18a2,Got1,Baiap2,Cplx2,Gria4,Oprk1,Ptprn,Epha4,Grin1,P2rx3,Oxt,Pdyn,Ntsr1,Ghrh,Anxa5,Mme,Prss12,Hcn3,Calb1,Unc13a,Tmem57,Grik3,Pclo,Tprgl,Cckar,Uchl1,P2rx4,Npy,Cyfip1,Calca,Rnf40,Rgs10,Ilk,Ophn1,Scrg1,Dixdc1,…
GO:0043679	Axon terminus	172	0.712541	bottom	6.28e-07	ks	10090.ENSMUSP00000000199,10090.ENSMUSP00000000219,10090.ENSMUSP00000000312,10090.ENSMUSP00000003345,10090.ENSMUSP00000003468,10090.ENSMUSP00000003568,10090.ENSMUSP00000003754,10090.ENSMUSP00000004430,10090.ENSMUSP00000004774,10090.ENSMUSP00000006467,10090.ENSMUSP00000006991,10090.ENSMUSP00000009550,10090.ENSMUSP00000009617,10090.ENSMUSP00000013304,10090.ENSMUSP00000013773,10090.ENSMUSP00000015800…	Ncs1,Th,Cdh1,Amph,Grik5,Crhr2,Calb2,Clcn3,Aqp1,Arpc2,Hcn1,Elk1,Kcnc4,Atp6v0d1,Cad,Hspa8,Rab5a,Nts,Slc17a8,Ap3d1,Ppp2ca,Scgn,Drd1a,Dpysl2,Slc4a8,Npff,Sncg,Bin1,Slc1a1,Slc18a2,Got1,Cplx2,Gria4,Oprk1,Ptprn,Epha4,Grin1,P2rx3,Oxt,Pdyn,Ntsr1,Ghrh,Anxa5,Prss12,Hcn3,Calb1,Unc13a,Grik3,Pclo,Tprgl,Cckar,P2rx4,Npy,Cyfip1,Calca,Rnf40,Rgs10,Ilk,Ophn1,Dixdc1,Hcn4,Cck,Tanc1,Adra2a,Slc32a1,Fkbp1a,Git1,Cacna1b,Ga…
GO:0044304	Main axon	77	0.943273	bottom	6.81e-07	ks	10090.ENSMUSP00000000312,10090.ENSMUSP00000003568,10090.ENSMUSP00000005406,10090.ENSMUSP00000018700,10090.ENSMUSP00000020939,10090.ENSMUSP00000023600,10090.ENSMUSP00000025239,10090.ENSMUSP00000025338,10090.ENSMUSP00000027288,10090.ENSMUSP00000028020,10090.ENSMUSP00000028377,10090.ENSMUSP00000030336,10090.ENSMUSP00000032738,10090.ENSMUSP00000035120,10090.ENSMUSP00000036053,10090.ENSMUSP00000037819…	Cdh1,Crhr2,App,Dlg4,Nrcam,Robo1,Bin1,Gabbr1,Cnga3,Myoc,Scn2a1,Tnfrsf1b,Chrna7,Cck,Trim46,Myo1d,Kcna2,Cldn5,Crhbp,Mbp,Dagla,Kcnab1,Ucn3,Kcna1,Crh,Kcnq3,Dlg1,Nav1,Map1b,Tubb4a,Sirt2,Map2,Scn1a,Kcnh1,Slc1a2,Scn8a,Cadm1,Adora1,Cntn2,Mapk8ip3,Ermn,Bcan,Dnm1,Kcnc2,Ank3,Nfasc,Map1a,Scn1b,Sptan1,Mapt,Cntnap1,Trpm7,Sptbn1,Adora2a,Ncmap,Lrrc7,Camk2d,Dlg2,Kcnc3,C9orf72,Gjc2,Epb4.1l3,Mgll,Cntnap2,Thy1,Robo2,…
GO:0034703	Cation channel complex	182	0.668779	bottom	8.01e-07	ks	10090.ENSMUSP00000002848,10090.ENSMUSP00000003442,10090.ENSMUSP00000003468,10090.ENSMUSP00000003826,10090.ENSMUSP00000005509,10090.ENSMUSP00000006991,10090.ENSMUSP00000009617,10090.ENSMUSP00000009875,10090.ENSMUSP00000017552,10090.ENSMUSP00000018614,10090.ENSMUSP00000018700,10090.ENSMUSP00000018914,10090.ENSMUSP00000019290,10090.ENSMUSP00000019514,10090.ENSMUSP00000020312,10090.ENSMUSP00000020362…	Grin2d,Cacnb3,Grik5,Htr3a,Stx1a,Hcn1,Kcnc4,Kcnd1,Cacnb1,Kcnab3,Dlg4,Atp5g3,Cacng2,Calm3,Mcu,Kcnmb1,Fkbp1b,Cacng4,Vamp2,Ryr2,Trpc7,Micu2,Cacna2d3,Kcnv1,Smdt1,Cnih2,Kcnk4,Sacm1l,Ccdc51,Gria4,Olfm1,Grin1,Scn2a1,Snap25,Trpc3,Trpc4,Ccdc109b,Cachd1,Kcnq4,Grik3,Trpv6,Kcnj8,Cnga4,Kcnj5,Olfm2,Hcn4,Kcnj2,Fkbp1a,Catsper2,Cacna1b,Kcna4,Kcns1,Trpm4,Nrn1,Kcna2,Gria1,Cacna2d4,Pkd2l1,Kcnk1,Ppp2r4,Kcnab1,Kcnh2,Ca…
GO:0032589	Neuron projection membrane	69	0.970754	bottom	1.93e-06	ks	10090.ENSMUSP00000000122,10090.ENSMUSP00000000572,10090.ENSMUSP00000006991,10090.ENSMUSP00000009617,10090.ENSMUSP00000017458,10090.ENSMUSP00000020107,10090.ENSMUSP00000020707,10090.ENSMUSP00000023600,10090.ENSMUSP00000025338,10090.ENSMUSP00000026994,10090.ENSMUSP00000028106,10090.ENSMUSP00000028335,10090.ENSMUSP00000029822,10090.ENSMUSP00000031119,10090.ENSMUSP00000031121,10090.ENSMUSP00000032264…	Ngfr,Gabra2,Hcn1,Kcnc4,Mpp2,Atp2b1,Gabra1,Robo1,Gabbr1,Unc5a,Itga8,Grin1,Tacr3,Gabrg1,Gabra4,Gabarapl1,Chrna7,Atp6ap2,Nradd,Myo1d,Vezt,Palm,Ppp1r9b,Gria1,Dagla,Oprd1,Kcnb1,Lamp5,Gabra3,Gabra5,Gabrg2,Shisa7,Gabrg3,Wls,Shisa6,Ddn,Kcnh1,Slc1a2,Gper1,Trpc2,Adora1,Mapk8ip3,Insr,Kcnc2,Gpr98,Akap5,Slc12a5,Hcn2,Mapt,Sptbn1,Adora2a,Oprm1,Kcnc3,Myo1c,Atf4,Fam65b,Cacna1d,Cntnap2,Thy1,Sgce,Hpca,Robo2,Ank1,Kc…
GO:0005844	Polysome	72	0.566013	top	2.13e-06	ks	10090.ENSMUSP00000001620,10090.ENSMUSP00000003912,10090.ENSMUSP00000004072,10090.ENSMUSP00000005233,10090.ENSMUSP00000010736,10090.ENSMUSP00000017548,10090.ENSMUSP00000018698,10090.ENSMUSP00000018909,10090.ENSMUSP00000019917,10090.ENSMUSP00000020741,10090.ENSMUSP00000020756,10090.ENSMUSP00000021116,10090.ENSMUSP00000021412,10090.ENSMUSP00000022038,10090.ENSMUSP00000022163,10090.ENSMUSP00000022925…	Fxr1,Calr,Rpl8,Eif2ak4,Dazl,Rpl19,Ybx2,Fxr2,Rwdd1,Drg1,Pnpt1,Unk,Psma6,Naa35,Btf3,Eif3h,Rpl24,Impact,Rps26,Hspa14,Vim,Rpl6,Rps3,Vbp1,Rps4x,Abcf1,Dhx9,Rps29,Larp6,Naa30,Ago2,Mcrs1,Eef2,Eif4g1,Rpl10a,Eif4h,Rps23,Atxn2,Rpl18a,Upf2,Rps21,Epm2a,Gcn1l1,Rpl7,Rps26-ps1,Rpl17,Rps25,Rpl29,Rpl32,Fmr1,Ago1,Nufip2,Rpl11,Myh10,Rps6,Rpl7a,Fus,Elavl4,Rpl38,Rpl18,Msi2,Rpl30,Rps28,Rpl39,Msi1,Naa38,Eif4b,Hdlbp,Cpeb…
GO:0060076	Excitatory synapse	72	0.916425	bottom	2.35e-06	ks	10090.ENSMUSP00000001548,10090.ENSMUSP00000003754,10090.ENSMUSP00000005490,10090.ENSMUSP00000018122,10090.ENSMUSP00000018437,10090.ENSMUSP00000018700,10090.ENSMUSP00000020102,10090.ENSMUSP00000021950,10090.ENSMUSP00000023007,10090.ENSMUSP00000023441,10090.ENSMUSP00000023478,10090.ENSMUSP00000026436,10090.ENSMUSP00000028335,10090.ENSMUSP00000030170,10090.ENSMUSP00000030269,10090.ENSMUSP00000030691…	Itga3,Calb2,Slc1a6,Cadps2,Pfn1,Dlg4,Slc17a8,Dbn1,Adcy8,P2rx6,Igsf11,Baiap2,Grin1,Unc13a,Slc6a9,Pclo,Cyfip1,Slc17a6,Cbln1,Bsn,Ptprf,Gria1,Picalm,Nlgn2,Elfn1,Neto1,Kcnj9,Lrrc4,Grin2b,Kcnj3,Shisa7,Slc16a7,Nlgn3,Slc16a3,Syp,Shisa6,Nlgn1,Ntm,Gria3,Kcnh1,Ntrk2,Scn8a,Cacng3,Slc17a7,Atp2b2,Cntn6,Lrrtm2,Akap5,Grid2,Snap91,Kcnj6,Rapgef4,Ppp3r1,Syt1,Syt11,Shank1,Shank3,Syndig1,Cadm3,Srpx2,Cntnap2,Met,Grin2a…
GO:0031594	Neuromuscular junction	86	0.67447	bottom	3.01e-06	ks	10090.ENSMUSP00000000811,10090.ENSMUSP00000003154,10090.ENSMUSP00000005406,10090.ENSMUSP00000005606,10090.ENSMUSP00000006293,10090.ENSMUSP00000007236,10090.ENSMUSP00000009617,10090.ENSMUSP00000009727,10090.ENSMUSP00000010753,10090.ENSMUSP00000015791,10090.ENSMUSP00000017276,10090.ENSMUSP00000018572,10090.ENSMUSP00000018700,10090.ENSMUSP00000019992,10090.ENSMUSP00000022213,10090.ENSMUSP00000022638…	Kcnn3,Efna2,App,Prkaca,Crkl,Syngr3,Kcnc4,Syngr1,Psen2,Lama5,Cyth1,Akap1,Dlg4,Lama4,Thbs4,Nefm,Nefl,Cxadr,Ache,Syngr2,Des,Epha4,Serpine2,Lamc1,Prkcq,Lrp4,Snta1,Epha7,Unc13a,Pclo,Cdk5,Vamp1,Fchsd2,Pls3,Cdh15,Sv2a,Cib2,Gria1,Fchsd1,Ascc1,Dnaja3,Rapsn,Prkar1a,Dok7,F2r,Dlg1,Lamb2,Syp,Dnajc5,Postn,Pdzrn3,Rph3a,Musk,Itgb1,Ank3,Lama2,Slc5a7,Tuba1a,Prkce,Hdac4,Itga7,P2rx7,Psen1,Ptn,Cdk5r1,Sync,Dlgap3,Stx1…
GO:0043204	Perikaryon	187	0.543286	bottom	4.21e-06	ks	10090.ENSMUSP00000000122,10090.ENSMUSP00000000219,10090.ENSMUSP00000000275,10090.ENSMUSP00000000317,10090.ENSMUSP00000000641,10090.ENSMUSP00000003154,10090.ENSMUSP00000003183,10090.ENSMUSP00000003468,10090.ENSMUSP00000003568,10090.ENSMUSP00000004378,10090.ENSMUSP00000005066,10090.ENSMUSP00000005077,10090.ENSMUSP00000005406,10090.ENSMUSP00000006467,10090.ENSMUSP00000007207,10090.ENSMUSP00000015481…	Ngfr,Th,Glra3,Ckmt1,Sema4f,Efna2,Ppp5c,Grik5,Crhr2,Eno2,Map2k1,Hspb1,App,Arpc2,Clcn2,Endog,Hspa8,Rbfox3,G3bp1,Vip,Slc17a8,Mapk9,Gnb2l1,Dbnl,Ngb,Ctsl,Smn1,Nefm,Rogdi,Klhl24,Npff,Cpne5,Aif1,Pcsk5,Slc1a1,Cplx2,Oprk1,Cnga3,Ptprn,Epha4,Gigyf2,Itga8,Olfm1,Pcsk2,Ntsr1,Ghrh,Anxa5,Dhx36,Serpini1,Adc,Ncdn,Grik3,Cdk5,Rufy3,Npy,Slc2a3,Dmwd,Nucb2,Ptpn5,Cnga4,Flna,Syap1,Got2,Cryab,AI118078,Cck,Myo1d,Pde9a,Mgat…
GO:0070069	Cytochrome complex	27	1.24046	top	4.21e-06	ks	10090.ENSMUSP00000000090,10090.ENSMUSP00000021993,10090.ENSMUSP00000023210,10090.ENSMUSP00000026561,10090.ENSMUSP00000026743,10090.ENSMUSP00000031637,10090.ENSMUSP00000033049,10090.ENSMUSP00000033176,10090.ENSMUSP00000033582,10090.ENSMUSP00000034276,10090.ENSMUSP00000040138,10090.ENSMUSP00000040717,10090.ENSMUSP00000041820,10090.ENSMUSP00000042185,10090.ENSMUSP00000045284,10090.ENSMUSP00000047661…	Cox5a,Uqcrb,Cyc1,Cox8b,Uqcrc1,Ndufa4,Cox6a2,Uqcrc2,Cox7b,Cox4i1,Cox10,Cox8a,Cox15,Ndufa4l2,Uqcrfs1,Cox6a1,Uqcrq,Uqcr10,Cox6b1,Uqcrh,mt-Co1,mt-Co2,mt-Co3,mt-Cytb,AI462493,Cox4i2,Cox7c
GO:0098691	Dopaminergic synapse	16	1.862	bottom	4.75e-06	afc	10090.ENSMUSP00000001569,10090.ENSMUSP00000022100,10090.ENSMUSP00000023390,10090.ENSMUSP00000026084,10090.ENSMUSP00000029562,10090.ENSMUSP00000031127,10090.ENSMUSP00000033882,10090.ENSMUSP00000034851,10090.ENSMUSP00000036203,10090.ENSMUSP00000052297,10090.ENSMUSP00000053097,10090.ENSMUSP00000053703,10090.ENSMUSP00000066338,10090.ENSMUSP00000075170,10090.ENSMUSP00000091365,10090.ENSMUSP00000102261	Flot1,Slc6a3,Drd3,Slc18a2,Chrnb2,Slc10a4,Chrna6,Chrna3,Adra2a,Chrnb3,Nlgn2,Adra1a,Chrna4,Drd2,Chrna5,Rab3b
GO:0043198	Dendritic shaft	68	0.818054	bottom	6.26e-06	ks	10090.ENSMUSP00000005406,10090.ENSMUSP00000006467,10090.ENSMUSP00000006991,10090.ENSMUSP00000007130,10090.ENSMUSP00000010753,10090.ENSMUSP00000015800,10090.ENSMUSP00000017458,10090.ENSMUSP00000019577,10090.ENSMUSP00000021932,10090.ENSMUSP00000021950,10090.ENSMUSP00000022819,10090.ENSMUSP00000023507,10090.ENSMUSP00000023758,10090.ENSMUSP00000024959,10090.ENSMUSP00000025338,10090.ENSMUSP00000025791…	App,Arpc2,Hcn1,Ctnnb1,Psen2,Hspa8,Mpp2,Gipc1,Drd1a,Dbn1,Jph4,Gsk3b,Asic1,Cript,Gabbr1,Adrbk1,Cnih2,Slc1a1,Baiap2,Epha4,Ntsr1,Arhgef2,Chrna7,Ilk,Flna,Prex1,Cacna1b,Kcna4,Prkar2b,Zfp804a,Gria1,Inpp5j,Htr2a,Exoc4,Lpar1,Nlgn2,Rtn4r,Rgs7bp,Adrbk2,Nlgn1,Gria2,Gria3,Map2,Homer1,Slc1a2,Syngap1,Gper1,Whrn,Slc8a1,Dlg3,Sez6,Map1a,Akap5,Slc12a5,Hcn2,Psen1,Nsf,Kirrel,Syndig1,Ntsr2,Cacna1c,Grm4,Stau2,Cnih3,Grm…
GO:0048786	Presynaptic active zone	90	0.833241	bottom	6.39e-06	ks	10090.ENSMUSP00000001569,10090.ENSMUSP00000003961,10090.ENSMUSP00000004076,10090.ENSMUSP00000004375,10090.ENSMUSP00000005406,10090.ENSMUSP00000005509,10090.ENSMUSP00000006037,10090.ENSMUSP00000007130,10090.ENSMUSP00000020107,10090.ENSMUSP00000020637,10090.ENSMUSP00000022586,10090.ENSMUSP00000023007,10090.ENSMUSP00000025166,10090.ENSMUSP00000025830,10090.ENSMUSP00000028727,10090.ENSMUSP00000029331…	Flot1,Ppfia3,Grm3,Phb2,App,Stx1a,Ncoa2,Ctnnb1,Atp2b1,Canx,Nufip1,Adcy8,Cdh2,Apba1,Snap25,P2ry1,Ppfia2,Gucy1b3,Pnisr,Unc13a,Pclo,Tprgl,Stx2,Stx4a,Gpm6a,Pvrl1,Vps11,Bsn,Ntng2,Adra2a,Slc32a1,P2ry2,Sv2a,Lrfn3,Arhgap44,Brsk1,Cdh10,Rims4,Cplx3,Rims2,Cacna2d1,Egflam,Ctnnd1,Rims3,Syp,Stx3,Flot2,Ntng1,Otof,C1qbp,Erc1,Ctbp1,Ntrk2,Gper1,Scn8a,Slc17a7,Adora1,Atp2b2,Erc2,Stxbp1,Gad1,Iqsec2,Rims1,Ppfibp2,Snap9…
GO:0005763	Mitochondrial small ribosomal subunit	30	0.869868	top	7.26e-06	ks	10090.ENSMUSP00000016977,10090.ENSMUSP00000024486,10090.ENSMUSP00000024763,10090.ENSMUSP00000025305,10090.ENSMUSP00000028852,10090.ENSMUSP00000030675,10090.ENSMUSP00000031978,10090.ENSMUSP00000032840,10090.ENSMUSP00000033934,10090.ENSMUSP00000035034,10090.ENSMUSP00000036725,10090.ENSMUSP00000037631,10090.ENSMUSP00000038305,10090.ENSMUSP00000045111,10090.ENSMUSP00000048348,10090.ENSMUSP00000053033…	Mrps18c,Mrps23,Mrps18a,Mrps18b,Mrps5,Mrps15,Mrps33,Mrps11,Mrps31,Mrps22,Mrps2,Mrps6,Mrps28,Mrps34,Mrps35,Mrps7,Mrps16,Mrps9,Mrps12,Mrps27,Mrps21,Mrpl42,Dap3,Mrps36,Mrps10,Mrps17,Mrps25,Mrps24,Mrps14,Mrps26
GO:0098685	Schaffer collateral - CA1 synapse	110	0.704368	bottom	2.58e-05	ks	10090.ENSMUSP00000000543,10090.ENSMUSP00000001319,10090.ENSMUSP00000003268,10090.ENSMUSP00000007130,10090.ENSMUSP00000009538,10090.ENSMUSP00000017458,10090.ENSMUSP00000018437,10090.ENSMUSP00000018644,10090.ENSMUSP00000019290,10090.ENSMUSP00000019577,10090.ENSMUSP00000020706,10090.ENSMUSP00000020904,10090.ENSMUSP00000022639,10090.ENSMUSP00000023007,10090.ENSMUSP00000023507,10090.ENSMUSP00000025246…	Grasp,Efnb2,Sh3gl1,Ctnnb1,Syn2,Mpp2,Pfn1,Adora2b,Cacng2,Gipc1,Adcy1,Rock2,Nefl,Adcy8,Gsk3b,Csnk2b,Gabbr1,Apba1,Baiap2,Prkar1b,Epha4,P2rx3,Epha7,Sh3gl2,Cdk5,Prkcz,Dvl1,Wnt7a,Itpr1,Apba2,Cask,Plat,Bsn,Ntng2,Akap12,Myo6,Pde4a,Grm1,Cacna1b,Dgkb,Cplx1,Adrb1,Ina,Slc30a1,Chrm1,Pcdh8,Lrfn2,Picalm,Rnf216,Ppp3ca,Cdc42,Ghsr,Lrrc4,Ptprs,Ctnnd1,Slc16a7,Pfn2,Syp,Stx3,Actg1,Dtnbp1,Ntng1,Gsg1l,Myo5b,Cdh11,Gria2,…
GO:0031256	Leading edge membrane	172	0.57064	bottom	3.39e-05	ks	10090.ENSMUSP00000000122,10090.ENSMUSP00000000572,10090.ENSMUSP00000000939,10090.ENSMUSP00000001920,10090.ENSMUSP00000003345,10090.ENSMUSP00000003459,10090.ENSMUSP00000004646,10090.ENSMUSP00000005218,10090.ENSMUSP00000006286,10090.ENSMUSP00000006467,10090.ENSMUSP00000006614,10090.ENSMUSP00000006991,10090.ENSMUSP00000007959,10090.ENSMUSP00000009617,10090.ENSMUSP00000015511,10090.ENSMUSP00000015889…	Ngfr,Gabra2,Hip1r,Aif1l,Amph,Myo1g,Coro1c,Cd44,Inpp5k,Arpc2,Epha2,Hcn1,Rhoa,Kcnc4,Plxnd1,Plekho1,Mpp2,Ksr1,Wwc1,Cdc37,Atp2b1,Appl2,Gabra1,Sh3yl1,Itgb3,Arf4,Mtmr6,Spata13,Spry2,Itga5,Robo1,Fgd2,Aif1,Diap1,Gabbr1,Dock8,Eps8l2,Unc5a,Itga8,Grin1,Nckap1,Itgav,Src,Arhgef2,Tacr3,Tln1,Pdpn,Gabrg1,Gabra4,Tesc,Gabarapl1,Vasp,Chrna7,Rps3,Pak1,Atp6ap2,Dlc1,Nradd,Plekha1,Myo6,Myo1d,Vezt,Pde9a,Jcad,Cspg4,Arhga…
GO:0045259	Proton-transporting atp synthase complex	21	1.18008	top	5.53e-05	ks	10090.ENSMUSP00000016396,10090.ENSMUSP00000018914,10090.ENSMUSP00000021372,10090.ENSMUSP00000021719,10090.ENSMUSP00000023608,10090.ENSMUSP00000023677,10090.ENSMUSP00000026459,10090.ENSMUSP00000026495,10090.ENSMUSP00000051222,10090.ENSMUSP00000080995,10090.ENSMUSP00000080996,10090.ENSMUSP00000093713,10090.ENSMUSP00000101006,10090.ENSMUSP00000102147,10090.ENSMUSP00000103312,10090.ENSMUSP00000110547…	Atp5e,Atp5g3,Atp5s,Mp68,Atp5j,Atp5o,Atp5b,Atp5a1,Atp5k,mt-Atp8,mt-Atp6,Usmg5,Atp5d,Atp5h,Atp5g1,Atp5c1,Atp5f1,Atp5j2,Gm10221,Gm10175,Atp5g2
GO:0032809	Neuronal cell body membrane	32	1.34933	bottom	6.95e-05	ks	10090.ENSMUSP00000000122,10090.ENSMUSP00000004774,10090.ENSMUSP00000009617,10090.ENSMUSP00000020107,10090.ENSMUSP00000022100,10090.ENSMUSP00000023007,10090.ENSMUSP00000023776,10090.ENSMUSP00000026994,10090.ENSMUSP00000029559,10090.ENSMUSP00000029822,10090.ENSMUSP00000041702,10090.ENSMUSP00000045715,10090.ENSMUSP00000057981,10090.ENSMUSP00000062256,10090.ENSMUSP00000063276,10090.ENSMUSP00000063986…	Ngfr,Aqp1,Kcnc4,Atp2b1,Slc6a3,Adcy8,Slc4a8,Unc5a,Il6ra,Tacr3,Kcna2,Rgs8,Kcnb1,Adrb2,Gabra5,Cx3cr1,Kcnd2,Atp2b2,Dab2ip,Insr,Kcnc2,Kcnj6,Amigo1,Kcnc3,Flrt1,Cadm2,Thy1,Hpca,Kcnc1,Gabra6,Kcnb2,Il6st
GO:0045277	Respiratory chain complex iv	17	1.45859	top	9.45e-05	afc	10090.ENSMUSP00000000090,10090.ENSMUSP00000026561,10090.ENSMUSP00000031637,10090.ENSMUSP00000033049,10090.ENSMUSP00000033176,10090.ENSMUSP00000033582,10090.ENSMUSP00000034276,10090.ENSMUSP00000040717,10090.ENSMUSP00000042185,10090.ENSMUSP00000045284,10090.ENSMUSP00000047661,10090.ENSMUSP00000075150,10090.ENSMUSP00000080993,10090.ENSMUSP00000080994,10090.ENSMUSP00000080997,10090.ENSMUSP00000105446…	Cox5a,Cox8b,Ndufa4,Cox6a2,Uqcrc2,Cox7b,Cox4i1,Cox8a,Ndufa4l2,Uqcrfs1,Cox6a1,Cox6b1,mt-Co1,mt-Co2,mt-Co3,Cox4i2,Cox7c
GO:0005758	Mitochondrial intermembrane space	78	0.581889	top	0.00011	ks	10090.ENSMUSP00000005057,10090.ENSMUSP00000006137,10090.ENSMUSP00000016401,10090.ENSMUSP00000020440,10090.ENSMUSP00000020756,10090.ENSMUSP00000021942,10090.ENSMUSP00000022082,10090.ENSMUSP00000022543,10090.ENSMUSP00000023707,10090.ENSMUSP00000025007,10090.ENSMUSP00000025045,10090.ENSMUSP00000025411,10090.ENSMUSP00000025696,10090.ENSMUSP00000025893,10090.ENSMUSP00000026405,10090.ENSMUSP00000026470…	Thop1,Trap1,Slmo2,Timm13,Pnpt1,Prelid1,Glrx,Micu2,Sod1,Nme4,Uqcc2,Slmo1,Ak3,Arl2,Bloc1s1,Shmt2,Ndufs1,Capn10,Dtymk,Myoc,Timm10,Cat,Gatm,Pdia3,Stoml2,Ndufs5,Pink1,Ak2,Park7,Triap1,Agk,Star,Arl2bp,Rexo2,Ccs,Ndufb7,Lyn,Timm8b,Acn9,Aifm1,Chchd7,Chchd4,Fbxl4,Chchd5,Gfer,Timm8a1,Ggnbp1,Coa4,Cox17,Cpox,Suox,Dusp18,Golph3,Coa6,Timm29,Cox19,Them4,Ndufa8,Immt,Capn2,Sirt5,Cep89,Hax1,Htra2,Chchd2,Timm10b,Txn…
GO:0044298	Cell body membrane	35	1.24535	bottom	0.00014	ks	10090.ENSMUSP00000000122,10090.ENSMUSP00000004774,10090.ENSMUSP00000009617,10090.ENSMUSP00000020107,10090.ENSMUSP00000022100,10090.ENSMUSP00000023007,10090.ENSMUSP00000023776,10090.ENSMUSP00000026994,10090.ENSMUSP00000029559,10090.ENSMUSP00000029822,10090.ENSMUSP00000035069,10090.ENSMUSP00000041702,10090.ENSMUSP00000045715,10090.ENSMUSP00000047353,10090.ENSMUSP00000051353,10090.ENSMUSP00000057981…	Ngfr,Aqp1,Kcnc4,Atp2b1,Slc6a3,Adcy8,Slc4a8,Unc5a,Il6ra,Tacr3,Nradd,Kcna2,Rgs8,Atp1b2,P2ry12,Kcnb1,Adrb2,Gabra5,Cx3cr1,Kcnd2,Atp2b2,Dab2ip,Insr,Kcnc2,Kcnj6,Amigo1,Kcnc3,Flrt1,Cadm2,Thy1,Hpca,Kcnc1,Gabra6,Kcnb2,Il6st
GO:0031970	Organelle envelope lumen	90	0.493823	top	0.00032	ks	10090.ENSMUSP00000000543,10090.ENSMUSP00000001566,10090.ENSMUSP00000005057,10090.ENSMUSP00000005406,10090.ENSMUSP00000006137,10090.ENSMUSP00000014370,10090.ENSMUSP00000016401,10090.ENSMUSP00000020268,10090.ENSMUSP00000020440,10090.ENSMUSP00000020756,10090.ENSMUSP00000021942,10090.ENSMUSP00000022082,10090.ENSMUSP00000022543,10090.ENSMUSP00000023707,10090.ENSMUSP00000024599,10090.ENSMUSP00000025007…	Grasp,Tubb5,Thop1,App,Trap1,Cacybp,Slmo2,Ccar1,Timm13,Pnpt1,Prelid1,Glrx,Micu2,Sod1,Igf2r,Nme4,Uqcc2,Slmo1,Ak3,Arl2,Bloc1s1,Shmt2,Alox5,Ndufs1,Capn10,Dtymk,Myoc,Timm10,Cat,Gatm,Pdia3,Bche,Stoml2,Ndufs5,Pink1,Ak2,Park7,Triap1,Agk,Star,Arl2bp,Rexo2,Nradd,Ccs,Ndufb7,Lyn,Timm8b,Acn9,Aifm1,Chchd7,Chchd4,Fbxl4,Chchd5,Gfer,Timm8a1,Ggnbp1,Coa4,Cox17,Cpox,Suox,Dusp18,Golph3,Coa6,Timm29,Sorl1,Cox19,Them4,N…
GO:0042383	Sarcolemma	149	0.49203	bottom	0.00032	ks	10090.ENSMUSP00000000329,10090.ENSMUSP00000000590,10090.ENSMUSP00000001147,10090.ENSMUSP00000001181,10090.ENSMUSP00000001569,10090.ENSMUSP00000003442,10090.ENSMUSP00000003550,10090.ENSMUSP00000003554,10090.ENSMUSP00000003687,10090.ENSMUSP00000004774,10090.ENSMUSP00000005671,10090.ENSMUSP00000006235,10090.ENSMUSP00000017544,10090.ENSMUSP00000017552,10090.ENSMUSP00000018429,10090.ENSMUSP00000018710…	Alox12,Rdx,Col6a1,Col6a2,Flot1,Cacnb3,Ncstn,Casq1,Tgfb3,Aqp1,Igf1r,Ctsb,Stac2,Cacnb1,Pld2,Slc2a4,Popdc3,Sntg2,Cacng4,Ryr2,Vcl,Slc38a2,Vdr,Krt8,Cdh2,Bin1,Anxa1,Fas,Plcb3,Alox5,Des,Atp1b1,Prkcq,Scn2a1,Capn3,Snta1,Anxa5,Vcam1,Murc,Slc2a1,Slc9a1,Slc2a5,Nos3,Clcn1,Kcnj8,Sspn,Rtn2,Stx4a,Bgn,Lamp1,Ednra,Got2,Kcnj5,Anxa2,Mlip,Stac,Prkar2a,Pgm5,Kcnj2,Pde9a,Obscn,Cib2,Atp1a1,Sntb1,Slc30a1,Akap7,Ank2,Stac3,…
GO:0005753	Mitochondrial proton-transporting atp synthase complex	20	1.1683	top	0.00043	afc	10090.ENSMUSP00000016396,10090.ENSMUSP00000018914,10090.ENSMUSP00000021719,10090.ENSMUSP00000023608,10090.ENSMUSP00000023677,10090.ENSMUSP00000026459,10090.ENSMUSP00000026495,10090.ENSMUSP00000051222,10090.ENSMUSP00000080995,10090.ENSMUSP00000080996,10090.ENSMUSP00000093713,10090.ENSMUSP00000101006,10090.ENSMUSP00000102147,10090.ENSMUSP00000103312,10090.ENSMUSP00000110547,10090.ENSMUSP00000113022…	Atp5e,Atp5g3,Mp68,Atp5j,Atp5o,Atp5b,Atp5a1,Atp5k,mt-Atp8,mt-Atp6,Usmg5,Atp5d,Atp5h,Atp5g1,Atp5c1,Atp5f1,Atp5j2,Gm10221,Gm10175,Atp5g2
GO:0030658	Transport vesicle membrane	177	0.510973	bottom	0.00046	ks	10090.ENSMUSP00000000572,10090.ENSMUSP00000000727,10090.ENSMUSP00000003345,10090.ENSMUSP00000004430,10090.ENSMUSP00000005067,10090.ENSMUSP00000005509,10090.ENSMUSP00000007236,10090.ENSMUSP00000007803,10090.ENSMUSP00000009538,10090.ENSMUSP00000009727,10090.ENSMUSP00000010038,10090.ENSMUSP00000015620,10090.ENSMUSP00000017975,10090.ENSMUSP00000019317,10090.ENSMUSP00000019514,10090.ENSMUSP00000019734…	Gabra2,Rab5b,Amph,Clcn3,Sgta,Stx1a,Syngr3,Bcl2l1,Syn2,Syngr1,Snap47,Prrt1,Rab5a,Rab5c,Calm3,Cyb561,Arfgef3,Slc17a8,Stx7,Sar1a,Sar1b,Srebf1,Rab10,Vamp2,Gosr2,Sec23a,Scgn,Pdcd6,Scamp1,Srebf2,Bin1,Mal2,Slc18a2,Syngr2,Oprk1,Ptprn,Stx6,Gad2,Rab14,Grin1,Sec23b,Syt10,Sec22b,Slc6a17,Unc13a,Sh3gl2,Slc6a9,Stx12,Vamp3,Tprgl,Slc30a3,Slc10a4,Uso1,Rab35,Itpr1,Sec13,Slc2a3,Vamp1,Slc17a6,Sytl4,Lamp1,D230025D16Ri…
GO:0005892	Acetylcholine-gated channel complex	10	1.89169	bottom	0.00048	afc	10090.ENSMUSP00000022620,10090.ENSMUSP00000029562,10090.ENSMUSP00000032738,10090.ENSMUSP00000033882,10090.ENSMUSP00000034851,10090.ENSMUSP00000034854,10090.ENSMUSP00000052297,10090.ENSMUSP00000066338,10090.ENSMUSP00000091365,10090.ENSMUSP00000123253	Chrna2,Chrnb2,Chrna7,Chrna6,Chrna3,Chrnb4,Chrnb3,Chrna4,Chrna5,Stxbp5
GO:0043194	Axon initial segment	18	1.30747	bottom	0.00048	afc	10090.ENSMUSP00000020939,10090.ENSMUSP00000025239,10090.ENSMUSP00000027288,10090.ENSMUSP00000028377,10090.ENSMUSP00000035120,10090.ENSMUSP00000036053,10090.ENSMUSP00000063380,10090.ENSMUSP00000067241,10090.ENSMUSP00000076577,10090.ENSMUSP00000076697,10090.ENSMUSP00000080842,10090.ENSMUSP00000088491,10090.ENSMUSP00000090089,10090.ENSMUSP00000092148,10090.ENSMUSP00000092223,10090.ENSMUSP00000101659…	Nrcam,Bin1,Cnga3,Scn2a1,Cck,Trim46,Kcnq3,Nav1,Map2,Scn1a,Scn8a,Bcan,Ank3,Nfasc,Map1a,Lrrc7,Camk2d,Kcnq2
GO:0044853	Plasma membrane raft	118	0.5238	bottom	0.00083	ks	10090.ENSMUSP00000000058,10090.ENSMUSP00000000299,10090.ENSMUSP00000000312,10090.ENSMUSP00000001569,10090.ENSMUSP00000001812,10090.ENSMUSP00000003207,10090.ENSMUSP00000003370,10090.ENSMUSP00000004646,10090.ENSMUSP00000004774,10090.ENSMUSP00000005548,10090.ENSMUSP00000005606,10090.ENSMUSP00000005671,10090.ENSMUSP00000006679,10090.ENSMUSP00000007130,10090.ENSMUSP00000007757,10090.ENSMUSP00000007799…	Cav2,Itgb2,Cdh1,Flot1,Smo,Lipe,Hck,Coro1c,Aqp1,Hmox1,Prkaca,Igf1r,Prtn3,Ctnnb1,Tgfbr1,Cav1,Slc22a6,Ppap2a,Ptgis,Pld2,Smpd2,Ptch1,Drd1a,Slc6a3,Adcy8,Cdh2,Gnaq,Adrbk1,Atp1b1,Kif18a,Lrp4,Spred1,Mal,Src,Trpc4,Chrnb2,Murc,Slc2a1,Nos3,Add2,Slc2a3,Chrna7,Stim1,Dlc1,Slc27a1,Cdh15,Ldlr,Chrna3,Atp1b3,Ptgs2,Prkar2a,Plvap,Bmpr1a,Myo1d,Rangrf,Atp1a1,Fam198a,Prkcdbp,Myof,Mlc1,Htr2a,Fxyd1,Ctnna1,S1pr1,P2ry12,Ma…
GO:0098688	Parallel fiber to purkinje cell synapse	30	1.07039	bottom	0.00087	ks	10090.ENSMUSP00000003754,10090.ENSMUSP00000005490,10090.ENSMUSP00000018122,10090.ENSMUSP00000018437,10090.ENSMUSP00000023441,10090.ENSMUSP00000028335,10090.ENSMUSP00000030269,10090.ENSMUSP00000030691,10090.ENSMUSP00000034076,10090.ENSMUSP00000051092,10090.ENSMUSP00000060110,10090.ENSMUSP00000062284,10090.ENSMUSP00000063329,10090.ENSMUSP00000065433,10090.ENSMUSP00000068854,10090.ENSMUSP00000075687…	Calb2,Slc1a6,Cadps2,Pfn1,P2rx6,Grin1,Slc6a9,Pclo,Cbln1,Picalm,Kcnj9,Grin2b,Kcnj3,Slc16a7,Slc16a3,Gria3,Kcnh1,Scn8a,Atp2b2,Cntn6,Grid2,Snap91,Kcnj6,Ppp3r1,Cadm3,Grin2a,Grm4,Synj1,Ctnna2,Unc13c
GO:0098981	Cholinergic synapse	14	1.49212	bottom	0.00096	afc	10090.ENSMUSP00000022639,10090.ENSMUSP00000029562,10090.ENSMUSP00000031127,10090.ENSMUSP00000032738,10090.ENSMUSP00000034851,10090.ENSMUSP00000034854,10090.ENSMUSP00000042632,10090.ENSMUSP00000066338,10090.ENSMUSP00000078198,10090.ENSMUSP00000101700,10090.ENSMUSP00000113810,10090.ENSMUSP00000126980,10090.ENSMUSP00000130874,10090.ENSMUSP00000139829	Nefl,Chrnb2,Slc10a4,Chrna7,Chrna3,Chrnb4,Chrm1,Chrna4,Rph3a,Dlgap3,Pld1,Dlgap4,Chrm2,Slc18a3
GO:0030673	Axolemma	19	1.20991	bottom	0.0011	afc	10090.ENSMUSP00000023600,10090.ENSMUSP00000025338,10090.ENSMUSP00000032738,10090.ENSMUSP00000037819,10090.ENSMUSP00000077563,10090.ENSMUSP00000079100,10090.ENSMUSP00000083656,10090.ENSMUSP00000085683,10090.ENSMUSP00000089814,10090.ENSMUSP00000097919,10090.ENSMUSP00000099902,10090.ENSMUSP00000101060,10090.ENSMUSP00000103539,10090.ENSMUSP00000110288,10090.ENSMUSP00000110489,10090.ENSMUSP00000112776…	Robo1,Gabbr1,Chrna7,Myo1d,Kcnh1,Slc1a2,Adora1,Mapk8ip3,Kcnc2,Mapt,Sptbn1,Adora2a,Kcnc3,Cntnap2,Thy1,Robo2,Ank1,Kcnc1,Kcnj11
GO:0034705	Potassium channel complex	74	0.695469	bottom	0.0011	ks	10090.ENSMUSP00000003468,10090.ENSMUSP00000005509,10090.ENSMUSP00000006991,10090.ENSMUSP00000009617,10090.ENSMUSP00000009875,10090.ENSMUSP00000018614,10090.ENSMUSP00000019514,10090.ENSMUSP00000020362,10090.ENSMUSP00000021273,10090.ENSMUSP00000022967,10090.ENSMUSP00000025908,10090.ENSMUSP00000026735,10090.ENSMUSP00000027020,10090.ENSMUSP00000028727,10090.ENSMUSP00000030376,10090.ENSMUSP00000030676…	Grik5,Stx1a,Hcn1,Kcnc4,Kcnd1,Kcnab3,Calm3,Kcnmb1,Vamp2,Kcnv1,Kcnk4,Ccdc51,Gria4,Snap25,Kcnq4,Grik3,Kcnj8,Kcnj5,Hcn4,Kcnj2,Kcna4,Kcns1,Kcna2,Kcnk1,Kcnab1,Kcnh2,Kcne2,Kcna3,Lrrc38,Kcng3,Kcna1,Kcne4,Kcna5,Kcng4,Kcnb1,Kcns3,Kcnj3,Kcnq3,Kcnmb4,Kcnip1,Grik1,Kcns2,Kcnh1,Kcnk2,Kcnd2,Abcc9,Sumo1,Kcnc2,Kcnd3,Hcn2,Cttn,Kcnip3,Grik2,Kcnc3,Kcng1,Calm1,Lrrc55,Kcna6,Dpp10,Cntnap2,Grik4,Kcnq5,Kcnmb2,Dpp6,Kcnq2,K…
GO:0045263	Proton-transporting atp synthase complex, coupling factor f(o)	14	1.32376	top	0.0014	afc	10090.ENSMUSP00000018914,10090.ENSMUSP00000021372,10090.ENSMUSP00000023608,10090.ENSMUSP00000023677,10090.ENSMUSP00000051222,10090.ENSMUSP00000080995,10090.ENSMUSP00000080996,10090.ENSMUSP00000102147,10090.ENSMUSP00000103312,10090.ENSMUSP00000113022,10090.ENSMUSP00000125504,10090.ENSMUSP00000136375,10090.ENSMUSP00000136537,10090.ENSMUSP00000140414	Atp5g3,Atp5s,Atp5j,Atp5o,Atp5k,mt-Atp8,mt-Atp6,Atp5h,Atp5g1,Atp5f1,Atp5j2,Gm10221,Gm10175,Atp5g2
GO:0030136	Clathrin-coated vesicle	123	0.458098	bottom	0.0015	ks	10090.ENSMUSP00000000122,10090.ENSMUSP00000000939,10090.ENSMUSP00000001063,10090.ENSMUSP00000001202,10090.ENSMUSP00000002091,10090.ENSMUSP00000002436,10090.ENSMUSP00000002532,10090.ENSMUSP00000003038,10090.ENSMUSP00000003117,10090.ENSMUSP00000003121,10090.ENSMUSP00000003717,10090.ENSMUSP00000006151,10090.ENSMUSP00000007216,10090.ENSMUSP00000009234,10090.ENSMUSP00000011623,10090.ENSMUSP00000018710…	Ngfr,Hip1r,Epn2,Ocrl,Bcap31,Snx9,Rgs19,Ap2a2,Ap1m1,Rab8a,Abcb4,Tyrp1,Ap2m1,Ap1b1,Dennd1c,Slc2a4,Ap2b1,Dvl2,Clvs2,Snx3,Dbnl,Vamp2,Edn1,Ap3b1,Scamp1,Adcy8,Igf2r,Tbc1d5,Gad2,Rab14,Vps16,Necap2,Vamp3,Dvl1,Vps33a,Rab35,Necap1,Vps33b,Gga2,Vps11,Rab27a,Myo1e,Spg21,Clvs1,Myo6,Aftph,Vps18,Tmed10,BC022687,Astn1,Rab8b,Fcho2,Ap1g2,Lrp1,Inpp5f,Picalm,Clrn1,Ston2,Rassf9,Kiaa1107,Gpr107,Atp7a,Synrg,Hip1,Fam109b…
GO:0002116	Semaphorin receptor complex	9	1.8553	bottom	0.0017	afc	10090.ENSMUSP00000002079,10090.ENSMUSP00000004326,10090.ENSMUSP00000015511,10090.ENSMUSP00000027952,10090.ENSMUSP00000051731,10090.ENSMUSP00000071966,10090.ENSMUSP00000096939,10090.ENSMUSP00000110748,10090.ENSMUSP00000131840	Plxnb3,Plxna3,Plxnd1,Plxna2,Plxnb2,Plxnb1,Plxnc1,Plxna4,Plxna1
GO:0005925	Focal adhesion	165	0.388629	bottom	0.0017	ks	10090.ENSMUSP00000000058,10090.ENSMUSP00000000299,10090.ENSMUSP00000000590,10090.ENSMUSP00000001327,10090.ENSMUSP00000001920,10090.ENSMUSP00000002889,10090.ENSMUSP00000003370,10090.ENSMUSP00000003717,10090.ENSMUSP00000005066,10090.ENSMUSP00000006467,10090.ENSMUSP00000006614,10090.ENSMUSP00000006825,10090.ENSMUSP00000007799,10090.ENSMUSP00000009003,10090.ENSMUSP00000014290,10090.ENSMUSP00000015137…	Cav2,Itgb2,Rdx,Itgb7,Aif1l,Flii,Hck,Abcb4,Map2k1,Arpc2,Epha2,Nphs1,Cav1,Rala,Apbb1ip,Limk1,Prune,Sdc4,Cyba,Tns4,Grb7,Wasf1,Lims1,Tns3,Klf11,Itgb3,Srp68,Actn1,Evl,Zfyve21,Vcl,Sorbs3,Parvb,Parvg,Itga5,Arhgap31,Lmln,Trip6,Mapre2,Lims2,Dctn4,Lpxn,Arl2,Limd1,Itgb8,Nrp1,Tada1,Dcaf6,Rsu1,Itgav,Arl14ep,Ubox5,Mapre1,Src,Bcar3,Cpne3,Sdcbp,Tln1,Ptpn12,Vasp,Parva,Pak1,Ilk,Dlc1,Irf2,Pik3r2,Rexo2,Dixdc1,Itga11…
GO:0043296	Apical junction complex	117	0.403238	bottom	0.0017	ks	10090.ENSMUSP00000000312,10090.ENSMUSP00000002011,10090.ENSMUSP00000003971,10090.ENSMUSP00000006742,10090.ENSMUSP00000007130,10090.ENSMUSP00000007757,10090.ENSMUSP00000007959,10090.ENSMUSP00000013220,10090.ENSMUSP00000017276,10090.ENSMUSP00000017530,10090.ENSMUSP00000018361,10090.ENSMUSP00000020057,10090.ENSMUSP00000022137,10090.ENSMUSP00000022369,10090.ENSMUSP00000022865,10090.ENSMUSP00000023154…	Cdh1,Esam,Lin7b,Atp7b,Ctnnb1,Tgfbr1,Rhoa,Amotl1,Cyth1,Traf4,Pmp22,Lin7a,Marveld2,Vcl,Mtdh,Cldn1,Pvrl3,Cxadr,Sympk,Vapa,Lin7c,Nphp1,Arhgef2,Epb4.1l4b,Prkcz,Mxra8,Vasp,Kifc3,Cdh5,Jam3,Pvrl1,Clmp,Amotl2,Tjp3,Rap2b,Pkn2,Micall2,Cldn22,F11r,Cldn5,Cldn11,Ddx58,Rpgrip1l,Ctnna1,Inadl,Cldn23,Sh3bp1,Frmd6,Pard6b,Cldn2,Rap2c,Ubn1,Cldn12,Adcyap1r1,Dlg1,Ctnnd1,Ocln,Fzd5,Pard6g,Rab13,Actg1,Cgnl1,Pard3b,Pvrl2,F…
GO:0098802	Plasma membrane signaling receptor complex	135	0.519001	bottom	0.0018	ks	10090.ENSMUSP00000000299,10090.ENSMUSP00000000542,10090.ENSMUSP00000000544,10090.ENSMUSP00000001327,10090.ENSMUSP00000001548,10090.ENSMUSP00000002848,10090.ENSMUSP00000003468,10090.ENSMUSP00000003826,10090.ENSMUSP00000004949,10090.ENSMUSP00000005671,10090.ENSMUSP00000007757,10090.ENSMUSP00000014290,10090.ENSMUSP00000018361,10090.ENSMUSP00000018700,10090.ENSMUSP00000019290,10090.ENSMUSP00000019443…	Itgb2,Acvrl1,Acvr1b,Itgb7,Itga3,Grin2d,Grik5,Htr3a,Traf6,Igf1r,Tgfbr1,Apbb1ip,Pmp22,Dlg4,Cacng2,Rnf31,Itgb3,Cacng4,Traf3,Chrna2,Osmr,Itga5,Alcam,Tfrc,Gabbr1,Cnih2,Chuk,Sacm1l,Itgb8,Gria4,Zap70,Itga8,Olfm1,Acvr1c,Traf2,Grin1,Itgav,Itga6,Bmp2,Il6ra,Chrnb2,Tlr2,Insrr,Sdcbp,Stoml2,Grik3,Emilin1,Tfr2,Chrna7,Itgax,Chrna6,Ikbkb,Olfm2,Itga11,Chrna3,Chrnb4,Trf,Grm1,Lyn,Nrn1,Itga9,Gria1,Lime1,Hfe2,Ramp3,Ca…
GO:0005839	Proteasome core complex	18	1.11976	top	0.0022	afc	10090.ENSMUSP00000005923,10090.ENSMUSP00000014913,10090.ENSMUSP00000018430,10090.ENSMUSP00000021412,10090.ENSMUSP00000022803,10090.ENSMUSP00000025196,10090.ENSMUSP00000028083,10090.ENSMUSP00000029082,10090.ENSMUSP00000030642,10090.ENSMUSP00000033008,10090.ENSMUSP00000034369,10090.ENSMUSP00000034848,10090.ENSMUSP00000042590,10090.ENSMUSP00000088057,10090.ENSMUSP00000099436,10090.ENSMUSP00000125548…	Psmb4,Psmb1,Psmb6,Psma6,Psmb5,Psmb8,Psmb7,Psma7,Psmb2,Psma1,Psmb10,Psma4,Psma8,Psma5,Psmb3,Psma3,Psma2,Psmb9
GO:0045178	Basal part of cell	66	0.453772	bottom	0.0022	ks	10090.ENSMUSP00000001963,10090.ENSMUSP00000004774,10090.ENSMUSP00000005493,10090.ENSMUSP00000007799,10090.ENSMUSP00000016638,10090.ENSMUSP00000020329,10090.ENSMUSP00000021796,10090.ENSMUSP00000023774,10090.ENSMUSP00000026897,10090.ENSMUSP00000028522,10090.ENSMUSP00000028815,10090.ENSMUSP00000030376,10090.ENSMUSP00000032766,10090.ENSMUSP00000032985,10090.ENSMUSP00000034267,10090.ENSMUSP00000034611…	Ace,Aqp1,Slc1a3,Cav1,Cd34,Egfr,Edn1,Slc11a2,Slco3a1,Itga6,Slc23a2,Kcnq4,Rhcg,Slco2b1,Slc27a1,Phldb1,Trf,Mst1r,Ldlrap1,Slc16a8,Slc7a5,Cldn11,Itga9,Oscp1,Phldb2,P2ry12,Clrn1,Erbb2,Ceacam2,Dlg1,Otof,Prcp,Plec,Itga1,Aqp4,Abcc5,Myo1a,Erbb3,Pkd2,Bmpr2,Hfe,Ank3,Ceacam1,Scn3a,Abcc1,Eps15,Fap,Tek,Gck,Shroom4,Itgb4,Myo1c,Slc1a5,Mpp4,Slc12a2,Met,Erbb4,Rapgef3,Homer3,Clasp2,Dag1,Slco1a4,Mark2,C5ar2,Clasp1,Ch…
GO:0016328	Lateral plasma membrane	56	0.68457	bottom	0.0023	ks	10090.ENSMUSP00000000153,10090.ENSMUSP00000000312,10090.ENSMUSP00000001592,10090.ENSMUSP00000002850,10090.ENSMUSP00000004646,10090.ENSMUSP00000007130,10090.ENSMUSP00000007708,10090.ENSMUSP00000019362,10090.ENSMUSP00000022051,10090.ENSMUSP00000023154,10090.ENSMUSP00000025561,10090.ENSMUSP00000025893,10090.ENSMUSP00000027837,10090.ENSMUSP00000027863,10090.ENSMUSP00000029482,10090.ENSMUSP00000030948…	Gna12,Cdh1,Jup,Abcc6,Coro1c,Ctnnb1,Ppp2r1a,Dvl2,Nkd2,Cldn1,Anxa1,Arl2,Vangl2,Atp1b1,Gpsm2,Dvl1,Nsg1,Fgf13,Atp1a1,Cldn5,Akap7,Atp1b2,Pkd1,Gjb2,Dsg2,Kcnb1,Cldn12,Gjb1,Ceacam2,Dlg1,Gja1,Ocln,Rab13,Axin1,Drd2,Ptpro,Apc,Myo1a,Erbb3,Numa1,Mtcl1,Ank3,Bves,Ceacam1,Sptan1,Tbcd,Myo1c,Prickle2,Mpp4,C1qtnf5,Slc12a2,Scn5a,Fzd3,Vangl1,Iqgap1,Mark2
GO:0033177	Proton-transporting two-sector atpase complex, proton-transporting domain	21	0.787667	top	0.0026	ks	10090.ENSMUSP00000013304,10090.ENSMUSP00000018914,10090.ENSMUSP00000021372,10090.ENSMUSP00000023608,10090.ENSMUSP00000023677,10090.ENSMUSP00000024932,10090.ENSMUSP00000039737,10090.ENSMUSP00000044110,10090.ENSMUSP00000044838,10090.ENSMUSP00000047682,10090.ENSMUSP00000051222,10090.ENSMUSP00000080995,10090.ENSMUSP00000080996,10090.ENSMUSP00000102147,10090.ENSMUSP00000103312,10090.ENSMUSP00000113022…	Atp6v0d1,Atp5g3,Atp5s,Atp5j,Atp5o,Atp6v0c,Atp6v0a2,Atp6v0e2,Atp6v0a1,Atp6v0b,Atp5k,mt-Atp8,mt-Atp6,Atp5h,Atp5g1,Atp5f1,Atp5j2,Atp6v0e,Gm10221,Gm10175,Atp5g2
GO:0098878	Neurotransmitter receptor complex	45	0.86097	bottom	0.0026	ks	10090.ENSMUSP00000002848,10090.ENSMUSP00000003468,10090.ENSMUSP00000003826,10090.ENSMUSP00000018700,10090.ENSMUSP00000019290,10090.ENSMUSP00000021066,10090.ENSMUSP00000025805,10090.ENSMUSP00000026270,10090.ENSMUSP00000027020,10090.ENSMUSP00000028177,10090.ENSMUSP00000028335,10090.ENSMUSP00000030676,10090.ENSMUSP00000034692,10090.ENSMUSP00000040900,10090.ENSMUSP00000044494,10090.ENSMUSP00000047888…	Grin2d,Grik5,Htr3a,Dlg4,Cacng2,Cacng4,Cnih2,Sacm1l,Gria4,Olfm1,Grin1,Grik3,Olfm2,Nrn1,Gria1,Cacng5,Eps8,Abhd12,Vwc2l,Olfm3,Grin2b,Cpt1c,Shisa6,Grik1,Nlgn1,Gria2,Gria3,Porcn,Cacng3,Dlg3,Cacng7,Grid2,Grik2,Grin2c,Shank1,Vwc2,Ptk2b,Grik4,Grin2a,Lrrtm4,Cnih3,Abhd6,Shisa9,AI848285,Cacng8
[truncated: 28 more rows]
