# Supplementary material for: Peripheral Administration of the Kv1.3-Blocking Peptide HsTX1[R14A] Improves Cognitive Performance in Senescence Accelerated SAMP8 Mice
Source: Neurotherapeutics. 2023 May 24;20(4):1198–214. doi: 10.1007/s13311-023-01387-z (PMC10457257; doi:10.1007/s13311-023-01387-z)
Supplement: Supplementary file 3 — Supplementary file3 (XLS 407 KB) [file 13311_2023_1387_MOESM3_ESM.xls]

## Sheet: Hallmark upregulation
NAME	GS<br> follow link to MSigDB	GS DETAILS	SIZE	ES	NES	NOM p-val	FDR q-val	FWER p-val	RANK AT MAX	LEADING EDGE
HALLMARK_HEDGEHOG_SIGNALING	HALLMARK_HEDGEHOG_SIGNALING	Details ...	34	0.620669	2.52287	0	0	0	4652	tags=74%, list=29%, signal=103%
HALLMARK_MITOTIC_SPINDLE	HALLMARK_MITOTIC_SPINDLE	Details ...	190	0.364842	2.12087	0	0	0	4337	tags=47%, list=27%, signal=64%
HALLMARK_WNT_BETA_CATENIN_SIGNALING	HALLMARK_WNT_BETA_CATENIN_SIGNALING	Details ...	39	0.485369	2.04257	0	0.00032	0.001	5100	tags=59%, list=31%, signal=86%
HALLMARK_APICAL_JUNCTION	HALLMARK_APICAL_JUNCTION	Details ...	175	0.326089	1.88682	0	0.0012536	0.005	4708	tags=43%, list=29%, signal=60%
HALLMARK_ESTROGEN_RESPONSE_EARLY	HALLMARK_ESTROGEN_RESPONSE_EARLY	Details ...	174	0.315309	1.81214	0	0.00297148	0.015	4921	tags=47%, list=30%, signal=66%
HALLMARK_UV_RESPONSE_DN	HALLMARK_UV_RESPONSE_DN	Details ...	139	0.325974	1.78477	0	0.0028029	0.017	4791	tags=47%, list=29%, signal=66%
HALLMARK_NOTCH_SIGNALING	HALLMARK_NOTCH_SIGNALING	Details ...	31	0.436561	1.74615	0.00967118	0.00374472	0.027	3823	tags=52%, list=23%, signal=67%
HALLMARK_KRAS_SIGNALING_DN	HALLMARK_KRAS_SIGNALING_DN	Details ...	117	0.309488	1.68075	0.00212766	0.0073092	0.058	5229	tags=43%, list=32%, signal=62%
HALLMARK_APICAL_SURFACE	HALLMARK_APICAL_SURFACE	Details ...	33	0.367177	1.49262	0.0413223	0.0351714	0.273	4638	tags=52%, list=28%, signal=72%
HALLMARK_UNFOLDED_PROTEIN_RESPONSE	HALLMARK_UNFOLDED_PROTEIN_RESPONSE	Details ...	106	0.277849	1.47642	0.0120482	0.0369443	0.312	3776	tags=35%, list=23%, signal=45%
HALLMARK_HYPOXIA	HALLMARK_HYPOXIA	Details ...	174	0.232788	1.33897	0.034	0.109422	0.712	3553	tags=29%, list=22%, signal=36%
HALLMARK_MYOGENESIS	HALLMARK_MYOGENESIS	Details ...	164	0.218576	1.26363	0.063745	0.181108	0.899	4841	tags=38%, list=30%, signal=53%
HALLMARK_IL2_STAT5_SIGNALING	HALLMARK_IL2_STAT5_SIGNALING	Details ...	168	0.204962	1.17468	0.139442	0.308219	0.984	3824	tags=28%, list=23%, signal=36%
HALLMARK_PI3K_AKT_MTOR_SIGNALING	HALLMARK_PI3K_AKT_MTOR_SIGNALING	Details ...	98	0.215279	1.13168	0.225673	0.37341	0.997	4073	tags=30%, list=25%, signal=39%
HALLMARK_PANCREAS_BETA_CELLS	HALLMARK_PANCREAS_BETA_CELLS	Details ...	27	0.281338	1.08408	0.331349	0.464294	0.999	5111	tags=44%, list=31%, signal=65%
HALLMARK_GLYCOLYSIS	HALLMARK_GLYCOLYSIS	Details ...	182	0.175127	1.01894	0.410569	0.61717	1	2392	tags=17%, list=15%, signal=20%
HALLMARK_HEME_METABOLISM	HALLMARK_HEME_METABOLISM	Details ...	161	0.177339	1.01484	0.41875	0.594645	1	2392	tags=21%, list=15%, signal=25%
HALLMARK_TNFA_SIGNALING_VIA_NFKB	HALLMARK_TNFA_SIGNALING_VIA_NFKB	Details ...	170	0.166757	0.95245	0.565637	0.746398	1	4870	tags=32%, list=30%, signal=45%
HALLMARK_ESTROGEN_RESPONSE_LATE	HALLMARK_ESTROGEN_RESPONSE_LATE	Details ...	166	0.157218	0.912055	0.695833	0.82631	1	4073	tags=29%, list=25%, signal=38%
HALLMARK_MYC_TARGETS_V2	HALLMARK_MYC_TARGETS_V2	Details ...	58	0.186301	0.869428	0.700837	0.900642	1	3995	tags=29%, list=25%, signal=39%
HALLMARK_ANGIOGENESIS	HALLMARK_ANGIOGENESIS		31	0.216316	0.864819	0.648649	0.869697	1	4282	tags=29%, list=26%, signal=39%
HALLMARK_UV_RESPONSE_UP	HALLMARK_UV_RESPONSE_UP		147	0.153496	0.857927	0.77453	0.846993	1	4124	tags=27%, list=25%, signal=36%
HALLMARK_SPERMATOGENESIS	HALLMARK_SPERMATOGENESIS		87	0.153091	0.785624	0.87574	0.938917	1	4442	tags=31%, list=27%, signal=42%
HALLMARK_EPITHELIAL_MESENCHYMAL_TRANSITION	HALLMARK_EPITHELIAL_MESENCHYMAL_TRANSITION		174	0.118007	0.672994	0.985597	0.981362	1	4828	tags=28%, list=30%, signal=39%

## Sheet: Hallmark downregulation
NAME	GS<br> follow link to MSigDB	GS DETAILS	SIZE	ES	NES	NOM p-val	FDR q-val	FWER p-val	RANK AT MAX	LEADING EDGE
HALLMARK_OXIDATIVE_PHOSPHORYLATION	HALLMARK_OXIDATIVE_PHOSPHORYLATION	Details ...	193	-0.472137	-2.7573	0	0	0	4723	tags=61%, list=29%, signal=85%
HALLMARK_MYC_TARGETS_V1	HALLMARK_MYC_TARGETS_V1	Details ...	193	-0.418855	-2.42947	0	0	0	3733	tags=48%, list=23%, signal=61%
HALLMARK_FATTY_ACID_METABOLISM	HALLMARK_FATTY_ACID_METABOLISM	Details ...	137	-0.417703	-2.28284	0	0	0	4360	tags=47%, list=27%, signal=63%
HALLMARK_INTERFERON_ALPHA_RESPONSE	HALLMARK_INTERFERON_ALPHA_RESPONSE	Details ...	84	-0.436266	-2.16384	0	0	0	3748	tags=49%, list=23%, signal=63%
HALLMARK_INTERFERON_GAMMA_RESPONSE	HALLMARK_INTERFERON_GAMMA_RESPONSE	Details ...	157	-0.373966	-2.07722	0	0.000208	0.001	4092	tags=43%, list=25%, signal=57%
HALLMARK_E2F_TARGETS	HALLMARK_E2F_TARGETS	Details ...	183	-0.325701	-1.89233	0	0.00114	0.007	4456	tags=40%, list=27%, signal=55%
HALLMARK_DNA_REPAIR	HALLMARK_DNA_REPAIR	Details ...	143	-0.327114	-1.81764	0	0.00219308	0.015	3793	tags=41%, list=23%, signal=52%
HALLMARK_REACTIVE_OXIGEN_SPECIES_PATHWAY	HALLMARK_REACTIVE_OXIGEN_SPECIES_PATHWAY	Details ...	45	-0.405402	-1.78908	0	0.0028022	0.022	4485	tags=49%, list=28%, signal=67%
HALLMARK_ADIPOGENESIS	HALLMARK_ADIPOGENESIS	Details ...	188	-0.307878	-1.78186	0	0.00259402	0.023	3636	tags=37%, list=22%, signal=47%
HALLMARK_ALLOGRAFT_REJECTION	HALLMARK_ALLOGRAFT_REJECTION	Details ...	128	-0.294911	-1.59874	0.00383142	0.0138469	0.129	4633	tags=39%, list=28%, signal=54%
HALLMARK_XENOBIOTIC_METABOLISM	HALLMARK_XENOBIOTIC_METABOLISM	Details ...	157	-0.277666	-1.55441	0.00190476	0.018079	0.184	4221	tags=38%, list=26%, signal=50%
HALLMARK_PEROXISOME	HALLMARK_PEROXISOME	Details ...	93	-0.286228	-1.46278	0.0117188	0.0409921	0.392	4227	tags=39%, list=26%, signal=52%
HALLMARK_KRAS_SIGNALING_UP	HALLMARK_KRAS_SIGNALING_UP	Details ...	168	-0.246753	-1.40514	0.0136452	0.0612103	0.554	4108	tags=32%, list=25%, signal=42%
HALLMARK_CHOLESTEROL_HOMEOSTASIS	HALLMARK_CHOLESTEROL_HOMEOSTASIS	Details ...	69	-0.265114	-1.26834	0.124506	0.164359	0.922	2805	tags=26%, list=17%, signal=31%
HALLMARK_APOPTOSIS	HALLMARK_APOPTOSIS	Details ...	146	-0.217711	-1.22	0.0869565	0.217137	0.966	4804	tags=38%, list=29%, signal=53%
HALLMARK_BILE_ACID_METABOLISM	HALLMARK_BILE_ACID_METABOLISM	Details ...	92	-0.233116	-1.19434	0.167665	0.243054	0.987	3636	tags=29%, list=22%, signal=38%
HALLMARK_COAGULATION	HALLMARK_COAGULATION	Details ...	94	-0.235281	-1.18528	0.1587	0.242734	0.991	5308	tags=41%, list=33%, signal=61%
HALLMARK_MTORC1_SIGNALING	HALLMARK_MTORC1_SIGNALING	Details ...	193	-0.202364	-1.17817	0.129412	0.240821	0.992	3637	tags=30%, list=22%, signal=38%
HALLMARK_G2M_CHECKPOINT	HALLMARK_G2M_CHECKPOINT	Details ...	174	-0.187256	-1.05797	0.31903	0.459934	1	4095	tags=30%, list=25%, signal=39%
HALLMARK_PROTEIN_SECRETION	HALLMARK_PROTEIN_SECRETION	Details ...	91	-0.205268	-1.05258	0.339286	0.449889	1	4363	tags=35%, list=27%, signal=48%
HALLMARK_COMPLEMENT	HALLMARK_COMPLEMENT		152	-0.186189	-1.04281	0.367308	0.450853	1	3218	tags=24%, list=20%, signal=30%
HALLMARK_P53_PATHWAY	HALLMARK_P53_PATHWAY		188	-0.176711	-1.01803	0.400794	0.487528	1	4221	tags=28%, list=26%, signal=38%
HALLMARK_INFLAMMATORY_RESPONSE	HALLMARK_INFLAMMATORY_RESPONSE		146	-0.178142	-0.989578	0.468627	0.535922	1	3479	tags=24%, list=21%, signal=30%
HALLMARK_TGF_BETA_SIGNALING	HALLMARK_TGF_BETA_SIGNALING		52	-0.193083	-0.868613	0.664783	0.810056	1	4321	tags=37%, list=27%, signal=50%
HALLMARK_IL6_JAK_STAT3_SIGNALING	HALLMARK_IL6_JAK_STAT3_SIGNALING		65	-0.162899	-0.779632	0.865079	0.937401	1	4752	tags=35%, list=29%, signal=50%
HALLMARK_ANDROGEN_RESPONSE	HALLMARK_ANDROGEN_RESPONSE		86	-0.147464	-0.747054	0.923372	0.935165	1	4408	tags=29%, list=27%, signal=40%

## Sheet: M2 upregulation
NAME	GS<br> follow link to MSigDB	GS DETAILS	SIZE	ES	NES	NOM p-val	FDR q-val	FWER p-val	RANK AT MAX	LEADING EDGE
REACTOME_NEURONAL_SYSTEM	REACTOME_NEURONAL_SYSTEM	Details …	291	0.490087	3.02991	0	0	0	4847	tags=59%, list=30%, signal=82%
STARK_PREFRONTAL_CORTEX_22Q11_DELETION_UP	STARK_PREFRONTAL_CORTEX_22Q11_DELETION_UP	Details ...	194	0.500157	2.92481	0	0	0	4723	tags=63%, list=29%, signal=88%
MIKKELSEN_MCV6_HCP_WITH_H3K27ME3	MIKKELSEN_MCV6_HCP_WITH_H3K27ME3	Details ...	326	0.460507	2.88621	0	0	0	4292	tags=49%, list=26%, signal=65%
LEIN_NEURON_MARKERS	LEIN_NEURON_MARKERS	Details ...	64	0.583796	2.76663	0	0	0	3230	tags=55%, list=20%, signal=68%
MIKKELSEN_MEF_HCP_WITH_H3K27ME3	MIKKELSEN_MEF_HCP_WITH_H3K27ME3	Details ...	416	0.421609	2.742	0	0	0	4755	tags=48%, list=29%, signal=66%
MEISSNER_NPC_HCP_WITH_H3K4ME2_AND_H3K27ME3	MEISSNER_NPC_HCP_WITH_H3K4ME2_AND_H3K27ME3	Details ...	271	0.446803	2.73817	0	0	0	5216	tags=53%, list=32%, signal=76%
REACTOME_VOLTAGE_GATED_POTASSIUM_CHANNELS	REACTOME_VOLTAGE_GATED_POTASSIUM_CHANNELS	Details ...	39	0.627062	2.67724	0	0	0	4653	tags=77%, list=29%, signal=107%
REACTOME_TRANSMISSION_ACROSS_CHEMICAL_SYNAPSES	REACTOME_TRANSMISSION_ACROSS_CHEMICAL_SYNAPSES	Details ...	181	0.459816	2.64287	0	0	0	4847	tags=57%, list=30%, signal=80%
MILI_PSEUDOPODIA_CHEMOTAXIS_DN	MILI_PSEUDOPODIA_CHEMOTAXIS_DN	Details ...	407	0.406441	2.62304	0	0	0	4673	tags=53%, list=29%, signal=73%
STARK_HYPPOCAMPUS_22Q11_DELETION_UP	STARK_HYPPOCAMPUS_22Q11_DELETION_UP	Details ...	53	0.559174	2.52761	0	0	0	5206	tags=74%, list=32%, signal=108%
ULE_SPLICING_VIA_NOVA2	ULE_SPLICING_VIA_NOVA2	Details ...	40	0.586028	2.49832	0	0	0	3337	tags=55%, list=20%, signal=69%
REACTOME_POTASSIUM_CHANNELS	REACTOME_POTASSIUM_CHANNELS	Details ...	86	0.489142	2.47686	0	0	0	4660	tags=57%, list=29%, signal=79%
REACTOME_PROTEIN_PROTEIN_INTERACTIONS_AT_SYNAPSES	REACTOME_PROTEIN_PROTEIN_INTERACTIONS_AT_SYNAPSES	Details ...	60	0.52256	2.47044	0	0	0	5076	tags=63%, list=31%, signal=92%
MEISSNER_NPC_HCP_WITH_H3K4ME3_AND_H3K27ME3	MEISSNER_NPC_HCP_WITH_H3K4ME3_AND_H3K27ME3	Details ...	130	0.446736	2.45468	0	0	0	4756	tags=52%, list=29%, signal=72%
REACTOME_TRANSPORT_OF_INORGANIC_CATIONS_ANIONS_AND_AMINO_ACIDS_OLIGOPEPTIDES	REACTOME_TRANSPORT_OF_INORGANIC_CATIONS_ANIONS_AND_AMINO_ACIDS_OLIGOPEPTIDES	Details ...	86	0.481263	2.4507	0	0	0	4161	tags=50%, list=26%, signal=67%
REACTOME_CHROMATIN_MODIFYING_ENZYMES	REACTOME_CHROMATIN_MODIFYING_ENZYMES	Details ...	141	0.437623	2.44764	0	0	0	3980	tags=48%, list=24%, signal=63%
MIKKELSEN_NPC_HCP_WITH_H3K4ME3_AND_H3K27ME3	MIKKELSEN_NPC_HCP_WITH_H3K4ME3_AND_H3K27ME3	Details ...	179	0.424973	2.44332	0	0	0	5029	tags=50%, list=31%, signal=72%
MCCLUNG_COCAINE_REWARD_5D	MCCLUNG_COCAINE_REWARD_5D	Details ...	67	0.491298	2.40907	0	0.000117374	0.002	4174	tags=55%, list=26%, signal=74%
MIKKELSEN_NPC_HCP_WITH_H3K27ME3	MIKKELSEN_NPC_HCP_WITH_H3K27ME3	Details ...	238	0.39237	2.39143	0	0.00027614	0.005	5141	tags=49%, list=32%, signal=71%
REACTOME_NEUROTRANSMITTER_RECEPTORS_AND_POSTSYNAPTIC_SIGNAL_TRANSMISSION	REACTOME_NEUROTRANSMITTER_RECEPTORS_AND_POSTSYNAPTIC_SIGNAL_TRANSMISSION	Details ...	117	0.438736	2.35643	0	0.000368893	0.007	4791	tags=56%, list=29%, signal=78%
REACTOME_NEUROTRANSMITTER_RELEASE_CYCLE	REACTOME_NEUROTRANSMITTER_RELEASE_CYCLE		48	0.528126	2.34914	0	0.000401845	0.008	4138	tags=58%, list=25%, signal=78%
REACTOME_AMINE_LIGAND_BINDING_RECEPTORS	REACTOME_AMINE_LIGAND_BINDING_RECEPTORS		31	0.580239	2.33664	0	0.000480074	0.01	4664	tags=61%, list=29%, signal=86%
WP_SPLICING_FACTOR_NOVA_REGULATED_SYNAPTIC_PROTEINS	WP_SPLICING_FACTOR_NOVA_REGULATED_SYNAPTIC_PROTEINS		37	0.560014	2.33152	0	0.000459202	0.01	3337	tags=54%, list=20%, signal=68%
REACTOME_CARDIAC_CONDUCTION	REACTOME_CARDIAC_CONDUCTION		103	0.442371	2.328	0	0.000440068	0.01	5113	tags=57%, list=31%, signal=83%
REACTOME_SYNAPTIC_ADHESION_LIKE_MOLECULES	REACTOME_SYNAPTIC_ADHESION_LIKE_MOLECULES		20	0.648695	2.32026	0	0.000464145	0.011	4496	tags=80%, list=28%, signal=110%
REACTOME_GLUCOSE_METABOLISM	REACTOME_GLUCOSE_METABOLISM		74	0.465768	2.31829	0	0.000446293	0.011	2579	tags=42%, list=16%, signal=50%
WP_MONOAMINE_GPCRS	WP_MONOAMINE_GPCRS		31	0.577454	2.30181	0	0.000470699	0.012	4664	tags=61%, list=29%, signal=86%
REACTOME_DEVELOPMENTAL_BIOLOGY	REACTOME_DEVELOPMENTAL_BIOLOGY		328	0.365462	2.29802	0	0.000529229	0.014	4507	tags=45%, list=28%, signal=61%
REACTOME_CELLULAR_RESPONSE_TO_HEAT_STRESS	REACTOME_CELLULAR_RESPONSE_TO_HEAT_STRESS		84	0.454891	2.29736	0	0.00051098	0.014	2579	tags=43%, list=16%, signal=51%
REACTOME_SEROTONIN_NEUROTRANSMITTER_RELEASE_CYCLE	REACTOME_SEROTONIN_NEUROTRANSMITTER_RELEASE_CYCLE		17	0.677023	2.28602	0	0.000527903	0.015	3654	tags=65%, list=22%, signal=83%
REACTOME_NERVOUS_SYSTEM_DEVELOPMENT	REACTOME_NERVOUS_SYSTEM_DEVELOPMENT		260	0.373706	2.28479	0	0.000510873	0.015	4507	tags=47%, list=28%, signal=64%
MCBRYAN_PUBERTAL_BREAST_5_6WK_DN	MCBRYAN_PUBERTAL_BREAST_5_6WK_DN		124	0.416971	2.28343	0	0.000494909	0.015	4543	tags=51%, list=28%, signal=70%
REACTOME_RET_SIGNALING	REACTOME_RET_SIGNALING		36	0.554204	2.26474	0	0.000511935	0.016	4675	tags=61%, list=29%, signal=86%
REACTOME_HDMS_DEMETHYLATE_HISTONES	REACTOME_HDMS_DEMETHYLATE_HISTONES		22	0.622222	2.25752	0	0.000529386	0.016	3110	tags=55%, list=19%, signal=67%
REACTOME_CRMPS_IN_SEMA3A_SIGNALING	REACTOME_CRMPS_IN_SEMA3A_SIGNALING		16	0.674062	2.25734	0	0.00051426	0.016	2873	tags=69%, list=18%, signal=83%
WP_INSULIN_SIGNALING	WP_INSULIN_SIGNALING		154	0.396317	2.25379	0	0.000618623	0.02	4865	tags=53%, list=30%, signal=74%
REACTOME_GLYCOLYSIS	REACTOME_GLYCOLYSIS		59	0.477869	2.25056	0	0.000601904	0.02	2579	tags=46%, list=16%, signal=54%
MCBRYAN_PUBERTAL_BREAST_6_7WK_UP	MCBRYAN_PUBERTAL_BREAST_6_7WK_UP		180	0.384489	2.23897	0	0.000641398	0.022	4543	tags=47%, list=28%, signal=64%
KASLER_HDAC7_TARGETS_1_UP	KASLER_HDAC7_TARGETS_1_UP		170	0.389892	2.23864	0	0.000624952	0.022	4444	tags=45%, list=27%, signal=61%
MONNIER_POSTRADIATION_TUMOR_ESCAPE_UP	MONNIER_POSTRADIATION_TUMOR_ESCAPE_UP		373	0.351675	2.23822	0	0.000609328	0.022	4447	tags=45%, list=27%, signal=60%
QI_HYPOXIA_TARGETS_OF_HIF1A_AND_FOXA2	QI_HYPOXIA_TARGETS_OF_HIF1A_AND_FOXA2		30	0.562174	2.23742	0	0.000620477	0.023	4920	tags=67%, list=30%, signal=95%
BIOCARTA_MOUSE_SHH_PATHWAY	BIOCARTA_MOUSE_SHH_PATHWAY		15	0.679127	2.22047	0	0.000754364	0.029	4652	tags=80%, list=29%, signal=112%
WP_MECHANISMS_ASSOCIATED_WITH_PLURIPOTENCY	WP_MECHANISMS_ASSOCIATED_WITH_PLURIPOTENCY		255	0.367322	2.21324	0	0.000784701	0.031	4556	tags=48%, list=28%, signal=65%
WP_WNT_SIGNALING_IN_KIDNEY_DISEASE	WP_WNT_SIGNALING_IN_KIDNEY_DISEASE		38	0.522684	2.20089	0	0.000885417	0.036	5193	tags=63%, list=32%, signal=92%
REACTOME_REGULATION_OF_HSF1_MEDIATED_HEAT_SHOCK_RESPONSE	REACTOME_REGULATION_OF_HSF1_MEDIATED_HEAT_SHOCK_RESPONSE		65	0.455575	2.18503	0	0.00105664	0.044	2579	tags=43%, list=16%, signal=51%
SCHAEFFER_PROSTATE_DEVELOPMENT_6HR_DN	SCHAEFFER_PROSTATE_DEVELOPMENT_6HR_DN		425	0.338329	2.18338	0	0.00103367	0.044	4392	tags=44%, list=27%, signal=59%
REACTOME_SIGNALING_BY_NTRKS	REACTOME_SIGNALING_BY_NTRKS		71	0.450592	2.17749	0	0.00114571	0.05	4088	tags=51%, list=25%, signal=67%
WP_ESC_PLURIPOTENCY_PATHWAYS	WP_ESC_PLURIPOTENCY_PATHWAYS		101	0.416293	2.17299	0	0.00118757	0.053	3916	tags=44%, list=24%, signal=57%
REACTOME_PI_METABOLISM	REACTOME_PI_METABOLISM		73	0.436661	2.16554	0	0.00135591	0.062	3386	tags=48%, list=21%, signal=60%
REACTOME_HSF1_DEPENDENT_TRANSACTIVATION	REACTOME_HSF1_DEPENDENT_TRANSACTIVATION		23	0.583278	2.16314	0	0.00141519	0.066	1926	tags=48%, list=12%, signal=54%
REACTOME_DOPAMINE_NEUROTRANSMITTER_RELEASE_CYCLE	REACTOME_DOPAMINE_NEUROTRANSMITTER_RELEASE_CYCLE		22	0.593971	2.16057	0	0.00145047	0.069	3654	tags=59%, list=22%, signal=76%
REACTOME_GABA_SYNTHESIS_RELEASE_REUPTAKE_AND_DEGRADATION	REACTOME_GABA_SYNTHESIS_RELEASE_REUPTAKE_AND_DEGRADATION		19	0.622206	2.14073	0	0.00187207	0.091	4138	tags=68%, list=25%, signal=92%
BIOCARTA_MOUSE_VDR_PATHWAY	BIOCARTA_MOUSE_VDR_PATHWAY		22	0.589299	2.13954	0	0.00185607	0.092	3827	tags=64%, list=23%, signal=83%
MCCLUNG_COCAIN_REWARD_4WK	MCCLUNG_COCAIN_REWARD_4WK		57	0.450673	2.12786	0	0.00201569	0.101	4936	tags=54%, list=30%, signal=78%
SCHAEFFER_PROSTATE_DEVELOPMENT_48HR_DN	SCHAEFFER_PROSTATE_DEVELOPMENT_48HR_DN		375	0.335285	2.12616	0	0.00201757	0.103	4379	tags=41%, list=27%, signal=55%
WP_WNT_SIGNALING_PATHWAY_WP403	WP_WNT_SIGNALING_PATHWAY_WP403		54	0.455422	2.12533	0	0.00199971	0.104	5193	tags=57%, list=32%, signal=84%
MCCLUNG_DELTA_FOSB_TARGETS_8WK	MCCLUNG_DELTA_FOSB_TARGETS_8WK		46	0.472101	2.12526	0	0.00196463	0.104	2225	tags=48%, list=14%, signal=55%
REACTOME_GLUTAMATE_NEUROTRANSMITTER_RELEASE_CYCLE	REACTOME_GLUTAMATE_NEUROTRANSMITTER_RELEASE_CYCLE		22	0.579247	2.12491	0	0.00193076	0.104	4124	tags=64%, list=25%, signal=85%
REACTOME_SLC_MEDIATED_TRANSMEMBRANE_TRANSPORT	REACTOME_SLC_MEDIATED_TRANSMEMBRANE_TRANSPORT		185	0.364729	2.10346	0	0.00238121	0.129	4429	tags=43%, list=27%, signal=58%
WP_WNT_SIGNALING_PATHWAY_AND_PLURIPOTENCY	WP_WNT_SIGNALING_PATHWAY_AND_PLURIPOTENCY		85	0.417498	2.10129	0	0.00239376	0.132	5229	tags=54%, list=32%, signal=79%
REACTOME_MUSCLE_CONTRACTION	REACTOME_MUSCLE_CONTRACTION		148	0.371262	2.09761	0	0.00240627	0.134	5156	tags=52%, list=32%, signal=75%
BIOCARTA_MOUSE_IL6_PATHWAY	BIOCARTA_MOUSE_IL6_PATHWAY		21	0.587239	2.08689	0.00191939	0.0027043	0.149	4305	tags=67%, list=26%, signal=90%
REACTOME_L1CAM_INTERACTIONS	REACTOME_L1CAM_INTERACTIONS		62	0.428508	2.08166	0	0.00276141	0.154	4507	tags=48%, list=28%, signal=67%
REACTOME_NRAGE_SIGNALS_DEATH_THROUGH_JNK	REACTOME_NRAGE_SIGNALS_DEATH_THROUGH_JNK		50	0.460931	2.0789	0	0.00280189	0.159	5022	tags=58%, list=31%, signal=84%
IVANOVA_HEMATOPOIESIS_STEM_CELL	IVANOVA_HEMATOPOIESIS_STEM_CELL		169	0.362904	2.06361	0	0.00326349	0.184	4284	tags=43%, list=26%, signal=58%
WP_MICRORNAS_IN_CARDIOMYOCYTE_HYPERTROPHY	WP_MICRORNAS_IN_CARDIOMYOCYTE_HYPERTROPHY		78	0.4118	2.06258	0	0.00322938	0.185	4826	tags=53%, list=30%, signal=74%
REACTOME_CDC42_GTPASE_CYCLE	REACTOME_CDC42_GTPASE_CYCLE		144	0.368806	2.05855	0	0.00337016	0.195	5185	tags=51%, list=32%, signal=75%
BIOCARTA_MOUSE_EGF_PATHWAY	BIOCARTA_MOUSE_EGF_PATHWAY		28	0.528571	2.05808	0	0.0033363	0.196	5852	tags=68%, list=36%, signal=106%
REACTOME_SEMA3A_PAK_DEPENDENT_AXON_REPULSION	REACTOME_SEMA3A_PAK_DEPENDENT_AXON_REPULSION		15	0.629373	2.05576	0	0.00328795	0.196	4309	tags=60%, list=26%, signal=81%
REACTOME_ACETYLCHOLINE_NEUROTRANSMITTER_RELEASE_CYCLE	REACTOME_ACETYLCHOLINE_NEUROTRANSMITTER_RELEASE_CYCLE		16	0.606527	2.0551	0.0020284	0.00325614	0.197	3654	tags=56%, list=22%, signal=72%
REACTOME_HATS_ACETYLATE_HISTONES	REACTOME_HATS_ACETYLATE_HISTONES		29	0.525225	2.05406	0	0.00328328	0.201	3980	tags=52%, list=24%, signal=68%
MIKKELSEN_ES_HCP_WITH_H3K27ME3	MIKKELSEN_ES_HCP_WITH_H3K27ME3		28	0.529551	2.05088	0	0.00344208	0.212	5917	tags=75%, list=36%, signal=118%
REACTOME_AMINO_ACID_TRANSPORT_ACROSS_THE_PLASMA_MEMBRANE	REACTOME_AMINO_ACID_TRANSPORT_ACROSS_THE_PLASMA_MEMBRANE		27	0.525142	2.04096	0	0.00381499	0.233	4363	tags=56%, list=27%, signal=76%
WP_EGFR1_SIGNALING_PATHWAY	WP_EGFR1_SIGNALING_PATHWAY		168	0.357407	2.03804	0	0.00387705	0.24	4816	tags=49%, list=30%, signal=69%
WP_WNT_SIGNALING_PATHWAY_WP539	WP_WNT_SIGNALING_PATHWAY_WP539		99	0.385766	2.03499	0	0.00389415	0.243	5193	tags=54%, list=32%, signal=78%
WP_HYPOTHETICAL_NETWORK_FOR_DRUG_ADDICTION	WP_HYPOTHETICAL_NETWORK_FOR_DRUG_ADDICTION		30	0.50812	2.03468	0	0.00384291	0.243	4748	tags=60%, list=29%, signal=85%
MODY_HIPPOCAMPUS_POSTNATAL	MODY_HIPPOCAMPUS_POSTNATAL		55	0.438774	2.03381	0	0.00380687	0.244	3368	tags=44%, list=21%, signal=55%
WP_GPCRS_ODORANT	WP_GPCRS_ODORANT		65	0.425869	2.03168	0	0.0038397	0.25	5296	tags=58%, list=33%, signal=86%
WP_DELTANOTCH_SIGNALING_PATHWAY	WP_DELTANOTCH_SIGNALING_PATHWAY		80	0.404833	2.02952	0	0.00392449	0.258	4315	tags=49%, list=26%, signal=66%
REACTOME_TRAFFICKING_OF_AMPA_RECEPTORS	REACTOME_TRAFFICKING_OF_AMPA_RECEPTORS		16	0.619382	2.02792	0	0.00399546	0.264	4348	tags=75%, list=27%, signal=102%
REACTOME_ACTIVATION_OF_NMDA_RECEPTORS_AND_POSTSYNAPTIC_EVENTS	REACTOME_ACTIVATION_OF_NMDA_RECEPTORS_AND_POSTSYNAPTIC_EVENTS		30	0.520697	2.024	0	0.00410283	0.271	4413	tags=60%, list=27%, signal=82%
REACTOME_O_GLYCOSYLATION_OF_TSR_DOMAIN_CONTAINING_PROTEINS	REACTOME_O_GLYCOSYLATION_OF_TSR_DOMAIN_CONTAINING_PROTEINS		36	0.476982	2.01807	0	0.00424507	0.282	6298	tags=64%, list=39%, signal=104%
MCCLUNG_CREB1_TARGETS_DN	MCCLUNG_CREB1_TARGETS_DN		54	0.435772	2.01134	0	0.00453729	0.302	4797	tags=44%, list=29%, signal=63%
REACTOME_TRANSPORT_OF_MATURE_MRNAS_DERIVED_FROM_INTRONLESS_TRANSCRIPTS	REACTOME_TRANSPORT_OF_MATURE_MRNAS_DERIVED_FROM_INTRONLESS_TRANSCRIPTS		42	0.457698	2.00749	0.00197628	0.00473172	0.318	2967	tags=48%, list=18%, signal=58%
HUANG_GATA2_TARGETS_DN	HUANG_GATA2_TARGETS_DN		65	0.41864	2.00602	0	0.00473812	0.32	4423	tags=48%, list=27%, signal=65%
REACTOME_SIGNALING_BY_NTRK1_TRKA	REACTOME_SIGNALING_BY_NTRK1_TRKA		60	0.427343	2.00197	0	0.00490286	0.333	3609	tags=45%, list=22%, signal=58%
REACTOME_NOTCH_HLH_TRANSCRIPTION_PATHWAY	REACTOME_NOTCH_HLH_TRANSCRIPTION_PATHWAY		21	0.552522	1.99078	0.00192678	0.0054776	0.368	6314	tags=86%, list=39%, signal=140%
REACTOME_LAMININ_INTERACTIONS	REACTOME_LAMININ_INTERACTIONS		24	0.532084	1.97569	0.00204499	0.00628144	0.404	6276	tags=75%, list=39%, signal=122%
BIOCARTA_MOUSE_PYK2_PATHWAY	BIOCARTA_MOUSE_PYK2_PATHWAY		25	0.519866	1.97114	0	0.00653173	0.422	4348	tags=60%, list=27%, signal=82%
WANG_LSD1_TARGETS_DN	WANG_LSD1_TARGETS_DN		32	0.492933	1.96968	0	0.0065984	0.426	4131	tags=50%, list=25%, signal=67%
TERAO_AOX4_TARGETS_HG_UP	TERAO_AOX4_TARGETS_HG_UP		25	0.520263	1.96966	0.00196078	0.00652589	0.426	5165	tags=68%, list=32%, signal=99%
REACTOME_DISASSEMBLY_OF_THE_DESTRUCTION_COMPLEX_AND_RECRUITMENT_OF_AXIN_TO_THE_MEMBRANE	REACTOME_DISASSEMBLY_OF_THE_DESTRUCTION_COMPLEX_AND_RECRUITMENT_OF_AXIN_TO_THE_MEMBRANE		26	0.514131	1.96933	0	0.00646634	0.427	3890	tags=65%, list=24%, signal=86%
REACTOME_BETA_CATENIN_PHOSPHORYLATION_CASCADE	REACTOME_BETA_CATENIN_PHOSPHORYLATION_CASCADE		16	0.601187	1.96773	0.00401606	0.00647786	0.43	1694	tags=56%, list=10%, signal=63%
WP_GLYCOLYSIS_AND_GLUCONEOGENESIS	WP_GLYCOLYSIS_AND_GLUCONEOGENESIS		39	0.461871	1.96008	0	0.00683919	0.448	2392	tags=36%, list=15%, signal=42%
WP_GPCRS_NONODORANT	WP_GPCRS_NONODORANT		171	0.341227	1.95163	0	0.00741257	0.48	6140	tags=57%, list=38%, signal=90%
BIOCARTA_MOUSE_PDGF_PATHWAY	BIOCARTA_MOUSE_PDGF_PATHWAY		29	0.490361	1.94906	0	0.00764143	0.496	5852	tags=62%, list=36%, signal=97%
REACTOME_SUMOYLATION_OF_UBIQUITINYLATION_PROTEINS	REACTOME_SUMOYLATION_OF_UBIQUITINYLATION_PROTEINS		38	0.462138	1.93352	0	0.00876169	0.556	3190	tags=53%, list=20%, signal=65%
WP_NOTCH_SIGNALING_PATHWAY	WP_NOTCH_SIGNALING_PATHWAY		44	0.444475	1.93187	0.00209205	0.00878048	0.561	4247	tags=52%, list=26%, signal=71%
RASHI_RESPONSE_TO_IONIZING_RADIATION_3	RASHI_RESPONSE_TO_IONIZING_RADIATION_3		40	0.44734	1.92685	0	0.00911865	0.578	2852	tags=45%, list=18%, signal=54%
WP_IL6_SIGNALING_PATHWAY	WP_IL6_SIGNALING_PATHWAY		94	0.374904	1.92491	0	0.00924025	0.589	4305	tags=47%, list=26%, signal=63%
REACTOME_SEMAPHORIN_INTERACTIONS	REACTOME_SEMAPHORIN_INTERACTIONS		51	0.424947	1.91768	0	0.00984668	0.617	4462	tags=59%, list=27%, signal=81%
WP_CALCIUM_REGULATION_IN_CARDIAC_CELLS	WP_CALCIUM_REGULATION_IN_CARDIAC_CELLS		135	0.352313	1.91643	0	0.00988476	0.621	4820	tags=46%, list=30%, signal=65%
REACTOME_FORMATION_OF_THE_BETA_CATENIN_TCF_TRANSACTIVATING_COMPLEX	REACTOME_FORMATION_OF_THE_BETA_CATENIN_TCF_TRANSACTIVATING_COMPLEX		26	0.510633	1.9056	0	0.0107971	0.655	3068	tags=50%, list=19%, signal=61%
REACTOME_PKMTS_METHYLATE_HISTONE_LYSINES	REACTOME_PKMTS_METHYLATE_HISTONE_LYSINES		38	0.440985	1.90206	0.00207039	0.0110303	0.669	3901	tags=53%, list=24%, signal=69%
REACTOME_NEUREXINS_AND_NEUROLIGINS	REACTOME_NEUREXINS_AND_NEUROLIGINS		25	0.506363	1.90074	0.00647948	0.0111476	0.677	5794	tags=64%, list=36%, signal=99%
BIOCARTA_MOUSE_HER2_PATHWAY	BIOCARTA_MOUSE_HER2_PATHWAY		22	0.531186	1.90068	0.00191571	0.0110424	0.677	4305	tags=59%, list=26%, signal=80%
REACTOME_PHASE_4_RESTING_MEMBRANE_POTENTIAL	REACTOME_PHASE_4_RESTING_MEMBRANE_POTENTIAL		15	0.595624	1.89901	0.00610998	0.0110875	0.683	3960	tags=53%, list=24%, signal=70%
MIKKELSEN_IPS_HCP_WITH_H3_UNMETHYLATED	MIKKELSEN_IPS_HCP_WITH_H3_UNMETHYLATED		52	0.414501	1.89717	0	0.0111626	0.685	5565	tags=56%, list=34%, signal=84%
IKEDA_MIR30_TARGETS_DN	IKEDA_MIR30_TARGETS_DN		21	0.523627	1.89514	0.00197628	0.011243	0.689	3078	tags=52%, list=19%, signal=64%
BANG_VERTEPORFIN_ENDOMETRIAL_CANCER_CELLS_UP	BANG_VERTEPORFIN_ENDOMETRIAL_CANCER_CELLS_UP		17	0.54735	1.88268	0	0.0123097	0.724	4554	tags=65%, list=28%, signal=90%
REACTOME_SYNTHESIS_OF_PIPS_AT_THE_PLASMA_MEMBRANE	REACTOME_SYNTHESIS_OF_PIPS_AT_THE_PLASMA_MEMBRANE		49	0.423236	1.87591	0.00212766	0.0129665	0.747	3386	tags=45%, list=21%, signal=57%
REACTOME_RAC1_GTPASE_CYCLE	REACTOME_RAC1_GTPASE_CYCLE		168	0.32612	1.87559	0	0.0128888	0.748	4755	tags=47%, list=29%, signal=66%
REACTOME_NUCLEAR_ENVELOPE_BREAKDOWN	REACTOME_NUCLEAR_ENVELOPE_BREAKDOWN		45	0.428966	1.87012	0.00402414	0.0133094	0.767	4558	tags=58%, list=28%, signal=80%
REACTOME_SIGNALING_BY_ERYTHROPOIETIN	REACTOME_SIGNALING_BY_ERYTHROPOIETIN		16	0.570131	1.86943	0.00417537	0.013267	0.769	3996	tags=56%, list=25%, signal=74%
WP_IL9_SIGNALING_PATHWAY	WP_IL9_SIGNALING_PATHWAY		21	0.526759	1.86814	0.00608519	0.0132534	0.773	3838	tags=48%, list=24%, signal=62%
BIOCARTA_MOUSE_TPO_PATHWAY	BIOCARTA_MOUSE_TPO_PATHWAY		25	0.493738	1.86448	0.00417537	0.0137028	0.786	4348	tags=52%, list=27%, signal=71%
WP_EPO_RECEPTOR_SIGNALING	WP_EPO_RECEPTOR_SIGNALING		25	0.494388	1.86385	0.0042735	0.0136216	0.787	3996	tags=48%, list=25%, signal=63%
BILANGES_SERUM_SENSITIVE_VIA_TSC2	BILANGES_SERUM_SENSITIVE_VIA_TSC2		26	0.493424	1.86333	0.00393701	0.0135689	0.789	2872	tags=58%, list=18%, signal=70%
REACTOME_SUMOYLATION_OF_SUMOYLATION_PROTEINS	REACTOME_SUMOYLATION_OF_SUMOYLATION_PROTEINS		34	0.450779	1.86254	0.00191205	0.0135254	0.789	2967	tags=50%, list=18%, signal=61%
IKEDA_MIR30_TARGETS_UP	IKEDA_MIR30_TARGETS_UP		110	0.348381	1.86244	0	0.0134481	0.79	5583	tags=55%, list=34%, signal=84%
REACTOME_ION_CHANNEL_TRANSPORT	REACTOME_ION_CHANNEL_TRANSPORT		137	0.337403	1.86169	0	0.0134414	0.791	4820	tags=46%, list=30%, signal=65%
REACTOME_EPHRIN_SIGNALING	REACTOME_EPHRIN_SIGNALING		18	0.542064	1.85925	0.00576923	0.0135661	0.798	5628	tags=72%, list=35%, signal=110%
REACTOME_REGULATION_OF_LIPID_METABOLISM_BY_PPARALPHA	REACTOME_REGULATION_OF_LIPID_METABOLISM_BY_PPARALPHA		16	0.574613	1.85831	0.00207469	0.0136093	0.803	3947	tags=69%, list=24%, signal=91%
BIOCARTA_MOUSE_MAPK_PATHWAY	BIOCARTA_MOUSE_MAPK_PATHWAY		76	0.374165	1.85699	0	0.0137107	0.806	5578	tags=49%, list=34%, signal=74%
LEE_TARGETS_OF_PTCH1_AND_SUFU_DN	LEE_TARGETS_OF_PTCH1_AND_SUFU_DN		85	0.363389	1.85239	0	0.0141104	0.814	5150	tags=54%, list=32%, signal=79%
REACTOME_NUCLEAR_EVENTS_KINASE_AND_TRANSCRIPTION_FACTOR_ACTIVATION	REACTOME_NUCLEAR_EVENTS_KINASE_AND_TRANSCRIPTION_FACTOR_ACTIVATION		24	0.493959	1.85223	0.00207039	0.0140236	0.814	2178	tags=38%, list=13%, signal=43%
REACTOME_INTERLEUKIN_2_FAMILY_SIGNALING	REACTOME_INTERLEUKIN_2_FAMILY_SIGNALING		24	0.499218	1.85072	0.00803213	0.0140788	0.818	4675	tags=54%, list=29%, signal=76%
REACTOME_NOREPINEPHRINE_NEUROTRANSMITTER_RELEASE_CYCLE	REACTOME_NOREPINEPHRINE_NEUROTRANSMITTER_RELEASE_CYCLE		16	0.557701	1.84505	0.00610998	0.0146496	0.83	3654	tags=50%, list=22%, signal=64%
REACTOME_RHOU_GTPASE_CYCLE	REACTOME_RHOU_GTPASE_CYCLE		38	0.441498	1.84383	0	0.0147735	0.836	4631	tags=58%, list=28%, signal=81%
REACTOME_INTERLEUKIN_6_FAMILY_SIGNALING	REACTOME_INTERLEUKIN_6_FAMILY_SIGNALING		16	0.548609	1.84166	0.00813008	0.0149424	0.843	4305	tags=56%, list=26%, signal=76%
REACTOME_ION_TRANSPORT_BY_P_TYPE_ATPASES	REACTOME_ION_TRANSPORT_BY_P_TYPE_ATPASES		47	0.416148	1.83835	0	0.0151901	0.852	4367	tags=51%, list=27%, signal=70%
REACTOME_PKA_MEDIATED_PHOSPHORYLATION_OF_CREB	REACTOME_PKA_MEDIATED_PHOSPHORYLATION_OF_CREB		17	0.540001	1.83678	0.00824742	0.0152913	0.859	4764	tags=71%, list=29%, signal=100%
REACTOME_NUCLEAR_PORE_COMPLEX_NPC_DISASSEMBLY	REACTOME_NUCLEAR_PORE_COMPLEX_NPC_DISASSEMBLY		32	0.461305	1.8329	0.0041841	0.0156758	0.864	2967	tags=50%, list=18%, signal=61%
REACTOME_ION_HOMEOSTASIS	REACTOME_ION_HOMEOSTASIS		48	0.419951	1.82797	0.00208333	0.0162196	0.876	4956	tags=63%, list=30%, signal=90%
MEISSNER_NPC_HCP_WITH_H3K4ME2	MEISSNER_NPC_HCP_WITH_H3K4ME2		430	0.281373	1.8279	0	0.0160995	0.876	5463	tags=47%, list=34%, signal=68%
REACTOME_TRANSPORT_TO_THE_GOLGI_AND_SUBSEQUENT_MODIFICATION	REACTOME_TRANSPORT_TO_THE_GOLGI_AND_SUBSEQUENT_MODIFICATION		164	0.317924	1.82536	0	0.0164	0.88	2353	tags=29%, list=14%, signal=33%
REACTOME_EFFECTS_OF_PIP2_HYDROLYSIS	REACTOME_EFFECTS_OF_PIP2_HYDROLYSIS		24	0.485863	1.82166	0	0.0167678	0.888	5207	tags=63%, list=32%, signal=92%
LEIN_CEREBELLUM_MARKERS	LEIN_CEREBELLUM_MARKERS		73	0.367966	1.81749	0	0.0171924	0.895	5469	tags=56%, list=34%, signal=84%
REACTOME_SYNTHESIS_OF_PIPS_AT_THE_GOLGI_MEMBRANE	REACTOME_SYNTHESIS_OF_PIPS_AT_THE_GOLGI_MEMBRANE		15	0.564534	1.81528	0.0041841	0.0173954	0.895	1772	tags=60%, list=11%, signal=67%
REACTOME_NETRIN_1_SIGNALING	REACTOME_NETRIN_1_SIGNALING		25	0.486136	1.81103	0.00211864	0.0178153	0.902	4309	tags=56%, list=26%, signal=76%
REACTOME_RHOB_GTPASE_CYCLE	REACTOME_RHOB_GTPASE_CYCLE		63	0.378262	1.80802	0	0.0181222	0.909	4911	tags=56%, list=30%, signal=79%
REACTOME_RHO_GTPASE_CYCLE	REACTOME_RHO_GTPASE_CYCLE		411	0.279258	1.80607	0	0.0182263	0.913	4837	tags=42%, list=30%, signal=59%
REACTOME_EPH_EPHRIN_MEDIATED_REPULSION_OF_CELLS	REACTOME_EPH_EPHRIN_MEDIATED_REPULSION_OF_CELLS		33	0.443367	1.80447	0.0041841	0.018342	0.916	4290	tags=52%, list=26%, signal=70%
REACTOME_O_LINKED_GLYCOSYLATION	REACTOME_O_LINKED_GLYCOSYLATION		78	0.355936	1.80059	0.0021097	0.0187561	0.92	5699	tags=53%, list=35%, signal=80%
BIOCARTA_MOUSE_WNT_PATHWAY	BIOCARTA_MOUSE_WNT_PATHWAY		21	0.499768	1.79758	0.0040404	0.0191104	0.924	5100	tags=67%, list=31%, signal=97%
REACTOME_DOWNSTREAM_SIGNAL_TRANSDUCTION	REACTOME_DOWNSTREAM_SIGNAL_TRANSDUCTION		27	0.476798	1.79747	0.0117878	0.0189937	0.924	4241	tags=56%, list=26%, signal=75%
WP_INTEGRINMEDIATED_CELL_ADHESION	WP_INTEGRINMEDIATED_CELL_ADHESION		90	0.351241	1.79562	0	0.0191686	0.93	4813	tags=52%, list=30%, signal=74%
MIKKELSEN_IPS_WITH_HCP_H3K27ME3	MIKKELSEN_IPS_WITH_HCP_H3K27ME3		60	0.381454	1.79542	0.00204082	0.0190605	0.93	3210	tags=32%, list=20%, signal=39%
REACTOME_CELL_CELL_COMMUNICATION	REACTOME_CELL_CELL_COMMUNICATION		73	0.360676	1.79162	0	0.0195547	0.935	4375	tags=48%, list=27%, signal=65%
WP_REGULATION_OF_ACTIN_CYTOSKELETON	WP_REGULATION_OF_ACTIN_CYTOSKELETON		131	0.328566	1.7908	0	0.0195374	0.935	4309	tags=43%, list=26%, signal=58%
REACTOME_ER_TO_GOLGI_ANTEROGRADE_TRANSPORT	REACTOME_ER_TO_GOLGI_ANTEROGRADE_TRANSPORT		135	0.324012	1.78683	0	0.0200302	0.941	2353	tags=29%, list=14%, signal=33%
BIOCARTA_MOUSE_ETS_PATHWAY	BIOCARTA_MOUSE_ETS_PATHWAY		17	0.543025	1.78616	0.00862069	0.0200242	0.942	4447	tags=71%, list=27%, signal=97%
WP_FOCAL_ADHESION	WP_FOCAL_ADHESION		167	0.314723	1.78498	0	0.0200597	0.944	5852	tags=53%, list=36%, signal=82%
REACTOME_ERK_MAPK_TARGETS	REACTOME_ERK_MAPK_TARGETS		16	0.546623	1.78076	0.0123711	0.0206036	0.949	1970	tags=38%, list=12%, signal=43%
REACTOME_SIGNALING_BY_RECEPTOR_TYROSINE_KINASES	REACTOME_SIGNALING_BY_RECEPTOR_TYROSINE_KINASES		376	0.276968	1.78073	0	0.0204774	0.949	4675	tags=39%, list=29%, signal=53%
REACTOME_SIGNALING_BY_NOTCH	REACTOME_SIGNALING_BY_NOTCH		38	0.410987	1.77979	0.00606061	0.0205631	0.949	3305	tags=50%, list=20%, signal=63%
WP_SIDS_SUSCEPTIBILITY_PATHWAYS	WP_SIDS_SUSCEPTIBILITY_PATHWAYS		47	0.398605	1.77767	0.00210526	0.0208364	0.952	4648	tags=47%, list=29%, signal=65%
DURCHDEWALD_SKIN_CARCINOGENESIS_DN	DURCHDEWALD_SKIN_CARCINOGENESIS_DN		231	0.295135	1.76833	0	0.0223217	0.958	4419	tags=43%, list=27%, signal=58%
QI_HYPOXIA	QI_HYPOXIA		123	0.327514	1.76796	0	0.0222414	0.96	4425	tags=41%, list=27%, signal=56%
REACTOME_PHASE_0_RAPID_DEPOLARISATION	REACTOME_PHASE_0_RAPID_DEPOLARISATION		30	0.442272	1.76605	0	0.0223988	0.961	2414	tags=37%, list=15%, signal=43%
WP_PRIMARY_FOCAL_SEGMENTAL_GLOMERULOSCLEROSIS_FSGS	WP_PRIMARY_FOCAL_SEGMENTAL_GLOMERULOSCLEROSIS_FSGS		67	0.36179	1.76385	0.00838574	0.0226378	0.964	4282	tags=48%, list=26%, signal=65%
WP_FOCAL_ADHESION_PI3KAKTMTOR_SIGNALING_PATHWAY	WP_FOCAL_ADHESION_PI3KAKTMTOR_SIGNALING_PATHWAY		266	0.288015	1.76285	0	0.0227197	0.965	4305	tags=36%, list=26%, signal=48%
WP_ERBB_SIGNALING_PATHWAY	WP_ERBB_SIGNALING_PATHWAY		42	0.419327	1.75935	0.00408998	0.0232235	0.968	4282	tags=50%, list=26%, signal=68%
REACTOME_COPI_MEDIATED_ANTEROGRADE_TRANSPORT	REACTOME_COPI_MEDIATED_ANTEROGRADE_TRANSPORT		85	0.348103	1.75868	0	0.0232301	0.969	2353	tags=29%, list=14%, signal=34%
BOYLAN_MULTIPLE_MYELOMA_C_UP	BOYLAN_MULTIPLE_MYELOMA_C_UP		42	0.404706	1.75774	0	0.023216	0.969	4594	tags=52%, list=28%, signal=73%
BIOCARTA_MOUSE_IL2_PATHWAY	BIOCARTA_MOUSE_IL2_PATHWAY		19	0.509803	1.75719	0.0130435	0.0231583	0.97	5651	tags=63%, list=35%, signal=97%
WP_GPCRS_OTHER	WP_GPCRS_OTHER		50	0.385816	1.75514	0	0.0234191	0.974	6346	tags=68%, list=39%, signal=111%
REACTOME_TRANSPORT_OF_THE_SLBP_DEPENDANT_MATURE_MRNA	REACTOME_TRANSPORT_OF_THE_SLBP_DEPENDANT_MATURE_MRNA		35	0.422645	1.75236	0.00414938	0.0237655	0.975	2967	tags=46%, list=18%, signal=56%
REACTOME_EXTRACELLULAR_MATRIX_ORGANIZATION	REACTOME_EXTRACELLULAR_MATRIX_ORGANIZATION		214	0.292781	1.7521	0	0.0237062	0.975	5842	tags=47%, list=36%, signal=73%
REACTOME_MET_ACTIVATES_PTK2_SIGNALING	REACTOME_MET_ACTIVATES_PTK2_SIGNALING		27	0.463706	1.75184	0.00199203	0.023604	0.975	5780	tags=70%, list=35%, signal=109%
WP_IL3_SIGNALING_PATHWAY	WP_IL3_SIGNALING_PATHWAY		94	0.337259	1.74963	0	0.0238815	0.978	4646	tags=47%, list=29%, signal=65%
REACTOME_UNBLOCKING_OF_NMDA_RECEPTORS_GLUTAMATE_BINDING_AND_ACTIVATION	REACTOME_UNBLOCKING_OF_NMDA_RECEPTORS_GLUTAMATE_BINDING_AND_ACTIVATION		21	0.493025	1.74866	0.00816326	0.0238965	0.979	4413	tags=62%, list=27%, signal=85%
BIOCARTA_MOUSE_KERATINOCYTE_PATHWAY	BIOCARTA_MOUSE_KERATINOCYTE_PATHWAY		43	0.399757	1.74659	0.00414079	0.0241138	0.98	5817	tags=60%, list=36%, signal=94%
RIZ_ERYTHROID_DIFFERENTIATION_APOBEC2	RIZ_ERYTHROID_DIFFERENTIATION_APOBEC2		16	0.537105	1.73967	0.0116279	0.0254224	0.982	3670	tags=44%, list=23%, signal=56%
REACTOME_PHOSPHOLIPID_METABOLISM	REACTOME_PHOSPHOLIPID_METABOLISM		167	0.304467	1.73771	0	0.0256637	0.982	4693	tags=44%, list=29%, signal=62%
SHIN_B_CELL_LYMPHOMA_CLUSTER_7	SHIN_B_CELL_LYMPHOMA_CLUSTER_7		25	0.461518	1.73689	0.00591716	0.0256443	0.982	3890	tags=52%, list=24%, signal=68%
BIOCARTA_MOUSE_GLEEVEC_PATHWAY	BIOCARTA_MOUSE_GLEEVEC_PATHWAY		23	0.463449	1.73053	0.00972763	0.0267168	0.987	3996	tags=48%, list=25%, signal=63%
BIOCARTA_MOUSE_IGF1_PATHWAY	BIOCARTA_MOUSE_IGF1_PATHWAY		22	0.48474	1.72966	0.0126316	0.0267263	0.987	4245	tags=50%, list=26%, signal=68%
REACTOME_CELL_CELL_JUNCTION_ORGANIZATION	REACTOME_CELL_CELL_JUNCTION_ORGANIZATION		34	0.428158	1.72856	0.00862069	0.0267964	0.987	4375	tags=53%, list=27%, signal=72%
BIOCARTA_MOUSE_INSULIN_PATHWAY	BIOCARTA_MOUSE_INSULIN_PATHWAY		22	0.489525	1.72706	0.0122951	0.0269941	0.988	4245	tags=50%, list=26%, signal=68%
REACTOME_ADHERENS_JUNCTIONS_INTERACTIONS	REACTOME_ADHERENS_JUNCTIONS_INTERACTIONS		26	0.457202	1.72423	0.00819672	0.027423	0.991	4044	tags=50%, list=25%, signal=66%
LIN_NPAS4_TARGETS_UP	LIN_NPAS4_TARGETS_UP		159	0.299715	1.71028	0	0.0304594	0.994	4135	tags=40%, list=25%, signal=53%
REACTOME_INSULIN_RECEPTOR_SIGNALLING_CASCADE	REACTOME_INSULIN_RECEPTOR_SIGNALLING_CASCADE		37	0.416662	1.70627	0.00972763	0.0313104	0.996	3916	tags=41%, list=24%, signal=53%
WP_IL2_SIGNALING_PATHWAY	WP_IL2_SIGNALING_PATHWAY		70	0.344627	1.7018	0.0101833	0.0322602	0.997	4014	tags=40%, list=25%, signal=53%
REACTOME_GLYCOSAMINOGLYCAN_METABOLISM	REACTOME_GLYCOSAMINOGLYCAN_METABOLISM		114	0.314731	1.70085	0.00398406	0.0323481	0.997	5234	tags=46%, list=32%, signal=67%
REACTOME_NUCLEAR_RECEPTOR_TRANSCRIPTION_PATHWAY	REACTOME_NUCLEAR_RECEPTOR_TRANSCRIPTION_PATHWAY		38	0.400103	1.69577	0.0103734	0.0334147	0.998	4921	tags=42%, list=30%, signal=60%
WP_DYSREGULATED_MIRNA_TARGETING_IN_INSULINPI3KAKT_SIGNALING	WP_DYSREGULATED_MIRNA_TARGETING_IN_INSULINPI3KAKT_SIGNALING		26	0.445595	1.69389	0.0232558	0.0338465	0.999	5852	tags=65%, list=36%, signal=102%
LIM_MAMMARY_STEM_CELL_UP	LIM_MAMMARY_STEM_CELL_UP		432	0.259506	1.69352	0	0.0337442	0.999	5780	tags=45%, list=35%, signal=68%
REACTOME_RECYCLING_PATHWAY_OF_L1	REACTOME_RECYCLING_PATHWAY_OF_L1		32	0.414608	1.69345	0.00801603	0.0335825	0.999	2353	tags=34%, list=14%, signal=40%
REACTOME_MAPK_TARGETS_NUCLEAR_EVENTS_MEDIATED_BY_MAP_KINASES	REACTOME_MAPK_TARGETS_NUCLEAR_EVENTS_MEDIATED_BY_MAP_KINASES		25	0.452412	1.6921	0.0135135	0.0337269	0.999	4578	tags=48%, list=28%, signal=67%
BIOCARTA_MOUSE_AGR_PATHWAY	BIOCARTA_MOUSE_AGR_PATHWAY		30	0.423281	1.69188	0.0112108	0.0336059	0.999	6177	tags=70%, list=38%, signal=113%
REACTOME_SUMOYLATION_OF_CHROMATIN_ORGANIZATION_PROTEINS	REACTOME_SUMOYLATION_OF_CHROMATIN_ORGANIZATION_PROTEINS		52	0.371337	1.69177	0.00194932	0.0334689	0.999	4993	tags=60%, list=31%, signal=86%
WP_TGFBETA_SIGNALING_PATHWAY	WP_TGFBETA_SIGNALING_PATHWAY		46	0.384164	1.69042	0.00816326	0.0336795	0.999	4554	tags=48%, list=28%, signal=66%
REACTOME_FACTORS_INVOLVED_IN_MEGAKARYOCYTE_DEVELOPMENT_AND_PLATELET_PRODUCTION	REACTOME_FACTORS_INVOLVED_IN_MEGAKARYOCYTE_DEVELOPMENT_AND_PLATELET_PRODUCTION		99	0.327975	1.6904	0.00392157	0.033517	0.999	4781	tags=45%, list=29%, signal=64%
BIOCARTA_MOUSE_INTEGRIN_PATHWAY	BIOCARTA_MOUSE_INTEGRIN_PATHWAY		33	0.414922	1.69023	0.0019802	0.0333941	0.999	4612	tags=64%, list=28%, signal=89%
BIOCARTA_MOUSE_CXCR4_PATHWAY	BIOCARTA_MOUSE_CXCR4_PATHWAY		18	0.492594	1.68938	0.0245902	0.0334218	0.999	4348	tags=61%, list=27%, signal=83%
BIOCARTA_MOUSE_CREB_PATHWAY	BIOCARTA_MOUSE_CREB_PATHWAY		20	0.480566	1.68869	0.0155945	0.0333968	0.999	4727	tags=45%, list=29%, signal=63%
REACTOME_SUMOYLATION_OF_DNA_REPLICATION_PROTEINS	REACTOME_SUMOYLATION_OF_DNA_REPLICATION_PROTEINS		42	0.392066	1.68512	0.0103093	0.034173	0.999	2579	tags=43%, list=16%, signal=51%
REACTOME_MITOTIC_PROPHASE	REACTOME_MITOTIC_PROPHASE		66	0.351263	1.68301	0.00607287	0.0346124	0.999	4622	tags=50%, list=28%, signal=70%
MEISSNER_NPC_HCP_WITH_H3K27ME3	MEISSNER_NPC_HCP_WITH_H3K27ME3		36	0.398489	1.67785	0.00623701	0.0360767	0.999	6346	tags=61%, list=39%, signal=100%
WP_HEPATOCYTE_GROWTH_FACTOR_RECEPTOR_SIGNALING	WP_HEPATOCYTE_GROWTH_FACTOR_RECEPTOR_SIGNALING		34	0.408261	1.67252	0.0149573	0.0372361	0.999	4309	tags=53%, list=26%, signal=72%
REACTOME_INTEGRATION_OF_ENERGY_METABOLISM	REACTOME_INTEGRATION_OF_ENERGY_METABOLISM		70	0.34382	1.67096	0.00601202	0.037505	0.999	4847	tags=49%, list=30%, signal=69%
HANSON_HRAS_SIGNALING_VIA_NFKB	HANSON_HRAS_SIGNALING_VIA_NFKB		15	0.516639	1.67029	0.0160966	0.0375034	0.999	5611	tags=67%, list=34%, signal=102%
REACTOME_CA_DEPENDENT_EVENTS	REACTOME_CA_DEPENDENT_EVENTS		26	0.429691	1.66716	0.0161616	0.0382677	0.999	5491	tags=62%, list=34%, signal=93%
SAFFORD_T_LYMPHOCYTE_ANERGY	SAFFORD_T_LYMPHOCYTE_ANERGY		72	0.33842	1.6662	0.00583658	0.038396	0.999	4589	tags=49%, list=28%, signal=67%
WP_KIT_RECEPTOR_SIGNALING_PATHWAY	WP_KIT_RECEPTOR_SIGNALING_PATHWAY		64	0.348004	1.66606	0.0101215	0.0382354	0.999	4348	tags=45%, list=27%, signal=62%
REACTOME_METABOLISM_OF_CARBOHYDRATES	REACTOME_METABOLISM_OF_CARBOHYDRATES		246	0.273756	1.66088	0	0.0398713	1	5235	tags=44%, list=32%, signal=64%
BIOCARTA_MOUSE_IGF1R_PATHWAY	BIOCARTA_MOUSE_IGF1R_PATHWAY		22	0.457364	1.65714	0.0128205	0.0409347	1	3609	tags=41%, list=22%, signal=52%
REACTOME_TRP_CHANNELS	REACTOME_TRP_CHANNELS		17	0.486349	1.65138	0.0169851	0.0424514	1	1298	tags=29%, list=8%, signal=32%
BIOCARTA_MOUSE_NGF_PATHWAY	BIOCARTA_MOUSE_NGF_PATHWAY		19	0.471123	1.64998	0.0289256	0.0427291	1	4245	tags=47%, list=26%, signal=64%
REACTOME_SIGNALING_BY_TYPE_1_INSULIN_LIKE_GROWTH_FACTOR_1_RECEPTOR_IGF1R	REACTOME_SIGNALING_BY_TYPE_1_INSULIN_LIKE_GROWTH_FACTOR_1_RECEPTOR_IGF1R		37	0.395558	1.64973	0.0184426	0.042582	1	3916	tags=38%, list=24%, signal=50%
REACTOME_CLATHRIN_MEDIATED_ENDOCYTOSIS	REACTOME_CLATHRIN_MEDIATED_ENDOCYTOSIS		133	0.295583	1.64561	0	0.0437701	1	3299	tags=35%, list=20%, signal=44%
WP_ADIPOGENESIS_GENES	WP_ADIPOGENESIS_GENES		112	0.305315	1.64452	0.00387597	0.0439023	1	4687	tags=40%, list=29%, signal=56%
GESERICK_TERT_TARGETS_DN	GESERICK_TERT_TARGETS_DN		20	0.463169	1.64363	0.0236686	0.0439977	1	4870	tags=50%, list=30%, signal=71%
WP_G_PROTEIN_SIGNALING_PATHWAYS	WP_G_PROTEIN_SIGNALING_PATHWAYS		87	0.32058	1.63898	0.00437637	0.0454099	1	4914	tags=48%, list=30%, signal=69%
REACTOME_RHOA_GTPASE_CYCLE	REACTOME_RHOA_GTPASE_CYCLE		131	0.296832	1.63752	0	0.0457447	1	4911	tags=46%, list=30%, signal=65%
SANSOM_APC_MYC_TARGETS	SANSOM_APC_MYC_TARGETS		225	0.2742	1.63407	0.00204082	0.0467658	1	3610	tags=33%, list=22%, signal=42%
REACTOME_CD209_DC_SIGN_SIGNALING	REACTOME_CD209_DC_SIGN_SIGNALING		16	0.49623	1.63341	0.0181452	0.0467898	1	4546	tags=63%, list=28%, signal=87%
BIOCARTA_MOUSE_ERK_PATHWAY	BIOCARTA_MOUSE_ERK_PATHWAY		25	0.44281	1.63297	0.0121704	0.0467566	1	3609	tags=36%, list=22%, signal=46%
REACTOME_CELL_JUNCTION_ORGANIZATION	REACTOME_CELL_JUNCTION_ORGANIZATION		57	0.345058	1.63268	0.00422833	0.0466398	1	4375	tags=46%, list=27%, signal=62%
GUILLAUMOND_KLF10_TARGETS_UP	GUILLAUMOND_KLF10_TARGETS_UP		37	0.389371	1.63081	0.0168421	0.0470111	1	2693	tags=35%, list=17%, signal=42%
REACTOME_CHONDROITIN_SULFATE_BIOSYNTHESIS	REACTOME_CHONDROITIN_SULFATE_BIOSYNTHESIS		18	0.481729	1.62919	0.0189076	0.0473426	1	3862	tags=50%, list=24%, signal=65%
WP_HEDGEHOG_SIGNALING_PATHWAY	WP_HEDGEHOG_SIGNALING_PATHWAY		20	0.457794	1.62821	0.0188679	0.0475186	1	4652	tags=65%, list=29%, signal=91%
JIANG_AGING_HYPOTHALAMUS_DN	JIANG_AGING_HYPOTHALAMUS_DN		34	0.39363	1.62663	0.0112613	0.0478413	1	2834	tags=41%, list=17%, signal=50%
BIOCARTA_MOUSE_GPCR_PATHWAY	BIOCARTA_MOUSE_GPCR_PATHWAY		28	0.417276	1.62381	0.0206612	0.0486473	1	3670	tags=46%, list=23%, signal=60%
REACTOME_RUNX1_INTERACTS_WITH_CO_FACTORS_WHOSE_PRECISE_EFFECT_ON_RUNX1_TARGETS_IS_NOT_KNOWN	REACTOME_RUNX1_INTERACTS_WITH_CO_FACTORS_WHOSE_PRECISE_EFFECT_ON_RUNX1_TARGETS_IS_NOT_KNOWN		35	0.388452	1.62113	0.0154739	0.0494415	1	4607	tags=60%, list=28%, signal=83%
BIOCARTA_MOUSE_NOS1_PATHWAY	BIOCARTA_MOUSE_NOS1_PATHWAY		19	0.456951	1.62076	0.0260521	0.0493549	1	3657	tags=53%, list=22%, signal=68%
REACTOME_G_PROTEIN_MEDIATED_EVENTS	REACTOME_G_PROTEIN_MEDIATED_EVENTS		38	0.381758	1.6199	0.0164948	0.0494778	1	5709	tags=58%, list=35%, signal=89%
LI_INDUCED_T_TO_NATURAL_KILLER_DN	LI_INDUCED_T_TO_NATURAL_KILLER_DN		117	0.298022	1.61888	0.0020284	0.0496349	1	5022	tags=44%, list=31%, signal=63%
REACTOME_CELL_DEATH_SIGNALLING_VIA_NRAGE_NRIF_AND_NADE	REACTOME_CELL_DEATH_SIGNALLING_VIA_NRAGE_NRIF_AND_NADE		67	0.333483	1.6163	0.00621118	0.0502811	1	5022	tags=51%, list=31%, signal=73%
REACTOME_GENE_SILENCING_BY_RNA	REACTOME_GENE_SILENCING_BY_RNA		55	0.350134	1.61625	0.0103734	0.0500634	1	3163	tags=44%, list=19%, signal=54%
REACTOME_IRS_MEDIATED_SIGNALLING	REACTOME_IRS_MEDIATED_SIGNALLING		32	0.403974	1.61569	0.018711	0.0500208	1	3916	tags=41%, list=24%, signal=53%
REACTOME_RHOV_GTPASE_CYCLE	REACTOME_RHOV_GTPASE_CYCLE		35	0.389886	1.61128	0.022	0.051373	1	4631	tags=54%, list=28%, signal=76%
TERAO_AOX4_TARGETS_SKIN_UP	TERAO_AOX4_TARGETS_SKIN_UP		27	0.426336	1.60407	0.0215686	0.0540182	1	1993	tags=33%, list=12%, signal=38%
ZHANG_GATA6_TARGETS_DN	ZHANG_GATA6_TARGETS_DN		54	0.354129	1.60145	0.00978474	0.0549245	1	4334	tags=41%, list=27%, signal=55%
REACTOME_GOLGI_TO_ER_RETROGRADE_TRANSPORT	REACTOME_GOLGI_TO_ER_RETROGRADE_TRANSPORT		116	0.294087	1.59969	0.00609756	0.0553303	1	2436	tags=28%, list=15%, signal=32%
THEODOROU_MAMMARY_TUMORIGENESIS	THEODOROU_MAMMARY_TUMORIGENESIS		25	0.417888	1.59964	0.0316832	0.0551147	1	4977	tags=48%, list=31%, signal=69%
BIOCARTA_MOUSE_SPRY_PATHWAY	BIOCARTA_MOUSE_SPRY_PATHWAY		16	0.483033	1.59728	0.034413	0.0558441	1	3609	tags=44%, list=22%, signal=56%
REACTOME_DARPP_32_EVENTS	REACTOME_DARPP_32_EVENTS		17	0.484429	1.59682	0.0280561	0.0558085	1	3533	tags=47%, list=22%, signal=60%
REACTOME_RHOD_GTPASE_CYCLE	REACTOME_RHOD_GTPASE_CYCLE		47	0.361488	1.59642	0.00842105	0.0557604	1	4639	tags=49%, list=28%, signal=68%
REACTOME_CHONDROITIN_SULFATE_DERMATAN_SULFATE_METABOLISM	REACTOME_CHONDROITIN_SULFATE_DERMATAN_SULFATE_METABOLISM		47	0.355678	1.5937	0.0142276	0.056541	1	3862	tags=38%, list=24%, signal=50%
MCCLUNG_DELTA_FOSB_TARGETS_2WK	MCCLUNG_DELTA_FOSB_TARGETS_2WK		44	0.368481	1.59193	0.0151188	0.0569256	1	4153	tags=45%, list=25%, signal=61%
SHETH_LIVER_CANCER_VS_TXNIP_LOSS_PAM6	SHETH_LIVER_CANCER_VS_TXNIP_LOSS_PAM6		50	0.354993	1.58996	0.00817996	0.0575118	1	4826	tags=54%, list=30%, signal=76%
REACTOME_HEPARAN_SULFATE_HEPARIN_HS_GAG_METABOLISM	REACTOME_HEPARAN_SULFATE_HEPARIN_HS_GAG_METABOLISM		50	0.36372	1.58821	0.0158103	0.0580201	1	5234	tags=50%, list=32%, signal=73%
REACTOME_ASPARAGINE_N_LINKED_GLYCOSYLATION	REACTOME_ASPARAGINE_N_LINKED_GLYCOSYLATION		245	0.262297	1.58279	0	0.0601328	1	2353	tags=25%, list=14%, signal=29%
REACTOME_RECEPTOR_TYPE_TYROSINE_PROTEIN_PHOSPHATASES	REACTOME_RECEPTOR_TYPE_TYROSINE_PROTEIN_PHOSPHATASES		20	0.445841	1.58121	0.0284553	0.060543	1	5286	tags=60%, list=32%, signal=89%
MIKKELSEN_MEF_ICP_WITH_H3K27ME3	MIKKELSEN_MEF_ICP_WITH_H3K27ME3		118	0.290586	1.57936	0.00609756	0.0609985	1	4497	tags=37%, list=28%, signal=51%
BIOCARTA_MOUSE_EPO_PATHWAY	BIOCARTA_MOUSE_EPO_PATHWAY		19	0.45742	1.57757	0.03125	0.0615562	1	4245	tags=53%, list=26%, signal=71%
REACTOME_P75_NTR_RECEPTOR_MEDIATED_SIGNALLING	REACTOME_P75_NTR_RECEPTOR_MEDIATED_SIGNALLING		82	0.314359	1.5769	0.00618557	0.0615551	1	5022	tags=50%, list=31%, signal=72%
PLASARI_TGFB1_TARGETS_10HR_UP	PLASARI_TGFB1_TARGETS_10HR_UP		165	0.271319	1.57607	0.00203252	0.0616306	1	4579	tags=37%, list=28%, signal=51%
REACTOME_REGULATION_OF_INSULIN_LIKE_GROWTH_FACTOR_IGF_TRANSPORT_AND_UPTAKE_BY_INSULIN_LIKE_GROWTH_FACTOR_BINDING_PROTEINS_IGFBPS	REACTOME_REGULATION_OF_INSULIN_LIKE_GROWTH_FACTOR_IGF_TRANSPORT_AND_UPTAKE_BY_INSULIN_LIKE_GROWTH_FACTOR_BINDING_PROTEINS_IGFBPS		89	0.306926	1.57404	0.00643777	0.0623053	1	3237	tags=30%, list=20%, signal=38%
WP_GPCRS_ORPHAN	WP_GPCRS_ORPHAN		16	0.486562	1.57177	0.02	0.0630587	1	5728	tags=75%, list=35%, signal=116%
REACTOME_SIGNALING_BY_VEGF	REACTOME_SIGNALING_BY_VEGF		98	0.300354	1.56968	0.00407332	0.0638201	1	4348	tags=42%, list=27%, signal=57%
REACTOME_SIGNALING_BY_SCF_KIT	REACTOME_SIGNALING_BY_SCF_KIT		34	0.388293	1.5672	0.0291667	0.0646108	1	4839	tags=53%, list=30%, signal=75%
REACTOME_INTERLEUKIN_RECEPTOR_SHC_SIGNALING	REACTOME_INTERLEUKIN_RECEPTOR_SHC_SIGNALING		15	0.482647	1.56591	0.0630081	0.0650071	1	5864	tags=73%, list=36%, signal=114%
REACTOME_HS_GAG_BIOSYNTHESIS	REACTOME_HS_GAG_BIOSYNTHESIS		28	0.404426	1.56575	0.0333333	0.0648273	1	4577	tags=50%, list=28%, signal=69%
REACTOME_SUMOYLATION_OF_RNA_BINDING_PROTEINS	REACTOME_SUMOYLATION_OF_RNA_BINDING_PROTEINS		46	0.357366	1.56572	0.0248447	0.0645834	1	4993	tags=59%, list=31%, signal=84%
MARTORIATI_MDM4_TARGETS_FETAL_LIVER_DN	MARTORIATI_MDM4_TARGETS_FETAL_LIVER_DN		471	0.237294	1.56153	0	0.0663068	1	4297	tags=34%, list=26%, signal=45%
LAZARO_GENETIC_MOUSE_MODEL_HIGH_GRADE_LARGE_CELL_NEUROENDOCRINE_LUNG_CARCINOMA_DOWN	LAZARO_GENETIC_MOUSE_MODEL_HIGH_GRADE_LARGE_CELL_NEUROENDOCRINE_LUNG_CARCINOMA_DOWN		377	0.243765	1.55764	0	0.0679416	1	5175	tags=42%, list=32%, signal=60%
REACTOME_GLUCONEOGENESIS	REACTOME_GLUCONEOGENESIS		28	0.396365	1.55249	0.0352423	0.0701362	1	2460	tags=29%, list=15%, signal=34%
BIOCARTA_MOUSE_BIOPEPTIDES_PATHWAY	BIOCARTA_MOUSE_BIOPEPTIDES_PATHWAY		27	0.398164	1.55194	0.0286885	0.0701458	1	4348	tags=44%, list=27%, signal=61%
REACTOME_FCGAMMA_RECEPTOR_FCGR_DEPENDENT_PHAGOCYTOSIS	REACTOME_FCGAMMA_RECEPTOR_FCGR_DEPENDENT_PHAGOCYTOSIS		74	0.315711	1.55034	0.015873	0.0706555	1	4309	tags=45%, list=26%, signal=60%
BIOCARTA_MOUSE_AT1R_PATHWAY	BIOCARTA_MOUSE_AT1R_PATHWAY		25	0.411669	1.54911	0.044	0.0709162	1	6141	tags=60%, list=38%, signal=96%
REACTOME_SIGNALING_BY_GPCR	REACTOME_SIGNALING_BY_GPCR		423	0.241559	1.54889	0	0.0707391	1	5719	tags=43%, list=35%, signal=64%
BIOCARTA_MOUSE_GH_PATHWAY	BIOCARTA_MOUSE_GH_PATHWAY		26	0.406115	1.54831	0.0333333	0.0707918	1	4348	tags=46%, list=27%, signal=63%
GUO_HEX_TARGETS_UP	GUO_HEX_TARGETS_UP		73	0.318817	1.54354	0.012766	0.0729596	1	5684	tags=55%, list=35%, signal=84%
REACTOME_NEGATIVE_REGULATION_OF_THE_PI3K_AKT_NETWORK	REACTOME_NEGATIVE_REGULATION_OF_THE_PI3K_AKT_NETWORK		85	0.300401	1.54098	0.00801603	0.0739341	1	4014	tags=34%, list=25%, signal=45%
REACTOME_MET_PROMOTES_CELL_MOTILITY	REACTOME_MET_PROMOTES_CELL_MOTILITY		38	0.362943	1.54053	0.0199203	0.0738442	1	5780	tags=66%, list=35%, signal=102%
REACTOME_SYNTHESIS_OF_PIPS_AT_THE_EARLY_ENDOSOME_MEMBRANE	REACTOME_SYNTHESIS_OF_PIPS_AT_THE_EARLY_ENDOSOME_MEMBRANE		15	0.48874	1.53925	0.043222	0.0742749	1	2574	tags=53%, list=16%, signal=63%
PASQUALUCCI_LYMPHOMA_BY_GC_STAGE_UP	PASQUALUCCI_LYMPHOMA_BY_GC_STAGE_UP		264	0.250668	1.53873	0.00215517	0.0742782	1	4047	tags=34%, list=25%, signal=44%
IWANAGA_CARCINOGENESIS_BY_KRAS_PTEN_DN	IWANAGA_CARCINOGENESIS_BY_KRAS_PTEN_DN		312	0.244054	1.53602	0	0.0753151	1	4870	tags=39%, list=30%, signal=55%
REACTOME_REGULATION_OF_TP53_ACTIVITY_THROUGH_ACETYLATION	REACTOME_REGULATION_OF_TP53_ACTIVITY_THROUGH_ACETYLATION		28	0.397891	1.53576	0.0286885	0.0751707	1	3190	tags=43%, list=20%, signal=53%
REACTOME_DEGRADATION_OF_THE_EXTRACELLULAR_MATRIX	REACTOME_DEGRADATION_OF_THE_EXTRACELLULAR_MATRIX		82	0.304215	1.53437	0.0101626	0.0756064	1	5805	tags=46%, list=36%, signal=72%
XU_CREBBP_TARGETS_DN	XU_CREBBP_TARGETS_DN		31	0.383463	1.53161	0.0411523	0.0767382	1	5159	tags=58%, list=32%, signal=85%
REACTOME_SIGNALING_BY_PDGF	REACTOME_SIGNALING_BY_PDGF		55	0.333212	1.52868	0.0269151	0.07801	1	7036	tags=69%, list=43%, signal=121%
REACTOME_COLLAGEN_BIOSYNTHESIS_AND_MODIFYING_ENZYMES	REACTOME_COLLAGEN_BIOSYNTHESIS_AND_MODIFYING_ENZYMES		61	0.323922	1.52408	0.0123457	0.0801104	1	7044	tags=66%, list=43%, signal=115%
REACTOME_MISCELLANEOUS_TRANSPORT_AND_BINDING_EVENTS	REACTOME_MISCELLANEOUS_TRANSPORT_AND_BINDING_EVENTS		19	0.429598	1.5227	0.0550285	0.0805187	1	3343	tags=42%, list=21%, signal=53%
REACTOME_GABA_RECEPTOR_ACTIVATION	REACTOME_GABA_RECEPTOR_ACTIVATION		52	0.331209	1.52129	0.019305	0.080902	1	4791	tags=46%, list=29%, signal=65%
REACTOME_POSTMITOTIC_NUCLEAR_PORE_COMPLEX_NPC_REFORMATION	REACTOME_POSTMITOTIC_NUCLEAR_PORE_COMPLEX_NPC_REFORMATION		22	0.41945	1.52056	0.0552147	0.0809499	1	2967	tags=50%, list=18%, signal=61%
MIKKELSEN_MCV6_ICP_WITH_H3K4ME3_AND_H3K27ME3	MIKKELSEN_MCV6_ICP_WITH_H3K4ME3_AND_H3K27ME3		27	0.400137	1.5191	0.0440882	0.0814445	1	4416	tags=37%, list=27%, signal=51%
FUKUSHIMA_TNFSF11_TARGETS	FUKUSHIMA_TNFSF11_TARGETS		15	0.466523	1.51507	0.0639175	0.0833342	1	3823	tags=60%, list=23%, signal=78%
WP_IL7_SIGNALING_PATHWAY	WP_IL7_SIGNALING_PATHWAY		41	0.353045	1.51486	0.0399202	0.0831661	1	4187	tags=44%, list=26%, signal=59%
REACTOME_GABA_B_RECEPTOR_ACTIVATION	REACTOME_GABA_B_RECEPTOR_ACTIVATION		38	0.357268	1.51259	0.0248963	0.0840987	1	4764	tags=47%, list=29%, signal=67%
REACTOME_INOSITOL_PHOSPHATE_METABOLISM	REACTOME_INOSITOL_PHOSPHATE_METABOLISM		47	0.338572	1.51217	0.0300601	0.0840508	1	5864	tags=55%, list=36%, signal=86%
REACTOME_RAF_INDEPENDENT_MAPK1_3_ACTIVATION	REACTOME_RAF_INDEPENDENT_MAPK1_3_ACTIVATION		21	0.420274	1.51117	0.0468085	0.0842752	1	4673	tags=52%, list=29%, signal=73%
WP_IL5_SIGNALING_PATHWAY	WP_IL5_SIGNALING_PATHWAY		65	0.315051	1.50797	0.0259481	0.0856701	1	4646	tags=40%, list=29%, signal=56%
BIOCARTA_MOUSE_BCR_PATHWAY	BIOCARTA_MOUSE_BCR_PATHWAY		29	0.37772	1.50761	0.0414938	0.0856146	1	4646	tags=52%, list=29%, signal=72%
REACTOME_ROLE_OF_PHOSPHOLIPIDS_IN_PHAGOCYTOSIS	REACTOME_ROLE_OF_PHOSPHOLIPIDS_IN_PHAGOCYTOSIS		15	0.469884	1.50646	0.0512295	0.0860162	1	4763	tags=60%, list=29%, signal=85%
REACTOME_RHOQ_GTPASE_CYCLE	REACTOME_RHOQ_GTPASE_CYCLE		56	0.327182	1.5058	0.016129	0.0860935	1	5185	tags=50%, list=32%, signal=73%
WP_ALZHEIMERS_DISEASE	WP_ALZHEIMERS_DISEASE		70	0.311025	1.5051	0.0252101	0.0862483	1	4557	tags=49%, list=28%, signal=67%
REACTOME_ECM_PROTEOGLYCANS	REACTOME_ECM_PROTEOGLYCANS		42	0.343544	1.50003	0.0406504	0.0888122	1	3337	tags=29%, list=20%, signal=36%
CHEN_PDGF_TARGETS	CHEN_PDGF_TARGETS		17	0.451885	1.4955	0.0478927	0.0913576	1	6111	tags=76%, list=38%, signal=122%
TORCHIA_TARGETS_OF_EWSR1_FLI1_FUSION_UP	TORCHIA_TARGETS_OF_EWSR1_FLI1_FUSION_UP		226	0.251281	1.49274	0.00207039	0.0927112	1	2608	tags=25%, list=16%, signal=29%
REACTOME_MYOGENESIS	REACTOME_MYOGENESIS		20	0.418889	1.49192	0.0403226	0.0929786	1	978	tags=25%, list=6%, signal=27%
REACTOME_COPI_DEPENDENT_GOLGI_TO_ER_RETROGRADE_TRAFFIC	REACTOME_COPI_DEPENDENT_GOLGI_TO_ER_RETROGRADE_TRAFFIC		84	0.295429	1.4902	0.0224033	0.0937773	1	2436	tags=26%, list=15%, signal=31%
BIOCARTA_MOUSE_BARRESTIN_SRC_PATHWAY	BIOCARTA_MOUSE_BARRESTIN_SRC_PATHWAY		15	0.456007	1.48943	0.0589474	0.0939095	1	5478	tags=67%, list=34%, signal=100%
REACTOME_RAF_ACTIVATION	REACTOME_RAF_ACTIVATION		35	0.356159	1.48894	0.0351562	0.0939486	1	4111	tags=49%, list=25%, signal=65%
REACTOME_PLATELET_HOMEOSTASIS	REACTOME_PLATELET_HOMEOSTASIS		66	0.311357	1.48675	0.02	0.0948614	1	4710	tags=44%, list=29%, signal=62%
REACTOME_N_GLYCAN_ANTENNAE_ELONGATION	REACTOME_N_GLYCAN_ANTENNAE_ELONGATION		15	0.455407	1.48655	0.0528541	0.0946921	1	865	tags=27%, list=5%, signal=28%
YAO_TEMPORAL_RESPONSE_TO_PROGESTERONE_CLUSTER_8	YAO_TEMPORAL_RESPONSE_TO_PROGESTERONE_CLUSTER_8		44	0.344172	1.48645	0.0505263	0.0944293	1	3974	tags=36%, list=24%, signal=48%
REACTOME_RUNX1_REGULATES_GENES_INVOLVED_IN_MEGAKARYOCYTE_DIFFERENTIATION_AND_PLATELET_FUNCTION	REACTOME_RUNX1_REGULATES_GENES_INVOLVED_IN_MEGAKARYOCYTE_DIFFERENTIATION_AND_PLATELET_FUNCTION		21	0.416381	1.48587	0.04329	0.0944357	1	3777	tags=52%, list=23%, signal=68%
REACTOME_SYNTHESIS_OF_BILE_ACIDS_AND_BILE_SALTS	REACTOME_SYNTHESIS_OF_BILE_ACIDS_AND_BILE_SALTS		21	0.408064	1.48477	0.0481928	0.0947759	1	3265	tags=43%, list=20%, signal=54%
REACTOME_INTRA_GOLGI_AND_RETROGRADE_GOLGI_TO_ER_TRAFFIC	REACTOME_INTRA_GOLGI_AND_RETROGRADE_GOLGI_TO_ER_TRAFFIC		170	0.257477	1.48357	0.00823045	0.0952005	1	2436	tags=25%, list=15%, signal=29%
REACTOME_SNRNP_ASSEMBLY	REACTOME_SNRNP_ASSEMBLY		49	0.325233	1.47785	0.0399202	0.0986949	1	2579	tags=35%, list=16%, signal=41%
REACTOME_HSP90_CHAPERONE_CYCLE_FOR_STEROID_HORMONE_RECEPTORS_SHR_IN_THE_PRESENCE_OF_LIGAND	REACTOME_HSP90_CHAPERONE_CYCLE_FOR_STEROID_HORMONE_RECEPTORS_SHR_IN_THE_PRESENCE_OF_LIGAND		46	0.33651	1.47603	0.0368217	0.0995396	1	1620	tags=24%, list=10%, signal=26%
REACTOME_G_ALPHA_12_13_SIGNALLING_EVENTS	REACTOME_G_ALPHA_12_13_SIGNALLING_EVENTS		72	0.300107	1.47574	0.0224033	0.099421	1	5165	tags=49%, list=32%, signal=71%
SCHAEFFER_SOX9_TARGETS_IN_PROSTATE_DEVELOPMENT_DN	SCHAEFFER_SOX9_TARGETS_IN_PROSTATE_DEVELOPMENT_DN		42	0.338312	1.47425	0.0305499	0.100136	1	4051	tags=40%, list=25%, signal=54%
BIOCARTA_MOUSE_VIP_PATHWAY	BIOCARTA_MOUSE_VIP_PATHWAY		24	0.393204	1.47329	0.048	0.100419	1	3879	tags=50%, list=24%, signal=66%
REACTOME_RHOC_GTPASE_CYCLE	REACTOME_RHOC_GTPASE_CYCLE		65	0.307396	1.47286	0.0223577	0.100386	1	4911	tags=49%, list=30%, signal=70%
MIKKELSEN_MCV6_ICP_WITH_H3K27ME3	MIKKELSEN_MCV6_ICP_WITH_H3K27ME3		46	0.334793	1.47054	0.036961	0.101734	1	4650	tags=43%, list=29%, signal=61%
REACTOME_FCERI_MEDIATED_MAPK_ACTIVATION	REACTOME_FCERI_MEDIATED_MAPK_ACTIVATION		26	0.388442	1.47011	0.0589391	0.101727	1	5158	tags=54%, list=32%, signal=79%
REACTOME_CARGO_RECOGNITION_FOR_CLATHRIN_MEDIATED_ENDOCYTOSIS	REACTOME_CARGO_RECOGNITION_FOR_CLATHRIN_MEDIATED_ENDOCYTOSIS		92	0.288063	1.46992	0.0325866	0.101529	1	3299	tags=35%, list=20%, signal=43%
GAVIN_FOXP3_TARGETS_CLUSTER_P4	GAVIN_FOXP3_TARGETS_CLUSTER_P4		75	0.294517	1.46936	0.0333333	0.101633	1	4611	tags=41%, list=28%, signal=57%
WP_LEPTININSULIN_SIGNALING_OVERLAP	WP_LEPTININSULIN_SIGNALING_OVERLAP		15	0.46436	1.46809	0.0513308	0.102171	1	5207	tags=53%, list=32%, signal=78%
BURTON_ADIPOGENESIS_2	BURTON_ADIPOGENESIS_2		65	0.310219	1.46625	0.0141414	0.102997	1	4000	tags=40%, list=25%, signal=53%
PLASARI_TGFB1_SIGNALING_VIA_NFIC_1HR_DN	PLASARI_TGFB1_SIGNALING_VIA_NFIC_1HR_DN		102	0.279243	1.46597	0.0280172	0.102858	1	3391	tags=30%, list=21%, signal=38%
GRAESSMANN_APOPTOSIS_BY_SERUM_DEPRIVATION_DN	GRAESSMANN_APOPTOSIS_BY_SERUM_DEPRIVATION_DN		198	0.251028	1.46546	0.00591716	0.102837	1	3420	tags=30%, list=21%, signal=38%
WP_ALPHA_6_BETA_4_INTEGRIN_SIGNALING_PATHWAY	WP_ALPHA_6_BETA_4_INTEGRIN_SIGNALING_PATHWAY		61	0.310927	1.45989	0.0405117	0.106076	1	4309	tags=43%, list=26%, signal=58%
QI_PLASMACYTOMA_DN	QI_PLASMACYTOMA_DN		85	0.286357	1.45925	0.0194805	0.106158	1	4844	tags=38%, list=30%, signal=53%
REACTOME_METAL_ION_SLC_TRANSPORTERS	REACTOME_METAL_ION_SLC_TRANSPORTERS		20	0.410728	1.45715	0.0644491	0.107247	1	2235	tags=35%, list=14%, signal=41%
REACTOME_SIGNALING_BY_INSULIN_RECEPTOR	REACTOME_SIGNALING_BY_INSULIN_RECEPTOR		56	0.311812	1.45616	0.046875	0.107541	1	3916	tags=34%, list=24%, signal=45%
MIKKELSEN_IPS_ICP_WITH_H3K27ME3	MIKKELSEN_IPS_ICP_WITH_H3K27ME3		37	0.352697	1.45487	0.0335306	0.108127	1	4497	tags=41%, list=28%, signal=56%
WP_GPCRS_CLASS_A_RHODOPSINLIKE	WP_GPCRS_CLASS_A_RHODOPSINLIKE		109	0.27459	1.45439	0.0223577	0.108121	1	6071	tags=50%, list=37%, signal=78%
WP_MAPK_SIGNALING_PATHWAY	WP_MAPK_SIGNALING_PATHWAY		149	0.260773	1.4534	0.0161943	0.1085	1	5177	tags=45%, list=32%, signal=65%
REACTOME_NEGATIVE_REGULATION_OF_MAPK_PATHWAY	REACTOME_NEGATIVE_REGULATION_OF_MAPK_PATHWAY		42	0.334867	1.45267	0.040568	0.108659	1	3558	tags=40%, list=22%, signal=52%
JIANG_AGING_CEREBRAL_CORTEX_DN	JIANG_AGING_CEREBRAL_CORTEX_DN		46	0.326462	1.45213	0.0385439	0.108681	1	2251	tags=30%, list=14%, signal=35%
WP_HEART_DEVELOPMENT	WP_HEART_DEVELOPMENT		31	0.363967	1.44964	0.0347648	0.110184	1	3677	tags=39%, list=23%, signal=50%
REACTOME_STIMULI_SENSING_CHANNELS	REACTOME_STIMULI_SENSING_CHANNELS		75	0.293361	1.4486	0.0363636	0.110629	1	4820	tags=43%, list=30%, signal=60%
REACTOME_COPI_INDEPENDENT_GOLGI_TO_ER_RETROGRADE_TRAFFIC	REACTOME_COPI_INDEPENDENT_GOLGI_TO_ER_RETROGRADE_TRAFFIC		43	0.330292	1.44691	0.0326923	0.111442	1	1622	tags=28%, list=10%, signal=31%
REACTOME_PLASMA_LIPOPROTEIN_ASSEMBLY_REMODELING_AND_CLEARANCE	REACTOME_PLASMA_LIPOPROTEIN_ASSEMBLY_REMODELING_AND_CLEARANCE		49	0.319987	1.44609	0.0403226	0.111693	1	4321	tags=43%, list=27%, signal=58%
REACTOME_NCAM_SIGNALING_FOR_NEURITE_OUT_GROWTH	REACTOME_NCAM_SIGNALING_FOR_NEURITE_OUT_GROWTH		37	0.34933	1.44467	0.0350877	0.112281	1	5674	tags=46%, list=35%, signal=70%
REACTOME_COLLAGEN_CHAIN_TRIMERIZATION	REACTOME_COLLAGEN_CHAIN_TRIMERIZATION		40	0.334909	1.44128	0.0589431	0.114359	1	7044	tags=68%, list=43%, signal=119%
YAMAZAKI_TCEB3_TARGETS_UP	YAMAZAKI_TCEB3_TARGETS_UP		152	0.255741	1.44074	0.0104822	0.114343	1	4290	tags=38%, list=26%, signal=50%
REACTOME_SUMOYLATION	REACTOME_SUMOYLATION		142	0.258012	1.43887	0.0180723	0.115291	1	4993	tags=44%, list=31%, signal=62%
REACTOME_PLATELET_SENSITIZATION_BY_LDL	REACTOME_PLATELET_SENSITIZATION_BY_LDL		16	0.441214	1.43692	0.0831683	0.116291	1	3857	tags=56%, list=24%, signal=74%
REACTOME_MAPK_FAMILY_SIGNALING_CASCADES	REACTOME_MAPK_FAMILY_SIGNALING_CASCADES		264	0.232306	1.4364	0.0133333	0.116304	1	4673	tags=39%, list=29%, signal=54%
MORI_EMU_MYC_LYMPHOMA_BY_ONSET_TIME_DN	MORI_EMU_MYC_LYMPHOMA_BY_ONSET_TIME_DN		15	0.438515	1.43238	0.0909091	0.118966	1	5012	tags=67%, list=31%, signal=96%
REACTOME_SIGNALING_BY_NOTCH1	REACTOME_SIGNALING_BY_NOTCH1		18	0.421923	1.42839	0.0778443	0.121634	1	3305	tags=56%, list=20%, signal=70%
REACTOME_SYNTHESIS_OF_IP3_AND_IP4_IN_THE_CYTOSOL	REACTOME_SYNTHESIS_OF_IP3_AND_IP4_IN_THE_CYTOSOL		28	0.368293	1.42704	0.0535332	0.122321	1	5864	tags=61%, list=36%, signal=95%
REACTOME_RHOJ_GTPASE_CYCLE	REACTOME_RHOJ_GTPASE_CYCLE		51	0.313457	1.4244	0.0524194	0.124023	1	4309	tags=41%, list=26%, signal=56%
REACTOME_SIGNALLING_TO_ERKS	REACTOME_SIGNALLING_TO_ERKS		26	0.372449	1.42073	0.0753564	0.126443	1	3609	tags=42%, list=22%, signal=54%
BIOCARTA_MOUSE_CK1_PATHWAY	BIOCARTA_MOUSE_CK1_PATHWAY		15	0.441924	1.4193	0.0874752	0.127191	1	611	tags=27%, list=4%, signal=28%
SHETH_LIVER_CANCER_VS_TXNIP_LOSS_PAM5	SHETH_LIVER_CANCER_VS_TXNIP_LOSS_PAM5		73	0.292525	1.41429	0.0499002	0.130658	1	3791	tags=36%, list=23%, signal=46%
REACTOME_REGULATION_OF_INSULIN_SECRETION	REACTOME_REGULATION_OF_INSULIN_SECRETION		55	0.30289	1.41369	0.0528541	0.130723	1	4847	tags=47%, list=30%, signal=67%
LIM_MAMMARY_LUMINAL_MATURE_UP	LIM_MAMMARY_LUMINAL_MATURE_UP		85	0.278556	1.4135	0.0317797	0.130496	1	5213	tags=44%, list=32%, signal=64%
DELASERNA_MYOD_TARGETS_UP	DELASERNA_MYOD_TARGETS_UP		70	0.287439	1.41091	0.0255319	0.132196	1	4333	tags=34%, list=27%, signal=47%
BIOCARTA_MOUSE_TCR_PATHWAY	BIOCARTA_MOUSE_TCR_PATHWAY		36	0.336497	1.40912	0.0610998	0.133314	1	4348	tags=44%, list=27%, signal=60%
REACTOME_HEMOSTASIS	REACTOME_HEMOSTASIS		433	0.216621	1.40662	0	0.135008	1	4786	tags=37%, list=29%, signal=51%
REACTOME_TRANSPORT_OF_BILE_SALTS_AND_ORGANIC_ACIDS_METAL_IONS_AND_AMINE_COMPOUNDS	REACTOME_TRANSPORT_OF_BILE_SALTS_AND_ORGANIC_ACIDS_METAL_IONS_AND_AMINE_COMPOUNDS		61	0.298302	1.40397	0.0452756	0.13691	1	4172	tags=31%, list=26%, signal=42%
IVANOVA_HEMATOPOIESIS_STEM_CELL_LONG_TERM	IVANOVA_HEMATOPOIESIS_STEM_CELL_LONG_TERM		186	0.240811	1.39986	0.0128755	0.139816	1	4545	tags=37%, list=28%, signal=51%
REACTOME_DEATH_RECEPTOR_SIGNALLING	REACTOME_DEATH_RECEPTOR_SIGNALLING		120	0.260133	1.39818	0.0168067	0.140861	1	5110	tags=45%, list=31%, signal=65%
WP_NUCLEAR_RECEPTORS	WP_NUCLEAR_RECEPTORS		31	0.341409	1.38064	0.0843621	0.156188	1	6415	tags=55%, list=39%, signal=90%
MCBRYAN_PUBERTAL_BREAST_4_5WK_DN	MCBRYAN_PUBERTAL_BREAST_4_5WK_DN		177	0.238695	1.3791	0.0200401	0.157141	1	4550	tags=39%, list=28%, signal=53%
WP_MYOMETRIAL_RELAXATION_AND_CONTRACTION_PATHWAYS	WP_MYOMETRIAL_RELAXATION_AND_CONTRACTION_PATHWAYS		137	0.247423	1.37883	0.0378151	0.156932	1	4820	tags=38%, list=30%, signal=53%
POS_HISTAMINE_RESPONSE_NETWORK	POS_HISTAMINE_RESPONSE_NETWORK		25	0.362542	1.37545	0.10352	0.159718	1	4111	tags=48%, list=25%, signal=64%
RIZ_ERYTHROID_DIFFERENTIATION_HEMGN	RIZ_ERYTHROID_DIFFERENTIATION_HEMGN		19	0.389851	1.373	0.0979592	0.161448	1	6000	tags=68%, list=37%, signal=108%
REACTOME_A_TETRASACCHARIDE_LINKER_SEQUENCE_IS_REQUIRED_FOR_GAG_SYNTHESIS	REACTOME_A_TETRASACCHARIDE_LINKER_SEQUENCE_IS_REQUIRED_FOR_GAG_SYNTHESIS		24	0.362515	1.37178	0.102161	0.162085	1	3799	tags=42%, list=23%, signal=54%
WP_WHITE_FAT_CELL_DIFFERENTIATION	WP_WHITE_FAT_CELL_DIFFERENTIATION		29	0.344027	1.3649	0.102362	0.168334	1	5229	tags=45%, list=32%, signal=66%
REACTOME_PLATELET_CALCIUM_HOMEOSTASIS	REACTOME_PLATELET_CALCIUM_HOMEOSTASIS		24	0.366358	1.36346	0.0875	0.169353	1	4710	tags=50%, list=29%, signal=70%
SARTIPY_BLUNTED_BY_INSULIN_RESISTANCE_UP	SARTIPY_BLUNTED_BY_INSULIN_RESISTANCE_UP		16	0.411838	1.36166	0.0961538	0.170663	1	4163	tags=50%, list=26%, signal=67%
GROSS_HYPOXIA_VIA_HIF1A_DN	GROSS_HYPOXIA_VIA_HIF1A_DN		98	0.258325	1.36051	0.0572034	0.171321	1	3637	tags=33%, list=22%, signal=42%
BIOCARTA_MOUSE_ARENRF2_PATHWAY	BIOCARTA_MOUSE_ARENRF2_PATHWAY		18	0.405268	1.35888	0.0920245	0.172526	1	3037	tags=33%, list=19%, signal=41%
BIOCARTA_MOUSE_TGFB_PATHWAY	BIOCARTA_MOUSE_TGFB_PATHWAY		17	0.406616	1.35885	0.125	0.172106	1	3924	tags=47%, list=24%, signal=62%
BYSTROEM_CORRELATED_WITH_IL5_DN	BYSTROEM_CORRELATED_WITH_IL5_DN		56	0.291002	1.35519	0.0701031	0.175302	1	4994	tags=46%, list=31%, signal=67%
MIKKELSEN_MEF_LCP_WITH_H3K27ME3	MIKKELSEN_MEF_LCP_WITH_H3K27ME3		34	0.332033	1.35446	0.0903084	0.175591	1	6181	tags=59%, list=38%, signal=95%
REACTOME_HDACS_DEACETYLATE_HISTONES	REACTOME_HDACS_DEACETYLATE_HISTONES		28	0.344198	1.35216	0.0927419	0.177483	1	3970	tags=46%, list=24%, signal=61%
REACTOME_EPH_EPHRIN_SIGNALING	REACTOME_EPH_EPHRIN_SIGNALING		64	0.277706	1.34707	0.0811881	0.182284	1	4309	tags=42%, list=26%, signal=57%
REACTOME_SIGNALING_BY_MET	REACTOME_SIGNALING_BY_MET		73	0.276441	1.34546	0.0509165	0.183473	1	5852	tags=56%, list=36%, signal=87%
REACTOME_SUMOYLATION_OF_TRANSCRIPTION_COFACTORS	REACTOME_SUMOYLATION_OF_TRANSCRIPTION_COFACTORS		37	0.31604	1.34442	0.092	0.184078	1	4993	tags=57%, list=31%, signal=82%
REACTOME_PLATELET_AGGREGATION_PLUG_FORMATION	REACTOME_PLATELET_AGGREGATION_PLUG_FORMATION		33	0.325256	1.34419	0.088843	0.183865	1	4758	tags=52%, list=29%, signal=73%
MODY_HIPPOCAMPUS_NEONATAL	MODY_HIPPOCAMPUS_NEONATAL		30	0.337755	1.3424	0.0910973	0.185255	1	3923	tags=43%, list=24%, signal=57%
DAWSON_METHYLATED_IN_LYMPHOMA_TCL1	DAWSON_METHYLATED_IN_LYMPHOMA_TCL1		51	0.30029	1.34039	0.0738397	0.186846	1	4971	tags=43%, list=31%, signal=62%
REACTOME_INTRAFLAGELLAR_TRANSPORT	REACTOME_INTRAFLAGELLAR_TRANSPORT		44	0.310816	1.33977	0.0831556	0.187064	1	2353	tags=34%, list=14%, signal=40%
WP_HYPOXIADEPENDENT_PROLIFERATION_OF_MYOBLASTS	WP_HYPOXIADEPENDENT_PROLIFERATION_OF_MYOBLASTS		15	0.408528	1.33883	0.119835	0.187505	1	2428	tags=33%, list=15%, signal=39%
LEE_AGING_NEOCORTEX_DN	LEE_AGING_NEOCORTEX_DN		47	0.297339	1.33754	0.092	0.188314	1	4382	tags=40%, list=27%, signal=55%
REACTOME_PLASMA_LIPOPROTEIN_CLEARANCE	REACTOME_PLASMA_LIPOPROTEIN_CLEARANCE		26	0.345599	1.33702	0.10041	0.188423	1	1719	tags=27%, list=11%, signal=30%
BIOCARTA_MOUSE_PTEN_PATHWAY	BIOCARTA_MOUSE_PTEN_PATHWAY		16	0.403892	1.33573	0.130342	0.1893	1	2140	tags=31%, list=13%, signal=36%
MARTINEZ_TP53_TARGETS_DN	MARTINEZ_TP53_TARGETS_DN		498	0.202202	1.33563	0.00428265	0.188886	1	4437	tags=34%, list=27%, signal=45%
MIKKELSEN_ES_ICP_WITH_H3K27ME3	MIKKELSEN_ES_ICP_WITH_H3K27ME3		29	0.337763	1.33505	0.0895197	0.189034	1	4417	tags=41%, list=27%, signal=57%
REACTOME_LDL_CLEARANCE	REACTOME_LDL_CLEARANCE		16	0.411646	1.33494	0.16047	0.18865	1	4321	tags=50%, list=27%, signal=68%
QUINTENS_EMBRYONIC_BRAIN_RESPONSE_TO_IR	QUINTENS_EMBRYONIC_BRAIN_RESPONSE_TO_IR		73	0.273069	1.33342	0.0770833	0.18962	1	3858	tags=36%, list=24%, signal=46%
WP_CHEMOKINE_SIGNALING_PATHWAY	WP_CHEMOKINE_SIGNALING_PATHWAY		138	0.240119	1.33233	0.0310559	0.190319	1	4764	tags=41%, list=29%, signal=58%
UEDA_CENTRAL_CLOCK	UEDA_CENTRAL_CLOCK		88	0.263423	1.32941	0.0567951	0.193158	1	4844	tags=43%, list=30%, signal=61%
REACTOME_FOXO_MEDIATED_TRANSCRIPTION	REACTOME_FOXO_MEDIATED_TRANSCRIPTION		21	0.372371	1.32882	0.115702	0.193346	1	4490	tags=48%, list=28%, signal=66%
WP_GPCRS_CLASS_B_SECRETINLIKE	WP_GPCRS_CLASS_B_SECRETINLIKE		20	0.379878	1.32618	0.127083	0.195856	1	6216	tags=60%, list=38%, signal=97%
REACTOME_SIGNALING_BY_EGFR	REACTOME_SIGNALING_BY_EGFR		43	0.30442	1.32397	0.0916335	0.197869	1	4267	tags=44%, list=26%, signal=60%
GROSS_HYPOXIA_VIA_ELK3_UP	GROSS_HYPOXIA_VIA_ELK3_UP		196	0.224435	1.32244	0.0362903	0.199029	1	4244	tags=37%, list=26%, signal=49%
BIOCARTA_MOUSE_MET_PATHWAY	BIOCARTA_MOUSE_MET_PATHWAY		33	0.329734	1.32188	0.0967742	0.199117	1	3609	tags=39%, list=22%, signal=50%
REACTOME_OPIOID_SIGNALLING	REACTOME_OPIOID_SIGNALLING		67	0.268623	1.31933	0.0757895	0.201458	1	4764	tags=39%, list=29%, signal=55%
REACTOME_SIGNAL_TRANSDUCTION_BY_L1	REACTOME_SIGNAL_TRANSDUCTION_BY_L1		19	0.379969	1.31879	0.124506	0.201584	1	6462	tags=63%, list=40%, signal=105%
YAO_TEMPORAL_RESPONSE_TO_PROGESTERONE_CLUSTER_1	YAO_TEMPORAL_RESPONSE_TO_PROGESTERONE_CLUSTER_1		59	0.287136	1.31706	0.0983607	0.203084	1	2140	tags=24%, list=13%, signal=27%
WP_MATRIX_METALLOPROTEINASES	WP_MATRIX_METALLOPROTEINASES		16	0.406813	1.3167	0.151639	0.203038	1	3575	tags=38%, list=22%, signal=48%
REACTOME_TRANSPORT_OF_MATURE_TRANSCRIPT_TO_CYTOPLASM	REACTOME_TRANSPORT_OF_MATURE_TRANSCRIPT_TO_CYTOPLASM		80	0.262395	1.31353	0.0617284	0.20613	1	2579	tags=29%, list=16%, signal=34%
REACTOME_BILE_ACID_AND_BILE_SALT_METABOLISM	REACTOME_BILE_ACID_AND_BILE_SALT_METABOLISM		25	0.340874	1.3096	0.135881	0.210313	1	3265	tags=36%, list=20%, signal=45%
MATZUK_SPERMATOGONIA	MATZUK_SPERMATOGONIA		17	0.384948	1.30837	0.139216	0.211263	1	4276	tags=53%, list=26%, signal=72%
REACTOME_SUMOYLATION_OF_DNA_DAMAGE_RESPONSE_AND_REPAIR_PROTEINS	REACTOME_SUMOYLATION_OF_DNA_DAMAGE_RESPONSE_AND_REPAIR_PROTEINS		72	0.267308	1.30693	0.0836735	0.212459	1	4993	tags=50%, list=31%, signal=72%
JACKSON_DNMT1_TARGETS_DN	JACKSON_DNMT1_TARGETS_DN		22	0.363559	1.3066	0.128261	0.212366	1	3688	tags=45%, list=23%, signal=59%
REACTOME_INTEGRIN_SIGNALING	REACTOME_INTEGRIN_SIGNALING		26	0.340651	1.3013	0.121569	0.218052	1	4758	tags=58%, list=29%, signal=81%
BIOCARTA_MOUSE_TNFR2_PATHWAY	BIOCARTA_MOUSE_TNFR2_PATHWAY		16	0.397253	1.30128	0.153693	0.217553	1	5750	tags=69%, list=35%, signal=106%
WP_ENDOCHONDRAL_OSSIFICATION	WP_ENDOCHONDRAL_OSSIFICATION		54	0.27892	1.30128	0.0951374	0.217009	1	3988	tags=30%, list=24%, signal=39%
JECHLINGER_EPITHELIAL_TO_MESENCHYMAL_TRANSITION_DN	JECHLINGER_EPITHELIAL_TO_MESENCHYMAL_TRANSITION_DN		53	0.285246	1.29873	0.0970297	0.219464	1	4839	tags=49%, list=30%, signal=70%
BIOCARTA_MOUSE_HCMV_PATHWAY	BIOCARTA_MOUSE_HCMV_PATHWAY		17	0.3897	1.29452	0.147117	0.224166	1	6141	tags=59%, list=38%, signal=94%
BIOCARTA_MOUSE_MCALPAIN_PATHWAY	BIOCARTA_MOUSE_MCALPAIN_PATHWAY		17	0.392319	1.28968	0.155702	0.22981	1	3778	tags=41%, list=23%, signal=54%
REACTOME_NUCLEAR_ENVELOPE_NE_REASSEMBLY	REACTOME_NUCLEAR_ENVELOPE_NE_REASSEMBLY		56	0.276981	1.28517	0.0993915	0.235056	1	3099	tags=32%, list=19%, signal=40%
LIU_OVARIAN_CANCER_TUMORS_AND_XENOGRAFTS_XDGS_UP	LIU_OVARIAN_CANCER_TUMORS_AND_XENOGRAFTS_XDGS_UP		61	0.268714	1.28442	0.100427	0.235454	1	3407	tags=31%, list=21%, signal=39%
YAO_TEMPORAL_RESPONSE_TO_PROGESTERONE_CLUSTER_2	YAO_TEMPORAL_RESPONSE_TO_PROGESTERONE_CLUSTER_2		40	0.30186	1.28304	0.136364	0.236778	1	7160	tags=70%, list=44%, signal=125%
REACTOME_RMTS_METHYLATE_HISTONE_ARGININES	REACTOME_RMTS_METHYLATE_HISTONE_ARGININES		29	0.325859	1.27678	0.139583	0.244371	1	4271	tags=41%, list=26%, signal=56%
YAO_TEMPORAL_RESPONSE_TO_PROGESTERONE_CLUSTER_5	YAO_TEMPORAL_RESPONSE_TO_PROGESTERONE_CLUSTER_5		24	0.341958	1.27397	0.14741	0.247655	1	3584	tags=33%, list=22%, signal=43%
BOYLAN_MULTIPLE_MYELOMA_C_D_UP	BOYLAN_MULTIPLE_MYELOMA_C_D_UP		123	0.230383	1.27361	0.0585859	0.247534	1	5288	tags=46%, list=32%, signal=67%
REACTOME_PROCESSING_OF_INTRONLESS_PRE_MRNAS	REACTOME_PROCESSING_OF_INTRONLESS_PRE_MRNAS		19	0.368371	1.27062	0.174274	0.250896	1	3097	tags=37%, list=19%, signal=45%
NUMATA_CSF3_SIGNALING_VIA_STAT3	NUMATA_CSF3_SIGNALING_VIA_STAT3		18	0.377744	1.27038	0.167702	0.250621	1	4565	tags=39%, list=28%, signal=54%
WP_SPINAL_CORD_INJURY	WP_SPINAL_CORD_INJURY		78	0.256163	1.26865	0.100205	0.252236	1	4315	tags=42%, list=26%, signal=57%
REACTOME_COLLAGEN_FORMATION	REACTOME_COLLAGEN_FORMATION		77	0.256639	1.26565	0.112403	0.255843	1	7044	tags=61%, list=43%, signal=107%
JOHANSSON_BRAIN_CANCER_EARLY_VS_LATE_DN	JOHANSSON_BRAIN_CANCER_EARLY_VS_LATE_DN		41	0.299013	1.26291	0.146444	0.259042	1	1854	tags=22%, list=11%, signal=25%
REACTOME_MHC_CLASS_II_ANTIGEN_PRESENTATION	REACTOME_MHC_CLASS_II_ANTIGEN_PRESENTATION		102	0.241688	1.26245	0.0965665	0.259123	1	2080	tags=24%, list=13%, signal=27%
YAO_TEMPORAL_RESPONSE_TO_PROGESTERONE_CLUSTER_11	YAO_TEMPORAL_RESPONSE_TO_PROGESTERONE_CLUSTER_11		88	0.24827	1.25999	0.12115	0.262002	1	4229	tags=39%, list=26%, signal=52%
REACTOME_KINESINS	REACTOME_KINESINS		47	0.285506	1.25638	0.135417	0.266613	1	2436	tags=28%, list=15%, signal=32%
RIZ_ERYTHROID_DIFFERENTIATION_12HR	RIZ_ERYTHROID_DIFFERENTIATION_12HR		29	0.318792	1.25605	0.147541	0.266435	1	4266	tags=41%, list=26%, signal=56%
MCBRYAN_PUBERTAL_TGFB1_TARGETS_UP	MCBRYAN_PUBERTAL_TGFB1_TARGETS_UP		156	0.223476	1.25467	0.0783505	0.267791	1	4543	tags=35%, list=28%, signal=48%
PAL_PRMT5_TARGETS_DN	PAL_PRMT5_TARGETS_DN		18	0.364635	1.25087	0.196319	0.272428	1	931	tags=22%, list=6%, signal=24%
REACTOME_GOLGI_ASSOCIATED_VESICLE_BIOGENESIS	REACTOME_GOLGI_ASSOCIATED_VESICLE_BIOGENESIS		54	0.279427	1.25085	0.127273	0.271816	1	2999	tags=35%, list=18%, signal=43%
SCHMIDT_POR_TARGETS_IN_LIMB_BUD_UP	SCHMIDT_POR_TARGETS_IN_LIMB_BUD_UP		24	0.332524	1.25016	0.157113	0.272142	1	2184	tags=25%, list=13%, signal=29%
REACTOME_COPII_MEDIATED_VESICLE_TRANSPORT	REACTOME_COPII_MEDIATED_VESICLE_TRANSPORT		65	0.261068	1.248	0.118534	0.274693	1	1639	tags=22%, list=10%, signal=24%
BYSTRYKH_HEMATOPOIESIS_STEM_CELL_AND_BRAIN_QTL_TRANS	BYSTRYKH_HEMATOPOIESIS_STEM_CELL_AND_BRAIN_QTL_TRANS		139	0.224393	1.24657	0.0876827	0.276189	1	2500	tags=23%, list=15%, signal=27%
REACTOME_RND2_GTPASE_CYCLE	REACTOME_RND2_GTPASE_CYCLE		36	0.300516	1.24633	0.146694	0.275884	1	4618	tags=44%, list=28%, signal=62%
WP_SPHINGOLIPID_METABOLISM_INTEGRATED_PATHWAY	WP_SPHINGOLIPID_METABOLISM_INTEGRATED_PATHWAY		23	0.340477	1.24606	0.17603	0.275639	1	2991	tags=39%, list=18%, signal=48%
GROSS_HYPOXIA_VIA_ELK3_AND_HIF1A_UP	GROSS_HYPOXIA_VIA_ELK3_AND_HIF1A_UP		130	0.228683	1.24076	0.0928726	0.282693	1	4940	tags=38%, list=30%, signal=54%
ZHANG_BREAST_CANCER_PROGENITORS_DN	ZHANG_BREAST_CANCER_PROGENITORS_DN		130	0.224266	1.24029	0.0946502	0.282732	1	4118	tags=35%, list=25%, signal=47%
ZHENG_BOUND_BY_FOXP3	ZHENG_BOUND_BY_FOXP3		429	0.189924	1.23994	0.0347648	0.282535	1	4254	tags=32%, list=26%, signal=42%
REACTOME_SIGNALING_BY_BMP	REACTOME_SIGNALING_BY_BMP		25	0.325792	1.23961	0.168776	0.282296	1	5698	tags=52%, list=35%, signal=80%
BIOCARTA_MOUSE_NTHI_PATHWAY	BIOCARTA_MOUSE_NTHI_PATHWAY		20	0.359525	1.23752	0.183673	0.284675	1	4803	tags=55%, list=29%, signal=78%
REACTOME_G_ALPHA_Q_SIGNALLING_EVENTS	REACTOME_G_ALPHA_Q_SIGNALLING_EVENTS		143	0.219658	1.23565	0.119914	0.286907	1	6513	tags=52%, list=40%, signal=85%
SANSOM_APC_TARGETS_REQUIRE_MYC	SANSOM_APC_TARGETS_REQUIRE_MYC		211	0.208201	1.23262	0.0662651	0.29088	1	4385	tags=33%, list=27%, signal=45%
MA_MYELOID_DIFFERENTIATION_DN	MA_MYELOID_DIFFERENTIATION_DN		32	0.306076	1.232	0.165323	0.291138	1	3403	tags=38%, list=21%, signal=47%
MIKKELSEN_MEF_ICP_WITH_H3K4ME3_AND_H3K27ME3	MIKKELSEN_MEF_ICP_WITH_H3K4ME3_AND_H3K27ME3		34	0.301439	1.22659	0.184369	0.298895	1	4656	tags=41%, list=29%, signal=58%
LEE_AGING_CEREBELLUM_DN	LEE_AGING_CEREBELLUM_DN		55	0.264845	1.22361	0.14898	0.30289	1	4779	tags=35%, list=29%, signal=49%
REACTOME_INTERLEUKIN_3_INTERLEUKIN_5_AND_GM_CSF_SIGNALING	REACTOME_INTERLEUKIN_3_INTERLEUKIN_5_AND_GM_CSF_SIGNALING		34	0.29529	1.22352	0.183884	0.302315	1	4675	tags=47%, list=29%, signal=66%
MIKKELSEN_MEF_HCP_WITH_H3_UNMETHYLATED	MIKKELSEN_MEF_HCP_WITH_H3_UNMETHYLATED		145	0.2173	1.21663	0.111111	0.312563	1	6054	tags=49%, list=37%, signal=77%
REACTOME_RETROGRADE_TRANSPORT_AT_THE_TRANS_GOLGI_NETWORK	REACTOME_RETROGRADE_TRANSPORT_AT_THE_TRANS_GOLGI_NETWORK		44	0.277618	1.21649	0.174897	0.312068	1	2401	tags=27%, list=15%, signal=32%
REACTOME_TRANS_GOLGI_NETWORK_VESICLE_BUDDING	REACTOME_TRANS_GOLGI_NETWORK_VESICLE_BUDDING		70	0.249092	1.21533	0.137577	0.313201	1	1817	tags=27%, list=11%, signal=30%
REACTOME_RAC2_GTPASE_CYCLE	REACTOME_RAC2_GTPASE_CYCLE		81	0.246557	1.21509	0.144554	0.312879	1	4709	tags=42%, list=29%, signal=59%
LEIN_LOCALIZED_TO_PROXIMAL_DENDRITES	LEIN_LOCALIZED_TO_PROXIMAL_DENDRITES		35	0.296595	1.21393	0.190299	0.31389	1	4104	tags=34%, list=25%, signal=46%
WP_SPHINGOLIPID_METABOLISM_OVERVIEW	WP_SPHINGOLIPID_METABOLISM_OVERVIEW		22	0.340764	1.2128	0.205078	0.314969	1	2991	tags=41%, list=18%, signal=50%
RAY_TUMORIGENESIS_BY_ERBB2_CDC25A_DN	RAY_TUMORIGENESIS_BY_ERBB2_CDC25A_DN		230	0.202511	1.21222	0.0798319	0.315223	1	3847	tags=30%, list=24%, signal=38%
REACTOME_TBC_RABGAPS	REACTOME_TBC_RABGAPS		34	0.30178	1.21172	0.197605	0.315282	1	2253	tags=29%, list=14%, signal=34%
TSENG_IRS1_TARGETS_UP	TSENG_IRS1_TARGETS_UP		100	0.233383	1.21171	0.156942	0.314601	1	4453	tags=34%, list=27%, signal=46%
WP_ID_SIGNALING_PATHWAY	WP_ID_SIGNALING_PATHWAY		43	0.274052	1.21037	0.190476	0.316041	1	4158	tags=37%, list=26%, signal=50%
PANGAS_TUMOR_SUPPRESSION_BY_SMAD1_AND_SMAD5_DN	PANGAS_TUMOR_SUPPRESSION_BY_SMAD1_AND_SMAD5_DN		130	0.226142	1.20925	0.137667	0.317154	1	4115	tags=35%, list=25%, signal=46%
REACTOME_N_GLYCAN_ANTENNAE_ELONGATION_IN_THE_MEDIAL_TRANS_GOLGI	REACTOME_N_GLYCAN_ANTENNAE_ELONGATION_IN_THE_MEDIAL_TRANS_GOLGI		24	0.327561	1.20914	0.213983	0.316649	1	4135	tags=42%, list=25%, signal=56%
REACTOME_VXPX_CARGO_TARGETING_TO_CILIUM	REACTOME_VXPX_CARGO_TARGETING_TO_CILIUM		17	0.363846	1.20719	0.229084	0.318992	1	4740	tags=53%, list=29%, signal=75%
ZHENG_GLIOBLASTOMA_PLASTICITY_DN	ZHENG_GLIOBLASTOMA_PLASTICITY_DN		58	0.260042	1.20416	0.19057	0.323159	1	2466	tags=24%, list=15%, signal=28%
WP_INFLAMMATORY_RESPONSE_PATHWAY	WP_INFLAMMATORY_RESPONSE_PATHWAY		18	0.354035	1.19898	0.253385	0.331178	1	5750	tags=50%, list=35%, signal=77%
ONO_AML1_TARGETS_UP	ONO_AML1_TARGETS_UP		15	0.368933	1.19797	0.214141	0.332035	1	5018	tags=60%, list=31%, signal=87%
REACTOME_G_ALPHA_Z_SIGNALLING_EVENTS	REACTOME_G_ALPHA_Z_SIGNALLING_EVENTS		30	0.304734	1.19646	0.230453	0.333761	1	4764	tags=47%, list=29%, signal=66%
REACTOME_HS_GAG_DEGRADATION	REACTOME_HS_GAG_DEGRADATION		20	0.340097	1.19563	0.228033	0.334371	1	5234	tags=50%, list=32%, signal=74%
MATZUK_MALE_REPRODUCTION_SERTOLI	MATZUK_MALE_REPRODUCTION_SERTOLI		21	0.331376	1.19401	0.21501	0.336456	1	5303	tags=52%, list=33%, signal=78%
BILANGES_SERUM_SENSITIVE_VIA_TSC1	BILANGES_SERUM_SENSITIVE_VIA_TSC1		18	0.352521	1.19256	0.218623	0.338145	1	1780	tags=28%, list=11%, signal=31%
LIM_MAMMARY_LUMINAL_MATURE_DN	LIM_MAMMARY_LUMINAL_MATURE_DN		90	0.229981	1.19109	0.160164	0.339781	1	5543	tags=46%, list=34%, signal=69%
BIOCARTA_MOUSE_IL2RB_PATHWAY	BIOCARTA_MOUSE_IL2RB_PATHWAY		31	0.299736	1.19067	0.229376	0.339802	1	1835	tags=23%, list=11%, signal=25%
REACTOME_SIGNALING_BY_TGFB_FAMILY_MEMBERS	REACTOME_SIGNALING_BY_TGFB_FAMILY_MEMBERS		84	0.234281	1.18945	0.1606	0.341224	1	4375	tags=37%, list=27%, signal=50%
REACTOME_VEGFR2_MEDIATED_VASCULAR_PERMEABILITY	REACTOME_VEGFR2_MEDIATED_VASCULAR_PERMEABILITY		29	0.306502	1.18772	0.228745	0.343505	1	4309	tags=38%, list=26%, signal=51%
REACTOME_GLYCOSPHINGOLIPID_METABOLISM	REACTOME_GLYCOSPHINGOLIPID_METABOLISM		39	0.28116	1.18721	0.200389	0.343608	1	3624	tags=36%, list=22%, signal=46%
REACTOME_ESTROGEN_DEPENDENT_GENE_EXPRESSION	REACTOME_ESTROGEN_DEPENDENT_GENE_EXPRESSION		55	0.258724	1.18263	0.205451	0.35081	1	1949	tags=24%, list=12%, signal=27%
FOSTER_TOLERANT_MACROPHAGE_DN	FOSTER_TOLERANT_MACROPHAGE_DN		366	0.185712	1.18005	0.0997921	0.35451	1	5362	tags=39%, list=33%, signal=57%
BURTON_ADIPOGENESIS_1	BURTON_ADIPOGENESIS_1		29	0.299517	1.17893	0.227571	0.355835	1	5069	tags=45%, list=31%, signal=65%
GROSS_HYPOXIA_VIA_ELK3_AND_HIF1A_DN	GROSS_HYPOXIA_VIA_ELK3_AND_HIF1A_DN		98	0.224251	1.17499	0.162978	0.361786	1	4039	tags=37%, list=25%, signal=49%
BRUINS_UVC_RESPONSE_VIA_TP53_GROUP_D	BRUINS_UVC_RESPONSE_VIA_TP53_GROUP_D		220	0.196015	1.17322	0.113924	0.36408	1	5220	tags=39%, list=32%, signal=57%
BAKKER_FOXO3_TARGETS_UP	BAKKER_FOXO3_TARGETS_UP		51	0.261455	1.17012	0.212524	0.368707	1	3869	tags=37%, list=24%, signal=49%
REACTOME_KERATAN_SULFATE_KERATIN_METABOLISM	REACTOME_KERATAN_SULFATE_KERATIN_METABOLISM		31	0.291189	1.16827	0.24898	0.371265	1	1756	tags=23%, list=11%, signal=25%
REACTOME_RAC3_GTPASE_CYCLE	REACTOME_RAC3_GTPASE_CYCLE		84	0.229578	1.16517	0.186722	0.376308	1	4709	tags=42%, list=29%, signal=58%
REACTOME_NON_INTEGRIN_MEMBRANE_ECM_INTERACTIONS	REACTOME_NON_INTEGRIN_MEMBRANE_ECM_INTERACTIONS		33	0.28593	1.16499	0.234542	0.37578	1	5770	tags=45%, list=35%, signal=70%
WP_OVARIAN_INFERTILITY	WP_OVARIAN_INFERTILITY		24	0.312739	1.1646	0.255533	0.375733	1	3280	tags=33%, list=20%, signal=42%
WP_GPCRS_PEPTIDE	WP_GPCRS_PEPTIDE		41	0.274329	1.16337	0.238921	0.377216	1	2167	tags=22%, list=13%, signal=25%
REACTOME_TIE2_SIGNALING	REACTOME_TIE2_SIGNALING		16	0.356459	1.16325	0.260692	0.376675	1	4156	tags=44%, list=26%, signal=59%
REACTOME_MAP2K_AND_MAPK_ACTIVATION	REACTOME_MAP2K_AND_MAPK_ACTIVATION		37	0.27984	1.16042	0.246407	0.381187	1	3840	tags=43%, list=24%, signal=56%
MIKKELSEN_ES_ICP_WITH_H3K4ME3_AND_H3K27ME3	MIKKELSEN_ES_ICP_WITH_H3K4ME3_AND_H3K27ME3		99	0.220606	1.15912	0.190945	0.382839	1	6628	tags=47%, list=41%, signal=80%
HUI_MAPK14_TARGETS_UP	HUI_MAPK14_TARGETS_UP		15	0.35359	1.15709	0.269474	0.385758	1	4803	tags=47%, list=29%, signal=66%
REACTOME_RND3_GTPASE_CYCLE	REACTOME_RND3_GTPASE_CYCLE		37	0.278959	1.15521	0.258126	0.388503	1	4618	tags=46%, list=28%, signal=64%
BIOCARTA_MOUSE_MTOR_PATHWAY	BIOCARTA_MOUSE_MTOR_PATHWAY		19	0.32981	1.15484	0.244898	0.388319	1	2822	tags=37%, list=17%, signal=45%
BIOCARTA_MOUSE_NFAT_PATHWAY	BIOCARTA_MOUSE_NFAT_PATHWAY		42	0.26951	1.1524	0.240741	0.39217	1	3670	tags=29%, list=23%, signal=37%
REACTOME_EPHA_MEDIATED_GROWTH_CONE_COLLAPSE	REACTOME_EPHA_MEDIATED_GROWTH_CONE_COLLAPSE		17	0.340896	1.14989	0.251546	0.395974	1	4203	tags=53%, list=26%, signal=71%
REACTOME_RHOG_GTPASE_CYCLE	REACTOME_RHOG_GTPASE_CYCLE		67	0.234225	1.14842	0.225873	0.397932	1	4883	tags=42%, list=30%, signal=59%
DURAND_STROMA_S_UP	DURAND_STROMA_S_UP		271	0.185985	1.14813	0.10241	0.397613	1	3869	tags=29%, list=24%, signal=38%
REACTOME_SIGNALING_BY_PTK6	REACTOME_SIGNALING_BY_PTK6		42	0.262728	1.14585	0.259336	0.401227	1	3092	tags=31%, list=19%, signal=38%
WP_TNFALPHA_NFKB_SIGNALING_PATHWAY	WP_TNFALPHA_NFKB_SIGNALING_PATHWAY		172	0.200453	1.14574	0.174797	0.400616	1	4546	tags=35%, list=28%, signal=48%
KASLER_HDAC7_TARGETS_2_DN	KASLER_HDAC7_TARGETS_2_DN		31	0.285093	1.14463	0.256809	0.401929	1	3402	tags=35%, list=21%, signal=45%
REACTOME_CTLA4_INHIBITORY_SIGNALING	REACTOME_CTLA4_INHIBITORY_SIGNALING		19	0.321443	1.14423	0.27789	0.401921	1	4014	tags=42%, list=25%, signal=56%
BOYLAN_MULTIPLE_MYELOMA_C_CLUSTER_UP	BOYLAN_MULTIPLE_MYELOMA_C_CLUSTER_UP		31	0.285676	1.14244	0.249493	0.404364	1	2482	tags=29%, list=15%, signal=34%
YAUCH_HEDGEHOG_SIGNALING_PARACRINE_DN	YAUCH_HEDGEHOG_SIGNALING_PARACRINE_DN		172	0.197026	1.14242	0.175365	0.40358	1	4453	tags=30%, list=27%, signal=41%
WP_MAPK_CASCADE	WP_MAPK_CASCADE		28	0.290858	1.14221	0.250493	0.403175	1	5478	tags=57%, list=34%, signal=86%
BIOCARTA_MOUSE_STRESS_PATHWAY	BIOCARTA_MOUSE_STRESS_PATHWAY		23	0.306448	1.14172	0.267857	0.403347	1	5424	tags=57%, list=33%, signal=85%
BIOCARTA_MOUSE_CARDIACEGF_PATHWAY	BIOCARTA_MOUSE_CARDIACEGF_PATHWAY		18	0.335448	1.14171	0.288577	0.402549	1	6251	tags=61%, list=38%, signal=99%
YAUCH_HEDGEHOG_SIGNALING_PARACRINE_UP	YAUCH_HEDGEHOG_SIGNALING_PARACRINE_UP		112	0.215196	1.14068	0.231626	0.403725	1	3056	tags=24%, list=19%, signal=29%
MATZUK_SPERMATOZOA	MATZUK_SPERMATOZOA		79	0.22982	1.14031	0.242424	0.403591	1	5707	tags=48%, list=35%, signal=74%
REACTOME_INTRACELLULAR_SIGNALING_BY_SECOND_MESSENGERS	REACTOME_INTRACELLULAR_SIGNALING_BY_SECOND_MESSENGERS		233	0.18833	1.13914	0.17773	0.405048	1	4260	tags=33%, list=26%, signal=44%
DELASERNA_MYOD_TARGETS_DN	DELASERNA_MYOD_TARGETS_DN		51	0.250266	1.13869	0.243952	0.405137	1	4397	tags=37%, list=27%, signal=51%
REACTOME_TP53_REGULATES_TRANSCRIPTION_OF_ADDITIONAL_CELL_CYCLE_GENES_WHOSE_EXACT_ROLE_IN_THE_P53_PATHWAY_REMAIN_UNCERTAIN	REACTOME_TP53_REGULATES_TRANSCRIPTION_OF_ADDITIONAL_CELL_CYCLE_GENES_WHOSE_EXACT_ROLE_IN_THE_P53_PATHWAY_REMAIN_UNCERTAIN		16	0.346815	1.13735	0.264887	0.407001	1	4752	tags=56%, list=29%, signal=79%
BIOCARTA_MOUSE_PAR1_PATHWAY	BIOCARTA_MOUSE_PAR1_PATHWAY		17	0.339266	1.13651	0.28827	0.407893	1	5852	tags=71%, list=36%, signal=110%
REACTOME_GLYCEROPHOSPHOLIPID_BIOSYNTHESIS	REACTOME_GLYCEROPHOSPHOLIPID_BIOSYNTHESIS		95	0.219955	1.13406	0.215264	0.411807	1	5273	tags=43%, list=32%, signal=63%
GROSS_HYPOXIA_VIA_ELK3_DN	GROSS_HYPOXIA_VIA_ELK3_DN		135	0.20524	1.1324	0.213552	0.414142	1	4870	tags=39%, list=30%, signal=54%
CHANGOLKAR_H2AFY_TARGETS_UP	CHANGOLKAR_H2AFY_TARGETS_UP		41	0.260283	1.1317	0.247967	0.414652	1	3187	tags=27%, list=20%, signal=33%
GROSS_HYPOXIA_VIA_ELK3_ONLY_UP	GROSS_HYPOXIA_VIA_ELK3_ONLY_UP		28	0.296558	1.13073	0.282787	0.415714	1	4533	tags=39%, list=28%, signal=54%
REACTOME_PROCESSING_OF_CAPPED_INTRON_CONTAINING_PRE_MRNA	REACTOME_PROCESSING_OF_CAPPED_INTRON_CONTAINING_PRE_MRNA		234	0.189669	1.12992	0.1875	0.416522	1	2812	tags=25%, list=17%, signal=30%
REACTOME_LYSOSOME_VESICLE_BIOGENESIS	REACTOME_LYSOSOME_VESICLE_BIOGENESIS		34	0.27319	1.12918	0.29386	0.41717	1	2985	tags=35%, list=18%, signal=43%
HE_PTEN_TARGETS_UP	HE_PTEN_TARGETS_UP		17	0.330248	1.12831	0.299595	0.417972	1	1581	tags=18%, list=10%, signal=20%
BIOCARTA_MOUSE_IL7_PATHWAY	BIOCARTA_MOUSE_IL7_PATHWAY		15	0.345603	1.12708	0.309129	0.419577	1	5852	tags=60%, list=36%, signal=94%
REACTOME_CELL_SURFACE_INTERACTIONS_AT_THE_VASCULAR_WALL	REACTOME_CELL_SURFACE_INTERACTIONS_AT_THE_VASCULAR_WALL		88	0.221699	1.1266	0.263617	0.419681	1	4384	tags=35%, list=27%, signal=48%
WP_SEROTONIN_AND_ANXIETY	WP_SEROTONIN_AND_ANXIETY		17	0.335645	1.12566	0.298781	0.420663	1	4648	tags=47%, list=29%, signal=66%
REACTOME_RAB_REGULATION_OF_TRAFFICKING	REACTOME_RAB_REGULATION_OF_TRAFFICKING		113	0.209677	1.12532	0.247917	0.420558	1	3690	tags=31%, list=23%, signal=40%
REACTOME_G_ALPHA_I_SIGNALLING_EVENTS	REACTOME_G_ALPHA_I_SIGNALLING_EVENTS		180	0.193293	1.12487	0.213974	0.420517	1	4769	tags=33%, list=29%, signal=46%
BIOCARTA_MOUSE_TOLL_PATHWAY	BIOCARTA_MOUSE_TOLL_PATHWAY		23	0.308304	1.12389	0.295547	0.421575	1	5347	tags=57%, list=33%, signal=84%
BIOCARTA_MOUSE_BAD_PATHWAY	BIOCARTA_MOUSE_BAD_PATHWAY		23	0.307089	1.1237	0.292683	0.421079	1	624	tags=13%, list=4%, signal=14%
REACTOME_O_LINKED_GLYCOSYLATION_OF_MUCINS	REACTOME_O_LINKED_GLYCOSYLATION_OF_MUCINS		36	0.270444	1.12329	0.290722	0.421118	1	5645	tags=47%, list=35%, signal=72%
DELACROIX_RAR_BOUND_ES	DELACROIX_RAR_BOUND_ES		380	0.175353	1.122	0.17154	0.42279	1	4673	tags=34%, list=29%, signal=47%
REACTOME_REGULATION_OF_TP53_ACTIVITY	REACTOME_REGULATION_OF_TP53_ACTIVITY		142	0.199871	1.12164	0.2125	0.422664	1	4355	tags=35%, list=27%, signal=47%
REACTOME_GAP_JUNCTION_TRAFFICKING_AND_REGULATION	REACTOME_GAP_JUNCTION_TRAFFICKING_AND_REGULATION		31	0.282282	1.12061	0.284553	0.423896	1	4507	tags=35%, list=28%, signal=49%
LEE_CALORIE_RESTRICTION_NEOCORTEX_UP	LEE_CALORIE_RESTRICTION_NEOCORTEX_UP		55	0.242494	1.11982	0.249497	0.424718	1	4546	tags=36%, list=28%, signal=50%
REACTOME_RHOF_GTPASE_CYCLE	REACTOME_RHOF_GTPASE_CYCLE		37	0.267115	1.11392	0.31405	0.435726	1	4201	tags=38%, list=26%, signal=51%
RIZ_ERYTHROID_DIFFERENTIATION_HBZ	RIZ_ERYTHROID_DIFFERENTIATION_HBZ		27	0.292537	1.11389	0.290061	0.434923	1	5386	tags=48%, list=33%, signal=72%
JOHANSSON_GLIOMAGENESIS_BY_PDGFB_DN	JOHANSSON_GLIOMAGENESIS_BY_PDGFB_DN		21	0.319869	1.11199	0.303571	0.437999	1	4104	tags=33%, list=25%, signal=44%
GAVIN_FOXP3_TARGETS_CLUSTER_P7	GAVIN_FOXP3_TARGETS_CLUSTER_P7		81	0.223336	1.1087	0.281376	0.443818	1	2166	tags=22%, list=13%, signal=26%
VARELA_ZMPSTE24_TARGETS_UP	VARELA_ZMPSTE24_TARGETS_UP		39	0.260083	1.10829	0.270103	0.443819	1	4778	tags=51%, list=29%, signal=72%
REACTOME_SPHINGOLIPID_METABOLISM	REACTOME_SPHINGOLIPID_METABOLISM		77	0.225099	1.10813	0.281609	0.443294	1	3828	tags=32%, list=23%, signal=42%
IWANAGA_CARCINOGENESIS_BY_KRAS_DN	IWANAGA_CARCINOGENESIS_BY_KRAS_DN		109	0.209335	1.10601	0.27044	0.446659	1	5017	tags=41%, list=31%, signal=59%
WP_BMP_SIGNALING_PATHWAY_IN_EYELID_DEVELOPMENT	WP_BMP_SIGNALING_PATHWAY_IN_EYELID_DEVELOPMENT		20	0.314408	1.1018	0.327236	0.454453	1	6142	tags=60%, list=38%, signal=96%
WP_AMINO_ACID_METABOLISM	WP_AMINO_ACID_METABOLISM		81	0.216741	1.10029	0.279835	0.456651	1	1417	tags=16%, list=9%, signal=17%
BAKKER_FOXO3_TARGETS_DN	BAKKER_FOXO3_TARGETS_DN		154	0.193197	1.09955	0.259036	0.457301	1	3176	tags=25%, list=19%, signal=31%
SCHAEFFER_PROSTATE_DEVELOPMENT_12HR_DN	SCHAEFFER_PROSTATE_DEVELOPMENT_12HR_DN		46	0.245742	1.09595	0.308163	0.464062	1	2001	tags=20%, list=12%, signal=22%
REACTOME_REGULATION_OF_PYRUVATE_DEHYDROGENASE_PDH_COMPLEX	REACTOME_REGULATION_OF_PYRUVATE_DEHYDROGENASE_PDH_COMPLEX		15	0.343837	1.09486	0.331313	0.465539	1	2900	tags=33%, list=18%, signal=41%
DARWICHE_PAPILLOMA_PROGRESSION_RISK	DARWICHE_PAPILLOMA_PROGRESSION_RISK		59	0.235219	1.09321	0.305907	0.468081	1	4092	tags=31%, list=25%, signal=41%
HOFFMANN_SMALL_PRE_BII_TO_IMMATURE_B_LYMPHOCYTE_DN	HOFFMANN_SMALL_PRE_BII_TO_IMMATURE_B_LYMPHOCYTE_DN		31	0.273404	1.09256	0.309572	0.468509	1	3137	tags=32%, list=19%, signal=40%
CADWELL_ATG16L1_TARGETS_DN	CADWELL_ATG16L1_TARGETS_DN		57	0.22872	1.08837	0.292735	0.476372	1	4263	tags=39%, list=26%, signal=52%
SCHAEFFER_PROSTATE_DEVELOPMENT_AND_CANCER_BOX4_DN	SCHAEFFER_PROSTATE_DEVELOPMENT_AND_CANCER_BOX4_DN		32	0.271199	1.08749	0.304609	0.477407	1	2307	tags=28%, list=14%, signal=33%
GUO_TARGETS_OF_IRS1_AND_IRS2	GUO_TARGETS_OF_IRS1_AND_IRS2		82	0.213327	1.08723	0.297917	0.477104	1	4305	tags=33%, list=26%, signal=45%
REACTOME_ANTIGEN_PROCESSING_UBIQUITINATION_PROTEASOME_DEGRADATION	REACTOME_ANTIGEN_PROCESSING_UBIQUITINATION_PROTEASOME_DEGRADATION		276	0.178111	1.08699	0.234568	0.476731	1	2715	tags=22%, list=17%, signal=26%
GAUSSMANN_MLL_AF4_FUSION_TARGETS_A_DN	GAUSSMANN_MLL_AF4_FUSION_TARGETS_A_DN		79	0.219274	1.08643	0.328657	0.476973	1	4813	tags=37%, list=30%, signal=52%
PILON_KLF1_TARGETS_UP	PILON_KLF1_TARGETS_UP		420	0.16779	1.08585	0.208417	0.477372	1	3529	tags=25%, list=22%, signal=30%
GOBERT_CORE_OLIGODENDROCYTE_DIFFERENTIATION	GOBERT_CORE_OLIGODENDROCYTE_DIFFERENTIATION		38	0.254596	1.08401	0.314465	0.480511	1	5088	tags=47%, list=31%, signal=69%
HOFFMANN_IMMATURE_TO_MATURE_B_LYMPHOCYTE_UP	HOFFMANN_IMMATURE_TO_MATURE_B_LYMPHOCYTE_UP		31	0.272504	1.08221	0.332024	0.483619	1	3996	tags=35%, list=25%, signal=47%
WP_NEURAL_CREST_DIFFERENTIATION	WP_NEURAL_CREST_DIFFERENTIATION		82	0.214236	1.08174	0.301181	0.48363	1	6177	tags=51%, list=38%, signal=82%
MIKKELSEN_IPS_ICP_WITH_H3K4ME3_AND_H327ME3	MIKKELSEN_IPS_ICP_WITH_H3K4ME3_AND_H327ME3		91	0.210636	1.08103	0.326613	0.484231	1	5172	tags=35%, list=32%, signal=51%
MCCLUNG_CREB1_TARGETS_UP	MCCLUNG_CREB1_TARGETS_UP		95	0.20666	1.07839	0.290123	0.488804	1	4174	tags=33%, list=26%, signal=44%
REACTOME_INWARDLY_RECTIFYING_K_CHANNELS	REACTOME_INWARDLY_RECTIFYING_K_CHANNELS		30	0.271126	1.07828	0.346072	0.488147	1	2722	tags=27%, list=17%, signal=32%
BIOCARTA_MOUSE_EIF4_PATHWAY	BIOCARTA_MOUSE_EIF4_PATHWAY		21	0.296281	1.07822	0.36214	0.487364	1	2131	tags=29%, list=13%, signal=33%
REACTOME_MACROAUTOPHAGY	REACTOME_MACROAUTOPHAGY		110	0.201394	1.07695	0.303983	0.489263	1	2353	tags=23%, list=14%, signal=26%
BIOCARTA_MOUSE_MEF2D_PATHWAY	BIOCARTA_MOUSE_MEF2D_PATHWAY		15	0.333523	1.07665	0.351351	0.489004	1	4348	tags=53%, list=27%, signal=73%
ICHIBA_GRAFT_VERSUS_HOST_DISEASE_35D_DN	ICHIBA_GRAFT_VERSUS_HOST_DISEASE_35D_DN		38	0.253048	1.07365	0.348548	0.494739	1	3858	tags=34%, list=24%, signal=45%
REACTOME_TOLL_LIKE_RECEPTOR_9_TLR9_CASCADE	REACTOME_TOLL_LIKE_RECEPTOR_9_TLR9_CASCADE		76	0.215527	1.07153	0.330472	0.498508	1	1970	tags=21%, list=12%, signal=24%
RASHI_RESPONSE_TO_IONIZING_RADIATION_2	RASHI_RESPONSE_TO_IONIZING_RADIATION_2		109	0.20402	1.07072	0.316222	0.49938	1	5017	tags=38%, list=31%, signal=54%
LEIN_MIDBRAIN_MARKERS	LEIN_MIDBRAIN_MARKERS		82	0.213933	1.06895	0.316327	0.502192	1	6394	tags=52%, list=39%, signal=86%
WP_P38_MAPK_SIGNALING_PATHWAY	WP_P38_MAPK_SIGNALING_PATHWAY		33	0.259591	1.06879	0.35743	0.501648	1	978	tags=15%, list=6%, signal=16%
RAMPON_ENRICHED_LEARNING_ENVIRONMENT_LATE_UP	RAMPON_ENRICHED_LEARNING_ENVIRONMENT_LATE_UP		20	0.296654	1.06753	0.364	0.503431	1	1719	tags=25%, list=11%, signal=28%
REACTOME_SIGNALING_BY_HEDGEHOG	REACTOME_SIGNALING_BY_HEDGEHOG		129	0.19362	1.06704	0.321429	0.503681	1	3094	tags=27%, list=19%, signal=33%
BIOCARTA_MOUSE_HDAC_PATHWAY	BIOCARTA_MOUSE_HDAC_PATHWAY		22	0.293651	1.0663	0.345679	0.504371	1	4803	tags=45%, list=29%, signal=64%
WP_ONECARBON_METABOLISM	WP_ONECARBON_METABOLISM		27	0.286116	1.06543	0.374741	0.505384	1	2056	tags=26%, list=13%, signal=30%
REACTOME_METABOLISM_OF_LIPIDS	REACTOME_METABOLISM_OF_LIPIDS		478	0.162434	1.06391	0.264957	0.507926	1	4042	tags=29%, list=25%, signal=38%
GALINDO_IMMUNE_RESPONSE_TO_ENTEROTOXIN	GALINDO_IMMUNE_RESPONSE_TO_ENTEROTOXIN		64	0.222292	1.0629	0.344681	0.509106	1	4967	tags=38%, list=30%, signal=54%
REACTOME_KERATAN_SULFATE_BIOSYNTHESIS	REACTOME_KERATAN_SULFATE_BIOSYNTHESIS		25	0.278084	1.0612	0.356	0.512051	1	1543	tags=20%, list=9%, signal=22%
RAY_TUMORIGENESIS_BY_ERBB2_CDC25A_UP	RAY_TUMORIGENESIS_BY_ERBB2_CDC25A_UP		154	0.188631	1.05965	0.307229	0.514644	1	2407	tags=19%, list=15%, signal=23%
WANG_TARGETS_OF_MLL_CBP_FUSION_UP	WANG_TARGETS_OF_MLL_CBP_FUSION_UP		41	0.241888	1.05909	0.345455	0.514861	1	4210	tags=39%, list=26%, signal=52%
GROSS_HYPOXIA_VIA_ELK3_ONLY_DN	GROSS_HYPOXIA_VIA_ELK3_ONLY_DN		40	0.246122	1.0568	0.34	0.519161	1	4543	tags=43%, list=28%, signal=59%
BURTON_ADIPOGENESIS_4	BURTON_ADIPOGENESIS_4		42	0.246171	1.05148	0.3625	0.530151	1	4387	tags=36%, list=27%, signal=49%
REACTOME_TCF_DEPENDENT_SIGNALING_IN_RESPONSE_TO_WNT	REACTOME_TCF_DEPENDENT_SIGNALING_IN_RESPONSE_TO_WNT		146	0.18554	1.05037	0.334056	0.531735	1	3068	tags=27%, list=19%, signal=33%
REACTOME_CYTOSOLIC_SENSORS_OF_PATHOGEN_ASSOCIATED_DNA	REACTOME_CYTOSOLIC_SENSORS_OF_PATHOGEN_ASSOCIATED_DNA		30	0.265517	1.05032	0.369261	0.53089	1	3522	tags=37%, list=22%, signal=47%
WP_MECP2_AND_ASSOCIATED_RETT_SYNDROME	WP_MECP2_AND_ASSOCIATED_RETT_SYNDROME		45	0.237996	1.04997	0.3875	0.530667	1	4659	tags=40%, list=29%, signal=56%
REACTOME_ANCHORING_OF_THE_BASAL_BODY_TO_THE_PLASMA_MEMBRANE	REACTOME_ANCHORING_OF_THE_BASAL_BODY_TO_THE_PLASMA_MEMBRANE		93	0.20403	1.0495	0.358	0.53084	1	4674	tags=37%, list=29%, signal=51%
WP_EBV_LMP1_SIGNALING	WP_EBV_LMP1_SIGNALING		17	0.312073	1.0463	0.397177	0.537132	1	4708	tags=41%, list=29%, signal=58%
KAMMINGA_SENESCENCE	KAMMINGA_SENESCENCE		39	0.245298	1.0446	0.36714	0.540075	1	2197	tags=23%, list=13%, signal=27%
REACTOME_FORMATION_OF_RNA_POL_II_ELONGATION_COMPLEX	REACTOME_FORMATION_OF_RNA_POL_II_ELONGATION_COMPLEX		53	0.22826	1.04436	0.369478	0.539756	1	2044	tags=25%, list=13%, signal=28%
RAO_BOUND_BY_SALL4_ISOFORM_B	RAO_BOUND_BY_SALL4_ISOFORM_B		435	0.160267	1.04262	0.303297	0.542794	1	3281	tags=25%, list=20%, signal=31%
ZHENG_FOXP3_TARGETS_IN_T_LYMPHOCYTE_DN	ZHENG_FOXP3_TARGETS_IN_T_LYMPHOCYTE_DN		34	0.255353	1.0415	0.379447	0.544433	1	6041	tags=56%, list=37%, signal=89%
REACTOME_RAB_GEFS_EXCHANGE_GTP_FOR_GDP_ON_RABS	REACTOME_RAB_GEFS_EXCHANGE_GTP_FOR_GDP_ON_RABS		87	0.203524	1.04026	0.386905	0.546206	1	3690	tags=31%, list=23%, signal=40%
WP_DOPAMINERGIC_NEUROGENESIS	WP_DOPAMINERGIC_NEUROGENESIS		23	0.282932	1.0378	0.404082	0.550853	1	5302	tags=52%, list=33%, signal=77%
CHEBOTAEV_GR_TARGETS_UP	CHEBOTAEV_GR_TARGETS_UP		71	0.209864	1.03656	0.369072	0.552767	1	2952	tags=25%, list=18%, signal=31%
BURTON_ADIPOGENESIS_PEAK_AT_2HR	BURTON_ADIPOGENESIS_PEAK_AT_2HR		41	0.241388	1.03498	0.381048	0.555402	1	4870	tags=41%, list=30%, signal=59%
BIOCARTA_MOUSE_RAC1_PATHWAY	BIOCARTA_MOUSE_RAC1_PATHWAY		20	0.295129	1.03383	0.410931	0.557072	1	1148	tags=20%, list=7%, signal=21%
REACTOME_SIGNALING_BY_TGF_BETA_RECEPTOR_COMPLEX	REACTOME_SIGNALING_BY_TGF_BETA_RECEPTOR_COMPLEX		60	0.217309	1.0308	0.38755	0.56325	1	4375	tags=38%, list=27%, signal=52%
REACTOME_APOPTOTIC_CLEAVAGE_OF_CELLULAR_PROTEINS	REACTOME_APOPTOTIC_CLEAVAGE_OF_CELLULAR_PROTEINS		34	0.248916	1.0295	0.402834	0.565302	1	4282	tags=38%, list=26%, signal=52%
JACKSON_DNMT1_TARGETS_UP	JACKSON_DNMT1_TARGETS_UP		80	0.202614	1.02907	0.390782	0.565332	1	3219	tags=26%, list=20%, signal=33%
BOYLAN_MULTIPLE_MYELOMA_PCA3_UP	BOYLAN_MULTIPLE_MYELOMA_PCA3_UP		76	0.205146	1.02797	0.393574	0.566973	1	3484	tags=29%, list=21%, signal=37%
PLASARI_TGFB1_TARGETS_1HR_UP	PLASARI_TGFB1_TARGETS_1HR_UP		31	0.259859	1.02526	0.403409	0.572325	1	4579	tags=35%, list=28%, signal=49%
WP_NUCLEAR_RECEPTORS_IN_LIPID_METABOLISM_AND_TOXICITY	WP_NUCLEAR_RECEPTORS_IN_LIPID_METABOLISM_AND_TOXICITY		17	0.306179	1.0208	0.428283	0.581952	1	5913	tags=53%, list=36%, signal=83%
REACTOME_BINDING_AND_UPTAKE_OF_LIGANDS_BY_SCAVENGER_RECEPTORS	REACTOME_BINDING_AND_UPTAKE_OF_LIGANDS_BY_SCAVENGER_RECEPTORS		18	0.295554	1.0203	0.448	0.58211	1	6167	tags=50%, list=38%, signal=80%
REACTOME_RHO_GTPASES_ACTIVATE_FORMINS	REACTOME_RHO_GTPASES_ACTIVATE_FORMINS		114	0.190589	1.01847	0.414433	0.585611	1	2353	tags=21%, list=14%, signal=24%
REACTOME_RHOH_GTPASE_CYCLE	REACTOME_RHOH_GTPASE_CYCLE		33	0.247066	1.01631	0.402415	0.589773	1	4309	tags=42%, list=26%, signal=58%
BIOCARTA_MOUSE_RHO_PATHWAY	BIOCARTA_MOUSE_RHO_PATHWAY		18	0.293773	1.01559	0.420039	0.590379	1	5385	tags=56%, list=33%, signal=83%
REACTOME_SYNTHESIS_OF_PA	REACTOME_SYNTHESIS_OF_PA		25	0.266694	1.0144	0.43595	0.592289	1	2277	tags=24%, list=14%, signal=28%
WP_FACTORS_AND_PATHWAYS_AFFECTING_INSULINLIKE_GROWTH_FACTOR_IGF1AKT_SIGNALING	WP_FACTORS_AND_PATHWAYS_AFFECTING_INSULINLIKE_GROWTH_FACTOR_IGF1AKT_SIGNALING		28	0.260759	1.0121	0.420719	0.596797	1	2448	tags=25%, list=15%, signal=29%
REACTOME_ESR_MEDIATED_SIGNALING	REACTOME_ESR_MEDIATED_SIGNALING		116	0.186662	1.0114	0.411647	0.597477	1	3974	tags=28%, list=24%, signal=36%
REACTOME_G_ALPHA_S_SIGNALLING_EVENTS	REACTOME_G_ALPHA_S_SIGNALLING_EVENTS		87	0.198896	1.00965	0.412766	0.600626	1	3629	tags=23%, list=22%, signal=29%
REACTOME_ANTIGEN_ACTIVATES_B_CELL_RECEPTOR_BCR_LEADING_TO_GENERATION_OF_SECOND_MESSENGERS	REACTOME_ANTIGEN_ACTIVATES_B_CELL_RECEPTOR_BCR_LEADING_TO_GENERATION_OF_SECOND_MESSENGERS		19	0.289334	1.0095	0.428309	0.599968	1	5377	tags=58%, list=33%, signal=86%
KANG_AR_TARGETS_UP	KANG_AR_TARGETS_UP		16	0.304176	1.00928	0.444	0.59947	1	6926	tags=56%, list=43%, signal=98%
WP_IL1_SIGNALING_PATHWAY	WP_IL1_SIGNALING_PATHWAY		33	0.246933	1.00922	0.438559	0.598566	1	4409	tags=36%, list=27%, signal=50%
WANG_RESPONSE_TO_BEXAROTENE_DN	WANG_RESPONSE_TO_BEXAROTENE_DN		23	0.279407	1.00791	0.450199	0.6007	1	1890	tags=22%, list=12%, signal=25%
IKEDA_MIR133_TARGETS_UP	IKEDA_MIR133_TARGETS_UP		43	0.234055	1.00541	0.410822	0.605741	1	3553	tags=30%, list=22%, signal=39%
REACTOME_CARBOXYTERMINAL_POST_TRANSLATIONAL_MODIFICATIONS_OF_TUBULIN	REACTOME_CARBOXYTERMINAL_POST_TRANSLATIONAL_MODIFICATIONS_OF_TUBULIN		21	0.283299	1.00443	0.425662	0.607136	1	6655	tags=57%, list=41%, signal=96%
REACTOME_TOLL_LIKE_RECEPTOR_CASCADES	REACTOME_TOLL_LIKE_RECEPTOR_CASCADES		118	0.187174	1.00438	0.446939	0.606231	1	1970	tags=19%, list=12%, signal=21%
REACTOME_SIGNALING_BY_NUCLEAR_RECEPTORS	REACTOME_SIGNALING_BY_NUCLEAR_RECEPTORS		156	0.175862	1.00402	0.449187	0.606099	1	5120	tags=35%, list=31%, signal=51%
BIOCARTA_MOUSE_FCER1_PATHWAY	BIOCARTA_MOUSE_FCER1_PATHWAY		36	0.239373	0.999462	0.457256	0.615945	1	4663	tags=42%, list=29%, signal=58%
GAUSSMANN_MLL_AF4_FUSION_TARGETS_E_DN	GAUSSMANN_MLL_AF4_FUSION_TARGETS_E_DN		22	0.274583	0.999388	0.437751	0.615095	1	4503	tags=41%, list=28%, signal=56%
BIOCARTA_MOUSE_TNFR1_PATHWAY	BIOCARTA_MOUSE_TNFR1_PATHWAY		27	0.263269	0.999145	0.449597	0.614641	1	5424	tags=52%, list=33%, signal=78%
REACTOME_RND1_GTPASE_CYCLE	REACTOME_RND1_GTPASE_CYCLE		37	0.235356	0.998683	0.451681	0.614748	1	4618	tags=41%, list=28%, signal=56%
PANGAS_TUMOR_SUPPRESSION_BY_SMAD1_AND_SMAD5_UP	PANGAS_TUMOR_SUPPRESSION_BY_SMAD1_AND_SMAD5_UP		119	0.184524	0.997967	0.452869	0.615427	1	4755	tags=34%, list=29%, signal=48%
RAO_BOUND_BY_SALL4	RAO_BOUND_BY_SALL4		190	0.170191	0.997371	0.464668	0.615765	1	3988	tags=28%, list=24%, signal=37%
REACTOME_MOLECULES_ASSOCIATED_WITH_ELASTIC_FIBRES	REACTOME_MOLECULES_ASSOCIATED_WITH_ELASTIC_FIBRES		29	0.252716	0.997363	0.430672	0.61477	1	5684	tags=38%, list=35%, signal=58%
REACTOME_RECRUITMENT_OF_NUMA_TO_MITOTIC_CENTROSOMES	REACTOME_RECRUITMENT_OF_NUMA_TO_MITOTIC_CENTROSOMES		83	0.200668	0.99736	0.464789	0.613764	1	2910	tags=23%, list=18%, signal=28%
KANG_GLIS3_TARGETS	KANG_GLIS3_TARGETS		23	0.275819	0.99592	0.459916	0.616304	1	4521	tags=43%, list=28%, signal=60%
WP_FAS_PATHWAY_AND_STRESS_INDUCTION_OF_HSP_REGULATION	WP_FAS_PATHWAY_AND_STRESS_INDUCTION_OF_HSP_REGULATION		35	0.242139	0.994589	0.471058	0.618665	1	4578	tags=46%, list=28%, signal=63%
WP_GLYCOGEN_METABOLISM	WP_GLYCOGEN_METABOLISM		32	0.245562	0.993756	0.464762	0.619719	1	4253	tags=41%, list=26%, signal=55%
DARWICHE_PAPILLOMA_RISK_LOW_DN	DARWICHE_PAPILLOMA_RISK_LOW_DN		147	0.177095	0.991973	0.449024	0.623005	1	3958	tags=32%, list=24%, signal=42%
REACTOME_ASSEMBLY_OF_COLLAGEN_FIBRILS_AND_OTHER_MULTIMERIC_STRUCTURES	REACTOME_ASSEMBLY_OF_COLLAGEN_FIBRILS_AND_OTHER_MULTIMERIC_STRUCTURES		51	0.21949	0.990745	0.481405	0.62487	1	7044	tags=61%, list=43%, signal=107%
REACTOME_NEGATIVE_REGULATION_OF_MET_ACTIVITY	REACTOME_NEGATIVE_REGULATION_OF_MET_ACTIVITY		21	0.283161	0.989924	0.455426	0.625845	1	2174	tags=33%, list=13%, signal=38%
HOFFMANN_LARGE_TO_SMALL_PRE_BII_LYMPHOCYTE_DN	HOFFMANN_LARGE_TO_SMALL_PRE_BII_LYMPHOCYTE_DN		52	0.217602	0.98856	0.478261	0.628188	1	5031	tags=38%, list=31%, signal=55%
REACTOME_TRANSPORT_OF_VITAMINS_NUCLEOSIDES_AND_RELATED_MOLECULES	REACTOME_TRANSPORT_OF_VITAMINS_NUCLEOSIDES_AND_RELATED_MOLECULES		32	0.24492	0.986186	0.470588	0.632778	1	2471	tags=28%, list=15%, signal=33%
LEE_CALORIE_RESTRICTION_NEOCORTEX_DN	LEE_CALORIE_RESTRICTION_NEOCORTEX_DN		52	0.214151	0.985501	0.462963	0.633384	1	4847	tags=40%, list=30%, signal=57%
REACTOME_CLASS_A_1_RHODOPSIN_LIKE_RECEPTORS	REACTOME_CLASS_A_1_RHODOPSIN_LIKE_RECEPTORS		181	0.170051	0.98504	0.496881	0.633472	1	6567	tags=46%, list=40%, signal=76%
MAEKAWA_ATF2_TARGETS	MAEKAWA_ATF2_TARGETS		17	0.286366	0.982385	0.465347	0.638908	1	3604	tags=35%, list=22%, signal=45%
REACTOME_INTEGRIN_CELL_SURFACE_INTERACTIONS	REACTOME_INTEGRIN_CELL_SURFACE_INTERACTIONS		69	0.201885	0.982261	0.473267	0.638201	1	5674	tags=35%, list=35%, signal=53%
SCHAEFFER_SOX9_TARGETS_IN_PROSTATE_DEVELOPMENT_UP	SCHAEFFER_SOX9_TARGETS_IN_PROSTATE_DEVELOPMENT_UP		16	0.295349	0.982187	0.465553	0.637325	1	2797	tags=25%, list=17%, signal=30%
REACTOME_GPCR_LIGAND_BINDING	REACTOME_GPCR_LIGAND_BINDING		233	0.163724	0.981656	0.512048	0.637602	1	6567	tags=45%, list=40%, signal=74%
REACTOME_SIGNALING_BY_FGFR1	REACTOME_SIGNALING_BY_FGFR1		43	0.227629	0.981132	0.535124	0.637861	1	3609	tags=28%, list=22%, signal=36%
HORTON_SREBF_TARGETS	HORTON_SREBF_TARGETS		23	0.267247	0.980264	0.481557	0.638923	1	1961	tags=26%, list=12%, signal=30%
BIOCARTA_MOUSE_FAS_PATHWAY	BIOCARTA_MOUSE_FAS_PATHWAY		27	0.252281	0.976942	0.46748	0.64578	1	4309	tags=44%, list=26%, signal=60%
REACTOME_CROSSLINKING_OF_COLLAGEN_FIBRILS	REACTOME_CROSSLINKING_OF_COLLAGEN_FIBRILS		16	0.292156	0.975971	0.482966	0.647059	1	11538	tags=100%, list=71%, signal=342%
GAVIN_FOXP3_TARGETS_CLUSTER_P3	GAVIN_FOXP3_TARGETS_CLUSTER_P3		140	0.174962	0.975473	0.522727	0.647151	1	2609	tags=21%, list=16%, signal=25%
REACTOME_SIGNALING_BY_HIPPO	REACTOME_SIGNALING_BY_HIPPO		16	0.291402	0.975095	0.469729	0.647019	1	3999	tags=44%, list=25%, signal=58%
MORI_PLASMA_CELL_UP	MORI_PLASMA_CELL_UP		49	0.215658	0.975015	0.490644	0.646193	1	3261	tags=29%, list=20%, signal=36%
SARTIPY_NORMAL_AT_INSULIN_RESISTANCE_UP	SARTIPY_NORMAL_AT_INSULIN_RESISTANCE_UP		23	0.262316	0.973917	0.479757	0.647808	1	1946	tags=22%, list=12%, signal=25%
GRAESSMANN_RESPONSE_TO_MC_AND_SERUM_DEPRIVATION_DN	GRAESSMANN_RESPONSE_TO_MC_AND_SERUM_DEPRIVATION_DN		69	0.201432	0.973573	0.516393	0.647662	1	4297	tags=30%, list=26%, signal=41%
BIOCARTA_MOUSE_CERAMIDE_PATHWAY	BIOCARTA_MOUSE_CERAMIDE_PATHWAY		22	0.266482	0.968793	0.482105	0.658226	1	6141	tags=59%, list=38%, signal=95%
REACTOME_CD28_DEPENDENT_PI3K_AKT_SIGNALING	REACTOME_CD28_DEPENDENT_PI3K_AKT_SIGNALING		20	0.270578	0.96817	0.47619	0.658673	1	6020	tags=55%, list=37%, signal=87%
BIOCARTA_MOUSE_IL1R_PATHWAY	BIOCARTA_MOUSE_IL1R_PATHWAY		25	0.250823	0.967321	0.490157	0.659688	1	4803	tags=40%, list=29%, signal=57%
REACTOME_SEMA4D_IN_SEMAPHORIN_SIGNALING	REACTOME_SEMA4D_IN_SEMAPHORIN_SIGNALING		15	0.300061	0.965211	0.498092	0.663634	1	3730	tags=47%, list=23%, signal=60%
REACTOME_PLATELET_ACTIVATION_SIGNALING_AND_AGGREGATION	REACTOME_PLATELET_ACTIVATION_SIGNALING_AND_AGGREGATION		219	0.161145	0.961009	0.543388	0.672707	1	4786	tags=34%, list=29%, signal=47%
CHYLA_CBFA2T3_TARGETS_DN	CHYLA_CBFA2T3_TARGETS_DN		189	0.164143	0.958308	0.557143	0.678154	1	4425	tags=31%, list=27%, signal=42%
WOTTON_RUNX_TARGETS_DN	WOTTON_RUNX_TARGETS_DN		27	0.250056	0.955993	0.564612	0.682745	1	1072	tags=19%, list=7%, signal=20%
SHIN_B_CELL_LYMPHOMA_CLUSTER_2	SHIN_B_CELL_LYMPHOMA_CLUSTER_2		24	0.256043	0.955284	0.491803	0.683405	1	5583	tags=46%, list=34%, signal=70%
BIOCARTA_MOUSE_CALCINEURIN_PATHWAY	BIOCARTA_MOUSE_CALCINEURIN_PATHWAY		17	0.290385	0.954766	0.52505	0.683532	1	4348	tags=47%, list=27%, signal=64%
GAUSSMANN_MLL_AF4_FUSION_TARGETS_A_UP	GAUSSMANN_MLL_AF4_FUSION_TARGETS_A_UP		170	0.16559	0.951385	0.573122	0.690606	1	4315	tags=31%, list=26%, signal=41%
MCMURRAY_TP53_HRAS_COOPERATION_RESPONSE_DN	MCMURRAY_TP53_HRAS_COOPERATION_RESPONSE_DN		61	0.203923	0.951011	0.542169	0.690397	1	1887	tags=18%, list=12%, signal=20%
REACTOME_SELECTIVE_AUTOPHAGY	REACTOME_SELECTIVE_AUTOPHAGY		56	0.207903	0.951001	0.524211	0.689342	1	2353	tags=23%, list=14%, signal=27%
GAUSSMANN_MLL_AF4_FUSION_TARGETS_C_DN	GAUSSMANN_MLL_AF4_FUSION_TARGETS_C_DN		18	0.280598	0.950984	0.548255	0.688289	1	5875	tags=56%, list=36%, signal=87%
WP_GDNFRET_SIGNALING_AXIS	WP_GDNFRET_SIGNALING_AXIS		22	0.265608	0.949891	0.516461	0.6899	1	4756	tags=45%, list=29%, signal=64%
STEARMAN_LUNG_CANCER_EARLY_VS_LATE_DN	STEARMAN_LUNG_CANCER_EARLY_VS_LATE_DN		50	0.210292	0.945416	0.543825	0.699417	1	3029	tags=28%, list=19%, signal=34%
REACTOME_RAP1_SIGNALLING	REACTOME_RAP1_SIGNALLING		15	0.297353	0.944341	0.50813	0.700891	1	4758	tags=60%, list=29%, signal=85%
BRUINS_UVC_RESPONSE_VIA_TP53_GROUP_C	BRUINS_UVC_RESPONSE_VIA_TP53_GROUP_C		77	0.190723	0.942679	0.566265	0.703837	1	4020	tags=29%, list=25%, signal=38%
REACTOME_MITOTIC_PROMETAPHASE	REACTOME_MITOTIC_PROMETAPHASE		172	0.164569	0.940572	0.603774	0.707871	1	2910	tags=22%, list=18%, signal=26%
REACTOME_REGULATION_OF_FZD_BY_UBIQUITINATION	REACTOME_REGULATION_OF_FZD_BY_UBIQUITINATION		17	0.277987	0.936243	0.531959	0.717377	1	3926	tags=47%, list=24%, signal=62%
DURAND_STROMA_NS_UP	DURAND_STROMA_NS_UP		146	0.162594	0.935587	0.657267	0.717914	1	5357	tags=38%, list=33%, signal=56%
REACTOME_DOWNSTREAM_SIGNALING_OF_ACTIVATED_FGFR1	REACTOME_DOWNSTREAM_SIGNALING_OF_ACTIVATED_FGFR1		25	0.243567	0.935242	0.554415	0.717627	1	3609	tags=28%, list=22%, signal=36%
REACTOME_CARGO_CONCENTRATION_IN_THE_ER	REACTOME_CARGO_CONCENTRATION_IN_THE_ER		30	0.235418	0.935141	0.566	0.71675	1	435	tags=13%, list=3%, signal=14%
PASINI_SUZ12_TARGETS_UP	PASINI_SUZ12_TARGETS_UP		84	0.183805	0.93396	0.589212	0.718631	1	4926	tags=36%, list=30%, signal=51%
REACTOME_TGF_BETA_RECEPTOR_SIGNALING_ACTIVATES_SMADS	REACTOME_TGF_BETA_RECEPTOR_SIGNALING_ACTIVATES_SMADS		23	0.256196	0.933862	0.539806	0.717761	1	2428	tags=30%, list=15%, signal=36%
REACTOME_BASIGIN_INTERACTIONS	REACTOME_BASIGIN_INTERACTIONS		21	0.25557	0.933231	0.588461	0.718136	1	4920	tags=43%, list=30%, signal=61%
REACTOME_COSTIMULATION_BY_THE_CD28_FAMILY	REACTOME_COSTIMULATION_BY_THE_CD28_FAMILY		51	0.202733	0.932404	0.560166	0.719058	1	4675	tags=35%, list=29%, signal=49%
REACTOME_OXIDATIVE_STRESS_INDUCED_SENESCENCE	REACTOME_OXIDATIVE_STRESS_INDUCED_SENESCENCE		49	0.208398	0.931387	0.562249	0.720498	1	4934	tags=47%, list=30%, signal=67%
DARWICHE_PAPILLOMA_RISK_HIGH_DN	DARWICHE_PAPILLOMA_RISK_HIGH_DN		155	0.165664	0.930924	0.618221	0.720494	1	3484	tags=26%, list=21%, signal=33%
FOSTER_KDM1A_TARGETS_DN	FOSTER_KDM1A_TARGETS_DN		182	0.16043	0.928021	0.643836	0.726315	1	4099	tags=30%, list=25%, signal=40%
REACTOME_SIGNALING_BY_WNT	REACTOME_SIGNALING_BY_WNT		218	0.154584	0.926348	0.667319	0.72929	1	3381	tags=25%, list=21%, signal=31%
REACTOME_ACTIVATION_OF_G_PROTEIN_GATED_POTASSIUM_CHANNELS	REACTOME_ACTIVATION_OF_G_PROTEIN_GATED_POTASSIUM_CHANNELS		25	0.248849	0.924458	0.562091	0.73273	1	1862	tags=20%, list=11%, signal=23%
REACTOME_SPHINGOLIPID_DE_NOVO_BIOSYNTHESIS	REACTOME_SPHINGOLIPID_DE_NOVO_BIOSYNTHESIS		38	0.21619	0.91944	0.618661	0.743355	1	2477	tags=24%, list=15%, signal=28%
WP_MITOCHONDRIAL_GENE_EXPRESSION	WP_MITOCHONDRIAL_GENE_EXPRESSION		19	0.260811	0.918566	0.558943	0.744353	1	3923	tags=42%, list=24%, signal=55%
REACTOME_SIGNALING_BY_NOTCH3	REACTOME_SIGNALING_BY_NOTCH3		19	0.265048	0.916552	0.570874	0.747969	1	3791	tags=42%, list=23%, signal=55%
REACTOME_TRANSCRIPTIONAL_ACTIVITY_OF_SMAD2_SMAD3_SMAD4_HETEROTRIMER	REACTOME_TRANSCRIPTIONAL_ACTIVITY_OF_SMAD2_SMAD3_SMAD4_HETEROTRIMER		38	0.215761	0.915987	0.571134	0.748247	1	2474	tags=26%, list=15%, signal=31%
BIOCARTA_MOUSE_GSK3_PATHWAY	BIOCARTA_MOUSE_GSK3_PATHWAY		20	0.260242	0.915653	0.565923	0.747906	1	3890	tags=35%, list=24%, signal=46%
BIOCARTA_MOUSE_P38MAPK_PATHWAY	BIOCARTA_MOUSE_P38MAPK_PATHWAY		32	0.227178	0.915354	0.588727	0.747515	1	855	tags=13%, list=5%, signal=13%
MIKKELSEN_ES_HCP_WITH_H3_UNMETHYLATED	MIKKELSEN_ES_HCP_WITH_H3_UNMETHYLATED		41	0.211239	0.91532	0.585987	0.746459	1	4111	tags=32%, list=25%, signal=42%
REACTOME_DOWNREGULATION_OF_SMAD2_3_SMAD4_TRANSCRIPTIONAL_ACTIVITY	REACTOME_DOWNREGULATION_OF_SMAD2_3_SMAD4_TRANSCRIPTIONAL_ACTIVITY		21	0.256907	0.915013	0.576271	0.746056	1	2474	tags=33%, list=15%, signal=39%
MATZUK_SPERMATID_DIFFERENTIATION	MATZUK_SPERMATID_DIFFERENTIATION		26	0.239065	0.91165	0.576305	0.752981	1	617	tags=12%, list=4%, signal=12%
MARTORIATI_MDM4_TARGETS_NEUROEPITHELIUM_UP	MARTORIATI_MDM4_TARGETS_NEUROEPITHELIUM_UP		162	0.156908	0.908665	0.685714	0.758849	1	3515	tags=26%, list=22%, signal=33%
SEKI_INFLAMMATORY_RESPONSE_LPS_DN	SEKI_INFLAMMATORY_RESPONSE_LPS_DN		21	0.250664	0.907933	0.584139	0.759393	1	2548	tags=29%, list=16%, signal=34%
WP_SIGNAL_TRANSDUCTION_OF_S1P_RECEPTOR	WP_SIGNAL_TRANSDUCTION_OF_S1P_RECEPTOR		21	0.25913	0.907009	0.60404	0.760361	1	10859	tags=95%, list=67%, signal=285%
REACTOME_EPHB_MEDIATED_FORWARD_SIGNALING	REACTOME_EPHB_MEDIATED_FORWARD_SIGNALING		37	0.219263	0.904503	0.607438	0.765131	1	4309	tags=41%, list=26%, signal=55%
REACTOME_GLYCOGEN_BREAKDOWN_GLYCOGENOLYSIS	REACTOME_GLYCOGEN_BREAKDOWN_GLYCOGENOLYSIS		15	0.279672	0.903724	0.605634	0.765789	1	2919	tags=33%, list=18%, signal=41%
REACTOME_SPRY_REGULATION_OF_FGF_SIGNALING	REACTOME_SPRY_REGULATION_OF_FGF_SIGNALING		16	0.266654	0.901073	0.585859	0.770689	1	3609	tags=38%, list=22%, signal=48%
SARTIPY_BLUNTED_BY_INSULIN_RESISTANCE_DN	SARTIPY_BLUNTED_BY_INSULIN_RESISTANCE_DN		16	0.272712	0.9	0.589691	0.771915	1	5040	tags=56%, list=31%, signal=81%
REACTOME_SIGNALING_BY_FGFR3	REACTOME_SIGNALING_BY_FGFR3		36	0.21534	0.899147	0.61523	0.772732	1	3609	tags=28%, list=22%, signal=36%
REACTOME_SIGNALING_BY_ERBB4	REACTOME_SIGNALING_BY_ERBB4		29	0.220813	0.893093	0.625255	0.785579	1	2250	tags=21%, list=14%, signal=24%
MORI_PLASMA_CELL_DN	MORI_PLASMA_CELL_DN		28	0.232309	0.891007	0.609037	0.789242	1	3106	tags=29%, list=19%, signal=35%
REACTOME_REGULATION_OF_SIGNALING_BY_CBL	REACTOME_REGULATION_OF_SIGNALING_BY_CBL		21	0.250477	0.890935	0.619141	0.788231	1	4675	tags=48%, list=29%, signal=67%
REACTOME_INTERLEUKIN_17_SIGNALING	REACTOME_INTERLEUKIN_17_SIGNALING		54	0.194794	0.890498	0.636175	0.788095	1	5158	tags=39%, list=32%, signal=57%
MARCINIAK_ER_STRESS_RESPONSE_VIA_CHOP	MARCINIAK_ER_STRESS_RESPONSE_VIA_CHOP		16	0.26822	0.890495	0.607619	0.786948	1	4767	tags=50%, list=29%, signal=71%
MCBRYAN_PUBERTAL_BREAST_3_4WK_UP	MCBRYAN_PUBERTAL_BREAST_3_4WK_UP		170	0.157313	0.890281	0.708678	0.786294	1	4420	tags=28%, list=27%, signal=38%
CLASPER_LYMPHATIC_VESSELS_DURING_METASTASIS_UP	CLASPER_LYMPHATIC_VESSELS_DURING_METASTASIS_UP		17	0.265083	0.888758	0.590457	0.788539	1	4554	tags=29%, list=28%, signal=41%
IWANAGA_CARCINOGENESIS_BY_KRAS_UP	IWANAGA_CARCINOGENESIS_BY_KRAS_UP		148	0.157864	0.886292	0.707415	0.792924	1	3593	tags=26%, list=22%, signal=33%
REACTOME_ELASTIC_FIBRE_FORMATION	REACTOME_ELASTIC_FIBRE_FORMATION		35	0.216617	0.880116	0.647423	0.805505	1	5684	tags=34%, list=35%, signal=53%
REACTOME_RHO_GTPASES_ACTIVATE_PAKS	REACTOME_RHO_GTPASES_ACTIVATE_PAKS		22	0.240808	0.880075	0.662393	0.804417	1	4364	tags=41%, list=27%, signal=56%
REACTOME_PROCESSING_OF_CAPPED_INTRONLESS_PRE_MRNA	REACTOME_PROCESSING_OF_CAPPED_INTRONLESS_PRE_MRNA		28	0.227295	0.879993	0.643629	0.803441	1	3097	tags=29%, list=19%, signal=35%
REACTOME_METABOLISM_OF_STEROIDS	REACTOME_METABOLISM_OF_STEROIDS		78	0.177077	0.879676	0.703704	0.802952	1	3265	tags=24%, list=20%, signal=30%
WP_ESTROGEN_SIGNALING	WP_ESTROGEN_SIGNALING		74	0.178564	0.879572	0.661123	0.802005	1	4133	tags=32%, list=25%, signal=43%
LEIN_MEDULLA_MARKERS	LEIN_MEDULLA_MARKERS		75	0.175361	0.879047	0.704167	0.80204	1	5033	tags=40%, list=31%, signal=58%
REACTOME_PEPTIDE_LIGAND_BINDING_RECEPTORS	REACTOME_PEPTIDE_LIGAND_BINDING_RECEPTORS		110	0.165522	0.878743	0.725367	0.801542	1	6625	tags=46%, list=41%, signal=78%
REACTOME_CD28_CO_STIMULATION	REACTOME_CD28_CO_STIMULATION		30	0.217643	0.876663	0.638211	0.805076	1	6020	tags=50%, list=37%, signal=79%
BIOCARTA_MOUSE_NUCLEARRS_PATHWAY	BIOCARTA_MOUSE_NUCLEARRS_PATHWAY		17	0.259577	0.873406	0.629191	0.811069	1	5913	tags=53%, list=36%, signal=83%
REACTOME_SYNTHESIS_OF_SUBSTRATES_IN_N_GLYCAN_BIOSYTHESIS	REACTOME_SYNTHESIS_OF_SUBSTRATES_IN_N_GLYCAN_BIOSYTHESIS		59	0.186028	0.870822	0.695391	0.815362	1	774	tags=12%, list=5%, signal=12%
CUI_TCF21_TARGETS_2_UP	CUI_TCF21_TARGETS_2_UP		391	0.134679	0.869529	0.856842	0.816949	1	2877	tags=18%, list=18%, signal=22%
REACTOME_NCAM1_INTERACTIONS	REACTOME_NCAM1_INTERACTIONS		20	0.247885	0.868658	0.647059	0.817646	1	7020	tags=65%, list=43%, signal=114%
TORCHIA_TARGETS_OF_EWSR1_FLI1_FUSION_TOP20_UP	TORCHIA_TARGETS_OF_EWSR1_FLI1_FUSION_TOP20_UP		17	0.262434	0.867472	0.636735	0.819066	1	2227	tags=24%, list=14%, signal=27%
REACTOME_SIALIC_ACID_METABOLISM	REACTOME_SIALIC_ACID_METABOLISM		32	0.212099	0.86672	0.672727	0.819571	1	774	tags=13%, list=5%, signal=13%
REACTOME_DOWNSTREAM_SIGNALING_OF_ACTIVATED_FGFR3	REACTOME_DOWNSTREAM_SIGNALING_OF_ACTIVATED_FGFR3		21	0.241767	0.865808	0.662214	0.820427	1	3609	tags=29%, list=22%, signal=37%
ZHENG_FOXP3_TARGETS_UP	ZHENG_FOXP3_TARGETS_UP		20	0.246958	0.865273	0.652807	0.82035	1	3286	tags=20%, list=20%, signal=25%
ICHIBA_GRAFT_VERSUS_HOST_DISEASE_D7_DN	ICHIBA_GRAFT_VERSUS_HOST_DISEASE_D7_DN		33	0.209988	0.863926	0.675	0.822122	1	2116	tags=18%, list=13%, signal=21%
REACTOME_ANTIGEN_PRESENTATION_FOLDING_ASSEMBLY_AND_PEPTIDE_LOADING_OF_CLASS_I_MHC	REACTOME_ANTIGEN_PRESENTATION_FOLDING_ASSEMBLY_AND_PEPTIDE_LOADING_OF_CLASS_I_MHC		28	0.225621	0.861967	0.657505	0.824971	1	2032	tags=18%, list=12%, signal=20%
ZAMORA_NOS2_TARGETS_DN	ZAMORA_NOS2_TARGETS_DN		72	0.178539	0.861271	0.746914	0.825272	1	2208	tags=19%, list=14%, signal=22%
HOLLERN_MICROACINAR_BREAST_TUMOR_UP	HOLLERN_MICROACINAR_BREAST_TUMOR_UP		33	0.213845	0.859687	0.677618	0.827393	1	3919	tags=30%, list=24%, signal=40%
REACTOME_AMINO_ACIDS_REGULATE_MTORC1	REACTOME_AMINO_ACIDS_REGULATE_MTORC1		48	0.190981	0.858373	0.678715	0.828913	1	2745	tags=23%, list=17%, signal=27%
REACTOME_APOPTOTIC_EXECUTION_PHASE	REACTOME_APOPTOTIC_EXECUTION_PHASE		42	0.200167	0.856716	0.706215	0.831145	1	4282	tags=36%, list=26%, signal=48%
WP_PARKINSONS_DISEASE	WP_PARKINSONS_DISEASE		37	0.20307	0.855357	0.68906	0.832772	1	3290	tags=27%, list=20%, signal=34%
WAKABAYASHI_ADIPOGENESIS_PPARG_BOUND_36HR	WAKABAYASHI_ADIPOGENESIS_PPARG_BOUND_36HR		26	0.221697	0.852806	0.658798	0.836851	1	2999	tags=27%, list=18%, signal=33%
REACTOME_BIOSYNTHESIS_OF_THE_N_GLYCAN_PRECURSOR_DOLICHOL_LIPID_LINKED_OLIGOSACCHARIDE_LLO_AND_TRANSFER_TO_A_NASCENT_PROTEIN	REACTOME_BIOSYNTHESIS_OF_THE_N_GLYCAN_PRECURSOR_DOLICHOL_LIPID_LINKED_OLIGOSACCHARIDE_LLO_AND_TRANSFER_TO_A_NASCENT_PROTEIN		70	0.177191	0.852027	0.752049	0.837268	1	1948	tags=17%, list=12%, signal=19%
BIOCARTA_MOUSE_HIVNEF_PATHWAY	BIOCARTA_MOUSE_HIVNEF_PATHWAY		52	0.185925	0.84968	0.709812	0.840815	1	5424	tags=42%, list=33%, signal=63%
APRELIKOVA_BRCA1_TARGETS	APRELIKOVA_BRCA1_TARGETS		45	0.19141	0.849572	0.687243	0.839882	1	4157	tags=31%, list=26%, signal=42%
MIKKELSEN_IPS_LCP_WITH_H3K4ME3	MIKKELSEN_IPS_LCP_WITH_H3K4ME3		128	0.153557	0.846555	0.792706	0.84465	1	4695	tags=30%, list=29%, signal=42%
CUI_TCF21_TARGETS_DN	CUI_TCF21_TARGETS_DN		29	0.215784	0.844117	0.699801	0.848528	1	5618	tags=48%, list=34%, signal=74%
BIOCARTA_MOUSE_MPR_PATHWAY	BIOCARTA_MOUSE_MPR_PATHWAY		17	0.251334	0.841085	0.697154	0.853261	1	385	tags=12%, list=2%, signal=12%
BIOCARTA_MOUSE_FMLP_PATHWAY	BIOCARTA_MOUSE_FMLP_PATHWAY		29	0.209982	0.840214	0.709091	0.853738	1	5478	tags=48%, list=34%, signal=73%
CHYLA_CBFA2T3_TARGETS_UP	CHYLA_CBFA2T3_TARGETS_UP		304	0.134246	0.836741	0.937247	0.859353	1	4092	tags=27%, list=25%, signal=35%
REACTOME_RNA_POLYMERASE_II_TRANSCRIBES_SNRNA_GENES	REACTOME_RNA_POLYMERASE_II_TRANSCRIBES_SNRNA_GENES		69	0.174208	0.836579	0.758691	0.858474	1	4033	tags=29%, list=25%, signal=38%
LIN_NPAS4_TARGETS_DN	LIN_NPAS4_TARGETS_DN		63	0.179151	0.83642	0.753564	0.857618	1	5753	tags=41%, list=35%, signal=64%
REACTOME_ENDOGENOUS_STEROLS	REACTOME_ENDOGENOUS_STEROLS		18	0.242307	0.834545	0.685771	0.860129	1	2412	tags=22%, list=15%, signal=26%
REACTOME_HYALURONAN_METABOLISM	REACTOME_HYALURONAN_METABOLISM		16	0.255283	0.832905	0.672234	0.862052	1	4538	tags=38%, list=28%, signal=52%
REACTOME_REGULATION_OF_PTEN_GENE_TRANSCRIPTION	REACTOME_REGULATION_OF_PTEN_GENE_TRANSCRIPTION		40	0.197092	0.831865	0.763889	0.862792	1	2391	tags=25%, list=15%, signal=29%
REACTOME_GAP_JUNCTION_ASSEMBLY	REACTOME_GAP_JUNCTION_ASSEMBLY		19	0.241723	0.830544	0.69899	0.864073	1	2378	tags=21%, list=15%, signal=25%
WP_APOPTOSIS_MODULATION_BY_HSP70	WP_APOPTOSIS_MODULATION_BY_HSP70		17	0.247873	0.829852	0.680723	0.864126	1	3879	tags=41%, list=24%, signal=54%
KUNINGER_IGF1_VS_PDGFB_TARGETS_UP	KUNINGER_IGF1_VS_PDGFB_TARGETS_UP		56	0.178227	0.828319	0.781818	0.865804	1	5391	tags=39%, list=33%, signal=59%
REACTOME_FATTY_ACYL_COA_BIOSYNTHESIS	REACTOME_FATTY_ACYL_COA_BIOSYNTHESIS		28	0.211342	0.827427	0.715768	0.866357	1	3142	tags=29%, list=19%, signal=35%
BOYLAN_MULTIPLE_MYELOMA_D_CLUSTER_DN	BOYLAN_MULTIPLE_MYELOMA_D_CLUSTER_DN		34	0.196836	0.826955	0.737052	0.866007	1	5231	tags=44%, list=32%, signal=65%
REACTOME_REGULATION_OF_TP53_ACTIVITY_THROUGH_METHYLATION	REACTOME_REGULATION_OF_TP53_ACTIVITY_THROUGH_METHYLATION		17	0.249394	0.826315	0.733467	0.865997	1	4315	tags=47%, list=26%, signal=64%
MEISSNER_NPC_HCP_WITH_H3_UNMETHYLATED	MEISSNER_NPC_HCP_WITH_H3_UNMETHYLATED		402	0.128003	0.824996	0.940265	0.867179	1	4379	tags=24%, list=27%, signal=32%
REACTOME_MYD88_MAL_TIRAP_CASCADE_INITIATED_ON_PLASMA_MEMBRANE	REACTOME_MYD88_MAL_TIRAP_CASCADE_INITIATED_ON_PLASMA_MEMBRANE		68	0.167211	0.821714	0.813278	0.871992	1	1970	tags=18%, list=12%, signal=20%
MORI_IMMATURE_B_LYMPHOCYTE_UP	MORI_IMMATURE_B_LYMPHOCYTE_UP		43	0.187382	0.821217	0.773092	0.87173	1	3190	tags=28%, list=20%, signal=35%
REACTOME_AURKA_ACTIVATION_BY_TPX2	REACTOME_AURKA_ACTIVATION_BY_TPX2		69	0.169764	0.819082	0.806387	0.874343	1	4674	tags=33%, list=29%, signal=47%
BOYLAN_MULTIPLE_MYELOMA_C_DN	BOYLAN_MULTIPLE_MYELOMA_C_DN		53	0.177891	0.81261	0.797495	0.884358	1	5245	tags=42%, list=32%, signal=61%
REACTOME_SIGNALING_BY_FGFR4	REACTOME_SIGNALING_BY_FGFR4		33	0.198044	0.812548	0.755511	0.883264	1	3609	tags=27%, list=22%, signal=35%
REACTOME_PLASMA_LIPOPROTEIN_REMODELING	REACTOME_PLASMA_LIPOPROTEIN_REMODELING		19	0.230593	0.810716	0.744086	0.885186	1	3764	tags=32%, list=23%, signal=41%
KATSANOU_ELAVL1_TARGETS_DN	KATSANOU_ELAVL1_TARGETS_DN		124	0.14745	0.805079	0.864979	0.893558	1	5674	tags=35%, list=35%, signal=54%
KASLER_HDAC7_TARGETS_1_DN	KASLER_HDAC7_TARGETS_1_DN		17	0.230805	0.803286	0.751953	0.895416	1	5403	tags=41%, list=33%, signal=62%
BIOCARTA_MOUSE_BCELLSURVIVAL_PATHWAY	BIOCARTA_MOUSE_BCELLSURVIVAL_PATHWAY		16	0.245977	0.800477	0.733068	0.898743	1	1835	tags=25%, list=11%, signal=28%
OUYANG_PROSTATE_CANCER_MARKERS	OUYANG_PROSTATE_CANCER_MARKERS		18	0.233297	0.797449	0.720165	0.902384	1	5532	tags=50%, list=34%, signal=76%
REACTOME_OTHER_INTERLEUKIN_SIGNALING	REACTOME_OTHER_INTERLEUKIN_SIGNALING		16	0.238897	0.795472	0.725714	0.90434	1	4002	tags=38%, list=25%, signal=50%
REACTOME_TRANSCRIPTIONAL_REGULATION_BY_E2F6	REACTOME_TRANSCRIPTIONAL_REGULATION_BY_E2F6		23	0.220667	0.795089	0.75098	0.903721	1	4993	tags=43%, list=31%, signal=63%
MIKKELSEN_ES_LCP_WITH_H3K4ME3	MIKKELSEN_ES_LCP_WITH_H3K4ME3		97	0.154757	0.794967	0.859794	0.902703	1	5113	tags=33%, list=31%, signal=48%
MEISSNER_BRAIN_ICP_WITH_H3K4ME3	MEISSNER_BRAIN_ICP_WITH_H3K4ME3		29	0.201247	0.793317	0.779559	0.904133	1	4485	tags=34%, list=28%, signal=47%
GAUSSMANN_MLL_AF4_FUSION_TARGETS_G_UP	GAUSSMANN_MLL_AF4_FUSION_TARGETS_G_UP		191	0.135183	0.788428	0.938856	0.91042	1	3540	tags=23%, list=22%, signal=28%
MARTIN_NFKB_TARGETS_UP	MARTIN_NFKB_TARGETS_UP		33	0.193521	0.785027	0.830898	0.914419	1	1598	tags=15%, list=10%, signal=17%
REACTOME_SUMOYLATION_OF_INTRACELLULAR_RECEPTORS	REACTOME_SUMOYLATION_OF_INTRACELLULAR_RECEPTORS		22	0.212761	0.783542	0.779798	0.915418	1	5347	tags=41%, list=33%, signal=61%
KOHOUTEK_CCNT1_TARGETS	KOHOUTEK_CCNT1_TARGETS		39	0.186188	0.783138	0.817048	0.914784	1	4560	tags=38%, list=28%, signal=53%
MULLIGAN_NTF3_SIGNALING_VIA_INSR_AND_IGF1R_UP	MULLIGAN_NTF3_SIGNALING_VIA_INSR_AND_IGF1R_UP		19	0.223948	0.779278	0.770751	0.919423	1	4244	tags=32%, list=26%, signal=43%
BYSTRYKH_HEMATOPOIESIS_STEM_CELL_SCP2_QTL_TRANS	BYSTRYKH_HEMATOPOIESIS_STEM_CELL_SCP2_QTL_TRANS		21	0.211461	0.77465	0.786822	0.924944	1	1918	tags=19%, list=12%, signal=22%
JI_CARCINOGENESIS_BY_KRAS_AND_STK11_DN	JI_CARCINOGENESIS_BY_KRAS_AND_STK11_DN		15	0.240602	0.773252	0.772824	0.925705	1	12377	tags=100%, list=76%, signal=416%
REACTOME_INSULIN_RECEPTOR_RECYCLING	REACTOME_INSULIN_RECEPTOR_RECYCLING		20	0.213501	0.769421	0.780793	0.929743	1	4534	tags=35%, list=28%, signal=48%
REACTOME_SYNTHESIS_OF_PC	REACTOME_SYNTHESIS_OF_PC		24	0.202166	0.766865	0.812109	0.932161	1	4693	tags=38%, list=29%, signal=53%
MARTORIATI_MDM4_TARGETS_NEUROEPITHELIUM_DN	MARTORIATI_MDM4_TARGETS_NEUROEPITHELIUM_DN		150	0.136485	0.765822	0.958333	0.932249	1	4490	tags=29%, list=28%, signal=39%
REACTOME_COLLAGEN_DEGRADATION	REACTOME_COLLAGEN_DEGRADATION		39	0.179306	0.763071	0.849257	0.934769	1	7044	tags=56%, list=43%, signal=99%
BIOCARTA_MOUSE_AKT_PATHWAY	BIOCARTA_MOUSE_AKT_PATHWAY		20	0.215137	0.76066	0.830228	0.936753	1	4708	tags=40%, list=29%, signal=56%
BIOCARTA_MOUSE_TEL_PATHWAY	BIOCARTA_MOUSE_TEL_PATHWAY		17	0.22544	0.760492	0.812866	0.935732	1	1378	tags=18%, list=8%, signal=19%
BERENJENO_ROCK_SIGNALING_NOT_VIA_RHOA_DN	BERENJENO_ROCK_SIGNALING_NOT_VIA_RHOA_DN		46	0.173741	0.755976	0.864198	0.940227	1	4115	tags=33%, list=25%, signal=44%
HU_GENOTOXIN_ACTION_DIRECT_VS_INDIRECT_4HR	HU_GENOTOXIN_ACTION_DIRECT_VS_INDIRECT_4HR		34	0.183224	0.75574	0.858566	0.939307	1	4545	tags=32%, list=28%, signal=45%
REACTOME_FLT3_SIGNALING	REACTOME_FLT3_SIGNALING		28	0.193329	0.754301	0.838428	0.939916	1	4654	tags=39%, list=29%, signal=55%
MORI_SMALL_PRE_BII_LYMPHOCYTE_UP	MORI_SMALL_PRE_BII_LYMPHOCYTE_UP		65	0.158362	0.753896	0.893788	0.939209	1	3941	tags=26%, list=24%, signal=34%
WP_CHOLESTEROL_METABOLISM_WITH_BLOCH_AND_KANDUTSCHRUSSELL_PATHWAYS	WP_CHOLESTEROL_METABOLISM_WITH_BLOCH_AND_KANDUTSCHRUSSELL_PATHWAYS		47	0.167619	0.753726	0.882979	0.938187	1	3422	tags=23%, list=21%, signal=30%
REACTOME_PI_3K_CASCADE_FGFR3	REACTOME_PI_3K_CASCADE_FGFR3		15	0.230368	0.753121	0.793684	0.937754	1	3609	tags=27%, list=22%, signal=34%
CHEBOTAEV_GR_TARGETS_DN	CHEBOTAEV_GR_TARGETS_DN		111	0.14114	0.752956	0.931034	0.936737	1	4956	tags=32%, list=30%, signal=46%
BURTON_ADIPOGENESIS_PEAK_AT_8HR	BURTON_ADIPOGENESIS_PEAK_AT_8HR		32	0.181557	0.752158	0.867368	0.936489	1	1144	tags=9%, list=7%, signal=10%
REACTOME_INTERFERON_SIGNALING	REACTOME_INTERFERON_SIGNALING		50	0.167617	0.751928	0.862069	0.935548	1	4569	tags=34%, list=28%, signal=47%
MATZUK_SPERMATOCYTE	MATZUK_SPERMATOCYTE		55	0.162261	0.750372	0.890873	0.936288	1	1635	tags=15%, list=10%, signal=16%
SANSOM_APC_TARGETS	SANSOM_APC_TARGETS		174	0.128666	0.747447	0.969819	0.938642	1	3475	tags=21%, list=21%, signal=27%
REACTOME_INTRA_GOLGI_TRAFFIC	REACTOME_INTRA_GOLGI_TRAFFIC		35	0.182629	0.743061	0.837067	0.942512	1	4946	tags=34%, list=30%, signal=49%
GAZIN_EPIGENETIC_SILENCING_BY_KRAS	GAZIN_EPIGENETIC_SILENCING_BY_KRAS		22	0.202361	0.740994	0.842553	0.943668	1	2323	tags=23%, list=14%, signal=26%
RAO_BOUND_BY_SALL4_ISOFORM_A	RAO_BOUND_BY_SALL4_ISOFORM_A		133	0.133882	0.739267	0.957916	0.94442	1	3621	tags=23%, list=22%, signal=29%
REACTOME_DNA_DAMAGE_TELOMERE_STRESS_INDUCED_SENESCENCE	REACTOME_DNA_DAMAGE_TELOMERE_STRESS_INDUCED_SENESCENCE		27	0.187971	0.735887	0.859885	0.947059	1	3487	tags=33%, list=21%, signal=42%
LANG_MYB_FAMILY_TARGETS	LANG_MYB_FAMILY_TARGETS		27	0.191851	0.734338	0.860814	0.947577	1	1819	tags=19%, list=11%, signal=21%
MCMURRAY_TP53_HRAS_COOPERATION_RESPONSE_UP	MCMURRAY_TP53_HRAS_COOPERATION_RESPONSE_UP		20	0.205956	0.732577	0.839175	0.948314	1	5329	tags=35%, list=33%, signal=52%
HOLLERN_EMT_BREAST_TUMOR_DN	HOLLERN_EMT_BREAST_TUMOR_DN		80	0.146399	0.731728	0.9413	0.94805	1	4227	tags=26%, list=26%, signal=35%
REACTOME_TNF_SIGNALING	REACTOME_TNF_SIGNALING		42	0.16626	0.726609	0.896694	0.952286	1	2486	tags=21%, list=15%, signal=25%
NEMETH_INFLAMMATORY_RESPONSE_LPS_DN	NEMETH_INFLAMMATORY_RESPONSE_LPS_DN		29	0.183579	0.723611	0.878914	0.954159	1	5018	tags=41%, list=31%, signal=60%
JEPSEN_SMRT_TARGETS	JEPSEN_SMRT_TARGETS		32	0.178798	0.721909	0.861004	0.954671	1	2614	tags=22%, list=16%, signal=26%
MEISSNER_ES_ICP_WITH_H3K4ME3	MEISSNER_ES_ICP_WITH_H3K4ME3		29	0.186716	0.721519	0.862348	0.953802	1	3407	tags=28%, list=21%, signal=35%
MEISSNER_BRAIN_HCP_WITH_H3K27ME3	MEISSNER_BRAIN_HCP_WITH_H3K27ME3		99	0.136644	0.720331	0.978	0.953679	1	7127	tags=51%, list=44%, signal=89%
SHIN_B_CELL_LYMPHOMA_CLUSTER_3	SHIN_B_CELL_LYMPHOMA_CLUSTER_3		23	0.195531	0.718045	0.869748	0.954675	1	5417	tags=43%, list=33%, signal=65%
REACTOME_CYTOCHROME_P450_ARRANGED_BY_SUBSTRATE_TYPE	REACTOME_CYTOCHROME_P450_ARRANGED_BY_SUBSTRATE_TYPE		30	0.18262	0.717491	0.869121	0.953978	1	2412	tags=20%, list=15%, signal=23%
MADAN_DPPA4_TARGETS	MADAN_DPPA4_TARGETS		31	0.180399	0.713186	0.894958	0.956886	1	4153	tags=32%, list=25%, signal=43%
WP_STATIN_PATHWAY	WP_STATIN_PATHWAY		15	0.216167	0.710731	0.856855	0.957942	1	4846	tags=40%, list=30%, signal=57%
BIOCARTA_MOUSE_NFKB_PATHWAY	BIOCARTA_MOUSE_NFKB_PATHWAY		20	0.201835	0.70745	0.859551	0.959656	1	5110	tags=45%, list=31%, signal=65%
WP_NOVEL_JUNDMP1_PATHWAY	WP_NOVEL_JUNDMP1_PATHWAY		25	0.187734	0.702743	0.887473	0.96255	1	4447	tags=36%, list=27%, signal=49%
MCDOWELL_ACUTE_LUNG_INJURY_DN	MCDOWELL_ACUTE_LUNG_INJURY_DN		38	0.16423	0.701471	0.918812	0.962418	1	2637	tags=21%, list=16%, signal=25%
BIOCARTA_MOUSE_LONGEVITY_PATHWAY	BIOCARTA_MOUSE_LONGEVITY_PATHWAY		15	0.217919	0.697	0.860324	0.965003	1	2528	tags=20%, list=16%, signal=24%
WP_G13_SIGNALING_PATHWAY	WP_G13_SIGNALING_PATHWAY		36	0.170105	0.696665	0.916501	0.964076	1	3916	tags=31%, list=24%, signal=40%
WP_GLYCEROLIPIDS_AND_GLYCEROPHOSPHOLIPIDS	WP_GLYCEROLIPIDS_AND_GLYCEROPHOSPHOLIPIDS		20	0.195495	0.694635	0.885602	0.964566	1	6423	tags=65%, list=39%, signal=107%
VILIMAS_NOTCH1_TARGETS_UP	VILIMAS_NOTCH1_TARGETS_UP		30	0.175378	0.694352	0.891837	0.963576	1	4638	tags=33%, list=28%, signal=47%
REACTOME_PI_3K_CASCADE_FGFR1	REACTOME_PI_3K_CASCADE_FGFR1		16	0.206862	0.691684	0.875264	0.964411	1	3609	tags=25%, list=22%, signal=32%
REACTOME_DOWNSTREAM_SIGNALING_OF_ACTIVATED_FGFR4	REACTOME_DOWNSTREAM_SIGNALING_OF_ACTIVATED_FGFR4		19	0.199852	0.69146	0.862069	0.963344	1	3609	tags=26%, list=22%, signal=34%
REACTOME_CA2_PATHWAY	REACTOME_CA2_PATHWAY		38	0.163229	0.689091	0.912245	0.963936	1	5228	tags=39%, list=32%, signal=58%
RASHI_RESPONSE_TO_IONIZING_RADIATION_5	RASHI_RESPONSE_TO_IONIZING_RADIATION_5		117	0.126814	0.686078	0.986381	0.964991	1	3750	tags=21%, list=23%, signal=28%
WOTTON_RUNX_TARGETS_UP	WOTTON_RUNX_TARGETS_UP		17	0.199656	0.685968	0.91195	0.963876	1	4411	tags=35%, list=27%, signal=48%
BRIDEAU_IMPRINTED_GENES	BRIDEAU_IMPRINTED_GENES		58	0.145193	0.682114	0.956608	0.965463	1	3692	tags=22%, list=23%, signal=29%
WANG_MLL_TARGETS	WANG_MLL_TARGETS		234	0.112336	0.673374	0.998008	0.970346	1	5262	tags=29%, list=32%, signal=43%
WANG_ADIPOGENIC_GENES_REPRESSED_BY_SIRT1	WANG_ADIPOGENIC_GENES_REPRESSED_BY_SIRT1		19	0.192634	0.662627	0.925602	0.975844	1	1987	tags=21%, list=12%, signal=24%
BIOCARTA_MOUSE_TFF_PATHWAY	BIOCARTA_MOUSE_TFF_PATHWAY		21	0.180937	0.655975	0.936264	0.978503	1	3730	tags=29%, list=23%, signal=37%
BIOCARTA_MOUSE_MTA3_PATHWAY	BIOCARTA_MOUSE_MTA3_PATHWAY		18	0.191218	0.655512	0.917323	0.977567	1	3371	tags=22%, list=21%, signal=28%
REACTOME_TNFR1_INDUCED_NFKAPPAB_SIGNALING_PATHWAY	REACTOME_TNFR1_INDUCED_NFKAPPAB_SIGNALING_PATHWAY		28	0.169138	0.654247	0.952083	0.977111	1	5590	tags=46%, list=34%, signal=71%
VANDESLUIS_NORMAL_EMBRYOS_DN	VANDESLUIS_NORMAL_EMBRYOS_DN		15	0.200447	0.644546	0.914513	0.981224	1	5002	tags=47%, list=31%, signal=67%
BIOCARTA_MOUSE_G1_PATHWAY	BIOCARTA_MOUSE_G1_PATHWAY		25	0.172479	0.640006	0.949474	0.982327	1	4315	tags=28%, list=26%, signal=38%
ZHENG_IL22_SIGNALING_DN	ZHENG_IL22_SIGNALING_DN		34	0.158497	0.630262	0.957746	0.985665	1	5038	tags=35%, list=31%, signal=51%
HAN_JNK_SINGALING_UP	HAN_JNK_SINGALING_UP		31	0.15277	0.611727	0.97012	0.992043	1	3883	tags=26%, list=24%, signal=34%
LEE_AGING_MUSCLE_UP	LEE_AGING_MUSCLE_UP		32	0.148341	0.597869	0.978304	0.995531	1	5965	tags=44%, list=37%, signal=69%
WANG_RESPONSE_TO_BEXAROTENE_UP	WANG_RESPONSE_TO_BEXAROTENE_UP		26	0.158556	0.595144	0.974576	0.995098	1	2177	tags=15%, list=13%, signal=18%
BIOCARTA_MOUSE_ATM_PATHWAY	BIOCARTA_MOUSE_ATM_PATHWAY		19	0.168309	0.585152	0.971311	0.996694	1	4856	tags=37%, list=30%, signal=52%
REACTOME_DOWNSTREAM_SIGNALING_OF_ACTIVATED_FGFR2	REACTOME_DOWNSTREAM_SIGNALING_OF_ACTIVATED_FGFR2		23	0.156844	0.571593	0.981289	0.998832	1	3609	tags=22%, list=22%, signal=28%
REACTOME_FRS_MEDIATED_FGFR3_SIGNALING	REACTOME_FRS_MEDIATED_FGFR3_SIGNALING		16	0.17279	0.567219	0.973196	0.998551	1	3609	tags=25%, list=22%, signal=32%
REACTOME_KERATINIZATION	REACTOME_KERATINIZATION		25	0.146293	0.563885	0.980519	0.998053	1	1908	tags=12%, list=12%, signal=14%
BIOCARTA_MOUSE_EDG1_PATHWAY	BIOCARTA_MOUSE_EDG1_PATHWAY		20	0.157863	0.562828	0.983368	0.997042	1	6141	tags=40%, list=38%, signal=64%
REACTOME_EXTRA_NUCLEAR_ESTROGEN_SIGNALING	REACTOME_EXTRA_NUCLEAR_ESTROGEN_SIGNALING		60	0.116216	0.542722	1	0.999395	1	5120	tags=28%, list=31%, signal=41%
REACTOME_FORMATION_OF_THE_CORNIFIED_ENVELOPE	REACTOME_FORMATION_OF_THE_CORNIFIED_ENVELOPE		25	0.146293	0.532374	0.99004	0.999573	1	1908	tags=12%, list=12%, signal=14%
RASHI_NFKB1_TARGETS	RASHI_NFKB1_TARGETS		15	0.168829	0.526056	0.98364	0.999102	1	4546	tags=33%, list=28%, signal=46%
REACTOME_SEALING_OF_THE_NUCLEAR_ENVELOPE_NE_BY_ESCRT_III	REACTOME_SEALING_OF_THE_NUCLEAR_ENVELOPE_NE_BY_ESCRT_III		22	0.139991	0.51173	0.987448	0.999354	1	3724	tags=23%, list=23%, signal=29%
BIOCARTA_MOUSE_ARF_PATHWAY	BIOCARTA_MOUSE_ARF_PATHWAY		15	0.151179	0.486416	0.993865	1	1	11556	tags=93%, list=71%, signal=321%
CLASPER_LYMPHATIC_VESSELS_DURING_METASTASIS_DN	CLASPER_LYMPHATIC_VESSELS_DURING_METASTASIS_DN		32	0.101172	0.41328	1	1	1	5116	tags=28%, list=31%, signal=41%
BIOCARTA_MOUSE_CTCF_PATHWAY	BIOCARTA_MOUSE_CTCF_PATHWAY		21	0.112484	0.411981	1	0.999754	1	4315	tags=24%, list=26%, signal=32%

## Sheet: M2 downregulation
NAME	GS<br> follow link to MSigDB	GS DETAILS	SIZE	ES	NES	NOM p-val	FDR q-val	FWER p-val	RANK AT MAX	LEADING EDGE
REACTOME_SRP_DEPENDENT_COTRANSLATIONAL_PROTEIN_TARGETING_TO_MEMBRANE	REACTOME_SRP_DEPENDENT_COTRANSLATIONAL_PROTEIN_TARGETING_TO_MEMBRANE	Details ...	84	-0.767838	-3.86136	0	0	0	2725	tags=88%, list=17%, signal=105%
REACTOME_TRANSLATION	REACTOME_TRANSLATION	Details ...	218	-0.645114	-3.78413	0	0	0	3852	tags=77%, list=24%, signal=100%
REACTOME_FORMATION_OF_A_POOL_OF_FREE_40S_SUBUNITS	REACTOME_FORMATION_OF_A_POOL_OF_FREE_40S_SUBUNITS	Details ...	92	-0.746678	-3.76674	0	0	0	2725	tags=87%, list=17%, signal=104%
REACTOME_EUKARYOTIC_TRANSLATION_INITIATION	REACTOME_EUKARYOTIC_TRANSLATION_INITIATION	Details ...	110	-0.718192	-3.75423	0	0	0	2725	tags=82%, list=17%, signal=98%
WP_CYTOPLASMIC_RIBOSOMAL_PROTEINS	WP_CYTOPLASMIC_RIBOSOMAL_PROTEINS	Details ...	81	-0.762756	-3.75343	0	0	0	2725	tags=86%, list=17%, signal=103%
REACTOME_NONSENSE_MEDIATED_DECAY_NMD_INDEPENDENT_OF_THE_EXON_JUNCTION_COMPLEX_EJC	REACTOME_NONSENSE_MEDIATED_DECAY_NMD_INDEPENDENT_OF_THE_EXON_JUNCTION_COMPLEX_EJC	Details ...	85	-0.728583	-3.6418	0	0	0	2725	tags=85%, list=17%, signal=101%
YAO_TEMPORAL_RESPONSE_TO_PROGESTERONE_CLUSTER_13	YAO_TEMPORAL_RESPONSE_TO_PROGESTERONE_CLUSTER_13	Details ...	165	-0.600582	-3.42489	0	0	0	4330	tags=75%, list=27%, signal=101%
WP_ELECTRON_TRANSPORT_CHAIN	WP_ELECTRON_TRANSPORT_CHAIN	Details ...	94	-0.66536	-3.37091	0	0	0	4047	tags=79%, list=25%, signal=104%
BILANGES_SERUM_AND_RAPAMYCIN_SENSITIVE_GENES	BILANGES_SERUM_AND_RAPAMYCIN_SENSITIVE_GENES	Details ...	64	-0.708303	-3.36578	0	0	0	2725	tags=77%, list=17%, signal=92%
REACTOME_RESPIRATORY_ELECTRON_TRANSPORT_ATP_SYNTHESIS_BY_CHEMIOSMOTIC_COUPLING_AND_HEAT_PRODUCTION_BY_UNCOUPLING_PROTEINS	REACTOME_RESPIRATORY_ELECTRON_TRANSPORT_ATP_SYNTHESIS_BY_CHEMIOSMOTIC_COUPLING_AND_HEAT_PRODUCTION_BY_UNCOUPLING_PROTEINS	Details ...	116	-0.614804	-3.27842	0	0	0	3921	tags=71%, list=24%, signal=92%
REACTOME_NONSENSE_MEDIATED_DECAY_NMD	REACTOME_NONSENSE_MEDIATED_DECAY_NMD	Details ...	105	-0.615497	-3.22513	0	0	0	2725	tags=70%, list=17%, signal=84%
REACTOME_RESPIRATORY_ELECTRON_TRANSPORT	REACTOME_RESPIRATORY_ELECTRON_TRANSPORT	Details ...	95	-0.607708	-3.12588	0	0	0	4379	tags=77%, list=27%, signal=104%
REACTOME_MITOCHONDRIAL_TRANSLATION	REACTOME_MITOCHONDRIAL_TRANSLATION	Details ...	88	-0.617675	-3.12234	0	0	0	4391	tags=76%, list=27%, signal=104%
REACTOME_ACTIVATION_OF_THE_MRNA_UPON_BINDING_OF_THE_CAP_BINDING_COMPLEX_AND_EIFS_AND_SUBSEQUENT_BINDING_TO_43S	REACTOME_ACTIVATION_OF_THE_MRNA_UPON_BINDING_OF_THE_CAP_BINDING_COMPLEX_AND_EIFS_AND_SUBSEQUENT_BINDING_TO_43S	Details ...	56	-0.664801	-3.07018	0	0	0	2714	tags=77%, list=17%, signal=92%
MILI_PSEUDOPODIA_HAPTOTAXIS_UP	MILI_PSEUDOPODIA_HAPTOTAXIS_UP	Details ...	485	-0.462009	-3.00997	0	0	0	4128	tags=53%, list=25%, signal=69%
REACTOME_COMPLEX_I_BIOGENESIS	REACTOME_COMPLEX_I_BIOGENESIS	Details ...	55	-0.653421	-2.98074	0	0	0	4379	tags=82%, list=27%, signal=112%
REACTOME_THE_CITRIC_ACID_TCA_CYCLE_AND_RESPIRATORY_ELECTRON_TRANSPORT	REACTOME_THE_CITRIC_ACID_TCA_CYCLE_AND_RESPIRATORY_ELECTRON_TRANSPORT	Details ...	165	-0.527345	-2.96331	0	0	0	4793	tags=67%, list=29%, signal=93%
REACTOME_MAJOR_PATHWAY_OF_RRNA_PROCESSING_IN_THE_NUCLEOLUS_AND_CYTOSOL	REACTOME_MAJOR_PATHWAY_OF_RRNA_PROCESSING_IN_THE_NUCLEOLUS_AND_CYTOSOL	Details ...	161	-0.531266	-2.95586	0	0	0	2823	tags=56%, list=17%, signal=67%
WP_OXIDATIVE_PHOSPHORYLATION	WP_OXIDATIVE_PHOSPHORYLATION	Details ...	55	-0.641465	-2.93214	0	0	0	4047	tags=75%, list=25%, signal=99%
STARK_PREFRONTAL_CORTEX_22Q11_DELETION_DN	STARK_PREFRONTAL_CORTEX_22Q11_DELETION_DN	Details ...	498	-0.444251	-2.90309	0	0	0	4849	tags=60%, list=30%, signal=82%
YAO_TEMPORAL_RESPONSE_TO_PROGESTERONE_CLUSTER_17	YAO_TEMPORAL_RESPONSE_TO_PROGESTERONE_CLUSTER_17		175	-0.488474	-2.79561	0	0	0	4455	tags=60%, list=27%, signal=82%
YAO_TEMPORAL_RESPONSE_TO_PROGESTERONE_CLUSTER_9	YAO_TEMPORAL_RESPONSE_TO_PROGESTERONE_CLUSTER_9		67	-0.571602	-2.77293	0	0	0	4016	tags=63%, list=25%, signal=83%
REACTOME_SCF_SKP2_MEDIATED_DEGRADATION_OF_P27_P21	REACTOME_SCF_SKP2_MEDIATED_DEGRADATION_OF_P27_P21		57	-0.56433	-2.60805	0	0	0	4817	tags=75%, list=30%, signal=107%
REACTOME_ORC1_REMOVAL_FROM_CHROMATIN	REACTOME_ORC1_REMOVAL_FROM_CHROMATIN		67	-0.538891	-2.60796	0	0	0	5379	tags=75%, list=33%, signal=111%
VANLOO_SP3_TARGETS_DN	VANLOO_SP3_TARGETS_DN		76	-0.534227	-2.60537	0	0	0	4452	tags=59%, list=27%, signal=81%
REACTOME_REGULATION_OF_RUNX2_EXPRESSION_AND_ACTIVITY	REACTOME_REGULATION_OF_RUNX2_EXPRESSION_AND_ACTIVITY		50	-0.576811	-2.60441	0	0	0	4817	tags=76%, list=30%, signal=108%
GOLDRATH_ANTIGEN_RESPONSE	GOLDRATH_ANTIGEN_RESPONSE		303	-0.414504	-2.59086	0	0	0	4011	tags=45%, list=25%, signal=59%
JIANG_AGING_HYPOTHALAMUS_UP	JIANG_AGING_HYPOTHALAMUS_UP		47	-0.567882	-2.56204	0	0	0	3412	tags=62%, list=21%, signal=78%
REACTOME_CDT1_ASSOCIATION_WITH_THE_CDC6_ORC_ORIGIN_COMPLEX	REACTOME_CDT1_ASSOCIATION_WITH_THE_CDC6_ORC_ORIGIN_COMPLEX		56	-0.552064	-2.54883	0	0	0	5379	tags=80%, list=33%, signal=120%
REACTOME_APC_C_MEDIATED_DEGRADATION_OF_CELL_CYCLE_PROTEINS	REACTOME_APC_C_MEDIATED_DEGRADATION_OF_CELL_CYCLE_PROTEINS		80	-0.507821	-2.52532	0	0	0	4817	tags=68%, list=30%, signal=95%
REACTOME_ROS_SENSING_BY_NFE2L2	REACTOME_ROS_SENSING_BY_NFE2L2		51	-0.550807	-2.5185	0	0	0	4817	tags=75%, list=30%, signal=105%
REACTOME_SYNTHESIS_OF_DNA	REACTOME_SYNTHESIS_OF_DNA		113	-0.475319	-2.51749	0	0	0	4817	tags=61%, list=30%, signal=86%
YAO_TEMPORAL_RESPONSE_TO_PROGESTERONE_CLUSTER_10	YAO_TEMPORAL_RESPONSE_TO_PROGESTERONE_CLUSTER_10		64	-0.523746	-2.49357	0	5.74e-05	0.002	3620	tags=59%, list=22%, signal=76%
MODY_HIPPOCAMPUS_PRENATAL	MODY_HIPPOCAMPUS_PRENATAL		40	-0.585854	-2.47691	0	5.57e-05	0.002	3861	tags=68%, list=24%, signal=88%
REACTOME_SWITCHING_OF_ORIGINS_TO_A_POST_REPLICATIVE_STATE	REACTOME_SWITCHING_OF_ORIGINS_TO_A_POST_REPLICATIVE_STATE		87	-0.484843	-2.47202	0	8.2e-05	0.003	4817	tags=64%, list=30%, signal=91%
REACTOME_METABOLISM_OF_POLYAMINES	REACTOME_METABOLISM_OF_POLYAMINES		56	-0.53679	-2.45724	0	7.97e-05	0.003	4893	tags=73%, list=30%, signal=104%
WUNDER_INFLAMMATORY_RESPONSE_AND_CHOLESTEROL_UP	WUNDER_INFLAMMATORY_RESPONSE_AND_CHOLESTEROL_UP		53	-0.533994	-2.43818	0	7.76e-05	0.003	5949	tags=75%, list=37%, signal=118%
REACTOME_S_PHASE	REACTOME_S_PHASE		137	-0.439773	-2.43579	0	7.55e-05	0.003	4009	tags=50%, list=25%, signal=66%
REACTOME_G1_S_TRANSITION	REACTOME_G1_S_TRANSITION		100	-0.468048	-2.42579	0	7.36e-05	0.003	5011	tags=62%, list=31%, signal=89%
REACTOME_DNA_REPLICATION_PRE_INITIATION	REACTOME_DNA_REPLICATION_PRE_INITIATION		84	-0.477376	-2.41692	0	9.46e-05	0.004	4817	tags=63%, list=30%, signal=89%
REACTOME_TRANSCRIPTIONAL_REGULATION_BY_RUNX2	REACTOME_TRANSCRIPTIONAL_REGULATION_BY_RUNX2		61	-0.514267	-2.40873	0	9.23e-05	0.004	4817	tags=69%, list=30%, signal=97%
REACTOME_CROSS_PRESENTATION_OF_SOLUBLE_EXOGENOUS_ANTIGENS_ENDOSOMES	REACTOME_CROSS_PRESENTATION_OF_SOLUBLE_EXOGENOUS_ANTIGENS_ENDOSOMES		46	-0.543878	-2.39703	0	9.01e-05	0.004	4817	tags=74%, list=30%, signal=105%
REACTOME_CDK_MEDIATED_PHOSPHORYLATION_AND_REMOVAL_OF_CDC6	REACTOME_CDK_MEDIATED_PHOSPHORYLATION_AND_REMOVAL_OF_CDC6		71	-0.494832	-2.38776	0	8.8e-05	0.004	4817	tags=69%, list=30%, signal=98%
REACTOME_DNA_REPLICATION	REACTOME_DNA_REPLICATION		126	-0.442729	-2.37751	0	8.6e-05	0.004	4817	tags=59%, list=30%, signal=83%
REACTOME_REGULATION_OF_HMOX1_EXPRESSION_AND_ACTIVITY	REACTOME_REGULATION_OF_HMOX1_EXPRESSION_AND_ACTIVITY		58	-0.512067	-2.37751	0	8.41e-05	0.004	4817	tags=69%, list=30%, signal=98%
REACTOME_ANTIGEN_PROCESSING_CROSS_PRESENTATION	REACTOME_ANTIGEN_PROCESSING_CROSS_PRESENTATION		75	-0.483448	-2.37616	0	8.23e-05	0.004	4817	tags=65%, list=30%, signal=92%
REACTOME_APC_C_CDH1_MEDIATED_DEGRADATION_OF_CDC20_AND_OTHER_APC_C_CDH1_TARGETED_PROTEINS_IN_LATE_MITOSIS_EARLY_G1	REACTOME_APC_C_CDH1_MEDIATED_DEGRADATION_OF_CDC20_AND_OTHER_APC_C_CDH1_TARGETED_PROTEINS_IN_LATE_MITOSIS_EARLY_G1		71	-0.491822	-2.3761	0	8.05e-05	0.004	4967	tags=68%, list=30%, signal=97%
REACTOME_DECTIN_1_MEDIATED_NONCANONICAL_NF_KB_SIGNALING	REACTOME_DECTIN_1_MEDIATED_NONCANONICAL_NF_KB_SIGNALING		55	-0.515813	-2.36957	0	7.89e-05	0.004	4817	tags=71%, list=30%, signal=100%
REACTOME_CYCLIN_A_CDK2_ASSOCIATED_EVENTS_AT_S_PHASE_ENTRY	REACTOME_CYCLIN_A_CDK2_ASSOCIATED_EVENTS_AT_S_PHASE_ENTRY		69	-0.483389	-2.36146	0	7.73e-05	0.004	4967	tags=67%, list=30%, signal=95%
BILANGES_SERUM_RESPONSE_TRANSLATION	BILANGES_SERUM_RESPONSE_TRANSLATION		28	-0.612835	-2.32943	0	0.000153	0.008	2714	tags=68%, list=17%, signal=81%
REACTOME_MITOCHONDRIAL_FATTY_ACID_BETA_OXIDATION	REACTOME_MITOCHONDRIAL_FATTY_ACID_BETA_OXIDATION		33	-0.58088	-2.32908	0	0.00015	0.008	2761	tags=52%, list=17%, signal=62%
WP_MITOCHONDRIAL_LONG_CHAIN_FATTY_ACID_BETAOXIDATION	WP_MITOCHONDRIAL_LONG_CHAIN_FATTY_ACID_BETAOXIDATION		16	-0.697107	-2.31287	0	0.000166	0.009	2440	tags=56%, list=15%, signal=66%
REACTOME_CELLULAR_RESPONSE_TO_CHEMICAL_STRESS	REACTOME_CELLULAR_RESPONSE_TO_CHEMICAL_STRESS		135	-0.417257	-2.29516	0	0.000199	0.011	4817	tags=61%, list=30%, signal=86%
REACTOME_PROTEIN_LOCALIZATION	REACTOME_PROTEIN_LOCALIZATION		94	-0.447804	-2.29481	0	0.000195	0.011	2443	tags=41%, list=15%, signal=49%
HUANG_GATA2_TARGETS_UP	HUANG_GATA2_TARGETS_UP		129	-0.418855	-2.29035	0	0.000226	0.013	3728	tags=46%, list=23%, signal=59%
BILANGES_RAPAMYCIN_SENSITIVE_VIA_TSC1_AND_TSC2	BILANGES_RAPAMYCIN_SENSITIVE_VIA_TSC1_AND_TSC2		68	-0.473009	-2.28813	0	0.000222	0.013	3839	tags=56%, list=24%, signal=73%
REACTOME_MITOCHONDRIAL_BIOGENESIS	REACTOME_MITOCHONDRIAL_BIOGENESIS		27	-0.600161	-2.28194	0	0.000251	0.015	3921	tags=63%, list=24%, signal=83%
YU_MYC_TARGETS_UP	YU_MYC_TARGETS_UP		37	-0.547268	-2.27208	0	0.000262	0.016	4551	tags=59%, list=28%, signal=82%
YAO_TEMPORAL_RESPONSE_TO_PROGESTERONE_CLUSTER_12	YAO_TEMPORAL_RESPONSE_TO_PROGESTERONE_CLUSTER_12		78	-0.463541	-2.27036	0	0.000258	0.016	3486	tags=50%, list=21%, signal=63%
REACTOME_TNFR2_NON_CANONICAL_NF_KB_PATHWAY	REACTOME_TNFR2_NON_CANONICAL_NF_KB_PATHWAY		75	-0.465212	-2.26895	0	0.000269	0.017	4817	tags=61%, list=30%, signal=87%
REACTOME_STABILIZATION_OF_P53	REACTOME_STABILIZATION_OF_P53		53	-0.49526	-2.26618	0	0.000265	0.017	4959	tags=72%, list=30%, signal=103%
REACTOME_MITOTIC_G1_PHASE_AND_G1_S_TRANSITION	REACTOME_MITOTIC_G1_PHASE_AND_G1_S_TRANSITION		125	-0.420672	-2.26232	0	0.000261	0.017	5011	tags=57%, list=31%, signal=81%
REACTOME_REGULATION_OF_RUNX3_EXPRESSION_AND_ACTIVITY	REACTOME_REGULATION_OF_RUNX3_EXPRESSION_AND_ACTIVITY		52	-0.503304	-2.25729	0	0.000257	0.017	4959	tags=73%, list=30%, signal=105%
REACTOME_G2_M_CHECKPOINTS	REACTOME_G2_M_CHECKPOINTS		121	-0.418792	-2.25591	0	0.000268	0.018	5393	tags=61%, list=33%, signal=91%
IGLESIAS_E2F_TARGETS_UP	IGLESIAS_E2F_TARGETS_UP		133	-0.407326	-2.24372	0	0.000307	0.021	4494	tags=43%, list=28%, signal=59%
MARKEY_RB1_ACUTE_LOF_DN	MARKEY_RB1_ACUTE_LOF_DN		207	-0.378708	-2.24038	0	0.000317	0.022	3716	tags=42%, list=23%, signal=53%
REACTOME_G1_S_DNA_DAMAGE_CHECKPOINTS	REACTOME_G1_S_DNA_DAMAGE_CHECKPOINTS		63	-0.471923	-2.23642	0	0.000327	0.023	4959	tags=68%, list=30%, signal=98%
REACTOME_PEROXISOMAL_PROTEIN_IMPORT	REACTOME_PEROXISOMAL_PROTEIN_IMPORT		57	-0.476975	-2.23458	0	0.000351	0.025	2443	tags=46%, list=15%, signal=53%
GOLDRATH_HOMEOSTATIC_PROLIFERATION	GOLDRATH_HOMEOSTATIC_PROLIFERATION		138	-0.404188	-2.23232	0	0.000345	0.025	4046	tags=52%, list=25%, signal=69%
BURTON_ADIPOGENESIS_6	BURTON_ADIPOGENESIS_6		164	-0.391632	-2.21039	0	0.000501	0.037	4804	tags=54%, list=29%, signal=75%
REACTOME_DETOXIFICATION_OF_REACTIVE_OXYGEN_SPECIES	REACTOME_DETOXIFICATION_OF_REACTIVE_OXYGEN_SPECIES		29	-0.565036	-2.20953	0	0.000494	0.037	4337	tags=66%, list=27%, signal=89%
REACTOME_DEGRADATION_OF_AXIN	REACTOME_DEGRADATION_OF_AXIN		52	-0.490175	-2.20392	0	0.000514	0.039	4817	tags=69%, list=30%, signal=98%
MONNIER_POSTRADIATION_TUMOR_ESCAPE_DN	MONNIER_POSTRADIATION_TUMOR_ESCAPE_DN		351	-0.349143	-2.20207	0	0.000507	0.039	5005	tags=48%, list=31%, signal=67%
REACTOME_FORMATION_OF_ATP_BY_CHEMIOSMOTIC_COUPLING	REACTOME_FORMATION_OF_ATP_BY_CHEMIOSMOTIC_COUPLING		16	-0.67078	-2.20009	0	0.0005	0.039	4624	tags=81%, list=28%, signal=113%
SCHAEFFER_PROSTATE_DEVELOPMENT_6HR_UP	SCHAEFFER_PROSTATE_DEVELOPMENT_6HR_UP		142	-0.39477	-2.19755	0	0.000532	0.042	4613	tags=52%, list=28%, signal=72%
REACTOME_DEGRADATION_OF_DVL	REACTOME_DEGRADATION_OF_DVL		55	-0.479299	-2.19631	0	0.000525	0.042	4817	tags=69%, list=30%, signal=98%
LEIN_OLIGODENDROCYTE_MARKERS	LEIN_OLIGODENDROCYTE_MARKERS		72	-0.446103	-2.19052	0	0.00053	0.043	3063	tags=39%, list=19%, signal=48%
REACTOME_GLI3_IS_PROCESSED_TO_GLI3R_BY_THE_PROTEASOME	REACTOME_GLI3_IS_PROCESSED_TO_GLI3R_BY_THE_PROTEASOME		55	-0.474262	-2.18779	0	0.000536	0.044	4817	tags=71%, list=30%, signal=100%
BRACHAT_RESPONSE_TO_CAMPTOTHECIN_DN	BRACHAT_RESPONSE_TO_CAMPTOTHECIN_DN		38	-0.523501	-2.18774	0	0.000529	0.044	3004	tags=53%, list=18%, signal=64%
ICHIBA_GRAFT_VERSUS_HOST_DISEASE_35D_UP	ICHIBA_GRAFT_VERSUS_HOST_DISEASE_35D_UP		114	-0.408452	-2.18166	0	0.000522	0.044	3649	tags=44%, list=22%, signal=56%
REACTOME_AUF1_HNRNP_D0_BINDS_AND_DESTABILIZES_MRNA	REACTOME_AUF1_HNRNP_D0_BINDS_AND_DESTABILIZES_MRNA		52	-0.490289	-2.17987	0	0.000516	0.044	4817	tags=71%, list=30%, signal=101%
ICHIBA_GRAFT_VERSUS_HOST_DISEASE_D7_UP	ICHIBA_GRAFT_VERSUS_HOST_DISEASE_D7_UP		102	-0.411499	-2.17612	0	0.000521	0.045	3456	tags=45%, list=21%, signal=57%
ISHIDA_E2F_TARGETS	ISHIDA_E2F_TARGETS		47	-0.482952	-2.15598	0	0.000709	0.06	4588	tags=55%, list=28%, signal=77%
REACTOME_FCERI_MEDIATED_NF_KB_ACTIVATION	REACTOME_FCERI_MEDIATED_NF_KB_ACTIVATION		71	-0.446005	-2.15043	0	0.000769	0.065	4817	tags=63%, list=30%, signal=90%
WP_OXIDATIVE_STRESS_AND_REDOX_PATHWAY	WP_OXIDATIVE_STRESS_AND_REDOX_PATHWAY		73	-0.437067	-2.14351	0	0.000815	0.07	3990	tags=45%, list=24%, signal=60%
REACTOME_ACTIVATION_OF_NF_KAPPAB_IN_B_CELLS	REACTOME_ACTIVATION_OF_NF_KAPPAB_IN_B_CELLS		61	-0.453161	-2.13258	0	0.000883	0.076	4817	tags=64%, list=30%, signal=90%
REACTOME_THE_ROLE_OF_GTSE1_IN_G2_M_PROGRESSION_AFTER_G2_CHECKPOINT	REACTOME_THE_ROLE_OF_GTSE1_IN_G2_M_PROGRESSION_AFTER_G2_CHECKPOINT		69	-0.441014	-2.12938	0	0.000938	0.081	4882	tags=61%, list=30%, signal=87%
HOUSTIS_ROS	HOUSTIS_ROS		31	-0.529985	-2.11463	0	0.0010564	0.091	4485	tags=68%, list=28%, signal=93%
PAL_PRMT5_TARGETS_UP	PAL_PRMT5_TARGETS_UP		190	-0.363901	-2.11436	0	0.00106555	0.093	4575	tags=47%, list=28%, signal=65%
BERENJENO_TRANSFORMED_BY_RHOA_FOREVER_UP	BERENJENO_TRANSFORMED_BY_RHOA_FOREVER_UP		21	-0.585994	-2.11273	0	0.00106416	0.094	4844	tags=71%, list=30%, signal=102%
REACTOME_PHASE_II_CONJUGATION_OF_COMPOUNDS	REACTOME_PHASE_II_CONJUGATION_OF_COMPOUNDS		63	-0.451092	-2.11171	0	0.0010731	0.096	5059	tags=56%, list=31%, signal=80%
REACTOME_FATTY_ACID_METABOLISM	REACTOME_FATTY_ACID_METABOLISM		134	-0.385672	-2.10577	0	0.00107215	0.097	2761	tags=36%, list=17%, signal=43%
REACTOME_DOWNSTREAM_SIGNALING_EVENTS_OF_B_CELL_RECEPTOR_BCR	REACTOME_DOWNSTREAM_SIGNALING_EVENTS_OF_B_CELL_RECEPTOR_BCR		75	-0.428348	-2.10335	0	0.00107081	0.098	4817	tags=61%, list=30%, signal=87%
REACTOME_CLEC7A_DECTIN_1_SIGNALING	REACTOME_CLEC7A_DECTIN_1_SIGNALING		89	-0.414013	-2.09979	0	0.0011606	0.108	4817	tags=61%, list=30%, signal=86%
REACTOME_CELLULAR_RESPONSE_TO_HYPOXIA	REACTOME_CELLULAR_RESPONSE_TO_HYPOXIA		66	-0.443393	-2.09961	0	0.00114838	0.108	4817	tags=64%, list=30%, signal=90%
REACTOME_RUNX1_REGULATES_TRANSCRIPTION_OF_GENES_INVOLVED_IN_DIFFERENTIATION_OF_HSCS	REACTOME_RUNX1_REGULATES_TRANSCRIPTION_OF_GENES_INVOLVED_IN_DIFFERENTIATION_OF_HSCS		64	-0.450928	-2.08845	0	0.00123617	0.117	4817	tags=63%, list=30%, signal=88%
REACTOME_APC_CDC20_MEDIATED_DEGRADATION_OF_NEK2A	REACTOME_APC_CDC20_MEDIATED_DEGRADATION_OF_NEK2A		24	-0.560821	-2.08316	0	0.00133968	0.129	3477	tags=58%, list=21%, signal=74%
REACTOME_CLASS_I_PEROXISOMAL_MEMBRANE_PROTEIN_IMPORT	REACTOME_CLASS_I_PEROXISOMAL_MEMBRANE_PROTEIN_IMPORT		18	-0.619601	-2.07985	0	0.00137217	0.134	2280	tags=50%, list=14%, signal=58%
REACTOME_CYTOPROTECTION_BY_HMOX1	REACTOME_CYTOPROTECTION_BY_HMOX1		108	-0.39079	-2.06567	0	0.00171215	0.165	4817	tags=59%, list=30%, signal=84%
REACTOME_ACTIVATION_OF_ATR_IN_RESPONSE_TO_REPLICATION_STRESS	REACTOME_ACTIVATION_OF_ATR_IN_RESPONSE_TO_REPLICATION_STRESS		33	-0.506167	-2.06269	0	0.00171404	0.167	5663	tags=67%, list=35%, signal=102%
REACTOME_GLUTATHIONE_CONJUGATION	REACTOME_GLUTATHIONE_CONJUGATION		30	-0.521371	-2.0621	0	0.00169707	0.167	3380	tags=57%, list=21%, signal=71%
REACTOME_GAP_FILLING_DNA_REPAIR_SYNTHESIS_AND_LIGATION_IN_GG_NER	REACTOME_GAP_FILLING_DNA_REPAIR_SYNTHESIS_AND_LIGATION_IN_GG_NER		20	-0.597301	-2.06151	0	0.00168043	0.167	2179	tags=50%, list=13%, signal=58%
REACTOME_RECOGNITION_OF_DNA_DAMAGE_BY_PCNA_CONTAINING_REPLICATION_COMPLEX	REACTOME_RECOGNITION_OF_DNA_DAMAGE_BY_PCNA_CONTAINING_REPLICATION_COMPLEX		28	-0.530079	-2.05586	0	0.00180245	0.179	3471	tags=54%, list=21%, signal=68%
CHIARADONNA_NEOPLASTIC_TRANSFORMATION_KRAS_CDC25_UP	CHIARADONNA_NEOPLASTIC_TRANSFORMATION_KRAS_CDC25_UP		52	-0.451916	-2.05583	0	0.00178512	0.179	3741	tags=44%, list=23%, signal=57%
WP_PROTEASOME_DEGRADATION	WP_PROTEASOME_DEGRADATION		46	-0.462997	-2.05434	0	0.00180394	0.182	4817	tags=70%, list=30%, signal=98%
REACTOME_METABOLISM_OF_AMINO_ACIDS_AND_DERIVATIVES	REACTOME_METABOLISM_OF_AMINO_ACIDS_AND_DERIVATIVES		206	-0.346904	-2.05418	0	0.0018058	0.184	4933	tags=49%, list=30%, signal=69%
REACTOME_HEDGEHOG_LIGAND_BIOGENESIS	REACTOME_HEDGEHOG_LIGAND_BIOGENESIS		59	-0.438449	-2.05348	0	0.00179779	0.185	4817	tags=64%, list=30%, signal=91%
REACTOME_REGULATED_NECROSIS	REACTOME_REGULATED_NECROSIS		39	-0.491396	-2.05025	0.00393701	0.00184128	0.192	3493	tags=46%, list=21%, signal=59%
GOTZMANN_EPITHELIAL_TO_MESENCHYMAL_TRANSITION_DN	GOTZMANN_EPITHELIAL_TO_MESENCHYMAL_TRANSITION_DN		183	-0.354626	-2.04241	0	0.00199964	0.209	4817	tags=48%, list=30%, signal=67%
ZEMEK_IMMUNE_CHECKPOINT_BLOCKADE_OVARIAN_CANCER_OVERLAP_UP	ZEMEK_IMMUNE_CHECKPOINT_BLOCKADE_OVARIAN_CANCER_OVERLAP_UP		66	-0.416646	-2.04048	0	0.0020327	0.212	5662	tags=62%, list=35%, signal=95%
MARKEY_RB1_ACUTE_LOF_UP	MARKEY_RB1_ACUTE_LOF_UP		216	-0.340171	-2.03832	0	0.00208208	0.219	5309	tags=49%, list=33%, signal=72%
REACTOME_DOWNSTREAM_TCR_SIGNALING	REACTOME_DOWNSTREAM_TCR_SIGNALING		81	-0.410831	-2.03591	0	0.00208035	0.221	4817	tags=59%, list=30%, signal=84%
CHEN_ETV5_TARGETS_TESTIS	CHEN_ETV5_TARGETS_TESTIS		18	-0.597895	-2.02775	0	0.00227972	0.241	5008	tags=67%, list=31%, signal=96%
MILI_PSEUDOPODIA_CHEMOTAXIS_UP	MILI_PSEUDOPODIA_CHEMOTAXIS_UP		79	-0.40073	-2.02718	0	0.00225972	0.241	3364	tags=41%, list=21%, signal=51%
REACTOME_APC_C_CDC20_MEDIATED_DEGRADATION_OF_CYCLIN_B	REACTOME_APC_C_CDC20_MEDIATED_DEGRADATION_OF_CYCLIN_B		24	-0.543521	-2.02518	0.00190114	0.00226493	0.243	3993	tags=63%, list=25%, signal=83%
REACTOME_DEPOSITION_OF_NEW_CENPA_CONTAINING_NUCLEOSOMES_AT_THE_CENTROMERE	REACTOME_DEPOSITION_OF_NEW_CENPA_CONTAINING_NUCLEOSOMES_AT_THE_CENTROMERE		25	-0.53954	-2.01573	0.0019305	0.00246562	0.262	5152	tags=76%, list=32%, signal=111%
LAZARO_GENETIC_MOUSE_MODEL_HIGH_GRADE_LARGE_CELL_NEUROENDOCRINE_LUNG_CARCINOMA_UP	LAZARO_GENETIC_MOUSE_MODEL_HIGH_GRADE_LARGE_CELL_NEUROENDOCRINE_LUNG_CARCINOMA_UP		311	-0.322448	-2.01503	0	0.00246898	0.263	4551	tags=40%, list=28%, signal=54%
REACTOME_FORMATION_OF_INCISION_COMPLEX_IN_GG_NER	REACTOME_FORMATION_OF_INCISION_COMPLEX_IN_GG_NER		41	-0.462295	-2.01203	0	0.0025052	0.266	2510	tags=44%, list=15%, signal=52%
LIANG_HEMATOPOIESIS_STEM_CELL_NUMBER_SMALL_VS_HUGE_UP	LIANG_HEMATOPOIESIS_STEM_CELL_NUMBER_SMALL_VS_HUGE_UP		34	-0.495016	-1.99474	0	0.00305098	0.316	2953	tags=50%, list=18%, signal=61%
REACTOME_REGULATION_OF_RAS_BY_GAPS	REACTOME_REGULATION_OF_RAS_BY_GAPS		65	-0.418112	-1.99082	0	0.00319119	0.333	4891	tags=63%, list=30%, signal=90%
WANG_TUMOR_INVASIVENESS_UP	WANG_TUMOR_INVASIVENESS_UP		362	-0.310629	-1.96698	0	0.00409822	0.409	4107	tags=44%, list=25%, signal=57%
REACTOME_PYROPTOSIS	REACTOME_PYROPTOSIS		15	-0.615294	-1.96522	0.00189394	0.00415787	0.416	3038	tags=60%, list=19%, signal=74%
REACTOME_ACTIVATION_OF_THE_PRE_REPLICATIVE_COMPLEX	REACTOME_ACTIVATION_OF_THE_PRE_REPLICATIVE_COMPLEX		29	-0.499888	-1.95848	0.00200401	0.00446921	0.442	5655	tags=62%, list=35%, signal=95%
REACTOME_GLOBAL_GENOME_NUCLEOTIDE_EXCISION_REPAIR_GG_NER	REACTOME_GLOBAL_GENOME_NUCLEOTIDE_EXCISION_REPAIR_GG_NER		78	-0.393864	-1.95702	0	0.00449357	0.447	4555	tags=50%, list=28%, signal=69%
ZEMEK_IMMUNE_CHECKPOINT_BLOCKADE_OVARIAN_CANCER_RENCA_UP	ZEMEK_IMMUNE_CHECKPOINT_BLOCKADE_OVARIAN_CANCER_RENCA_UP		69	-0.403118	-1.9541	0	0.00458569	0.455	5662	tags=61%, list=35%, signal=93%
REACTOME_MAPK6_MAPK4_SIGNALING	REACTOME_MAPK6_MAPK4_SIGNALING		71	-0.399372	-1.94445	0.00203252	0.00510522	0.495	4817	tags=58%, list=30%, signal=82%
REACTOME_SENESCENCE_ASSOCIATED_SECRETORY_PHENOTYPE_SASP	REACTOME_SENESCENCE_ASSOCIATED_SECRETORY_PHENOTYPE_SASP		37	-0.46711	-1.94131	0.00189753	0.00521425	0.5	3602	tags=51%, list=22%, signal=66%
JOHANSSON_GLIOMAGENESIS_BY_PDGFB_UP	JOHANSSON_GLIOMAGENESIS_BY_PDGFB_UP		56	-0.426802	-1.9377	0	0.00536589	0.517	2277	tags=38%, list=14%, signal=43%
GAUSSMANN_MLL_AF4_FUSION_TARGETS_F_DN	GAUSSMANN_MLL_AF4_FUSION_TARGETS_F_DN		25	-0.523846	-1.93466	0	0.00550716	0.533	2533	tags=44%, list=16%, signal=52%
MILI_PSEUDOPODIA	MILI_PSEUDOPODIA		44	-0.451799	-1.93198	0	0.00557449	0.543	616	tags=27%, list=4%, signal=28%
REACTOME_INTERCONVERSION_OF_NUCLEOTIDE_DI_AND_TRIPHOSPHATES	REACTOME_INTERCONVERSION_OF_NUCLEOTIDE_DI_AND_TRIPHOSPHATES		28	-0.496483	-1.93069	0	0.00561189	0.548	4902	tags=64%, list=30%, signal=92%
REACTOME_CELL_CYCLE_CHECKPOINTS	REACTOME_CELL_CYCLE_CHECKPOINTS		229	-0.322464	-1.92704	0	0.00574884	0.559	4117	tags=43%, list=25%, signal=57%
REACTOME_C_TYPE_LECTIN_RECEPTORS_CLRS	REACTOME_C_TYPE_LECTIN_RECEPTORS_CLRS		104	-0.367147	-1.92556	0	0.0057975	0.566	4817	tags=55%, list=30%, signal=77%
ZHANG_BREAST_CANCER_PROGENITORS_UP	ZHANG_BREAST_CANCER_PROGENITORS_UP		408	-0.295741	-1.91831	0	0.00612635	0.59	3584	tags=36%, list=22%, signal=44%
REACTOME_REGULATION_OF_MRNA_STABILITY_BY_PROTEINS_THAT_BIND_AU_RICH_ELEMENTS	REACTOME_REGULATION_OF_MRNA_STABILITY_BY_PROTEINS_THAT_BIND_AU_RICH_ELEMENTS		80	-0.38543	-1.91737	0	0.00613024	0.597	4817	tags=59%, list=30%, signal=83%
REACTOME_INTERLEUKIN_1_FAMILY_SIGNALING	REACTOME_INTERLEUKIN_1_FAMILY_SIGNALING		98	-0.371128	-1.91687	0	0.006113	0.599	3968	tags=47%, list=24%, signal=62%
REACTOME_PEROXISOMAL_LIPID_METABOLISM	REACTOME_PEROXISOMAL_LIPID_METABOLISM		25	-0.517202	-1.9128	0.0019685	0.00629081	0.612	1527	tags=36%, list=9%, signal=40%
REACTOME_RAB_GERANYLGERANYLATION	REACTOME_RAB_GERANYLGERANYLATION		57	-0.412621	-1.90966	0	0.0064372	0.624	4440	tags=49%, list=27%, signal=67%
REACTOME_METABOLISM_OF_STEROID_HORMONES	REACTOME_METABOLISM_OF_STEROID_HORMONES		18	-0.569434	-1.90567	0.00203252	0.00664353	0.635	5024	tags=67%, list=31%, signal=96%
REACTOME_UCH_PROTEINASES	REACTOME_UCH_PROTEINASES		76	-0.390674	-1.90527	0	0.00663686	0.637	4817	tags=58%, list=30%, signal=82%
REACTOME_TRANSLESION_SYNTHESIS_BY_POLK	REACTOME_TRANSLESION_SYNTHESIS_BY_POLK		16	-0.586724	-1.88877	0.0060241	0.00768209	0.689	2179	tags=50%, list=13%, signal=58%
REACTOME_REGULATION_OF_PTEN_STABILITY_AND_ACTIVITY	REACTOME_REGULATION_OF_PTEN_STABILITY_AND_ACTIVITY		67	-0.396068	-1.8863	0	0.00777339	0.695	4817	tags=58%, list=30%, signal=82%
MORI_LARGE_PRE_BII_LYMPHOCYTE_UP	MORI_LARGE_PRE_BII_LYMPHOCYTE_UP		78	-0.375912	-1.88104	0	0.00816057	0.709	5905	tags=58%, list=36%, signal=90%
BURTON_ADIPOGENESIS_5	BURTON_ADIPOGENESIS_5		106	-0.355007	-1.8801	0	0.00819534	0.713	3565	tags=42%, list=22%, signal=53%
BRACHAT_RESPONSE_TO_METHOTREXATE_DN	BRACHAT_RESPONSE_TO_METHOTREXATE_DN		23	-0.513335	-1.87537	0.00196078	0.00858987	0.734	3004	tags=52%, list=18%, signal=64%
REACTOME_PROTEIN_METHYLATION	REACTOME_PROTEIN_METHYLATION		16	-0.567244	-1.87225	0.0101215	0.00877761	0.743	3392	tags=56%, list=21%, signal=71%
CASTELLANO_NRAS_TARGETS_UP	CASTELLANO_NRAS_TARGETS_UP		69	-0.391065	-1.86743	0	0.00909154	0.761	4658	tags=52%, list=29%, signal=73%
WP_GLUTATHIONE_METABOLISM	WP_GLUTATHIONE_METABOLISM		17	-0.548017	-1.86067	0.00195695	0.00974	0.792	3990	tags=59%, list=24%, signal=78%
WP_TRANSLATION_FACTORS	WP_TRANSLATION_FACTORS		47	-0.424515	-1.85633	0.00379507	0.0100312	0.809	3852	tags=57%, list=24%, signal=75%
REACTOME_TERMINATION_OF_TRANSLESION_DNA_SYNTHESIS	REACTOME_TERMINATION_OF_TRANSLESION_DNA_SYNTHESIS		29	-0.479248	-1.85326	0.0019305	0.0102361	0.814	2179	tags=38%, list=13%, signal=44%
STEARMAN_TUMOR_FIELD_EFFECT_UP	STEARMAN_TUMOR_FIELD_EFFECT_UP		29	-0.462842	-1.84779	0.00607288	0.0106307	0.824	2664	tags=38%, list=16%, signal=45%
MORI_MATURE_B_LYMPHOCYTE_DN	MORI_MATURE_B_LYMPHOCYTE_DN		65	-0.386846	-1.84567	0.00201613	0.0107357	0.829	4089	tags=45%, list=25%, signal=59%
BURTON_ADIPOGENESIS_11	BURTON_ADIPOGENESIS_11		52	-0.408991	-1.84524	0	0.0107206	0.833	2762	tags=37%, list=17%, signal=44%
WP_DNA_REPLICATION	WP_DNA_REPLICATION		39	-0.438578	-1.84148	0.00189394	0.0109774	0.847	5655	tags=59%, list=35%, signal=90%
MCBRYAN_PUBERTAL_BREAST_6_7WK_DN	MCBRYAN_PUBERTAL_BREAST_6_7WK_DN		69	-0.375502	-1.83477	0	0.011622	0.865	4847	tags=52%, list=30%, signal=74%
REACTOME_ASYMMETRIC_LOCALIZATION_OF_PCP_PROTEINS	REACTOME_ASYMMETRIC_LOCALIZATION_OF_PCP_PROTEINS		60	-0.385897	-1.83415	0	0.0115963	0.866	4817	tags=62%, list=30%, signal=87%
IVANOVA_HEMATOPOIESIS_LATE_PROGENITOR	IVANOVA_HEMATOPOIESIS_LATE_PROGENITOR		449	-0.284396	-1.83323	0	0.0116246	0.866	4849	tags=43%, list=30%, signal=60%
WP_FATTY_ACID_BETAOXIDATION	WP_FATTY_ACID_BETAOXIDATION		30	-0.461658	-1.82921	0	0.0119097	0.87	3067	tags=43%, list=19%, signal=53%
MORI_IMMATURE_B_LYMPHOCYTE_DN	MORI_IMMATURE_B_LYMPHOCYTE_DN		79	-0.372055	-1.82771	0.00202429	0.0120137	0.875	5655	tags=54%, list=35%, signal=83%
VARELA_ZMPSTE24_TARGETS_DN	VARELA_ZMPSTE24_TARGETS_DN		33	-0.447449	-1.82292	0.00195695	0.0125703	0.892	4494	tags=48%, list=28%, signal=67%
REACTOME_TCR_SIGNALING	REACTOME_TCR_SIGNALING		97	-0.345152	-1.79997	0	0.0152708	0.932	3968	tags=45%, list=24%, signal=60%
KIM_GLIS2_TARGETS_UP	KIM_GLIS2_TARGETS_UP		72	-0.371596	-1.79915	0.00598802	0.0152756	0.933	3511	tags=35%, list=22%, signal=44%
REACTOME_DUAL_INCISION_IN_GG_NER	REACTOME_DUAL_INCISION_IN_GG_NER		38	-0.424262	-1.79536	0.00591716	0.0158089	0.944	3760	tags=47%, list=23%, signal=61%
REACTOME_DNA_DAMAGE_BYPASS	REACTOME_DNA_DAMAGE_BYPASS		44	-0.404467	-1.79282	0	0.0160297	0.946	3471	tags=43%, list=21%, signal=55%
SHIN_B_CELL_LYMPHOMA_CLUSTER_8	SHIN_B_CELL_LYMPHOMA_CLUSTER_8		28	-0.459565	-1.7908	0.00196078	0.0161688	0.949	3993	tags=43%, list=25%, signal=57%
REACTOME_RNA_POLYMERASE_II_PROMOTER_ESCAPE	REACTOME_RNA_POLYMERASE_II_PROMOTER_ESCAPE		44	-0.405893	-1.789	0.00398406	0.0163504	0.952	3793	tags=48%, list=23%, signal=62%
REACTOME_REGULATION_OF_APC_C_ACTIVATORS_BETWEEN_G1_S_AND_EARLY_ANAPHASE	REACTOME_REGULATION_OF_APC_C_ACTIVATORS_BETWEEN_G1_S_AND_EARLY_ANAPHASE		28	-0.463443	-1.78643	0.00197239	0.0166826	0.956	3993	tags=54%, list=25%, signal=71%
REACTOME_RAS_PROCESSING	REACTOME_RAS_PROCESSING		23	-0.480166	-1.78157	0.00571429	0.0171619	0.962	3925	tags=65%, list=24%, signal=86%
REACTOME_SIGNALING_BY_THE_B_CELL_RECEPTOR_BCR	REACTOME_SIGNALING_BY_THE_B_CELL_RECEPTOR_BCR		95	-0.348871	-1.77999	0	0.0173175	0.967	3968	tags=46%, list=24%, signal=61%
REACTOME_SEPARATION_OF_SISTER_CHROMATIDS	REACTOME_SEPARATION_OF_SISTER_CHROMATIDS		166	-0.313061	-1.77813	0.002	0.017515	0.972	4415	tags=46%, list=27%, signal=62%
LIAN_LIPA_TARGETS_3M	LIAN_LIPA_TARGETS_3M		37	-0.432012	-1.7698	0.00182482	0.0186875	0.975	4540	tags=51%, list=28%, signal=71%
REACTOME_HDR_THROUGH_HOMOLOGOUS_RECOMBINATION_HRR	REACTOME_HDR_THROUGH_HOMOLOGOUS_RECOMBINATION_HRR		56	-0.386524	-1.76935	0.00401606	0.0186337	0.975	3791	tags=36%, list=23%, signal=46%
REACTOME_FC_EPSILON_RECEPTOR_FCERI_SIGNALING	REACTOME_FC_EPSILON_RECEPTOR_FCERI_SIGNALING		111	-0.327986	-1.76144	0	0.0197804	0.978	3968	tags=43%, list=24%, signal=57%
JIANG_AGING_CEREBRAL_CORTEX_UP	JIANG_AGING_CEREBRAL_CORTEX_UP		29	-0.447506	-1.75972	0.002079	0.0199215	0.978	4411	tags=55%, list=27%, signal=76%
WP_PROSTAGLANDIN_SYNTHESIS_AND_REGULATION	WP_PROSTAGLANDIN_SYNTHESIS_AND_REGULATION		27	-0.458033	-1.75674	0.00625	0.0202081	0.981	5522	tags=56%, list=34%, signal=84%
ELLWOOD_MYC_TARGETS_DN	ELLWOOD_MYC_TARGETS_DN		36	-0.422388	-1.74929	0.0111732	0.0213323	0.987	3606	tags=44%, list=22%, signal=57%
REACTOME_NUCLEOTIDE_EXCISION_REPAIR	REACTOME_NUCLEOTIDE_EXCISION_REPAIR		105	-0.32829	-1.74788	0	0.0214306	0.987	4555	tags=48%, list=28%, signal=66%
HESS_TARGETS_OF_HOXA9_AND_MEIS1_DN	HESS_TARGETS_OF_HOXA9_AND_MEIS1_DN		66	-0.369879	-1.74523	0.00425532	0.0217441	0.987	4092	tags=44%, list=25%, signal=58%
REACTOME_TRANSLESION_SYNTHESIS_BY_Y_FAMILY_DNA_POLYMERASES_BYPASSES_LESIONS_ON_DNA_TEMPLATE	REACTOME_TRANSLESION_SYNTHESIS_BY_Y_FAMILY_DNA_POLYMERASES_BYPASSES_LESIONS_ON_DNA_TEMPLATE		35	-0.421037	-1.74449	0.00384615	0.0217177	0.987	2179	tags=37%, list=13%, signal=43%
REACTOME_BRANCHED_CHAIN_AMINO_ACID_CATABOLISM	REACTOME_BRANCHED_CHAIN_AMINO_ACID_CATABOLISM		20	-0.5082	-1.7433	0.00622407	0.0217869	0.987	2896	tags=50%, list=18%, signal=61%
REACTOME_INHIBITION_OF_THE_PROTEOLYTIC_ACTIVITY_OF_APC_C_REQUIRED_FOR_THE_ONSET_OF_ANAPHASE_BY_MITOTIC_SPINDLE_CHECKPOINT_COMPONENTS	REACTOME_INHIBITION_OF_THE_PROTEOLYTIC_ACTIVITY_OF_APC_C_REQUIRED_FOR_THE_ONSET_OF_ANAPHASE_BY_MITOTIC_SPINDLE_CHECKPOINT_COMPONENTS		20	-0.490922	-1.74233	0.014	0.0217967	0.987	3477	tags=50%, list=21%, signal=63%
KONG_E2F3_TARGETS	KONG_E2F3_TARGETS		79	-0.353895	-1.74082	0.00189394	0.0219778	0.988	4551	tags=48%, list=28%, signal=66%
NADLER_OBESITY_UP	NADLER_OBESITY_UP		58	-0.379441	-1.74081	0	0.0218577	0.988	3741	tags=38%, list=23%, signal=49%
REACTOME_MITOTIC_METAPHASE_AND_ANAPHASE	REACTOME_MITOTIC_METAPHASE_AND_ANAPHASE		199	-0.29761	-1.73757	0	0.0222996	0.993	4415	tags=45%, list=27%, signal=61%
REACTOME_ARACHIDONIC_ACID_METABOLISM	REACTOME_ARACHIDONIC_ACID_METABOLISM		33	-0.422163	-1.73606	0.00621118	0.02246	0.993	2682	tags=39%, list=16%, signal=47%
VILIMAS_NOTCH1_TARGETS_DN	VILIMAS_NOTCH1_TARGETS_DN		15	-0.541342	-1.73416	0.0197239	0.0227404	0.993	3716	tags=53%, list=23%, signal=69%
KATSANOU_ELAVL1_TARGETS_UP	KATSANOU_ELAVL1_TARGETS_UP		150	-0.307906	-1.73356	0	0.0227355	0.993	3817	tags=35%, list=23%, signal=45%
LEIN_CHOROID_PLEXUS_MARKERS	LEIN_CHOROID_PLEXUS_MARKERS		100	-0.330315	-1.72985	0	0.0233157	0.995	6206	tags=53%, list=38%, signal=85%
JARDIM_PERASSI_TRIPLE_NEGATIVE_BREAST_CANCER_MOUSE_XENOGRAFT_MELATONIN_UP	JARDIM_PERASSI_TRIPLE_NEGATIVE_BREAST_CANCER_MOUSE_XENOGRAFT_MELATONIN_UP		22	-0.480313	-1.72507	0.0114068	0.0240994	0.996	4088	tags=59%, list=25%, signal=79%
LIAN_LIPA_TARGETS_6M	LIAN_LIPA_TARGETS_6M		48	-0.383972	-1.72424	0.0102041	0.0241669	0.996	4540	tags=46%, list=28%, signal=63%
BURTON_ADIPOGENESIS_3	BURTON_ADIPOGENESIS_3		93	-0.334803	-1.72366	0.00199601	0.0241546	0.997	4573	tags=42%, list=28%, signal=58%
VIETOR_IFRD1_TARGETS	VIETOR_IFRD1_TARGETS		19	-0.504211	-1.72067	0.01222	0.0245255	0.998	4723	tags=58%, list=29%, signal=81%
TUOMISTO_TUMOR_SUPPRESSION_BY_COL13A1_UP	TUOMISTO_TUMOR_SUPPRESSION_BY_COL13A1_UP		15	-0.536251	-1.7194	0.0135922	0.0246689	0.998	5321	tags=67%, list=33%, signal=99%
REACTOME_IMMUNOREGULATORY_INTERACTIONS_BETWEEN_A_LYMPHOID_AND_A_NON_LYMPHOID_CELL	REACTOME_IMMUNOREGULATORY_INTERACTIONS_BETWEEN_A_LYMPHOID_AND_A_NON_LYMPHOID_CELL		52	-0.377886	-1.71874	0.00784314	0.0246693	0.998	6949	tags=67%, list=43%, signal=117%
FOSTER_KDM1A_TARGETS_UP	FOSTER_KDM1A_TARGETS_UP		162	-0.299153	-1.71823	0.00194932	0.024655	0.998	4150	tags=36%, list=25%, signal=48%
LANDIS_ERBB2_BREAST_TUMORS_324_DN	LANDIS_ERBB2_BREAST_TUMORS_324_DN		134	-0.31384	-1.71647	0	0.0248527	0.999	4971	tags=43%, list=31%, signal=62%
REACTOME_PROCESSING_OF_DNA_DOUBLE_STRAND_BREAK_ENDS	REACTOME_PROCESSING_OF_DNA_DOUBLE_STRAND_BREAK_ENDS		50	-0.377764	-1.71233	0.00604839	0.0254858	0.999	3791	tags=40%, list=23%, signal=52%
KAMMINGA_EZH2_TARGETS	KAMMINGA_EZH2_TARGETS		34	-0.422571	-1.71051	0.0119522	0.0257977	0.999	5655	tags=62%, list=35%, signal=94%
SCHRAETS_MLL_TARGETS_DN	SCHRAETS_MLL_TARGETS_DN		28	-0.439598	-1.7087	0.00798403	0.0261019	0.999	5797	tags=57%, list=36%, signal=89%
GROSS_ELK3_TARGETS_DN	GROSS_ELK3_TARGETS_DN		26	-0.447783	-1.70507	0.0136452	0.0268404	0.999	2398	tags=38%, list=15%, signal=45%
REACTOME_PCNA_DEPENDENT_LONG_PATCH_BASE_EXCISION_REPAIR	REACTOME_PCNA_DEPENDENT_LONG_PATCH_BASE_EXCISION_REPAIR		19	-0.486582	-1.70462	0.0173745	0.0268004	0.999	2064	tags=37%, list=13%, signal=42%
REACTOME_TRANSCRIPTION_COUPLED_NUCLEOTIDE_EXCISION_REPAIR_TC_NER	REACTOME_TRANSCRIPTION_COUPLED_NUCLEOTIDE_EXCISION_REPAIR_TC_NER		73	-0.350817	-1.70423	0.00201207	0.0267568	0.999	3908	tags=45%, list=24%, signal=59%
REACTOME_IKK_COMPLEX_RECRUITMENT_MEDIATED_BY_RIP1	REACTOME_IKK_COMPLEX_RECRUITMENT_MEDIATED_BY_RIP1		20	-0.489225	-1.70173	0.00619835	0.027122	0.999	3646	tags=55%, list=22%, signal=71%
BORLAK_LIVER_CANCER_EGF_UP	BORLAK_LIVER_CANCER_EGF_UP		45	-0.392357	-1.70009	0.00207039	0.0273744	0.999	4296	tags=47%, list=26%, signal=63%
REACTOME_BIOLOGICAL_OXIDATIONS	REACTOME_BIOLOGICAL_OXIDATIONS		122	-0.316538	-1.69936	0.00191939	0.0274264	0.999	5059	tags=45%, list=31%, signal=65%
BERENJENO_TRANSFORMED_BY_RHOA_UP	BERENJENO_TRANSFORMED_BY_RHOA_UP		499	-0.259638	-1.69758	0	0.0276499	0.999	5310	tags=43%, list=33%, signal=62%
REACTOME_NEDDYLATION	REACTOME_NEDDYLATION		206	-0.286224	-1.69747	0	0.0275299	0.999	4415	tags=43%, list=27%, signal=58%
REACTOME_COMPLEMENT_CASCADE	REACTOME_COMPLEMENT_CASCADE		22	-0.464641	-1.69454	0.0160321	0.028004	0.999	6094	tags=55%, list=37%, signal=87%
YAO_TEMPORAL_RESPONSE_TO_PROGESTERONE_CLUSTER_6	YAO_TEMPORAL_RESPONSE_TO_PROGESTERONE_CLUSTER_6		63	-0.360851	-1.69171	0.00373832	0.0284719	0.999	4931	tags=51%, list=30%, signal=73%
WP_MICROGLIA_PATHOGEN_PHAGOCYTOSIS_PATHWAY	WP_MICROGLIA_PATHOGEN_PHAGOCYTOSIS_PATHWAY		38	-0.395327	-1.69154	0.00585938	0.0284003	0.999	3716	tags=42%, list=23%, signal=54%
REACTOME_INACTIVATION_OF_CSF3_G_CSF_SIGNALING	REACTOME_INACTIVATION_OF_CSF3_G_CSF_SIGNALING		16	-0.535074	-1.69114	0.0157791	0.028373	0.999	3456	tags=50%, list=21%, signal=63%
GREENBAUM_E2A_TARGETS_UP	GREENBAUM_E2A_TARGETS_UP		26	-0.441676	-1.68799	0.0163599	0.0289168	1	4551	tags=58%, list=28%, signal=80%
REACTOME_HEDGEHOG_ON_STATE	REACTOME_HEDGEHOG_ON_STATE		77	-0.343604	-1.68732	0.00203666	0.0289335	1	4817	tags=53%, list=30%, signal=75%
REACTOME_DEGRADATION_OF_BETA_CATENIN_BY_THE_DESTRUCTION_COMPLEX	REACTOME_DEGRADATION_OF_BETA_CATENIN_BY_THE_DESTRUCTION_COMPLEX		76	-0.337968	-1.68354	0.0039604	0.0297276	1	4817	tags=57%, list=30%, signal=80%
WP_G1_TO_S_CELL_CYCLE_CONTROL	WP_G1_TO_S_CELL_CYCLE_CONTROL		58	-0.363788	-1.68255	0.00808081	0.0297834	1	5810	tags=52%, list=36%, signal=80%
REACTOME_E3_UBIQUITIN_LIGASES_UBIQUITINATE_TARGET_PROTEINS	REACTOME_E3_UBIQUITIN_LIGASES_UBIQUITINATE_TARGET_PROTEINS		37	-0.404646	-1.67714	0.00365631	0.0309805	1	3440	tags=51%, list=21%, signal=65%
REACTOME_SYNTHESIS_OF_ACTIVE_UBIQUITIN_ROLES_OF_E1_AND_E2_ENZYMES	REACTOME_SYNTHESIS_OF_ACTIVE_UBIQUITIN_ROLES_OF_E1_AND_E2_ENZYMES		30	-0.42473	-1.67344	0.0083682	0.0317879	1	3967	tags=63%, list=24%, signal=84%
REACTOME_CHEMOKINE_RECEPTORS_BIND_CHEMOKINES	REACTOME_CHEMOKINE_RECEPTORS_BIND_CHEMOKINES		22	-0.453702	-1.67039	0.0114723	0.0322883	1	5495	tags=64%, list=34%, signal=96%
SWEET_LUNG_CANCER_KRAS_UP	SWEET_LUNG_CANCER_KRAS_UP		405	-0.260213	-1.66995	0	0.0323104	1	3436	tags=32%, list=21%, signal=39%
REACTOME_CHROMOSOME_MAINTENANCE	REACTOME_CHROMOSOME_MAINTENANCE		72	-0.344578	-1.66991	0.00584795	0.032168	1	4313	tags=44%, list=26%, signal=60%
REACTOME_PHOSPHORYLATION_OF_THE_APC_C	REACTOME_PHOSPHORYLATION_OF_THE_APC_C		20	-0.479136	-1.66968	0.00567108	0.0320823	1	3993	tags=55%, list=25%, signal=73%
REACTOME_DNA_STRAND_ELONGATION	REACTOME_DNA_STRAND_ELONGATION		23	-0.46074	-1.66035	0.015748	0.0344072	1	4009	tags=48%, list=25%, signal=63%
REACTOME_FORMATION_OF_TC_NER_PRE_INCISION_COMPLEX	REACTOME_FORMATION_OF_TC_NER_PRE_INCISION_COMPLEX		52	-0.364279	-1.6554	0.00554529	0.0355826	1	3002	tags=42%, list=18%, signal=52%
SCHAEFFER_PROSTATE_DEVELOPMENT_48HR_UP	SCHAEFFER_PROSTATE_DEVELOPMENT_48HR_UP		374	-0.263705	-1.65385	0	0.0358931	1	4520	tags=36%, list=28%, signal=48%
YAO_TEMPORAL_RESPONSE_TO_PROGESTERONE_CLUSTER_15	YAO_TEMPORAL_RESPONSE_TO_PROGESTERONE_CLUSTER_15		30	-0.419692	-1.65108	0.00601202	0.0365028	1	4944	tags=53%, list=30%, signal=76%
REACTOME_MITOCHONDRIAL_CALCIUM_ION_TRANSPORT	REACTOME_MITOCHONDRIAL_CALCIUM_ION_TRANSPORT		15	-0.5083	-1.65	0.0394737	0.036719	1	3857	tags=60%, list=24%, signal=79%
MORI_PRE_BI_LYMPHOCYTE_UP	MORI_PRE_BI_LYMPHOCYTE_UP		69	-0.348582	-1.64999	0.0169492	0.0365615	1	4551	tags=45%, list=28%, signal=62%
REACTOME_METALLOPROTEASE_DUBS	REACTOME_METALLOPROTEASE_DUBS		15	-0.522278	-1.64876	0.0284553	0.0367069	1	2179	tags=40%, list=13%, signal=46%
REACTOME_ENDOSOMAL_SORTING_COMPLEX_REQUIRED_FOR_TRANSPORT_ESCRT	REACTOME_ENDOSOMAL_SORTING_COMPLEX_REQUIRED_FOR_TRANSPORT_ESCRT		28	-0.417156	-1.63494	0.0216535	0.0408507	1	3368	tags=46%, list=21%, signal=58%
DURCHDEWALD_SKIN_CARCINOGENESIS_UP	DURCHDEWALD_SKIN_CARCINOGENESIS_UP		67	-0.335357	-1.63308	0.00746269	0.0412891	1	4491	tags=45%, list=28%, signal=62%
REACTOME_SULFUR_AMINO_ACID_METABOLISM	REACTOME_SULFUR_AMINO_ACID_METABOLISM		20	-0.453294	-1.63301	0.0155945	0.041139	1	5611	tags=70%, list=34%, signal=107%
WP_SELENIUM_MICRONUTRIENT_NETWORK	WP_SELENIUM_MICRONUTRIENT_NETWORK		18	-0.47194	-1.62949	0.0273973	0.0421487	1	1830	tags=33%, list=11%, signal=38%
BROWN_MYELOID_CELL_DEVELOPMENT_UP	BROWN_MYELOID_CELL_DEVELOPMENT_UP		122	-0.303605	-1.6253	0	0.0432664	1	4407	tags=42%, list=27%, signal=57%
GAVIN_FOXP3_TARGETS_CLUSTER_P6	GAVIN_FOXP3_TARGETS_CLUSTER_P6		73	-0.334515	-1.62149	0.012	0.0442613	1	6277	tags=58%, list=39%, signal=93%
REACTOME_DUAL_INCISION_IN_TC_NER	REACTOME_DUAL_INCISION_IN_TC_NER		61	-0.34475	-1.61463	0.00378072	0.0463375	1	3908	tags=46%, list=24%, signal=60%
REACTOME_HOMOLOGY_DIRECTED_REPAIR	REACTOME_HOMOLOGY_DIRECTED_REPAIR		87	-0.322203	-1.61406	0	0.04631	1	3791	tags=34%, list=23%, signal=45%
GAVIN_FOXP3_TARGETS_CLUSTER_T7	GAVIN_FOXP3_TARGETS_CLUSTER_T7		95	-0.311979	-1.60852	0	0.0479212	1	3415	tags=38%, list=21%, signal=48%
REACTOME_TRANSLESION_SYNTHESIS_BY_POLH	REACTOME_TRANSLESION_SYNTHESIS_BY_POLH		17	-0.484888	-1.60678	0.0175781	0.048431	1	2179	tags=47%, list=13%, signal=54%
STEGER_ADIPOGENESIS_DN	STEGER_ADIPOGENESIS_DN		22	-0.434874	-1.60551	0.0358566	0.0486246	1	5537	tags=50%, list=34%, signal=76%
GUILLAUMOND_KLF10_TARGETS_DN	GUILLAUMOND_KLF10_TARGETS_DN		24	-0.427915	-1.60233	0.0336449	0.0494341	1	2708	tags=33%, list=17%, signal=40%
JECHLINGER_EPITHELIAL_TO_MESENCHYMAL_TRANSITION_UP	JECHLINGER_EPITHELIAL_TO_MESENCHYMAL_TRANSITION_UP		59	-0.340182	-1.60219	0.0136719	0.0492725	1	4361	tags=37%, list=27%, signal=51%
REACTOME_TP53_REGULATES_METABOLIC_GENES	REACTOME_TP53_REGULATES_METABOLIC_GENES		72	-0.332138	-1.59385	0.00803213	0.0523018	1	4299	tags=51%, list=26%, signal=69%
LEE_AGING_NEOCORTEX_UP	LEE_AGING_NEOCORTEX_UP		76	-0.327738	-1.59182	0.00746269	0.0528221	1	3034	tags=32%, list=19%, signal=39%
LI_INDUCED_T_TO_NATURAL_KILLER_UP	LI_INDUCED_T_TO_NATURAL_KILLER_UP		244	-0.261823	-1.58718	0.00191939	0.0544411	1	3210	tags=29%, list=20%, signal=36%
LE_EGR2_TARGETS_UP	LE_EGR2_TARGETS_UP		98	-0.309627	-1.58421	0.00592885	0.0553661	1	5092	tags=45%, list=31%, signal=65%
LANDIS_ERBB2_BREAST_PRENEOPLASTIC_DN	LANDIS_ERBB2_BREAST_PRENEOPLASTIC_DN		54	-0.348828	-1.57714	0.00766283	0.0579551	1	1713	tags=28%, list=11%, signal=31%
WENG_POR_TARGETS_GLOBAL_DN	WENG_POR_TARGETS_GLOBAL_DN		18	-0.464628	-1.57588	0.0476191	0.0582226	1	4142	tags=61%, list=25%, signal=82%
GUO_HEX_TARGETS_DN	GUO_HEX_TARGETS_DN		56	-0.339147	-1.57218	0.0204082	0.0595074	1	2767	tags=34%, list=17%, signal=41%
WP_NUCLEOTIDE_METABOLISM	WP_NUCLEOTIDE_METABOLISM		19	-0.464825	-1.57128	0.0402414	0.0596035	1	3061	tags=53%, list=19%, signal=65%
RAMALHO_STEMNESS_UP	RAMALHO_STEMNESS_UP		189	-0.272106	-1.56945	0.0020284	0.0600936	1	4289	tags=40%, list=26%, signal=53%
PLASARI_TGFB1_TARGETS_10HR_DN	PLASARI_TGFB1_TARGETS_10HR_DN		238	-0.259909	-1.56637	0	0.0611702	1	4033	tags=33%, list=25%, signal=43%
REACTOME_TRANSCRIPTIONAL_REGULATION_BY_RUNX3	REACTOME_TRANSCRIPTIONAL_REGULATION_BY_RUNX3		77	-0.319954	-1.56403	0.00769231	0.0619555	1	4999	tags=53%, list=31%, signal=76%
WENG_POR_DOSAGE	WENG_POR_DOSAGE		15	-0.490141	-1.55921	0.0462777	0.0637917	1	4105	tags=60%, list=25%, signal=80%
REACTOME_PTEN_REGULATION	REACTOME_PTEN_REGULATION		109	-0.296352	-1.55451	0.00588235	0.0656981	1	4820	tags=50%, list=30%, signal=71%
BIOCARTA_MOUSE_EICOSANOID_PATHWAY	BIOCARTA_MOUSE_EICOSANOID_PATHWAY		19	-0.455666	-1.55428	0.0321932	0.0655518	1	4256	tags=37%, list=26%, signal=50%
NADLER_OBESITY_DN	NADLER_OBESITY_DN		46	-0.350527	-1.5519	0.0219124	0.0664407	1	3475	tags=39%, list=21%, signal=50%
REACTOME_TAK1_ACTIVATES_NFKB_BY_PHOSPHORYLATION_AND_ACTIVATION_OF_IKKS_COMPLEX	REACTOME_TAK1_ACTIVATES_NFKB_BY_PHOSPHORYLATION_AND_ACTIVATION_OF_IKKS_COMPLEX		29	-0.391282	-1.54955	0.0329218	0.0672755	1	3748	tags=45%, list=23%, signal=58%
LA_MEN1_TARGETS	LA_MEN1_TARGETS		21	-0.425822	-1.54394	0.037037	0.0697177	1	3872	tags=43%, list=24%, signal=56%
FOSTER_TOLERANT_MACROPHAGE_UP	FOSTER_TOLERANT_MACROPHAGE_UP		131	-0.283361	-1.54366	0.00561798	0.0695917	1	4080	tags=37%, list=25%, signal=48%
BYSTRYKH_HEMATOPOIESIS_STEM_CELL_QTL_CIS	BYSTRYKH_HEMATOPOIESIS_STEM_CELL_QTL_CIS		118	-0.288698	-1.53998	0.00938086	0.0712531	1	4708	tags=42%, list=29%, signal=59%
REACTOME_SIGNALING_BY_CSF3_G_CSF	REACTOME_SIGNALING_BY_CSF3_G_CSF		20	-0.441555	-1.53364	0.0607211	0.0741772	1	3801	tags=45%, list=23%, signal=59%
REACTOME_PROTEIN_UBIQUITINATION	REACTOME_PROTEIN_UBIQUITINATION		57	-0.332666	-1.53306	0.0216535	0.0741839	1	3477	tags=47%, list=21%, signal=60%
WAKABAYASHI_ADIPOGENESIS_PPARG_RXRA_BOUND_36HR	WAKABAYASHI_ADIPOGENESIS_PPARG_RXRA_BOUND_36HR		136	-0.276551	-1.53207	0.00580271	0.0743829	1	2810	tags=28%, list=17%, signal=33%
REACTOME_RNA_POLYMERASE_I_PROMOTER_ESCAPE	REACTOME_RNA_POLYMERASE_I_PROMOTER_ESCAPE		29	-0.389604	-1.53133	0.0331384	0.0744428	1	3002	tags=41%, list=18%, signal=51%
KAMIKUBO_MYELOID_CEBPA_NETWORK	KAMIKUBO_MYELOID_CEBPA_NETWORK		21	-0.426919	-1.53093	0.0410156	0.0744066	1	6634	tags=71%, list=41%, signal=120%
REACTOME_HDR_THROUGH_SINGLE_STRAND_ANNEALING_SSA	REACTOME_HDR_THROUGH_SINGLE_STRAND_ANNEALING_SSA		29	-0.383495	-1.52802	0.0440882	0.0755415	1	3791	tags=38%, list=23%, signal=49%
CHESLER_BRAIN_QTL_CIS	CHESLER_BRAIN_QTL_CIS		71	-0.315943	-1.52767	0.0204499	0.075454	1	4674	tags=45%, list=29%, signal=63%
LIANG_HEMATOPOIESIS_STEM_CELL_NUMBER_LARGE_VS_TINY_UP	LIANG_HEMATOPOIESIS_STEM_CELL_NUMBER_LARGE_VS_TINY_UP		37	-0.36709	-1.52372	0.0319549	0.0770884	1	5178	tags=57%, list=32%, signal=83%
BERENJENO_ROCK_SIGNALING_NOT_VIA_RHOA_UP	BERENJENO_ROCK_SIGNALING_NOT_VIA_RHOA_UP		26	-0.403633	-1.52202	0.0454545	0.077612	1	3610	tags=35%, list=22%, signal=44%
REACTOME_CONVERSION_FROM_APC_C_CDC20_TO_APC_C_CDH1_IN_LATE_ANAPHASE	REACTOME_CONVERSION_FROM_APC_C_CDC20_TO_APC_C_CDH1_IN_LATE_ANAPHASE		20	-0.434532	-1.5166	0.0413223	0.0804163	1	3477	tags=50%, list=21%, signal=63%
BERENJENO_TRANSFORMED_BY_RHOA_DN	BERENJENO_TRANSFORMED_BY_RHOA_DN		380	-0.235981	-1.51127	0	0.0829815	1	3870	tags=33%, list=24%, signal=42%
ZHONG_SECRETOME_OF_LUNG_CANCER_AND_FIBROBLAST	ZHONG_SECRETOME_OF_LUNG_CANCER_AND_FIBROBLAST		123	-0.280493	-1.5105	0.00583658	0.0830932	1	4954	tags=46%, list=30%, signal=65%
REACTOME_FORMATION_OF_FIBRIN_CLOT_CLOTTING_CASCADE	REACTOME_FORMATION_OF_FIBRIN_CLOT_CLOTTING_CASCADE		23	-0.405869	-1.50911	0.0407767	0.0836056	1	5551	tags=61%, list=34%, signal=92%
LEE_AGING_CEREBELLUM_UP	LEE_AGING_CEREBELLUM_UP		77	-0.304594	-1.50844	0.0157171	0.0836684	1	4006	tags=40%, list=25%, signal=53%
REACTOME_RIPK1_MEDIATED_REGULATED_NECROSIS	REACTOME_RIPK1_MEDIATED_REGULATED_NECROSIS		24	-0.411182	-1.50003	0.0425532	0.0881653	1	3493	tags=38%, list=21%, signal=48%
REACTOME_MRNA_CAPPING	REACTOME_MRNA_CAPPING		28	-0.392596	-1.49986	0.0330739	0.0879286	1	3793	tags=50%, list=23%, signal=65%
SERVITJA_LIVER_HNF1A_TARGETS_UP	SERVITJA_LIVER_HNF1A_TARGETS_UP		107	-0.284905	-1.49965	0.00590551	0.0877125	1	4153	tags=36%, list=25%, signal=47%
CHIARADONNA_NEOPLASTIC_TRANSFORMATION_CDC25_DN	CHIARADONNA_NEOPLASTIC_TRANSFORMATION_CDC25_DN		143	-0.269042	-1.49949	0.00386847	0.0874851	1	4046	tags=34%, list=25%, signal=45%
REACTOME_MRNA_SPLICING_MINOR_PATHWAY	REACTOME_MRNA_SPLICING_MINOR_PATHWAY		50	-0.336621	-1.4989	0.040568	0.0875452	1	4536	tags=58%, list=28%, signal=80%
CHESLER_BRAIN_HIGHEST_EXPRESSION	CHESLER_BRAIN_HIGHEST_EXPRESSION		39	-0.354867	-1.49807	0.026	0.087779	1	4838	tags=49%, list=30%, signal=69%
WANG_TUMOR_INVASIVENESS_DN	WANG_TUMOR_INVASIVENESS_DN		196	-0.256472	-1.4966	0.0019305	0.0882961	1	3407	tags=32%, list=21%, signal=40%
WAKABAYASHI_ADIPOGENESIS_PPARG_RXRA_BOUND_WITH_H4K20ME1_MARK	WAKABAYASHI_ADIPOGENESIS_PPARG_RXRA_BOUND_WITH_H4K20ME1_MARK		137	-0.265747	-1.49242	0.00803213	0.0903088	1	2280	tags=26%, list=14%, signal=29%
IRITANI_MAD1_TARGETS_DN	IRITANI_MAD1_TARGETS_DN		43	-0.348125	-1.491	0.0455487	0.0908826	1	2987	tags=40%, list=18%, signal=48%
REACTOME_NICOTINATE_METABOLISM	REACTOME_NICOTINATE_METABOLISM		23	-0.411942	-1.49096	0.060219	0.0905693	1	5151	tags=52%, list=32%, signal=76%
HOWLIN_CITED1_TARGETS_1_UP	HOWLIN_CITED1_TARGETS_1_UP		27	-0.395151	-1.49037	0.036965	0.0905867	1	926	tags=26%, list=6%, signal=27%
RIZ_ERYTHROID_DIFFERENTIATION_CCNE1	RIZ_ERYTHROID_DIFFERENTIATION_CCNE1		38	-0.361742	-1.48606	0.0306306	0.0929608	1	3884	tags=47%, list=24%, signal=62%
BURTON_ADIPOGENESIS_PEAK_AT_0HR	BURTON_ADIPOGENESIS_PEAK_AT_0HR		61	-0.312766	-1.48501	0.0113422	0.0933316	1	4209	tags=38%, list=26%, signal=51%
REACTOME_NEUTROPHIL_DEGRANULATION	REACTOME_NEUTROPHIL_DEGRANULATION		387	-0.23186	-1.48145	0.00189036	0.0952908	1	3649	tags=31%, list=22%, signal=39%
REICHERT_MITOSIS_LIN9_TARGETS	REICHERT_MITOSIS_LIN9_TARGETS		24	-0.393646	-1.47514	0.0460922	0.0989617	1	5844	tags=58%, list=36%, signal=91%
HOFFMANN_LARGE_TO_SMALL_PRE_BII_LYMPHOCYTE_UP	HOFFMANN_LARGE_TO_SMALL_PRE_BII_LYMPHOCYTE_UP		131	-0.270299	-1.47346	0.00929368	0.0996197	1	4658	tags=40%, list=29%, signal=55%
DARWICHE_PAPILLOMA_RISK_HIGH_UP	DARWICHE_PAPILLOMA_RISK_HIGH_UP		116	-0.274069	-1.47077	0.0157171	0.100982	1	3672	tags=37%, list=23%, signal=48%
COATES_MACROPHAGE_M1_VS_M2_UP	COATES_MACROPHAGE_M1_VS_M2_UP		86	-0.289657	-1.46688	0.0191571	0.103168	1	2951	tags=29%, list=18%, signal=35%
REACTOME_CYCLIN_D_ASSOCIATED_EVENTS_IN_G1	REACTOME_CYCLIN_D_ASSOCIATED_EVENTS_IN_G1		41	-0.339423	-1.46343	0.0448343	0.105131	1	4295	tags=44%, list=26%, signal=59%
WP_FATTY_ACID_BIOSYNTHESIS	WP_FATTY_ACID_BIOSYNTHESIS		22	-0.405394	-1.46094	0.0641283	0.106551	1	2156	tags=36%, list=13%, signal=42%
TORCHIA_TARGETS_OF_EWSR1_FLI1_FUSION_TOP20_DN	TORCHIA_TARGETS_OF_EWSR1_FLI1_FUSION_TOP20_DN		17	-0.444503	-1.45871	0.0621242	0.10771	1	4150	tags=47%, list=25%, signal=63%
WP_EUKARYOTIC_TRANSCRIPTION_INITIATION	WP_EUKARYOTIC_TRANSCRIPTION_INITIATION		41	-0.344556	-1.45679	0.0449219	0.108707	1	3793	tags=46%, list=23%, signal=60%
MARTORIATI_MDM4_TARGETS_FETAL_LIVER_UP	MARTORIATI_MDM4_TARGETS_FETAL_LIVER_UP		216	-0.247199	-1.45357	0.0019305	0.110753	1	4197	tags=36%, list=26%, signal=48%
REACTOME_MITOTIC_G2_G2_M_PHASES	REACTOME_MITOTIC_G2_G2_M_PHASES		173	-0.253752	-1.45122	0.00792079	0.111953	1	4887	tags=43%, list=30%, signal=60%
REACTOME_DNA_DAMAGE_RECOGNITION_IN_GG_NER	REACTOME_DNA_DAMAGE_RECOGNITION_IN_GG_NER		38	-0.350554	-1.44964	0.0514706	0.112705	1	4555	tags=47%, list=28%, signal=66%
REACTOME_CITRIC_ACID_CYCLE_TCA_CYCLE	REACTOME_CITRIC_ACID_CYCLE_TCA_CYCLE		22	-0.402982	-1.447	0.0625	0.114252	1	4071	tags=50%, list=25%, signal=67%
REACTOME_ER_PHAGOSOME_PATHWAY	REACTOME_ER_PHAGOSOME_PATHWAY		21	-0.397116	-1.44521	0.0757282	0.115164	1	5662	tags=62%, list=35%, signal=95%
KUMAR_TARGETS_OF_MLL_AF9_FUSION	KUMAR_TARGETS_OF_MLL_AF9_FUSION		323	-0.230102	-1.44091	0	0.117845	1	4399	tags=35%, list=27%, signal=47%
REACTOME_NUCLEOTIDE_SALVAGE	REACTOME_NUCLEOTIDE_SALVAGE		20	-0.405738	-1.43919	0.0699029	0.11876	1	3508	tags=50%, list=22%, signal=64%
GAVIN_PDE3B_TARGETS	GAVIN_PDE3B_TARGETS		17	-0.429505	-1.43874	0.0887097	0.118726	1	5893	tags=82%, list=36%, signal=129%
MIKKELSEN_NPC_ICP_WITH_H3K4ME3	MIKKELSEN_NPC_ICP_WITH_H3K4ME3		427	-0.222052	-1.43695	0	0.119758	1	2712	tags=24%, list=17%, signal=28%
YAMAZAKI_TCEB3_TARGETS_DN	YAMAZAKI_TCEB3_TARGETS_DN		177	-0.246924	-1.4337	0.0060241	0.121765	1	4551	tags=36%, list=28%, signal=49%
SHETH_LIVER_CANCER_VS_TXNIP_LOSS_PAM4	SHETH_LIVER_CANCER_VS_TXNIP_LOSS_PAM4		220	-0.241191	-1.43323	0.00375234	0.121756	1	3636	tags=30%, list=22%, signal=38%
YAO_HOXA10_TARGETS_VIA_PROGESTERONE_UP	YAO_HOXA10_TARGETS_VIA_PROGESTERONE_UP		70	-0.294889	-1.42976	0.0261569	0.123988	1	4790	tags=44%, list=29%, signal=62%
WP_EICOSANOID_SYNTHESIS	WP_EICOSANOID_SYNTHESIS		16	-0.433386	-1.42962	0.0793037	0.123681	1	1597	tags=31%, list=10%, signal=35%
CAIRO_PML_TARGETS_BOUND_BY_MYC_UP	CAIRO_PML_TARGETS_BOUND_BY_MYC_UP		20	-0.408544	-1.4253	0.0669291	0.126743	1	4460	tags=55%, list=27%, signal=76%
REACTOME_FORMATION_OF_THE_EARLY_ELONGATION_COMPLEX	REACTOME_FORMATION_OF_THE_EARLY_ELONGATION_COMPLEX		32	-0.355638	-1.42392	0.0706638	0.127445	1	3793	tags=50%, list=23%, signal=65%
REACTOME_METABOLISM_OF_NUCLEOTIDES	REACTOME_METABOLISM_OF_NUCLEOTIDES		89	-0.277778	-1.42335	0.0389105	0.127469	1	4361	tags=43%, list=27%, signal=58%
BAUS_TFF2_TARGETS_UP	BAUS_TFF2_TARGETS_UP		20	-0.40717	-1.42301	0.0727612	0.127383	1	5530	tags=50%, list=34%, signal=76%
REACTOME_ADP_SIGNALLING_THROUGH_P2Y_PURINOCEPTOR_12	REACTOME_ADP_SIGNALLING_THROUGH_P2Y_PURINOCEPTOR_12		18	-0.417544	-1.42252	0.0772277	0.12736	1	1269	tags=22%, list=8%, signal=24%
MARSON_FOXP3_TARGETS_UP	MARSON_FOXP3_TARGETS_UP		63	-0.300727	-1.42172	0.0368932	0.127534	1	2167	tags=25%, list=13%, signal=29%
RUAN_RESPONSE_TO_TNF_DN	RUAN_RESPONSE_TO_TNF_DN		68	-0.296574	-1.41755	0.0498008	0.130265	1	3063	tags=32%, list=19%, signal=40%
LE_EGR2_TARGETS_DN	LE_EGR2_TARGETS_DN		103	-0.271494	-1.41718	0.0186335	0.130155	1	3326	tags=27%, list=20%, signal=34%
WANG_CLASSIC_ADIPOGENIC_TARGETS_OF_PPARG	WANG_CLASSIC_ADIPOGENIC_TARGETS_OF_PPARG		21	-0.398561	-1.41564	0.0839844	0.130947	1	4532	tags=52%, list=28%, signal=72%
REACTOME_G2_M_DNA_DAMAGE_CHECKPOINT	REACTOME_G2_M_DNA_DAMAGE_CHECKPOINT		51	-0.318385	-1.41215	0.0568182	0.133486	1	3993	tags=41%, list=25%, signal=54%
REACTOME_BETA_CATENIN_INDEPENDENT_WNT_SIGNALING	REACTOME_BETA_CATENIN_INDEPENDENT_WNT_SIGNALING		116	-0.265335	-1.40614	0.0262097	0.137867	1	4817	tags=45%, list=30%, signal=63%
REACTOME_ACTIVATED_TAK1_MEDIATES_P38_MAPK_ACTIVATION	REACTOME_ACTIVATED_TAK1_MEDIATES_P38_MAPK_ACTIVATION		23	-0.380121	-1.40021	0.0673077	0.142481	1	3748	tags=43%, list=23%, signal=56%
REACTOME_HOMOLOGOUS_DNA_PAIRING_AND_STRAND_EXCHANGE	REACTOME_HOMOLOGOUS_DNA_PAIRING_AND_STRAND_EXCHANGE		35	-0.340789	-1.39807	0.0702087	0.143892	1	3791	tags=31%, list=23%, signal=41%
REACTOME_FANCONI_ANEMIA_PATHWAY	REACTOME_FANCONI_ANEMIA_PATHWAY		28	-0.368643	-1.39412	0.0905512	0.147085	1	5380	tags=50%, list=33%, signal=75%
MARKEY_RB1_CHRONIC_LOF_DN	MARKEY_RB1_CHRONIC_LOF_DN		100	-0.267249	-1.3876	0.0415879	0.1526	1	3647	tags=37%, list=22%, signal=47%
LANDIS_BREAST_CANCER_PROGRESSION_DN	LANDIS_BREAST_CANCER_PROGRESSION_DN		63	-0.292685	-1.38414	0.0558767	0.155245	1	5797	tags=46%, list=36%, signal=71%
REACTOME_G_BETA_GAMMA_SIGNALLING_THROUGH_BTK	REACTOME_G_BETA_GAMMA_SIGNALLING_THROUGH_BTK		15	-0.440821	-1.38358	0.0930233	0.155259	1	2846	tags=33%, list=17%, signal=40%
SCHRAETS_MLL_TARGETS_UP	SCHRAETS_MLL_TARGETS_UP		27	-0.363132	-1.38211	0.0871212	0.156132	1	2554	tags=30%, list=16%, signal=35%
HOWLIN_CITED1_TARGETS_2_DN	HOWLIN_CITED1_TARGETS_2_DN		15	-0.422663	-1.38179	0.113503	0.155935	1	2185	tags=40%, list=13%, signal=46%
HU_GENOTOXIN_ACTION_DIRECT_VS_INDIRECT_24HR	HU_GENOTOXIN_ACTION_DIRECT_VS_INDIRECT_24HR		44	-0.315414	-1.3776	0.0639535	0.159542	1	5378	tags=52%, list=33%, signal=78%
REACTOME_PCP_CE_PATHWAY	REACTOME_PCP_CE_PATHWAY		84	-0.272794	-1.37696	0.0402299	0.159655	1	4817	tags=48%, list=30%, signal=67%
GOLDRATH_IMMUNE_MEMORY	GOLDRATH_IMMUNE_MEMORY		61	-0.29392	-1.37648	0.0482897	0.159663	1	2620	tags=26%, list=16%, signal=31%
CAIRO_LIVER_DEVELOPMENT_DN	CAIRO_LIVER_DEVELOPMENT_DN		162	-0.245199	-1.37291	0.0293542	0.162583	1	5308	tags=43%, list=33%, signal=63%
BYSTRYKH_HEMATOPOIESIS_STEM_CELL_AND_BRAIN_QTL_CIS	BYSTRYKH_HEMATOPOIESIS_STEM_CELL_AND_BRAIN_QTL_CIS		63	-0.292308	-1.37131	0.0546559	0.163602	1	4674	tags=44%, list=29%, signal=62%
REACTOME_METABOLISM_OF_COFACTORS	REACTOME_METABOLISM_OF_COFACTORS		15	-0.422562	-1.36784	0.12249	0.166527	1	3347	tags=40%, list=21%, signal=50%
SHETH_LIVER_CANCER_VS_TXNIP_LOSS_PAM2	SHETH_LIVER_CANCER_VS_TXNIP_LOSS_PAM2		147	-0.24807	-1.36657	0.0256881	0.167238	1	3691	tags=32%, list=23%, signal=41%
PLASARI_TGFB1_SIGNALING_VIA_NFIC_1HR_UP	PLASARI_TGFB1_SIGNALING_VIA_NFIC_1HR_UP		27	-0.354498	-1.36634	0.0896686	0.166981	1	4713	tags=44%, list=29%, signal=62%
REACTOME_ONCOGENE_INDUCED_SENESCENCE	REACTOME_ONCOGENE_INDUCED_SENESCENCE		16	-0.417094	-1.36616	0.115768	0.166666	1	2179	tags=38%, list=13%, signal=43%
REACTOME_MITOTIC_SPINDLE_CHECKPOINT	REACTOME_MITOTIC_SPINDLE_CHECKPOINT		98	-0.26541	-1.36343	0.0514286	0.168955	1	3656	tags=38%, list=22%, signal=48%
MORI_MATURE_B_LYMPHOCYTE_UP	MORI_MATURE_B_LYMPHOCYTE_UP		76	-0.271728	-1.35757	0.0383065	0.174527	1	4580	tags=42%, list=28%, signal=58%
REACTOME_TGF_BETA_RECEPTOR_SIGNALING_IN_EMT_EPITHELIAL_TO_MESENCHYMAL_TRANSITION	REACTOME_TGF_BETA_RECEPTOR_SIGNALING_IN_EMT_EPITHELIAL_TO_MESENCHYMAL_TRANSITION		15	-0.422633	-1.35606	0.122605	0.175633	1	2179	tags=40%, list=13%, signal=46%
DARWICHE_PAPILLOMA_RISK_LOW_UP	DARWICHE_PAPILLOMA_RISK_LOW_UP		123	-0.252398	-1.35545	0.0335968	0.175811	1	3932	tags=35%, list=24%, signal=46%
HOWLIN_PUBERTAL_MAMMARY_GLAND	HOWLIN_PUBERTAL_MAMMARY_GLAND		45	-0.310596	-1.34951	0.0801527	0.181271	1	4821	tags=38%, list=30%, signal=54%
WENG_POR_TARGETS_LIVER_DN	WENG_POR_TARGETS_LIVER_DN		15	-0.417661	-1.34536	0.104126	0.185103	1	3585	tags=47%, list=22%, signal=60%
KARLSSON_TGFB1_TARGETS_UP	KARLSSON_TGFB1_TARGETS_UP		119	-0.251624	-1.34463	0.0320641	0.185377	1	3781	tags=36%, list=23%, signal=47%
RASHI_RESPONSE_TO_IONIZING_RADIATION_6	RASHI_RESPONSE_TO_IONIZING_RADIATION_6		65	-0.283022	-1.34237	0.0815939	0.187273	1	5138	tags=49%, list=32%, signal=72%
MCDOWELL_ACUTE_LUNG_INJURY_UP	MCDOWELL_ACUTE_LUNG_INJURY_UP		36	-0.322451	-1.33651	0.107724	0.192931	1	3072	tags=31%, list=19%, signal=38%
MCBRYAN_PUBERTAL_BREAST_3_4WK_DN	MCBRYAN_PUBERTAL_BREAST_3_4WK_DN		36	-0.320417	-1.33481	0.114341	0.194248	1	2786	tags=28%, list=17%, signal=33%
REACTOME_ACTIVATION_OF_IRF3_IRF7_MEDIATED_BY_TBK1_IKK_EPSILON	REACTOME_ACTIVATION_OF_IRF3_IRF7_MEDIATED_BY_TBK1_IKK_EPSILON		15	-0.414034	-1.33075	0.130785	0.198084	1	3521	tags=53%, list=22%, signal=68%
LEIN_LOCALIZED_TO_DISTAL_AND_PROXIMAL_DENDRITES	LEIN_LOCALIZED_TO_DISTAL_AND_PROXIMAL_DENDRITES		15	-0.42146	-1.33066	0.150794	0.197603	1	1073	tags=27%, list=7%, signal=29%
REACTOME_RNA_POLYMERASE_I_TRANSCRIPTION_TERMINATION	REACTOME_RNA_POLYMERASE_I_TRANSCRIPTION_TERMINATION		27	-0.342821	-1.32979	0.1079	0.198027	1	3002	tags=37%, list=18%, signal=45%
OHGUCHI_LIVER_HNF4A_TARGETS_UP	OHGUCHI_LIVER_HNF4A_TARGETS_UP		33	-0.33063	-1.32969	0.111111	0.197577	1	4494	tags=42%, list=28%, signal=58%
GREENBAUM_E2A_TARGETS_DN	GREENBAUM_E2A_TARGETS_DN		20	-0.383289	-1.32502	0.141762	0.202261	1	6190	tags=70%, list=38%, signal=113%
MEISSNER_NPC_ICP_WITH_H3K4ME3	MEISSNER_NPC_ICP_WITH_H3K4ME3		19	-0.383589	-1.32299	0.130112	0.20399	1	4648	tags=47%, list=29%, signal=66%
REACTOME_DNA_REPAIR	REACTOME_DNA_REPAIR		249	-0.21818	-1.32185	0.0243446	0.204712	1	3934	tags=31%, list=24%, signal=40%
LANDIS_ERBB2_BREAST_TUMORS_65_DN	LANDIS_ERBB2_BREAST_TUMORS_65_DN		33	-0.329497	-1.32176	0.0968992	0.204271	1	4846	tags=39%, list=30%, signal=56%
REACTOME_TRANSCRIPTIONAL_REGULATION_BY_TP53	REACTOME_TRANSCRIPTIONAL_REGULATION_BY_TP53		279	-0.214604	-1.32084	0.013834	0.204736	1	4313	tags=38%, list=26%, signal=50%
OUYANG_PROSTATE_CANCER_PROGRESSION_UP	OUYANG_PROSTATE_CANCER_PROGRESSION_UP		19	-0.378465	-1.32051	0.134875	0.204489	1	2799	tags=37%, list=17%, signal=44%
LANDIS_ERBB2_BREAST_TUMORS_65_UP	LANDIS_ERBB2_BREAST_TUMORS_65_UP		20	-0.37404	-1.31791	0.142023	0.206894	1	3586	tags=45%, list=22%, signal=58%
REACTOME_DNA_DOUBLE_STRAND_BREAK_REPAIR	REACTOME_DNA_DOUBLE_STRAND_BREAK_REPAIR		115	-0.246077	-1.31397	0.0478012	0.211014	1	3791	tags=30%, list=23%, signal=38%
RUAN_RESPONSE_TO_TNF_TROGLITAZONE_DN	RUAN_RESPONSE_TO_TNF_TROGLITAZONE_DN		31	-0.326954	-1.30917	0.108696	0.216325	1	1943	tags=29%, list=12%, signal=33%
REACTOME_RESOLUTION_OF_AP_SITES_VIA_THE_MULTIPLE_NUCLEOTIDE_PATCH_REPLACEMENT_PATHWAY	REACTOME_RESOLUTION_OF_AP_SITES_VIA_THE_MULTIPLE_NUCLEOTIDE_PATCH_REPLACEMENT_PATHWAY		22	-0.361183	-1.3054	0.135029	0.220259	1	2064	tags=32%, list=13%, signal=36%
REACTOME_PROGRAMMED_CELL_DEATH	REACTOME_PROGRAMMED_CELL_DEATH		111	-0.247495	-1.3042	0.0634328	0.221278	1	3889	tags=33%, list=24%, signal=43%
AFFAR_YY1_TARGETS_DN	AFFAR_YY1_TARGETS_DN		211	-0.218857	-1.29817	0.0535714	0.22811	1	4853	tags=34%, list=30%, signal=48%
QI_PLASMACYTOMA_UP	QI_PLASMACYTOMA_UP		196	-0.22308	-1.29489	0.0466418	0.231758	1	4652	tags=36%, list=29%, signal=50%
PASQUALUCCI_LYMPHOMA_BY_GC_STAGE_DN	PASQUALUCCI_LYMPHOMA_BY_GC_STAGE_DN		155	-0.230809	-1.29064	0.0612648	0.236662	1	3816	tags=31%, list=23%, signal=40%
REACTOME_JNK_C_JUN_KINASES_PHOSPHORYLATION_AND_ACTIVATION_MEDIATED_BY_ACTIVATED_HUMAN_TAK1	REACTOME_JNK_C_JUN_KINASES_PHOSPHORYLATION_AND_ACTIVATION_MEDIATED_BY_ACTIVATED_HUMAN_TAK1		22	-0.353752	-1.28884	0.142857	0.238463	1	3748	tags=41%, list=23%, signal=53%
WP_MRNA_PROCESSING	WP_MRNA_PROCESSING		413	-0.200925	-1.28845	0.0232108	0.238329	1	3901	tags=31%, list=24%, signal=40%
HARRIS_BRAIN_CANCER_PROGENITORS	HARRIS_BRAIN_CANCER_PROGENITORS		36	-0.315473	-1.28708	0.130178	0.239486	1	3766	tags=33%, list=23%, signal=43%
REACTOME_PROSTACYCLIN_SIGNALLING_THROUGH_PROSTACYCLIN_RECEPTOR	REACTOME_PROSTACYCLIN_SIGNALLING_THROUGH_PROSTACYCLIN_RECEPTOR		15	-0.394787	-1.28605	0.17284	0.240229	1	2846	tags=27%, list=17%, signal=32%
WP_RETINOL_METABOLISM	WP_RETINOL_METABOLISM		31	-0.323243	-1.28121	0.133466	0.246073	1	4790	tags=45%, list=29%, signal=64%
CHESLER_BRAIN_HIGHEST_GENETIC_VARIANCE	CHESLER_BRAIN_HIGHEST_GENETIC_VARIANCE		38	-0.30437	-1.27824	0.110883	0.249354	1	3530	tags=32%, list=22%, signal=40%
WP_TYROBP_CAUSAL_NETWORK_IN_MICROGLIA	WP_TYROBP_CAUSAL_NETWORK_IN_MICROGLIA		53	-0.281201	-1.27563	0.118774	0.252198	1	5672	tags=42%, list=35%, signal=63%
REACTOME_G0_AND_EARLY_G1	REACTOME_G0_AND_EARLY_G1		17	-0.378003	-1.27437	0.139165	0.253165	1	3270	tags=41%, list=20%, signal=51%
HOWLIN_CITED1_TARGETS_1_DN	HOWLIN_CITED1_TARGETS_1_DN		33	-0.317987	-1.2701	0.15019	0.258367	1	4368	tags=39%, list=27%, signal=54%
LEE_CALORIE_RESTRICTION_MUSCLE_UP	LEE_CALORIE_RESTRICTION_MUSCLE_UP		29	-0.322016	-1.2667	0.148	0.262457	1	5279	tags=52%, list=32%, signal=76%
DARWICHE_SQUAMOUS_CELL_CARCINOMA_UP	DARWICHE_SQUAMOUS_CELL_CARCINOMA_UP		121	-0.234989	-1.2667	0.0809717	0.261766	1	3649	tags=34%, list=22%, signal=43%
REACTOME_M_PHASE	REACTOME_M_PHASE		313	-0.204787	-1.26247	0.0585938	0.266923	1	3656	tags=31%, list=22%, signal=39%
MCBRYAN_PUBERTAL_BREAST_4_5WK_UP	MCBRYAN_PUBERTAL_BREAST_4_5WK_UP		208	-0.214345	-1.26183	0.0566728	0.26723	1	3649	tags=27%, list=22%, signal=34%
HU_GENOTOXIC_DAMAGE_4HR	HU_GENOTOXIC_DAMAGE_4HR		31	-0.319304	-1.26062	0.150826	0.268278	1	5529	tags=58%, list=34%, signal=88%
REACTOME_VISUAL_PHOTOTRANSDUCTION	REACTOME_VISUAL_PHOTOTRANSDUCTION		58	-0.272155	-1.2593	0.138277	0.269452	1	3000	tags=29%, list=18%, signal=36%
REACTOME_ABC_FAMILY_PROTEINS_MEDIATED_TRANSPORT	REACTOME_ABC_FAMILY_PROTEINS_MEDIATED_TRANSPORT		94	-0.243403	-1.25797	0.126789	0.270612	1	4817	tags=47%, list=30%, signal=66%
REACTOME_INSERTION_OF_TAIL_ANCHORED_PROTEINS_INTO_THE_ENDOPLASMIC_RETICULUM_MEMBRANE	REACTOME_INSERTION_OF_TAIL_ANCHORED_PROTEINS_INTO_THE_ENDOPLASMIC_RETICULUM_MEMBRANE		15	-0.388408	-1.25794	0.167006	0.269931	1	4006	tags=47%, list=25%, signal=62%
REACTOME_TRANSCRIPTIONAL_REGULATION_BY_RUNX1	REACTOME_TRANSCRIPTIONAL_REGULATION_BY_RUNX1		127	-0.231049	-1.25663	0.0919325	0.271222	1	3050	tags=31%, list=19%, signal=37%
WENG_POR_TARGETS_LIVER_UP	WENG_POR_TARGETS_LIVER_UP		35	-0.310044	-1.25405	0.150659	0.274425	1	4649	tags=40%, list=29%, signal=56%
REACTOME_G_BETA_GAMMA_SIGNALLING_THROUGH_CDC42	REACTOME_G_BETA_GAMMA_SIGNALLING_THROUGH_CDC42		17	-0.374026	-1.2526	0.188605	0.275931	1	1357	tags=24%, list=8%, signal=26%
YAO_TEMPORAL_RESPONSE_TO_PROGESTERONE_CLUSTER_7	YAO_TEMPORAL_RESPONSE_TO_PROGESTERONE_CLUSTER_7		66	-0.262922	-1.25155	0.133733	0.276783	1	3730	tags=41%, list=23%, signal=53%
WP_EXERCISEINDUCED_CIRCADIAN_REGULATION	WP_EXERCISEINDUCED_CIRCADIAN_REGULATION		46	-0.284487	-1.24436	0.143689	0.286653	1	3206	tags=30%, list=20%, signal=38%
REACTOME_MTORC1_MEDIATED_SIGNALLING	REACTOME_MTORC1_MEDIATED_SIGNALLING		24	-0.336471	-1.24212	0.175758	0.289483	1	5302	tags=67%, list=33%, signal=99%
REACTOME_CHAPERONIN_MEDIATED_PROTEIN_FOLDING	REACTOME_CHAPERONIN_MEDIATED_PROTEIN_FOLDING		35	-0.307021	-1.23811	0.172345	0.294784	1	5915	tags=43%, list=36%, signal=67%
REACTOME_SENSORY_PERCEPTION	REACTOME_SENSORY_PERCEPTION		63	-0.260128	-1.23787	0.131528	0.294363	1	3000	tags=29%, list=18%, signal=35%
BURTON_ADIPOGENESIS_12	BURTON_ADIPOGENESIS_12		29	-0.321484	-1.23777	0.157371	0.293774	1	2682	tags=31%, list=16%, signal=37%
REACTOME_ACYL_CHAIN_REMODELLING_OF_PE	REACTOME_ACYL_CHAIN_REMODELLING_OF_PE		15	-0.379454	-1.23554	0.186094	0.296512	1	2276	tags=33%, list=14%, signal=39%
ABBUD_LIF_SIGNALING_1_UP	ABBUD_LIF_SIGNALING_1_UP		33	-0.307895	-1.23193	0.179775	0.301562	1	4767	tags=48%, list=29%, signal=68%
SERVITJA_ISLET_HNF1A_TARGETS_DN	SERVITJA_ISLET_HNF1A_TARGETS_DN		71	-0.250095	-1.22995	0.107075	0.303945	1	4205	tags=32%, list=26%, signal=43%
GRAESSMANN_RESPONSE_TO_MC_AND_SERUM_DEPRIVATION_UP	GRAESSMANN_RESPONSE_TO_MC_AND_SERUM_DEPRIVATION_UP		192	-0.209319	-1.22634	0.101392	0.308838	1	4197	tags=32%, list=26%, signal=43%
ZHENG_GLIOBLASTOMA_PLASTICITY_UP	ZHENG_GLIOBLASTOMA_PLASTICITY_UP		231	-0.205737	-1.22627	0.0690335	0.308187	1	4573	tags=32%, list=28%, signal=43%
WP_TYPE_II_INTERFERON_SIGNALING_IFNG	WP_TYPE_II_INTERFERON_SIGNALING_IFNG		23	-0.33459	-1.22577	0.201629	0.308191	1	4752	tags=48%, list=29%, signal=67%
WP_METAPATHWAY_BIOTRANSFORMATION	WP_METAPATHWAY_BIOTRANSFORMATION		93	-0.233838	-1.22448	0.131429	0.309361	1	5095	tags=40%, list=31%, signal=58%
BURTON_ADIPOGENESIS_PEAK_AT_24HR	BURTON_ADIPOGENESIS_PEAK_AT_24HR		37	-0.287312	-1.2168	0.178967	0.320814	1	4588	tags=46%, list=28%, signal=64%
WP_P53_SIGNALING	WP_P53_SIGNALING		62	-0.254139	-1.21423	0.154876	0.324122	1	4460	tags=39%, list=27%, signal=53%
ONGUSAHA_TP53_TARGETS	ONGUSAHA_TP53_TARGETS		35	-0.293649	-1.21275	0.226236	0.32583	1	2915	tags=29%, list=18%, signal=35%
WP_TRYPTOPHAN_METABOLISM	WP_TRYPTOPHAN_METABOLISM		32	-0.300504	-1.21179	0.192623	0.326576	1	5713	tags=56%, list=35%, signal=86%
REACTOME_RNA_POLYMERASE_I_TRANSCRIPTION	REACTOME_RNA_POLYMERASE_I_TRANSCRIPTION		45	-0.281659	-1.21105	0.192079	0.326964	1	2482	tags=31%, list=15%, signal=37%
DELACROIX_RAR_TARGETS_DN	DELACROIX_RAR_TARGETS_DN		20	-0.340989	-1.21058	0.249027	0.326944	1	3988	tags=35%, list=24%, signal=46%
REACTOME_CELLULAR_RESPONSES_TO_STIMULI	REACTOME_CELLULAR_RESPONSES_TO_STIMULI		424	-0.187326	-1.20437	0.0555556	0.337032	1	4369	tags=36%, list=27%, signal=48%
REACTOME_PYRUVATE_METABOLISM_AND_CITRIC_ACID_TCA_CYCLE	REACTOME_PYRUVATE_METABOLISM_AND_CITRIC_ACID_TCA_CYCLE		49	-0.274746	-1.2037	0.201128	0.337365	1	4674	tags=41%, list=29%, signal=57%
DARWICHE_SKIN_TUMOR_PROMOTER_UP	DARWICHE_SKIN_TUMOR_PROMOTER_UP		113	-0.227776	-1.20274	0.125506	0.338243	1	3649	tags=34%, list=22%, signal=43%
BRACHAT_RESPONSE_TO_CISPLATIN	BRACHAT_RESPONSE_TO_CISPLATIN		19	-0.349337	-1.20178	0.219178	0.338986	1	5233	tags=53%, list=32%, signal=77%
KARLSSON_TGFB1_TARGETS_DN	KARLSSON_TGFB1_TARGETS_DN		187	-0.207492	-1.20131	0.110895	0.338958	1	2085	tags=21%, list=13%, signal=24%
WP_OXIDATIVE_DAMAGE_RESPONSE	WP_OXIDATIVE_DAMAGE_RESPONSE		36	-0.285236	-1.20125	0.177165	0.338221	1	3611	tags=36%, list=22%, signal=46%
BIOCARTA_MOUSE_CELLCYCLE_PATHWAY	BIOCARTA_MOUSE_CELLCYCLE_PATHWAY		22	-0.339149	-1.201	0.223577	0.337881	1	7038	tags=64%, list=43%, signal=112%
TSENG_ADIPOGENIC_POTENTIAL_DN	TSENG_ADIPOGENIC_POTENTIAL_DN		42	-0.281199	-1.19942	0.168378	0.33985	1	5797	tags=45%, list=36%, signal=70%
LEIN_ASTROCYTE_MARKERS	LEIN_ASTROCYTE_MARKERS		37	-0.289515	-1.19587	0.200382	0.345187	1	3512	tags=35%, list=22%, signal=45%
REACTOME_MRNA_SPLICING	REACTOME_MRNA_SPLICING		184	-0.203402	-1.1894	0.110454	0.355805	1	4536	tags=39%, list=28%, signal=53%
IVANOVA_HEMATOPOIESIS_INTERMEDIATE_PROGENITOR	IVANOVA_HEMATOPOIESIS_INTERMEDIATE_PROGENITOR		121	-0.223366	-1.18665	0.159004	0.35979	1	4709	tags=40%, list=29%, signal=55%
REACTOME_LAGGING_STRAND_SYNTHESIS	REACTOME_LAGGING_STRAND_SYNTHESIS		19	-0.345142	-1.18621	0.235849	0.359681	1	4009	tags=37%, list=25%, signal=49%
WP_OXIDATIVE_STRESS_RESPONSE	WP_OXIDATIVE_STRESS_RESPONSE		26	-0.311881	-1.18371	0.242545	0.363521	1	4337	tags=50%, list=27%, signal=68%
REACTOME_THE_PHOTOTRANSDUCTION_CASCADE	REACTOME_THE_PHOTOTRANSDUCTION_CASCADE		19	-0.344873	-1.18363	0.231358	0.362776	1	3000	tags=32%, list=18%, signal=39%
REACTOME_METABOLISM_OF_NITRIC_OXIDE_NOS3_ACTIVATION_AND_REGULATION	REACTOME_METABOLISM_OF_NITRIC_OXIDE_NOS3_ACTIVATION_AND_REGULATION		17	-0.3401	-1.17885	0.263551	0.37066	1	2872	tags=29%, list=18%, signal=36%
REACTOME_AQUAPORIN_MEDIATED_TRANSPORT	REACTOME_AQUAPORIN_MEDIATED_TRANSPORT		28	-0.307741	-1.177	0.212851	0.373306	1	2846	tags=25%, list=17%, signal=30%
LANDIS_ERBB2_BREAST_TUMORS_324_UP	LANDIS_ERBB2_BREAST_TUMORS_324_UP		130	-0.218229	-1.17543	0.170588	0.375312	1	4286	tags=33%, list=26%, signal=45%
REACTOME_FGFR2_ALTERNATIVE_SPLICING	REACTOME_FGFR2_ALTERNATIVE_SPLICING		23	-0.319719	-1.17473	0.234	0.375704	1	3793	tags=48%, list=23%, signal=62%
BYSTROEM_CORRELATED_WITH_IL5_UP	BYSTROEM_CORRELATED_WITH_IL5_UP		32	-0.293847	-1.17364	0.223709	0.376678	1	4241	tags=44%, list=26%, signal=59%
OHGUCHI_LIVER_HNF4A_TARGETS_DN	OHGUCHI_LIVER_HNF4A_TARGETS_DN		78	-0.235051	-1.17221	0.181996	0.378357	1	4643	tags=40%, list=28%, signal=55%
CHIARADONNA_NEOPLASTIC_TRANSFORMATION_KRAS_UP	CHIARADONNA_NEOPLASTIC_TRANSFORMATION_KRAS_UP		114	-0.220169	-1.1719	0.149606	0.378063	1	5310	tags=41%, list=33%, signal=61%
BIOCARTA_MOUSE_MITOCHONDRIA_PATHWAY	BIOCARTA_MOUSE_MITOCHONDRIA_PATHWAY		19	-0.341533	-1.16535	0.262948	0.389782	1	5028	tags=58%, list=31%, signal=84%
GRAESSMANN_APOPTOSIS_BY_SERUM_DEPRIVATION_UP	GRAESSMANN_APOPTOSIS_BY_SERUM_DEPRIVATION_UP		481	-0.178416	-1.16312	0.093985	0.39325	1	4411	tags=31%, list=27%, signal=42%
BRUINS_UVC_RESPONSE_EARLY_LATE	BRUINS_UVC_RESPONSE_EARLY_LATE		289	-0.189108	-1.16239	0.114563	0.393767	1	2062	tags=18%, list=13%, signal=21%
REACTOME_CYCLIN_A_B1_B2_ASSOCIATED_EVENTS_DURING_G2_M_TRANSITION	REACTOME_CYCLIN_A_B1_B2_ASSOCIATED_EVENTS_DURING_G2_M_TRANSITION		24	-0.315864	-1.16175	0.254753	0.394112	1	4295	tags=42%, list=26%, signal=56%
REACTOME_ACYL_CHAIN_REMODELLING_OF_PC	REACTOME_ACYL_CHAIN_REMODELLING_OF_PC		17	-0.348185	-1.16015	0.258873	0.396323	1	2578	tags=35%, list=16%, signal=42%
MCBRYAN_PUBERTAL_TGFB1_TARGETS_DN	MCBRYAN_PUBERTAL_TGFB1_TARGETS_DN		51	-0.253888	-1.15642	0.246964	0.402411	1	3649	tags=29%, list=22%, signal=38%
PLASARI_NFIC_TARGETS_BASAL_DN	PLASARI_NFIC_TARGETS_BASAL_DN		16	-0.348342	-1.15166	0.273786	0.411154	1	5815	tags=38%, list=36%, signal=58%
PASINI_SUZ12_TARGETS_DN	PASINI_SUZ12_TARGETS_DN		294	-0.186494	-1.15164	0.132411	0.410228	1	3744	tags=27%, list=23%, signal=34%
REACTOME_WNT_LIGAND_BIOGENESIS_AND_TRAFFICKING	REACTOME_WNT_LIGAND_BIOGENESIS_AND_TRAFFICKING		19	-0.338377	-1.14959	0.273973	0.413461	1	1588	tags=21%, list=10%, signal=23%
LIM_MAMMARY_STEM_CELL_DN	LIM_MAMMARY_STEM_CELL_DN		358	-0.182364	-1.14749	0.122605	0.416828	1	4543	tags=31%, list=28%, signal=42%
WP_SELENIUM_METABOLISM_SELENOPROTEINS	WP_SELENIUM_METABOLISM_SELENOPROTEINS		32	-0.286793	-1.14725	0.269685	0.416413	1	3784	tags=38%, list=23%, signal=49%
WENG_POR_TARGETS_GLOBAL_UP	WENG_POR_TARGETS_GLOBAL_UP		15	-0.352069	-1.14677	0.291242	0.416413	1	2721	tags=27%, list=17%, signal=32%
REACTOME_REGULATION_OF_TP53_ACTIVITY_THROUGH_PHOSPHORYLATION	REACTOME_REGULATION_OF_TP53_ACTIVITY_THROUGH_PHOSPHORYLATION		81	-0.230067	-1.14644	0.238	0.416092	1	4197	tags=36%, list=26%, signal=48%
WORSCHECH_TUMOR_REJECTION_UP	WORSCHECH_TUMOR_REJECTION_UP		33	-0.280418	-1.14555	0.253465	0.416845	1	5811	tags=45%, list=36%, signal=71%
HAN_JNK_SINGALING_DN	HAN_JNK_SINGALING_DN		34	-0.280567	-1.145	0.261044	0.416988	1	6270	tags=56%, list=38%, signal=91%
ZAMORA_NOS2_TARGETS_UP	ZAMORA_NOS2_TARGETS_UP		49	-0.254012	-1.14272	0.229755	0.420542	1	5003	tags=39%, list=31%, signal=56%
REACTOME_DEADENYLATION_DEPENDENT_MRNA_DECAY	REACTOME_DEADENYLATION_DEPENDENT_MRNA_DECAY		51	-0.248379	-1.1397	0.241803	0.42557	1	5109	tags=49%, list=31%, signal=71%
SERVITJA_ISLET_HNF1A_TARGETS_UP	SERVITJA_ISLET_HNF1A_TARGETS_UP		158	-0.199478	-1.13788	0.200772	0.428285	1	4971	tags=34%, list=31%, signal=49%
BOYLAN_MULTIPLE_MYELOMA_PCA3_DN	BOYLAN_MULTIPLE_MYELOMA_PCA3_DN		58	-0.244469	-1.13743	0.243354	0.428259	1	2949	tags=26%, list=18%, signal=31%
WP_HYPERTROPHY_MODEL	WP_HYPERTROPHY_MODEL		16	-0.354252	-1.13672	0.288538	0.428827	1	3459	tags=38%, list=21%, signal=48%
WORSCHECH_TUMOR_EVASION_AND_TOLEROGENICITY_UP	WORSCHECH_TUMOR_EVASION_AND_TOLEROGENICITY_UP		17	-0.335088	-1.13557	0.27933	0.430225	1	3215	tags=41%, list=20%, signal=51%
REACTOME_CLASS_I_MHC_MEDIATED_ANTIGEN_PROCESSING_PRESENTATION	REACTOME_CLASS_I_MHC_MEDIATED_ANTIGEN_PROCESSING_PRESENTATION		319	-0.181501	-1.13493	0.163968	0.430564	1	4175	tags=33%, list=26%, signal=44%
BRACHAT_RESPONSE_TO_METHOTREXATE_UP	BRACHAT_RESPONSE_TO_METHOTREXATE_UP		19	-0.321389	-1.13314	0.287129	0.433258	1	5519	tags=58%, list=34%, signal=87%
REACTOME_METABOLISM_OF_PORPHYRINS	REACTOME_METABOLISM_OF_PORPHYRINS		20	-0.321126	-1.13301	0.296146	0.432611	1	4485	tags=45%, list=28%, signal=62%
BURTON_ADIPOGENESIS_8	BURTON_ADIPOGENESIS_8		75	-0.232986	-1.13294	0.240631	0.431767	1	3300	tags=29%, list=20%, signal=37%
CUI_TCF21_TARGETS_UP	CUI_TCF21_TARGETS_UP		33	-0.281359	-1.13192	0.297405	0.432935	1	3602	tags=33%, list=22%, signal=43%
RAMALHO_STEMNESS_DN	RAMALHO_STEMNESS_DN		68	-0.231568	-1.12806	0.237113	0.439781	1	4387	tags=37%, list=27%, signal=50%
REACTOME_AMPLIFICATION_OF_SIGNAL_FROM_THE_KINETOCHORES	REACTOME_AMPLIFICATION_OF_SIGNAL_FROM_THE_KINETOCHORES		81	-0.223728	-1.12794	0.239686	0.439017	1	3656	tags=35%, list=22%, signal=44%
WP_EICOSANOID_METABOLISM_VIA_CYCLOOXYGENASES_COX	WP_EICOSANOID_METABOLISM_VIA_CYCLOOXYGENASES_COX		23	-0.309758	-1.12635	0.297552	0.441302	1	5522	tags=48%, list=34%, signal=72%
WP_OMEGA3_OMEGA6_FATTY_ACID_SYNTHESIS	WP_OMEGA3_OMEGA6_FATTY_ACID_SYNTHESIS		15	-0.351104	-1.1253	0.316306	0.442548	1	2276	tags=33%, list=14%, signal=39%
REACTOME_SIGNALING_BY_FGFR2	REACTOME_SIGNALING_BY_FGFR2		62	-0.235159	-1.1232	0.265385	0.445933	1	3801	tags=34%, list=23%, signal=44%
HOFFMANN_SMALL_PRE_BII_TO_IMMATURE_B_LYMPHOCYTE_UP	HOFFMANN_SMALL_PRE_BII_TO_IMMATURE_B_LYMPHOCYTE_UP		56	-0.244311	-1.12292	0.258687	0.445542	1	5013	tags=43%, list=31%, signal=62%
REACTOME_EXTENSION_OF_TELOMERES	REACTOME_EXTENSION_OF_TELOMERES		45	-0.255428	-1.12283	0.286299	0.444743	1	3559	tags=31%, list=22%, signal=40%
REACTOME_OVARIAN_TUMOR_DOMAIN_PROTEASES	REACTOME_OVARIAN_TUMOR_DOMAIN_PROTEASES		31	-0.281468	-1.12229	0.272917	0.444947	1	2179	tags=26%, list=13%, signal=30%
MCBRYAN_PUBERTAL_BREAST_5_6WK_UP	MCBRYAN_PUBERTAL_BREAST_5_6WK_UP		100	-0.217878	-1.1222	0.232653	0.444151	1	4971	tags=36%, list=31%, signal=51%
IVANOVA_HEMATOPOIESIS_MATURE_CELL	IVANOVA_HEMATOPOIESIS_MATURE_CELL		241	-0.185033	-1.1201	0.2	0.447543	1	3579	tags=26%, list=22%, signal=33%
LANDIS_BREAST_CANCER_PROGRESSION_UP	LANDIS_BREAST_CANCER_PROGRESSION_UP		33	-0.274016	-1.11939	0.26975	0.44795	1	4241	tags=36%, list=26%, signal=49%
REACTOME_GLYOXYLATE_METABOLISM_AND_GLYCINE_DEGRADATION	REACTOME_GLYOXYLATE_METABOLISM_AND_GLYCINE_DEGRADATION		24	-0.300304	-1.11829	0.322957	0.449253	1	5890	tags=54%, list=36%, signal=85%
LIN_TUMOR_ESCAPE_FROM_IMMUNE_ATTACK	LIN_TUMOR_ESCAPE_FROM_IMMUNE_ATTACK		15	-0.348091	-1.11443	0.316872	0.45637	1	1980	tags=27%, list=12%, signal=30%
KAMIKUBO_MYELOID_MN1_NETWORK	KAMIKUBO_MYELOID_MN1_NETWORK		18	-0.332586	-1.11415	0.302372	0.455995	1	5418	tags=50%, list=33%, signal=75%
NADLER_HYPERGLYCEMIA_AT_OBESITY	NADLER_HYPERGLYCEMIA_AT_OBESITY		52	-0.246556	-1.11305	0.293436	0.457281	1	2482	tags=23%, list=15%, signal=27%
MIKKELSEN_MEF_LCP_WITH_H3K4ME3	MIKKELSEN_MEF_LCP_WITH_H3K4ME3		112	-0.207053	-1.10835	0.25188	0.466094	1	4393	tags=32%, list=27%, signal=44%
REACTOME_MRNA_DECAY_BY_3_TO_5_EXORIBONUCLEASE	REACTOME_MRNA_DECAY_BY_3_TO_5_EXORIBONUCLEASE		15	-0.34151	-1.10626	0.306288	0.469812	1	5109	tags=67%, list=31%, signal=97%
BIOCARTA_MOUSE_MAL_PATHWAY	BIOCARTA_MOUSE_MAL_PATHWAY		16	-0.334886	-1.1034	0.321705	0.47496	1	2392	tags=31%, list=15%, signal=37%
VANOEVELEN_MYOGENESIS_SIN3A_TARGETS	VANOEVELEN_MYOGENESIS_SIN3A_TARGETS		208	-0.187509	-1.10285	0.221569	0.475112	1	2810	tags=23%, list=17%, signal=28%
REACTOME_TP53_REGULATES_TRANSCRIPTION_OF_CELL_CYCLE_GENES	REACTOME_TP53_REGULATES_TRANSCRIPTION_OF_CELL_CYCLE_GENES		31	-0.272566	-1.09863	0.320595	0.483435	1	4460	tags=42%, list=27%, signal=58%
REACTOME_DEADENYLATION_OF_MRNA	REACTOME_DEADENYLATION_OF_MRNA		22	-0.306216	-1.0979	0.324272	0.48398	1	2606	tags=32%, list=16%, signal=38%
REACTOME_DOWNREGULATION_OF_TGF_BETA_RECEPTOR_SIGNALING	REACTOME_DOWNREGULATION_OF_TGF_BETA_RECEPTOR_SIGNALING		16	-0.33379	-1.09732	0.341085	0.484246	1	2179	tags=31%, list=13%, signal=36%
TERAMOTO_OPN_TARGETS_CLUSTER_6	TERAMOTO_OPN_TARGETS_CLUSTER_6		23	-0.303657	-1.09579	0.323755	0.486575	1	3555	tags=39%, list=22%, signal=50%
BRUNO_HEMATOPOIESIS	BRUNO_HEMATOPOIESIS		56	-0.238592	-1.09545	0.308285	0.486303	1	3542	tags=30%, list=22%, signal=39%
REACTOME_SIGNALING_BY_ERBB2	REACTOME_SIGNALING_BY_ERBB2		37	-0.259722	-1.09356	0.315789	0.489355	1	2392	tags=24%, list=15%, signal=28%
SHETH_LIVER_CANCER_VS_TXNIP_LOSS_PAM1	SHETH_LIVER_CANCER_VS_TXNIP_LOSS_PAM1		220	-0.183681	-1.09216	0.257576	0.491384	1	5910	tags=45%, list=36%, signal=70%
REACTOME_PINK1_PRKN_MEDIATED_MITOPHAGY	REACTOME_PINK1_PRKN_MEDIATED_MITOPHAGY		16	-0.337426	-1.09034	0.335984	0.494121	1	4147	tags=56%, list=25%, signal=75%
CHIARADONNA_NEOPLASTIC_TRANSFORMATION_KRAS_DN	CHIARADONNA_NEOPLASTIC_TRANSFORMATION_KRAS_DN		135	-0.198852	-1.08797	0.271028	0.498264	1	3766	tags=30%, list=23%, signal=38%
WP_FOLIC_ACID_NETWORK	WP_FOLIC_ACID_NETWORK		18	-0.322522	-1.08692	0.334653	0.499522	1	2668	tags=28%, list=16%, signal=33%
RIZ_ERYTHROID_DIFFERENTIATION	RIZ_ERYTHROID_DIFFERENTIATION		72	-0.222576	-1.08682	0.298246	0.498731	1	3861	tags=32%, list=24%, signal=42%
CHEN_ETV5_TARGETS_SERTOLI	CHEN_ETV5_TARGETS_SERTOLI		19	-0.312693	-1.08625	0.343689	0.498959	1	1158	tags=21%, list=7%, signal=23%
REACTOME_RNA_POLYMERASE_II_TRANSCRIPTION_TERMINATION	REACTOME_RNA_POLYMERASE_II_TRANSCRIPTION_TERMINATION		64	-0.23014	-1.08552	0.311741	0.499537	1	4362	tags=39%, list=27%, signal=53%
BILANGES_RAPAMYCIN_SENSITIVE_GENES	BILANGES_RAPAMYCIN_SENSITIVE_GENES		36	-0.262562	-1.08552	0.356589	0.498507	1	2001	tags=28%, list=12%, signal=32%
ZHONG_SECRETOME_OF_LUNG_CANCER_AND_MACROPHAGE	ZHONG_SECRETOME_OF_LUNG_CANCER_AND_MACROPHAGE		71	-0.222512	-1.08531	0.292308	0.497986	1	3141	tags=27%, list=19%, signal=33%
GAUSSMANN_MLL_AF4_FUSION_TARGETS_E_UP	GAUSSMANN_MLL_AF4_FUSION_TARGETS_E_UP		92	-0.212157	-1.08447	0.287379	0.49883	1	4667	tags=37%, list=29%, signal=51%
REACTOME_BBSOME_MEDIATED_CARGO_TARGETING_TO_CILIUM	REACTOME_BBSOME_MEDIATED_CARGO_TARGETING_TO_CILIUM		23	-0.297109	-1.08311	0.369141	0.500845	1	4572	tags=43%, list=28%, signal=60%
HUMMERICH_SKIN_CANCER_PROGRESSION_UP	HUMMERICH_SKIN_CANCER_PROGRESSION_UP		74	-0.223303	-1.08262	0.306273	0.500898	1	5046	tags=38%, list=31%, signal=55%
WP_PURINE_METABOLISM	WP_PURINE_METABOLISM		148	-0.195171	-1.08237	0.276342	0.500427	1	4996	tags=43%, list=31%, signal=61%
REACTOME_ANTIVIRAL_MECHANISM_BY_IFN_STIMULATED_GENES	REACTOME_ANTIVIRAL_MECHANISM_BY_IFN_STIMULATED_GENES		29	-0.281156	-1.08175	0.33871	0.500786	1	3229	tags=31%, list=20%, signal=39%
REACTOME_GLUCAGON_LIKE_PEPTIDE_1_GLP1_REGULATES_INSULIN_SECRETION	REACTOME_GLUCAGON_LIKE_PEPTIDE_1_GLP1_REGULATES_INSULIN_SECRETION		28	-0.282133	-1.08151	0.331288	0.500263	1	1269	tags=18%, list=8%, signal=19%
TSENG_IRS1_TARGETS_DN	TSENG_IRS1_TARGETS_DN		118	-0.204404	-1.08102	0.273921	0.50034	1	4658	tags=32%, list=29%, signal=45%
NEMETH_INFLAMMATORY_RESPONSE_LPS_UP	NEMETH_INFLAMMATORY_RESPONSE_LPS_UP		74	-0.220111	-1.08094	0.323689	0.499537	1	3709	tags=32%, list=23%, signal=42%
XU_CREBBP_TARGETS_UP	XU_CREBBP_TARGETS_UP		22	-0.305908	-1.07975	0.336414	0.501154	1	4702	tags=41%, list=29%, signal=57%
REACTOME_SYNTHESIS_OF_VERY_LONG_CHAIN_FATTY_ACYL_COAS	REACTOME_SYNTHESIS_OF_VERY_LONG_CHAIN_FATTY_ACYL_COAS		18	-0.322611	-1.07881	0.342697	0.502162	1	2156	tags=28%, list=13%, signal=32%
WELCH_GATA1_TARGETS	WELCH_GATA1_TARGETS		18	-0.317243	-1.07657	0.343454	0.50612	1	3059	tags=33%, list=19%, signal=41%
REACTOME_CASPASE_ACTIVATION_VIA_EXTRINSIC_APOPTOTIC_SIGNALLING_PATHWAY	REACTOME_CASPASE_ACTIVATION_VIA_EXTRINSIC_APOPTOTIC_SIGNALLING_PATHWAY		15	-0.340608	-1.07392	0.356164	0.511029	1	5781	tags=53%, list=35%, signal=83%
BREDEMEYER_RAG_SIGNALING_NOT_VIA_ATM_DN	BREDEMEYER_RAG_SIGNALING_NOT_VIA_ATM_DN		52	-0.235217	-1.07371	0.333973	0.510481	1	4151	tags=37%, list=25%, signal=49%
GAVIN_FOXP3_TARGETS_CLUSTER_T4	GAVIN_FOXP3_TARGETS_CLUSTER_T4		78	-0.215044	-1.07265	0.312127	0.511734	1	4545	tags=35%, list=28%, signal=48%
REACTOME_PURINE_CATABOLISM	REACTOME_PURINE_CATABOLISM		16	-0.326874	-1.07045	0.372137	0.515601	1	5264	tags=56%, list=32%, signal=83%
VANASSE_BCL2_TARGETS_DN	VANASSE_BCL2_TARGETS_DN		46	-0.244435	-1.07026	0.346821	0.515013	1	3271	tags=26%, list=20%, signal=33%
REACTOME_EPIGENETIC_REGULATION_OF_GENE_EXPRESSION	REACTOME_EPIGENETIC_REGULATION_OF_GENE_EXPRESSION		48	-0.242245	-1.06985	0.33145	0.514999	1	2396	tags=25%, list=15%, signal=29%
MARTINEZ_RB1_TARGETS_DN	MARTINEZ_RB1_TARGETS_DN		454	-0.164925	-1.06822	0.27853	0.517603	1	4025	tags=30%, list=25%, signal=39%
WP_TCA_CYCLE	WP_TCA_CYCLE		30	-0.278667	-1.06814	0.365714	0.51676	1	4650	tags=43%, list=29%, signal=61%
BREDEMEYER_RAG_SIGNALING_VIA_ATM_NOT_VIA_NFKB_UP	BREDEMEYER_RAG_SIGNALING_VIA_ATM_NOT_VIA_NFKB_UP		43	-0.245502	-1.06526	0.360396	0.522239	1	1380	tags=16%, list=8%, signal=18%
CHEN_LIVER_METABOLISM_QTL_CIS	CHEN_LIVER_METABOLISM_QTL_CIS		77	-0.215224	-1.06424	0.344	0.523392	1	4509	tags=35%, list=28%, signal=48%
IVANOVA_HEMATOPOIESIS_EARLY_PROGENITOR	IVANOVA_HEMATOPOIESIS_EARLY_PROGENITOR		411	-0.166636	-1.06389	0.274725	0.523107	1	2738	tags=22%, list=17%, signal=26%
BROWN_MYELOID_CELL_DEVELOPMENT_DN	BROWN_MYELOID_CELL_DEVELOPMENT_DN		111	-0.199676	-1.06378	0.324272	0.522329	1	4052	tags=32%, list=25%, signal=42%
REACTOME_UB_SPECIFIC_PROCESSING_PROTEASES	REACTOME_UB_SPECIFIC_PROCESSING_PROTEASES		155	-0.18944	-1.06345	0.326271	0.522111	1	3968	tags=32%, list=24%, signal=41%
BILANGES_SERUM_SENSITIVE_GENES	BILANGES_SERUM_SENSITIVE_GENES		70	-0.216892	-1.06284	0.337232	0.522351	1	3402	tags=29%, list=21%, signal=36%
WP_TOLLLIKE_RECEPTOR_SIGNALING	WP_TOLLLIKE_RECEPTOR_SIGNALING		33	-0.264886	-1.06173	0.4	0.523765	1	3521	tags=30%, list=22%, signal=39%
REACTOME_GLYCOGEN_METABOLISM	REACTOME_GLYCOGEN_METABOLISM		20	-0.307596	-1.05955	0.376673	0.527545	1	2872	tags=35%, list=18%, signal=42%
WANG_TARGETS_OF_MLL_CBP_FUSION_DN	WANG_TARGETS_OF_MLL_CBP_FUSION_DN		41	-0.245722	-1.05814	0.358416	0.529726	1	6635	tags=59%, list=41%, signal=98%
HU_GENOTOXIC_DAMAGE_24HR	HU_GENOTOXIC_DAMAGE_24HR		32	-0.264145	-1.05719	0.381853	0.530824	1	4673	tags=47%, list=29%, signal=66%
REACTOME_N_GLYCAN_TRIMMING_IN_THE_ER_AND_CALNEXIN_CALRETICULIN_CYCLE	REACTOME_N_GLYCAN_TRIMMING_IN_THE_ER_AND_CALNEXIN_CALRETICULIN_CYCLE		15	-0.330381	-1.05646	0.374269	0.53146	1	2179	tags=33%, list=13%, signal=38%
REACTOME_APOPTOTIC_FACTOR_MEDIATED_RESPONSE	REACTOME_APOPTOTIC_FACTOR_MEDIATED_RESPONSE		15	-0.323615	-1.05482	0.381423	0.534054	1	5028	tags=47%, list=31%, signal=67%
DARWICHE_SKIN_TUMOR_PROMOTER_DN	DARWICHE_SKIN_TUMOR_PROMOTER_DN		157	-0.187369	-1.05455	0.333992	0.533625	1	3932	tags=31%, list=24%, signal=41%
ZHENG_FOXP3_TARGETS_IN_THYMUS_UP	ZHENG_FOXP3_TARGETS_IN_THYMUS_UP		179	-0.182034	-1.0541	0.352505	0.533556	1	3920	tags=29%, list=24%, signal=38%
MIKKELSEN_MCV6_LCP_WITH_H3K4ME3	MIKKELSEN_MCV6_LCP_WITH_H3K4ME3		134	-0.193084	-1.05394	0.347328	0.532913	1	4761	tags=34%, list=29%, signal=47%
BREDEMEYER_RAG_SIGNALING_VIA_ATM_NOT_VIA_NFKB_DN	BREDEMEYER_RAG_SIGNALING_VIA_ATM_NOT_VIA_NFKB_DN		37	-0.254423	-1.05382	0.345679	0.532162	1	3553	tags=32%, list=22%, signal=41%
SCHAEFFER_PROSTATE_DEVELOPMENT_12HR_UP	SCHAEFFER_PROSTATE_DEVELOPMENT_12HR_UP		105	-0.200805	-1.0515	0.344064	0.536489	1	5424	tags=42%, list=33%, signal=62%
STEARMAN_LUNG_CANCER_EARLY_VS_LATE_UP	STEARMAN_LUNG_CANCER_EARLY_VS_LATE_UP		121	-0.195564	-1.04885	0.367232	0.541526	1	2946	tags=24%, list=18%, signal=29%
REACTOME_TELOMERE_MAINTENANCE	REACTOME_TELOMERE_MAINTENANCE		47	-0.238827	-1.04477	0.372792	0.549761	1	3559	tags=30%, list=22%, signal=38%
REACTOME_MYD88_INDEPENDENT_TLR4_CASCADE	REACTOME_MYD88_INDEPENDENT_TLR4_CASCADE		82	-0.208416	-1.04477	0.384615	0.548723	1	3748	tags=30%, list=23%, signal=39%
GERHOLD_ADIPOGENESIS_UP	GERHOLD_ADIPOGENESIS_UP		43	-0.242168	-1.04273	0.368914	0.552409	1	3475	tags=28%, list=21%, signal=35%
BURTON_ADIPOGENESIS_10	BURTON_ADIPOGENESIS_10		27	-0.275915	-1.0415	0.391732	0.554203	1	1811	tags=22%, list=11%, signal=25%
REACTOME_G_BETA_GAMMA_SIGNALLING_THROUGH_PI3KGAMMA	REACTOME_G_BETA_GAMMA_SIGNALLING_THROUGH_PI3KGAMMA		22	-0.283301	-1.03964	0.393411	0.557595	1	3009	tags=27%, list=18%, signal=33%
REACTOME_PRC2_METHYLATES_HISTONES_AND_DNA	REACTOME_PRC2_METHYLATES_HISTONES_AND_DNA		15	-0.316936	-1.03875	0.404082	0.558559	1	2396	tags=33%, list=15%, signal=39%
REACTOME_ORGANELLE_BIOGENESIS_AND_MAINTENANCE	REACTOME_ORGANELLE_BIOGENESIS_AND_MAINTENANCE		204	-0.178336	-1.03866	0.355086	0.55774	1	3637	tags=29%, list=22%, signal=37%
CHIARADONNA_NEOPLASTIC_TRANSFORMATION_KRAS_CDC25_DN	CHIARADONNA_NEOPLASTIC_TRANSFORMATION_KRAS_CDC25_DN		46	-0.238367	-1.03732	0.38343	0.559784	1	3742	tags=30%, list=23%, signal=39%
LIANG_HEMATOPOIESIS_STEM_CELL_NUMBER_LARGE_VS_TINY_DN	LIANG_HEMATOPOIESIS_STEM_CELL_NUMBER_LARGE_VS_TINY_DN		33	-0.261103	-1.03692	0.402724	0.559655	1	4566	tags=45%, list=28%, signal=63%
IWANAGA_CARCINOGENESIS_BY_KRAS_PTEN_UP	IWANAGA_CARCINOGENESIS_BY_KRAS_PTEN_UP		166	-0.182987	-1.0355	0.34375	0.561914	1	3492	tags=25%, list=21%, signal=32%
LIANG_HEMATOPOIESIS_STEM_CELL_NUMBER_SMALL_VS_HUGE_DN	LIANG_HEMATOPOIESIS_STEM_CELL_NUMBER_SMALL_VS_HUGE_DN		30	-0.264075	-1.03383	0.403579	0.564767	1	2006	tags=20%, list=12%, signal=23%
REACTOME_INTRINSIC_PATHWAY_FOR_APOPTOSIS	REACTOME_INTRINSIC_PATHWAY_FOR_APOPTOSIS		36	-0.249569	-1.03367	0.401163	0.564036	1	5028	tags=44%, list=31%, signal=64%
REACTOME_IRON_UPTAKE_AND_TRANSPORT	REACTOME_IRON_UPTAKE_AND_TRANSPORT		46	-0.233858	-1.03337	0.405825	0.563731	1	2883	tags=28%, list=18%, signal=34%
TORCHIA_TARGETS_OF_EWSR1_FLI1_FUSION_DN	TORCHIA_TARGETS_OF_EWSR1_FLI1_FUSION_DN		289	-0.16798	-1.03248	0.357143	0.564714	1	4891	tags=34%, list=30%, signal=48%
WANG_NEOPLASTIC_TRANSFORMATION_BY_CCND1_MYC	WANG_NEOPLASTIC_TRANSFORMATION_BY_CCND1_MYC		16	-0.309804	-1.03228	0.40481	0.564125	1	3188	tags=25%, list=20%, signal=31%
REACTOME_SYNTHESIS_OF_GLYCOSYLPHOSPHATIDYLINOSITOL_GPI	REACTOME_SYNTHESIS_OF_GLYCOSYLPHOSPHATIDYLINOSITOL_GPI		17	-0.301681	-1.03193	0.426877	0.563836	1	4289	tags=47%, list=26%, signal=64%
REACTOME_CYTOKINE_SIGNALING_IN_IMMUNE_SYSTEM	REACTOME_CYTOKINE_SIGNALING_IN_IMMUNE_SYSTEM		297	-0.166754	-1.02918	0.376181	0.569296	1	3891	tags=28%, list=24%, signal=36%
YAO_TEMPORAL_RESPONSE_TO_PROGESTERONE_CLUSTER_14	YAO_TEMPORAL_RESPONSE_TO_PROGESTERONE_CLUSTER_14		139	-0.187068	-1.02905	0.381783	0.568529	1	5135	tags=41%, list=32%, signal=59%
REACTOME_GLUCAGON_TYPE_LIGAND_RECEPTORS	REACTOME_GLUCAGON_TYPE_LIGAND_RECEPTORS		25	-0.27969	-1.02859	0.415507	0.568605	1	3378	tags=24%, list=21%, signal=30%
ZHONG_SECRETOME_OF_LUNG_CANCER_AND_ENDOTHELIUM	ZHONG_SECRETOME_OF_LUNG_CANCER_AND_ENDOTHELIUM		62	-0.215923	-1.02646	0.424581	0.5725	1	3452	tags=26%, list=21%, signal=33%
DARWICHE_SQUAMOUS_CELL_CARCINOMA_DN	DARWICHE_SQUAMOUS_CELL_CARCINOMA_DN		149	-0.182754	-1.02601	0.391837	0.572504	1	3932	tags=31%, list=24%, signal=40%
SCHLINGEMANN_SKIN_CARCINOGENESIS_TPA_UP	SCHLINGEMANN_SKIN_CARCINOGENESIS_TPA_UP		30	-0.262694	-1.02591	0.420118	0.571741	1	3782	tags=37%, list=23%, signal=48%
MA_MYELOID_DIFFERENTIATION_UP	MA_MYELOID_DIFFERENTIATION_UP		34	-0.255374	-1.02497	0.436508	0.57294	1	5280	tags=47%, list=32%, signal=69%
REACTOME_DOWNREGULATION_OF_ERBB2_SIGNALING	REACTOME_DOWNREGULATION_OF_ERBB2_SIGNALING		22	-0.28271	-1.01879	0.419878	0.586227	1	2967	tags=27%, list=18%, signal=33%
REACTOME_VASOPRESSIN_REGULATES_RENAL_WATER_HOMEOSTASIS_VIA_AQUAPORINS	REACTOME_VASOPRESSIN_REGULATES_RENAL_WATER_HOMEOSTASIS_VIA_AQUAPORINS		26	-0.267259	-1.01729	0.43609	0.588705	1	2846	tags=23%, list=17%, signal=28%
REACTOME_RHO_GTPASE_EFFECTORS	REACTOME_RHO_GTPASE_EFFECTORS		225	-0.169282	-1.01409	0.407692	0.594942	1	3339	tags=26%, list=20%, signal=32%
REACTOME_NUCLEOTIDE_BINDING_DOMAIN_LEUCINE_RICH_REPEAT_CONTAINING_RECEPTOR_NLR_SIGNALING_PATHWAYS	REACTOME_NUCLEOTIDE_BINDING_DOMAIN_LEUCINE_RICH_REPEAT_CONTAINING_RECEPTOR_NLR_SIGNALING_PATHWAYS		46	-0.225772	-1.01126	0.444882	0.60057	1	3748	tags=33%, list=23%, signal=42%
MORI_SMALL_PRE_BII_LYMPHOCYTE_DN	MORI_SMALL_PRE_BII_LYMPHOCYTE_DN		74	-0.205944	-1.01097	0.431193	0.600129	1	2915	tags=24%, list=18%, signal=29%
REACTOME_RNA_POLYMERASE_II_PRE_TRANSCRIPTION_EVENTS	REACTOME_RNA_POLYMERASE_II_PRE_TRANSCRIPTION_EVENTS		74	-0.206878	-1.01044	0.416	0.60027	1	3793	tags=34%, list=23%, signal=44%
REACTOME_CELLULAR_SENESCENCE	REACTOME_CELLULAR_SENESCENCE		100	-0.196866	-1.01025	0.436105	0.599636	1	3602	tags=31%, list=22%, signal=40%
REACTOME_RESOLUTION_OF_SISTER_CHROMATID_COHESION	REACTOME_RESOLUTION_OF_SISTER_CHROMATID_COHESION		103	-0.193905	-1.0084	0.429423	0.603018	1	4333	tags=35%, list=27%, signal=47%
REACTOME_GPVI_MEDIATED_ACTIVATION_CASCADE	REACTOME_GPVI_MEDIATED_ACTIVATION_CASCADE		30	-0.256688	-1.00832	0.428571	0.602135	1	1628	tags=20%, list=10%, signal=22%
RIZ_ERYTHROID_DIFFERENTIATION_6HR	RIZ_ERYTHROID_DIFFERENTIATION_6HR		18	-0.297566	-1.0066	0.45229	0.605186	1	614	tags=17%, list=4%, signal=17%
WP_FIBRIN_COMPLEMENT_RECEPTOR_3_SIGNALING_PATHWAY	WP_FIBRIN_COMPLEMENT_RECEPTOR_3_SIGNALING_PATHWAY		34	-0.245623	-1.00284	0.444898	0.612943	1	2077	tags=21%, list=13%, signal=24%
REACTOME_HEDGEHOG_OFF_STATE	REACTOME_HEDGEHOG_OFF_STATE		101	-0.195434	-1.00203	0.434307	0.613807	1	4882	tags=44%, list=30%, signal=62%
REACTOME_DEUBIQUITINATION	REACTOME_DEUBIQUITINATION		217	-0.169995	-1.00182	0.443983	0.613177	1	3968	tags=29%, list=24%, signal=38%
REACTOME_THROMBOXANE_SIGNALLING_THROUGH_TP_RECEPTOR	REACTOME_THROMBOXANE_SIGNALLING_THROUGH_TP_RECEPTOR		21	-0.281958	-1.00147	0.428016	0.612837	1	5480	tags=38%, list=34%, signal=57%
CAIRO_LIVER_DEVELOPMENT_UP	CAIRO_LIVER_DEVELOPMENT_UP		153	-0.179313	-1.00047	0.466411	0.614184	1	3705	tags=27%, list=23%, signal=35%
REACTOME_METABOLISM_OF_VITAMINS_AND_COFACTORS	REACTOME_METABOLISM_OF_VITAMINS_AND_COFACTORS		145	-0.178979	-0.999927	0.454721	0.61443	1	3480	tags=25%, list=21%, signal=31%
MATSUDA_NATURAL_KILLER_DIFFERENTIATION	MATSUDA_NATURAL_KILLER_DIFFERENTIATION		406	-0.156138	-0.999902	0.451852	0.613414	1	4882	tags=33%, list=30%, signal=46%
HESS_TARGETS_OF_HOXA9_AND_MEIS1_UP	HESS_TARGETS_OF_HOXA9_AND_MEIS1_UP		63	-0.212913	-0.997569	0.484064	0.617853	1	5686	tags=51%, list=35%, signal=78%
REACTOME_G_PROTEIN_BETA_GAMMA_SIGNALLING	REACTOME_G_PROTEIN_BETA_GAMMA_SIGNALLING		29	-0.253888	-0.995823	0.478615	0.620774	1	3009	tags=28%, list=18%, signal=34%
BOYLAN_MULTIPLE_MYELOMA_D_CLUSTER_UP	BOYLAN_MULTIPLE_MYELOMA_D_CLUSTER_UP		25	-0.267327	-0.994372	0.474895	0.623139	1	470	tags=12%, list=3%, signal=12%
HOLLERN_SQUAMOUS_BREAST_TUMOR	HOLLERN_SQUAMOUS_BREAST_TUMOR		89	-0.194509	-0.992688	0.445507	0.625955	1	4631	tags=30%, list=28%, signal=42%
LEE_AGING_MUSCLE_DN	LEE_AGING_MUSCLE_DN		37	-0.236236	-0.991108	0.462891	0.628685	1	4575	tags=38%, list=28%, signal=52%
REACTOME_TP53_REGULATES_TRANSCRIPTION_OF_DNA_REPAIR_GENES	REACTOME_TP53_REGULATES_TRANSCRIPTION_OF_DNA_REPAIR_GENES		40	-0.235693	-0.989352	0.442966	0.631771	1	3793	tags=40%, list=23%, signal=52%
REACTOME_TRANSCRIPTIONAL_REGULATION_BY_THE_AP_2_TFAP2_FAMILY_OF_TRANSCRIPTION_FACTORS	REACTOME_TRANSCRIPTIONAL_REGULATION_BY_THE_AP_2_TFAP2_FAMILY_OF_TRANSCRIPTION_FACTORS		18	-0.287871	-0.986624	0.445312	0.637194	1	1893	tags=22%, list=12%, signal=25%
REACTOME_PEPTIDE_HORMONE_METABOLISM	REACTOME_PEPTIDE_HORMONE_METABOLISM		36	-0.23876	-0.979318	0.504854	0.653864	1	5024	tags=36%, list=31%, signal=52%
REACTOME_NOD1_2_SIGNALING_PATHWAY	REACTOME_NOD1_2_SIGNALING_PATHWAY		34	-0.236583	-0.976273	0.493069	0.660012	1	3748	tags=32%, list=23%, signal=42%
REACTOME_RESOLUTION_OF_D_LOOP_STRUCTURES	REACTOME_RESOLUTION_OF_D_LOOP_STRUCTURES		26	-0.255811	-0.975786	0.494208	0.660039	1	4563	tags=31%, list=28%, signal=43%
BOYLAN_MULTIPLE_MYELOMA_D_DN	BOYLAN_MULTIPLE_MYELOMA_D_DN		69	-0.203477	-0.974649	0.476834	0.6617	1	2949	tags=25%, list=18%, signal=30%
HUMMERICH_SKIN_CANCER_PROGRESSION_DN	HUMMERICH_SKIN_CANCER_PROGRESSION_DN		90	-0.191976	-0.974382	0.518591	0.661198	1	4046	tags=31%, list=25%, signal=41%
SWEET_LUNG_CANCER_KRAS_DN	SWEET_LUNG_CANCER_KRAS_DN		354	-0.1539	-0.974191	0.521569	0.66052	1	4565	tags=30%, list=28%, signal=41%
REACTOME_P75NTR_SIGNALS_VIA_NF_KB	REACTOME_P75NTR_SIGNALS_VIA_NF_KB		16	-0.297554	-0.972161	0.4371	0.664315	1	2701	tags=38%, list=17%, signal=45%
DELACROIX_RARG_BOUND_MEF	DELACROIX_RARG_BOUND_MEF		325	-0.153947	-0.967607	0.528958	0.674083	1	3990	tags=26%, list=24%, signal=34%
REACTOME_RNA_POLYMERASE_I_TRANSCRIPTION_INITIATION	REACTOME_RNA_POLYMERASE_I_TRANSCRIPTION_INITIATION		41	-0.227981	-0.967219	0.504744	0.673917	1	2482	tags=27%, list=15%, signal=32%
WANG_IMMORTALIZED_BY_HOXA9_AND_MEIS1_DN	WANG_IMMORTALIZED_BY_HOXA9_AND_MEIS1_DN		20	-0.276091	-0.966701	0.489022	0.673977	1	1384	tags=15%, list=8%, signal=16%
LEE_CALORIE_RESTRICTION_MUSCLE_DN	LEE_CALORIE_RESTRICTION_MUSCLE_DN		43	-0.222856	-0.963591	0.513779	0.680218	1	3309	tags=30%, list=20%, signal=38%
REACTOME_TELOMERE_EXTENSION_BY_TELOMERASE	REACTOME_TELOMERE_EXTENSION_BY_TELOMERASE		20	-0.272064	-0.96141	0.528	0.68444	1	3270	tags=35%, list=20%, signal=44%
WP_ONECARBON_METABOLISM_AND_RELATED_PATHWAYS	WP_ONECARBON_METABOLISM_AND_RELATED_PATHWAYS		44	-0.217855	-0.958651	0.529532	0.690051	1	3990	tags=34%, list=24%, signal=45%
REACTOME_ACTIVATION_OF_BH3_ONLY_PROTEINS	REACTOME_ACTIVATION_OF_BH3_ONLY_PROTEINS		18	-0.28009	-0.958505	0.501039	0.689247	1	4888	tags=50%, list=30%, signal=71%
UEDA_PERIFERAL_CLOCK	UEDA_PERIFERAL_CLOCK		149	-0.170846	-0.956706	0.561475	0.692583	1	3288	tags=26%, list=20%, signal=32%
INGRAM_SHH_TARGETS_UP	INGRAM_SHH_TARGETS_UP		111	-0.178769	-0.955613	0.553571	0.694091	1	5690	tags=39%, list=35%, signal=59%
BURTON_ADIPOGENESIS_9	BURTON_ADIPOGENESIS_9		80	-0.192477	-0.955171	0.536346	0.693982	1	2599	tags=23%, list=16%, signal=27%
BURTON_ADIPOGENESIS_7	BURTON_ADIPOGENESIS_7		45	-0.217184	-0.953736	0.535373	0.696424	1	2943	tags=24%, list=18%, signal=30%
GAUSSMANN_MLL_AF4_FUSION_TARGETS_G_DN	GAUSSMANN_MLL_AF4_FUSION_TARGETS_G_DN		32	-0.238088	-0.953379	0.535417	0.69615	1	3101	tags=28%, list=19%, signal=35%
REACTOME_SIGNALING_BY_INTERLEUKINS	REACTOME_SIGNALING_BY_INTERLEUKINS		206	-0.161751	-0.95328	0.580517	0.695255	1	3887	tags=28%, list=24%, signal=36%
REACTOME_TOLL_LIKE_RECEPTOR_4_TLR4_CASCADE	REACTOME_TOLL_LIKE_RECEPTOR_4_TLR4_CASCADE		96	-0.184583	-0.952015	0.570888	0.697275	1	3748	tags=28%, list=23%, signal=36%
REACTOME_NONHOMOLOGOUS_END_JOINING_NHEJ	REACTOME_NONHOMOLOGOUS_END_JOINING_NHEJ		27	-0.250715	-0.9514	0.545635	0.697527	1	2995	tags=33%, list=18%, signal=41%
REACTOME_MTOR_SIGNALLING	REACTOME_MTOR_SIGNALLING		39	-0.227292	-0.949446	0.532039	0.701079	1	5396	tags=51%, list=33%, signal=76%
BOCHKIS_FOXA2_TARGETS	BOCHKIS_FOXA2_TARGETS		338	-0.151317	-0.949283	0.594393	0.700296	1	3475	tags=24%, list=21%, signal=30%
REACTOME_APOPTOSIS	REACTOME_APOPTOSIS		89	-0.188353	-0.949132	0.552783	0.699479	1	3889	tags=29%, list=24%, signal=38%
REACTOME_SURFACTANT_METABOLISM	REACTOME_SURFACTANT_METABOLISM		16	-0.287668	-0.949023	0.515686	0.698583	1	1722	tags=25%, list=11%, signal=28%
STEGER_ADIPOGENESIS_UP	STEGER_ADIPOGENESIS_UP		15	-0.289668	-0.948433	0.531792	0.698824	1	5601	tags=47%, list=34%, signal=71%
BIOCARTA_MOUSE_ATRBRCA_PATHWAY	BIOCARTA_MOUSE_ATRBRCA_PATHWAY		19	-0.277008	-0.948073	0.528376	0.698519	1	5731	tags=47%, list=35%, signal=73%
REACTOME_REGULATION_OF_PLK1_ACTIVITY_AT_G2_M_TRANSITION	REACTOME_REGULATION_OF_PLK1_ACTIVITY_AT_G2_M_TRANSITION		82	-0.190215	-0.947981	0.57173	0.697576	1	3393	tags=27%, list=21%, signal=34%
REACTOME_SIGNAL_AMPLIFICATION	REACTOME_SIGNAL_AMPLIFICATION		29	-0.244678	-0.94793	0.523346	0.696538	1	5480	tags=38%, list=34%, signal=57%
HOFFMANN_IMMATURE_TO_MATURE_B_LYMPHOCYTE_DN	HOFFMANN_IMMATURE_TO_MATURE_B_LYMPHOCYTE_DN		44	-0.21909	-0.946628	0.53373	0.698479	1	4394	tags=41%, list=27%, signal=56%
HOFFMANN_PRE_BI_TO_LARGE_PRE_BII_LYMPHOCYTE_DN	HOFFMANN_PRE_BI_TO_LARGE_PRE_BII_LYMPHOCYTE_DN		65	-0.200228	-0.946373	0.561122	0.697938	1	3988	tags=29%, list=24%, signal=39%
DELACROIX_RAR_TARGETS_UP	DELACROIX_RAR_TARGETS_UP		40	-0.218241	-0.942857	0.545276	0.705151	1	4271	tags=33%, list=26%, signal=44%
YAO_TEMPORAL_RESPONSE_TO_PROGESTERONE_CLUSTER_0	YAO_TEMPORAL_RESPONSE_TO_PROGESTERONE_CLUSTER_0		72	-0.190268	-0.942081	0.572565	0.705774	1	4702	tags=33%, list=29%, signal=47%
KUNINGER_IGF1_VS_PDGFB_TARGETS_DN	KUNINGER_IGF1_VS_PDGFB_TARGETS_DN		41	-0.218408	-0.941922	0.538614	0.704977	1	4698	tags=37%, list=29%, signal=51%
REACTOME_POSITIVE_EPIGENETIC_REGULATION_OF_RRNA_EXPRESSION	REACTOME_POSITIVE_EPIGENETIC_REGULATION_OF_RRNA_EXPRESSION		30	-0.235839	-0.941215	0.547619	0.705491	1	2373	tags=27%, list=15%, signal=31%
REACTOME_G_PROTEIN_ACTIVATION	REACTOME_G_PROTEIN_ACTIVATION		21	-0.262329	-0.939494	0.533333	0.708271	1	5480	tags=43%, list=34%, signal=64%
ZHENG_IL22_SIGNALING_UP	ZHENG_IL22_SIGNALING_UP		39	-0.225145	-0.938801	0.556622	0.708768	1	1158	tags=15%, list=7%, signal=17%
PIONTEK_PKD1_TARGETS_UP	PIONTEK_PKD1_TARGETS_UP		23	-0.257022	-0.936784	0.532803	0.712475	1	4209	tags=35%, list=26%, signal=47%
REACTOME_SMAD2_SMAD3_SMAD4_HETEROTRIMER_REGULATES_TRANSCRIPTION	REACTOME_SMAD2_SMAD3_SMAD4_HETEROTRIMER_REGULATES_TRANSCRIPTION		24	-0.255911	-0.93672	0.56129	0.711437	1	2662	tags=29%, list=16%, signal=35%
BIOCARTA_MOUSE_DEATH_PATHWAY	BIOCARTA_MOUSE_DEATH_PATHWAY		29	-0.24094	-0.934514	0.537313	0.71549	1	4316	tags=38%, list=26%, signal=52%
BIOCARTA_MOUSE_P53_PATHWAY	BIOCARTA_MOUSE_P53_PATHWAY		15	-0.28984	-0.934054	0.518738	0.715448	1	4967	tags=47%, list=30%, signal=67%
WP_PPAR_SIGNALING_PATHWAY	WP_PPAR_SIGNALING_PATHWAY		52	-0.205534	-0.933181	0.568138	0.716298	1	1407	tags=15%, list=9%, signal=17%
MARSON_FOXP3_TARGETS_STIMULATED_UP	MARSON_FOXP3_TARGETS_STIMULATED_UP		20	-0.264919	-0.932559	0.573099	0.716588	1	3744	tags=30%, list=23%, signal=39%
REACTOME_RESOLUTION_OF_ABASIC_SITES_AP_SITES	REACTOME_RESOLUTION_OF_ABASIC_SITES_AP_SITES		35	-0.22511	-0.930012	0.567134	0.721515	1	2064	tags=20%, list=13%, signal=23%
VANDESLUIS_COMMD1_TARGETS_GROUP_3_DN	VANDESLUIS_COMMD1_TARGETS_GROUP_3_DN		31	-0.234913	-0.929409	0.59887	0.721838	1	5797	tags=45%, list=36%, signal=70%
BOYLAN_MULTIPLE_MYELOMA_C_D_DN	BOYLAN_MULTIPLE_MYELOMA_C_D_DN		195	-0.159424	-0.926722	0.661355	0.727156	1	2932	tags=21%, list=18%, signal=25%
PLASARI_TGFB1_SIGNALING_VIA_NFIC_10HR_UP	PLASARI_TGFB1_SIGNALING_VIA_NFIC_10HR_UP		52	-0.2003	-0.926054	0.571992	0.72753	1	4883	tags=35%, list=30%, signal=49%
WANG_LSD1_TARGETS_UP	WANG_LSD1_TARGETS_UP		23	-0.257264	-0.92424	0.571164	0.730642	1	5296	tags=35%, list=33%, signal=51%
RASHI_RESPONSE_TO_IONIZING_RADIATION_4	RASHI_RESPONSE_TO_IONIZING_RADIATION_4		45	-0.208727	-0.92364	0.593117	0.730836	1	3613	tags=33%, list=22%, signal=43%
REACTOME_NEGATIVE_REGULATION_OF_FGFR4_SIGNALING	REACTOME_NEGATIVE_REGULATION_OF_FGFR4_SIGNALING		24	-0.249793	-0.922294	0.549906	0.732764	1	2414	tags=25%, list=15%, signal=29%
REACTOME_DDX58_IFIH1_MEDIATED_INDUCTION_OF_INTERFERON_ALPHA_BETA	REACTOME_DDX58_IFIH1_MEDIATED_INDUCTION_OF_INTERFERON_ALPHA_BETA		32	-0.231496	-0.921911	0.554128	0.732488	1	3145	tags=31%, list=19%, signal=39%
SIMBULAN_PARP1_TARGETS_UP	SIMBULAN_PARP1_TARGETS_UP		30	-0.236156	-0.921111	0.574349	0.733227	1	6026	tags=40%, list=37%, signal=63%
RASHI_RESPONSE_TO_IONIZING_RADIATION_1	RASHI_RESPONSE_TO_IONIZING_RADIATION_1		34	-0.227427	-0.919692	0.573055	0.735344	1	4206	tags=35%, list=26%, signal=47%
REACTOME_ADP_SIGNALLING_THROUGH_P2Y_PURINOCEPTOR_1	REACTOME_ADP_SIGNALLING_THROUGH_P2Y_PURINOCEPTOR_1		22	-0.249045	-0.916467	0.567308	0.741801	1	4773	tags=36%, list=29%, signal=51%
BIOCARTA_MOUSE_IGF1MTOR_PATHWAY	BIOCARTA_MOUSE_IGF1MTOR_PATHWAY		18	-0.266012	-0.915806	0.562249	0.742197	1	3656	tags=39%, list=22%, signal=50%
BRACHAT_RESPONSE_TO_CAMPTOTHECIN_UP	BRACHAT_RESPONSE_TO_CAMPTOTHECIN_UP		22	-0.25291	-0.9149	0.586	0.743142	1	4422	tags=41%, list=27%, signal=56%
REACTOME_RHO_GTPASES_ACTIVATE_NADPH_OXIDASES	REACTOME_RHO_GTPASES_ACTIVATE_NADPH_OXIDASES		18	-0.270111	-0.914252	0.582061	0.743478	1	3716	tags=33%, list=23%, signal=43%
REACTOME_EGFR_DOWNREGULATION	REACTOME_EGFR_DOWNREGULATION		28	-0.235185	-0.909342	0.609504	0.753788	1	2179	tags=25%, list=13%, signal=29%
REACTOME_SIGNALING_BY_ROBO_RECEPTORS	REACTOME_SIGNALING_BY_ROBO_RECEPTORS		20	-0.261336	-0.907032	0.60835	0.758002	1	2179	tags=30%, list=13%, signal=35%
REACTOME_TELOMERE_C_STRAND_LAGGING_STRAND_SYNTHESIS	REACTOME_TELOMERE_C_STRAND_LAGGING_STRAND_SYNTHESIS		30	-0.227824	-0.905801	0.616142	0.759546	1	4009	tags=30%, list=25%, signal=40%
BIOCARTA_MOUSE_CASPASE_PATHWAY	BIOCARTA_MOUSE_CASPASE_PATHWAY		19	-0.261441	-0.904866	0.581673	0.760557	1	3889	tags=42%, list=24%, signal=55%
GROSS_ELK3_TARGETS_UP	GROSS_ELK3_TARGETS_UP		25	-0.237649	-0.903851	0.6	0.761746	1	1572	tags=20%, list=10%, signal=22%
REACTOME_ROS_AND_RNS_PRODUCTION_IN_PHAGOCYTES	REACTOME_ROS_AND_RNS_PRODUCTION_IN_PHAGOCYTES		29	-0.232047	-0.903008	0.593928	0.762384	1	6131	tags=52%, list=38%, signal=83%
GERY_CEBP_TARGETS	GERY_CEBP_TARGETS		110	-0.170077	-0.902961	0.640625	0.7613	1	3531	tags=24%, list=22%, signal=30%
REACTOME_RHO_GTPASES_ACTIVATE_PKNS	REACTOME_RHO_GTPASES_ACTIVATE_PKNS		25	-0.240997	-0.901634	0.599174	0.76324	1	2373	tags=28%, list=15%, signal=33%
REACTOME_MITOPHAGY	REACTOME_MITOPHAGY		23	-0.246194	-0.898735	0.596078	0.768813	1	4147	tags=43%, list=25%, signal=58%
HOLLERN_EMT_BREAST_TUMOR_UP	HOLLERN_EMT_BREAST_TUMOR_UP		127	-0.166448	-0.8982	0.684932	0.768793	1	3936	tags=25%, list=24%, signal=33%
MORI_PRE_BI_LYMPHOCYTE_DN	MORI_PRE_BI_LYMPHOCYTE_DN		66	-0.187191	-0.897358	0.658349	0.769471	1	2296	tags=21%, list=14%, signal=25%
MORI_LARGE_PRE_BII_LYMPHOCYTE_DN	MORI_LARGE_PRE_BII_LYMPHOCYTE_DN		48	-0.206924	-0.897334	0.634298	0.768309	1	1436	tags=15%, list=9%, signal=16%
GERHOLD_ADIPOGENESIS_DN	GERHOLD_ADIPOGENESIS_DN		57	-0.193002	-0.896599	0.636187	0.768755	1	2631	tags=19%, list=16%, signal=23%
REACTOME_DAP12_INTERACTIONS	REACTOME_DAP12_INTERACTIONS		34	-0.220468	-0.895305	0.625523	0.770609	1	2793	tags=24%, list=17%, signal=28%
REACTOME_RNA_POLYMERASE_III_TRANSCRIPTION_INITIATION_FROM_TYPE_3_PROMOTER	REACTOME_RNA_POLYMERASE_III_TRANSCRIPTION_INITIATION_FROM_TYPE_3_PROMOTER		26	-0.23458	-0.892936	0.602851	0.774915	1	4740	tags=42%, list=29%, signal=60%
CHIARADONNA_NEOPLASTIC_TRANSFORMATION_CDC25_UP	CHIARADONNA_NEOPLASTIC_TRANSFORMATION_CDC25_UP		107	-0.169569	-0.890569	0.687371	0.779069	1	2682	tags=19%, list=16%, signal=22%
REACTOME_METABOLISM_OF_FAT_SOLUBLE_VITAMINS	REACTOME_METABOLISM_OF_FAT_SOLUBLE_VITAMINS		33	-0.221385	-0.888807	0.651163	0.781757	1	2881	tags=27%, list=18%, signal=33%
YU_MYC_TARGETS_DN	YU_MYC_TARGETS_DN		46	-0.20351	-0.886206	0.652495	0.786356	1	4075	tags=30%, list=25%, signal=40%
REACTOME_DNA_DOUBLE_STRAND_BREAK_RESPONSE	REACTOME_DNA_DOUBLE_STRAND_BREAK_RESPONSE		38	-0.212874	-0.881466	0.658444	0.795457	1	2995	tags=29%, list=18%, signal=35%
GAUSSMANN_MLL_AF4_FUSION_TARGETS_F_UP	GAUSSMANN_MLL_AF4_FUSION_TARGETS_F_UP		167	-0.155165	-0.878099	0.775	0.801399	1	2766	tags=19%, list=17%, signal=23%
BOYLAN_MULTIPLE_MYELOMA_D_UP	BOYLAN_MULTIPLE_MYELOMA_D_UP		80	-0.17534	-0.876942	0.683594	0.802689	1	3066	tags=24%, list=19%, signal=29%
REACTOME_METABOLISM_OF_FOLATE_AND_PTERINES	REACTOME_METABOLISM_OF_FOLATE_AND_PTERINES		17	-0.26686	-0.87635	0.632613	0.802765	1	2407	tags=24%, list=15%, signal=28%
REACTOME_AGGREPHAGY	REACTOME_AGGREPHAGY		29	-0.224513	-0.872207	0.662857	0.810648	1	2191	tags=24%, list=13%, signal=28%
STARK_HYPPOCAMPUS_22Q11_DELETION_DN	STARK_HYPPOCAMPUS_22Q11_DELETION_DN		19	-0.250023	-0.870634	0.638418	0.812742	1	2228	tags=26%, list=14%, signal=30%
REACTOME_POLYMERASE_SWITCHING_ON_THE_C_STRAND_OF_THE_TELOMERE	REACTOME_POLYMERASE_SWITCHING_ON_THE_C_STRAND_OF_THE_TELOMERE		23	-0.239706	-0.869479	0.646465	0.813976	1	4009	tags=35%, list=25%, signal=46%
REACTOME_FCERI_MEDIATED_CA_2_MOBILIZATION	REACTOME_FCERI_MEDIATED_CA_2_MOBILIZATION		23	-0.23812	-0.867831	0.648855	0.816223	1	3473	tags=30%, list=21%, signal=39%
REACTOME_REGULATION_OF_TP53_DEGRADATION	REACTOME_REGULATION_OF_TP53_DEGRADATION		35	-0.21231	-0.867682	0.659274	0.815283	1	3785	tags=34%, list=23%, signal=45%
ABBUD_LIF_SIGNALING_1_DN	ABBUD_LIF_SIGNALING_1_DN		21	-0.242889	-0.866394	0.656863	0.816801	1	4200	tags=33%, list=26%, signal=45%
SANSOM_WNT_PATHWAY_REQUIRE_MYC	SANSOM_WNT_PATHWAY_REQUIRE_MYC		56	-0.186412	-0.864437	0.686275	0.819753	1	2216	tags=18%, list=14%, signal=21%
COATES_MACROPHAGE_M1_VS_M2_DN	COATES_MACROPHAGE_M1_VS_M2_DN		62	-0.181709	-0.863019	0.693878	0.821467	1	3077	tags=24%, list=19%, signal=30%
REACTOME_NEGATIVE_REGULATION_OF_FGFR2_SIGNALING	REACTOME_NEGATIVE_REGULATION_OF_FGFR2_SIGNALING		28	-0.223169	-0.859424	0.660853	0.827609	1	2414	tags=21%, list=15%, signal=25%
SCHLINGEMANN_SKIN_CARCINOGENESIS_TPA_DN	SCHLINGEMANN_SKIN_CARCINOGENESIS_TPA_DN		23	-0.235151	-0.858839	0.666012	0.827563	1	6581	tags=43%, list=40%, signal=73%
REACTOME_CLASS_B_2_SECRETIN_FAMILY_RECEPTORS	REACTOME_CLASS_B_2_SECRETIN_FAMILY_RECEPTORS		42	-0.202353	-0.856779	0.710575	0.83028	1	5480	tags=31%, list=34%, signal=47%
REACTOME_RNA_POLYMERASE_III_TRANSCRIPTION_INITIATION_FROM_TYPE_1_PROMOTER	REACTOME_RNA_POLYMERASE_III_TRANSCRIPTION_INITIATION_FROM_TYPE_1_PROMOTER		27	-0.219651	-0.854783	0.683168	0.83297	1	4740	tags=44%, list=29%, signal=63%
PLASARI_NFIC_TARGETS_BASAL_UP	PLASARI_NFIC_TARGETS_BASAL_UP		25	-0.227345	-0.853995	0.686627	0.833339	1	4877	tags=44%, list=30%, signal=63%
REACTOME_ADRENALINE_NORADRENALINE_INHIBITS_INSULIN_SECRETION	REACTOME_ADRENALINE_NORADRENALINE_INHIBITS_INSULIN_SECRETION		20	-0.245994	-0.853574	0.660853	0.832954	1	1269	tags=15%, list=8%, signal=16%
BRUINS_UVC_RESPONSE_MIDDLE	BRUINS_UVC_RESPONSE_MIDDLE		95	-0.164976	-0.852084	0.761431	0.834735	1	4689	tags=36%, list=29%, signal=50%
REACTOME_PRESYNAPTIC_FUNCTION_OF_KAINATE_RECEPTORS	REACTOME_PRESYNAPTIC_FUNCTION_OF_KAINATE_RECEPTORS		18	-0.250708	-0.851184	0.651341	0.83531	1	1269	tags=17%, list=8%, signal=18%
REACTOME_SHC_MEDIATED_CASCADE_FGFR2	REACTOME_SHC_MEDIATED_CASCADE_FGFR2		16	-0.261042	-0.851152	0.672619	0.83412	1	7321	tags=63%, list=45%, signal=113%
REACTOME_PROCESSIVE_SYNTHESIS_ON_THE_C_STRAND_OF_THE_TELOMERE	REACTOME_PROCESSIVE_SYNTHESIS_ON_THE_C_STRAND_OF_THE_TELOMERE		17	-0.257047	-0.848165	0.658869	0.838862	1	2811	tags=24%, list=17%, signal=28%
MARSHALL_VIRAL_INFECTION_RESPONSE_DN	MARSHALL_VIRAL_INFECTION_RESPONSE_DN		22	-0.229559	-0.843907	0.676301	0.845991	1	3345	tags=27%, list=21%, signal=34%
REACTOME_SIGNALING_BY_FGFR	REACTOME_SIGNALING_BY_FGFR		72	-0.174203	-0.842912	0.775391	0.84669	1	3801	tags=29%, list=23%, signal=38%
MIKKELSEN_NPC_LCP_WITH_H3K4ME3	MIKKELSEN_NPC_LCP_WITH_H3K4ME3		53	-0.185869	-0.842814	0.729622	0.845581	1	5828	tags=43%, list=36%, signal=67%
MARKEY_RB1_CHRONIC_LOF_UP	MARKEY_RB1_CHRONIC_LOF_UP		105	-0.161194	-0.842445	0.791232	0.845025	1	1252	tags=11%, list=8%, signal=12%
BIOCARTA_MOUSE_CHEMICAL_PATHWAY	BIOCARTA_MOUSE_CHEMICAL_PATHWAY		18	-0.245596	-0.841413	0.685832	0.845764	1	2185	tags=28%, list=13%, signal=32%
REACTOME_CARGO_TRAFFICKING_TO_THE_PERICILIARY_MEMBRANE	REACTOME_CARGO_TRAFFICKING_TO_THE_PERICILIARY_MEMBRANE		45	-0.188662	-0.839988	0.741748	0.847214	1	4572	tags=38%, list=28%, signal=52%
MORI_EMU_MYC_LYMPHOMA_BY_ONSET_TIME_UP	MORI_EMU_MYC_LYMPHOMA_BY_ONSET_TIME_UP		104	-0.162645	-0.838795	0.780198	0.848238	1	4430	tags=34%, list=27%, signal=46%
REACTOME_ENERGY_DEPENDENT_REGULATION_OF_MTOR_BY_LKB1_AMPK	REACTOME_ENERGY_DEPENDENT_REGULATION_OF_MTOR_BY_LKB1_AMPK		27	-0.211822	-0.837105	0.700803	0.850237	1	4277	tags=41%, list=26%, signal=55%
TERAO_AOX4_TARGETS_SKIN_DN	TERAO_AOX4_TARGETS_SKIN_DN		22	-0.234017	-0.835323	0.69112	0.852333	1	1434	tags=14%, list=9%, signal=15%
MARSON_FOXP3_CORE_DIRECT_TARGETS	MARSON_FOXP3_CORE_DIRECT_TARGETS		15	-0.261655	-0.833376	0.67	0.854582	1	3884	tags=33%, list=24%, signal=44%
REACTOME_GAMMA_CARBOXYLATION_HYPUSINE_FORMATION_AND_ARYLSULFATASE_ACTIVATION	REACTOME_GAMMA_CARBOXYLATION_HYPUSINE_FORMATION_AND_ARYLSULFATASE_ACTIVATION		30	-0.207346	-0.833052	0.731898	0.853905	1	5147	tags=43%, list=32%, signal=63%
HOFFMANN_PRE_BI_TO_LARGE_PRE_BII_LYMPHOCYTE_UP	HOFFMANN_PRE_BI_TO_LARGE_PRE_BII_LYMPHOCYTE_UP		24	-0.226977	-0.832254	0.710728	0.854141	1	3142	tags=25%, list=19%, signal=31%
PLASARI_TGFB1_SIGNALING_VIA_NFIC_10HR_DN	PLASARI_TGFB1_SIGNALING_VIA_NFIC_10HR_DN		27	-0.218867	-0.830556	0.720157	0.855958	1	6353	tags=48%, list=39%, signal=79%
SARTIPY_NORMAL_AT_INSULIN_RESISTANCE_DN	SARTIPY_NORMAL_AT_INSULIN_RESISTANCE_DN		18	-0.246566	-0.829446	0.715649	0.85677	1	5810	tags=56%, list=36%, signal=86%
SHETH_LIVER_CANCER_VS_TXNIP_LOSS_PAM3	SHETH_LIVER_CANCER_VS_TXNIP_LOSS_PAM3		56	-0.178504	-0.82863	0.774257	0.857012	1	4891	tags=38%, list=30%, signal=53%
REACTOME_RHO_GTPASES_ACTIVATE_WASPS_AND_WAVES	REACTOME_RHO_GTPASES_ACTIVATE_WASPS_AND_WAVES		36	-0.202443	-0.828062	0.724638	0.856797	1	1829	tags=19%, list=11%, signal=22%
LEE_TARGETS_OF_PTCH1_AND_SUFU_UP	LEE_TARGETS_OF_PTCH1_AND_SUFU_UP		50	-0.185328	-0.827522	0.762646	0.856541	1	4664	tags=28%, list=29%, signal=39%
REACTOME_BUTYRATE_RESPONSE_FACTOR_1_BRF1_BINDS_AND_DESTABILIZES_MRNA	REACTOME_BUTYRATE_RESPONSE_FACTOR_1_BRF1_BINDS_AND_DESTABILIZES_MRNA		16	-0.254079	-0.825865	0.706349	0.858407	1	6011	tags=63%, list=37%, signal=99%
REACTOME_METABOLISM_OF_WATER_SOLUBLE_VITAMINS_AND_COFACTORS	REACTOME_METABOLISM_OF_WATER_SOLUBLE_VITAMINS_AND_COFACTORS		97	-0.159511	-0.825185	0.805221	0.858379	1	2407	tags=18%, list=15%, signal=20%
REACTOME_NEGATIVE_REGULATION_OF_FGFR3_SIGNALING	REACTOME_NEGATIVE_REGULATION_OF_FGFR3_SIGNALING		26	-0.215037	-0.824336	0.734252	0.858644	1	2414	tags=23%, list=15%, signal=27%
OUYANG_PROSTATE_CANCER_PROGRESSION_DN	OUYANG_PROSTATE_CANCER_PROGRESSION_DN		20	-0.239077	-0.823571	0.721893	0.858797	1	1057	tags=15%, list=6%, signal=16%
REACTOME_DAP12_SIGNALING	REACTOME_DAP12_SIGNALING		32	-0.204208	-0.823397	0.743137	0.857872	1	4786	tags=34%, list=29%, signal=49%
WANG_IMMORTALIZED_BY_HOXA9_AND_MEIS1_UP	WANG_IMMORTALIZED_BY_HOXA9_AND_MEIS1_UP		24	-0.21845	-0.817853	0.725646	0.866434	1	3993	tags=42%, list=25%, signal=55%
TERAMOTO_OPN_TARGETS_CLUSTER_7	TERAMOTO_OPN_TARGETS_CLUSTER_7		16	-0.255416	-0.817785	0.713718	0.865313	1	5700	tags=50%, list=35%, signal=77%
WP_EICOSANOID_METABOLISM_VIA_LIPOXYGENASES_LOX	WP_EICOSANOID_METABOLISM_VIA_LIPOXYGENASES_LOX		18	-0.235747	-0.815193	0.747591	0.868585	1	1564	tags=17%, list=10%, signal=18%
REACTOME_GENERATION_OF_SECOND_MESSENGER_MOLECULES	REACTOME_GENERATION_OF_SECOND_MESSENGER_MOLECULES		18	-0.239095	-0.812441	0.737452	0.872237	1	2804	tags=22%, list=17%, signal=27%
SANSOM_APC_TARGETS_UP	SANSOM_APC_TARGETS_UP		111	-0.152519	-0.811653	0.870445	0.872297	1	5802	tags=43%, list=36%, signal=67%
REACTOME_BASE_EXCISION_REPAIR	REACTOME_BASE_EXCISION_REPAIR		40	-0.189026	-0.807994	0.814745	0.877334	1	3471	tags=25%, list=21%, signal=32%
KOHOUTEK_CCNT2_TARGETS	KOHOUTEK_CCNT2_TARGETS		42	-0.185362	-0.8065	0.778398	0.878619	1	1449	tags=14%, list=9%, signal=16%
BREDEMEYER_RAG_SIGNALING_NOT_VIA_ATM_UP	BREDEMEYER_RAG_SIGNALING_NOT_VIA_ATM_UP		56	-0.169969	-0.805433	0.809524	0.879089	1	3598	tags=25%, list=22%, signal=32%
REACTOME_NUCLEOTIDE_CATABOLISM	REACTOME_NUCLEOTIDE_CATABOLISM		31	-0.201223	-0.804583	0.749064	0.879192	1	5264	tags=45%, list=32%, signal=67%
REACTOME_REGULATION_OF_TNFR1_SIGNALING	REACTOME_REGULATION_OF_TNFR1_SIGNALING		33	-0.199653	-0.803009	0.782353	0.880484	1	2982	tags=27%, list=18%, signal=33%
REACTOME_PYRUVATE_METABOLISM	REACTOME_PYRUVATE_METABOLISM		25	-0.216905	-0.80261	0.725047	0.879871	1	4674	tags=36%, list=29%, signal=50%
BIOCARTA_MOUSE_G2_PATHWAY	BIOCARTA_MOUSE_G2_PATHWAY		21	-0.220404	-0.794017	0.758964	0.892321	1	4959	tags=38%, list=30%, signal=55%
REACTOME_POST_TRANSLATIONAL_MODIFICATION_SYNTHESIS_OF_GPI_ANCHORED_PROTEINS	REACTOME_POST_TRANSLATIONAL_MODIFICATION_SYNTHESIS_OF_GPI_ANCHORED_PROTEINS		59	-0.164558	-0.791136	0.859213	0.895629	1	4775	tags=36%, list=29%, signal=50%
ONO_FOXP3_TARGETS_DN	ONO_FOXP3_TARGETS_DN		26	-0.210218	-0.790269	0.781563	0.895799	1	2237	tags=19%, list=14%, signal=22%
BIOCARTA_MOUSE_ECM_PATHWAY	BIOCARTA_MOUSE_ECM_PATHWAY		19	-0.230745	-0.783729	0.776718	0.904464	1	2392	tags=21%, list=15%, signal=25%
BERENJENO_TRANSFORMED_BY_RHOA_REVERSIBLY_DN	BERENJENO_TRANSFORMED_BY_RHOA_REVERSIBLY_DN		27	-0.19898	-0.774681	0.792339	0.916317	1	13059	tags=100%, list=80%, signal=503%
WP_APOPTOSIS	WP_APOPTOSIS		72	-0.158325	-0.77075	0.8861	0.920531	1	3611	tags=25%, list=22%, signal=32%
REACTOME_DEACTIVATION_OF_THE_BETA_CATENIN_TRANSACTIVATING_COMPLEX	REACTOME_DEACTIVATION_OF_THE_BETA_CATENIN_TRANSACTIVATING_COMPLEX		31	-0.194748	-0.767384	0.835644	0.923968	1	2179	tags=19%, list=13%, signal=22%
ONO_AML1_TARGETS_DN	ONO_AML1_TARGETS_DN		21	-0.215407	-0.765432	0.795322	0.925343	1	4994	tags=33%, list=31%, signal=48%
REACTOME_TRISTETRAPROLIN_TTP_ZFP36_BINDS_AND_DESTABILIZES_MRNA	REACTOME_TRISTETRAPROLIN_TTP_ZFP36_BINDS_AND_DESTABILIZES_MRNA		16	-0.228342	-0.76479	0.790099	0.924885	1	5109	tags=50%, list=31%, signal=73%
LEIN_PONS_MARKERS	LEIN_PONS_MARKERS		89	-0.149392	-0.761149	0.903808	0.928434	1	2719	tags=17%, list=17%, signal=20%
IKEDA_MIR1_TARGETS_UP	IKEDA_MIR1_TARGETS_UP		53	-0.164035	-0.75864	0.875728	0.930267	1	3076	tags=23%, list=19%, signal=28%
REACTOME_SMOOTH_MUSCLE_CONTRACTION	REACTOME_SMOOTH_MUSCLE_CONTRACTION		26	-0.196263	-0.755331	0.810204	0.933106	1	13103	tags=100%, list=80%, signal=510%
REACTOME_RESPONSE_TO_ELEVATED_PLATELET_CYTOSOLIC_CA2	REACTOME_RESPONSE_TO_ELEVATED_PLATELET_CYTOSOLIC_CA2		106	-0.142465	-0.752748	0.929688	0.934967	1	5203	tags=35%, list=32%, signal=51%
REACTOME_RHOBTB2_GTPASE_CYCLE	REACTOME_RHOBTB2_GTPASE_CYCLE		23	-0.204503	-0.75153	0.829358	0.935158	1	5074	tags=43%, list=31%, signal=63%
REACTOME_RNA_POLYMERASE_III_TRANSCRIPTION	REACTOME_RNA_POLYMERASE_III_TRANSCRIPTION		34	-0.186033	-0.746969	0.861328	0.939428	1	4740	tags=38%, list=29%, signal=54%
WP_CHOLESTEROL_BIOSYNTHESIS	WP_CHOLESTEROL_BIOSYNTHESIS		15	-0.228782	-0.745551	0.810309	0.939849	1	4694	tags=40%, list=29%, signal=56%
MEISSNER_BRAIN_HCP_WITH_H3K4ME2_AND_H3K27ME3	MEISSNER_BRAIN_HCP_WITH_H3K4ME2_AND_H3K27ME3		34	-0.177129	-0.743871	0.86558	0.94052	1	5798	tags=32%, list=36%, signal=50%
MCGOWAN_RSP6_TARGETS_UP	MCGOWAN_RSP6_TARGETS_UP		17	-0.222077	-0.736693	0.812877	0.94749	1	6427	tags=47%, list=39%, signal=78%
REACTOME_STRIATED_MUSCLE_CONTRACTION	REACTOME_STRIATED_MUSCLE_CONTRACTION		26	-0.19469	-0.735752	0.823285	0.947208	1	4943	tags=42%, list=30%, signal=61%
GAUSSMANN_MLL_AF4_FUSION_TARGETS_C_UP	GAUSSMANN_MLL_AF4_FUSION_TARGETS_C_UP		160	-0.129641	-0.72548	0.966068	0.95715	1	4262	tags=26%, list=26%, signal=35%
VANDESLUIS_COMMD1_TARGETS_GROUP_3_UP	VANDESLUIS_COMMD1_TARGETS_GROUP_3_UP		65	-0.154273	-0.724621	0.910891	0.956732	1	5411	tags=32%, list=33%, signal=48%
REACTOME_ACTIVATION_OF_KAINATE_RECEPTORS_UPON_GLUTAMATE_BINDING	REACTOME_ACTIVATION_OF_KAINATE_RECEPTORS_UPON_GLUTAMATE_BINDING		29	-0.184252	-0.723226	0.887129	0.95682	1	2872	tags=21%, list=18%, signal=25%
MARSON_FOXP3_TARGETS_DN	MARSON_FOXP3_TARGETS_DN		45	-0.165921	-0.723097	0.893738	0.955605	1	5514	tags=38%, list=34%, signal=57%
BERENJENO_TRANSFORMED_BY_RHOA_FOREVER_DN	BERENJENO_TRANSFORMED_BY_RHOA_FOREVER_DN		23	-0.20031	-0.72276	0.852713	0.954589	1	3371	tags=26%, list=21%, signal=33%
BOYLAN_MULTIPLE_MYELOMA_C_CLUSTER_DN	BOYLAN_MULTIPLE_MYELOMA_C_CLUSTER_DN		27	-0.184664	-0.717727	0.88417	0.958362	1	2151	tags=15%, list=13%, signal=17%
GAVIN_FOXP3_TARGETS_CLUSTER_P2	GAVIN_FOXP3_TARGETS_CLUSTER_P2		63	-0.152735	-0.714467	0.921722	0.960202	1	2499	tags=17%, list=15%, signal=21%
VANASSE_BCL2_TARGETS_UP	VANASSE_BCL2_TARGETS_UP		25	-0.194718	-0.714156	0.891732	0.959202	1	5290	tags=44%, list=32%, signal=65%
REACTOME_CHOLESTEROL_BIOSYNTHESIS	REACTOME_CHOLESTEROL_BIOSYNTHESIS		23	-0.195066	-0.706878	0.878243	0.96468	1	4694	tags=35%, list=29%, signal=49%
TSENG_ADIPOGENIC_POTENTIAL_UP	TSENG_ADIPOGENIC_POTENTIAL_UP		26	-0.187055	-0.701619	0.900406	0.967971	1	3479	tags=27%, list=21%, signal=34%
GOTZMANN_EPITHELIAL_TO_MESENCHYMAL_TRANSITION_UP	GOTZMANN_EPITHELIAL_TO_MESENCHYMAL_TRANSITION_UP		64	-0.149664	-0.701049	0.932406	0.967156	1	3635	tags=23%, list=22%, signal=30%
SEKI_INFLAMMATORY_RESPONSE_LPS_UP	SEKI_INFLAMMATORY_RESPONSE_LPS_UP		60	-0.1481	-0.699482	0.938104	0.967154	1	4291	tags=23%, list=26%, signal=32%
YAO_TEMPORAL_RESPONSE_TO_PROGESTERONE_CLUSTER_16	YAO_TEMPORAL_RESPONSE_TO_PROGESTERONE_CLUSTER_16		68	-0.144556	-0.693991	0.951318	0.970426	1	5493	tags=34%, list=34%, signal=51%
GAUSSMANN_MLL_AF4_FUSION_TARGETS_D_UP	GAUSSMANN_MLL_AF4_FUSION_TARGETS_D_UP		32	-0.17166	-0.693764	0.898467	0.969281	1	5551	tags=41%, list=34%, signal=61%
SERVITJA_LIVER_HNF1A_TARGETS_DN	SERVITJA_LIVER_HNF1A_TARGETS_DN		98	-0.131606	-0.691793	0.964815	0.969579	1	3557	tags=23%, list=22%, signal=30%
BIOCARTA_MOUSE_RAS_PATHWAY	BIOCARTA_MOUSE_RAS_PATHWAY		21	-0.192208	-0.690078	0.890595	0.96959	1	13168	tags=100%, list=81%, signal=520%
WP_GLUTATHIONE_AND_ONECARBON_METABOLISM	WP_GLUTATHIONE_AND_ONECARBON_METABOLISM		29	-0.18059	-0.689491	0.890977	0.968767	1	5897	tags=41%, list=36%, signal=65%
REACTOME_FRS_MEDIATED_FGFR2_SIGNALING	REACTOME_FRS_MEDIATED_FGFR2_SIGNALING		18	-0.198698	-0.688628	0.883817	0.968148	1	6529	tags=50%, list=40%, signal=83%
REACTOME_PHASE_I_FUNCTIONALIZATION_OF_COMPOUNDS	REACTOME_PHASE_I_FUNCTIONALIZATION_OF_COMPOUNDS		56	-0.149488	-0.683911	0.956522	0.970529	1	5277	tags=38%, list=32%, signal=55%
REACTOME_TRANSFERRIN_ENDOCYTOSIS_AND_RECYCLING	REACTOME_TRANSFERRIN_ENDOCYTOSIS_AND_RECYCLING		26	-0.179816	-0.679651	0.905138	0.972385	1	2883	tags=23%, list=18%, signal=28%
REACTOME_PI_3K_CASCADE_FGFR2	REACTOME_PI_3K_CASCADE_FGFR2		17	-0.200209	-0.677805	0.88189	0.972378	1	13037	tags=100%, list=80%, signal=500%
REACTOME_RHOBTB_GTPASE_CYCLE	REACTOME_RHOBTB_GTPASE_CYCLE		35	-0.162544	-0.676882	0.93501	0.971731	1	5074	tags=40%, list=31%, signal=58%
SASAI_RESISTANCE_TO_NEOPLASTIC_TRANSFROMATION	SASAI_RESISTANCE_TO_NEOPLASTIC_TRANSFROMATION		44	-0.155213	-0.676493	0.943137	0.970697	1	4758	tags=32%, list=29%, signal=45%
CHANGOLKAR_H2AFY_TARGETS_DN	CHANGOLKAR_H2AFY_TARGETS_DN		38	-0.162045	-0.670566	0.917466	0.973353	1	5454	tags=32%, list=33%, signal=47%
GAUSSMANN_MLL_AF4_FUSION_TARGETS_B_UP	GAUSSMANN_MLL_AF4_FUSION_TARGETS_B_UP		24	-0.178193	-0.668969	0.923077	0.973118	1	4869	tags=33%, list=30%, signal=47%
REACTOME_SHC_MEDIATED_CASCADE_FGFR1	REACTOME_SHC_MEDIATED_CASCADE_FGFR1		15	-0.209088	-0.66572	0.913462	0.973859	1	6168	tags=47%, list=38%, signal=75%
IVANOVA_HEMATOPOIESIS_STEM_CELL_SHORT_TERM	IVANOVA_HEMATOPOIESIS_STEM_CELL_SHORT_TERM		16	-0.199781	-0.649396	0.928287	0.981992	1	578	tags=13%, list=4%, signal=13%
LIM_MAMMARY_LUMINAL_PROGENITOR_UP	LIM_MAMMARY_LUMINAL_PROGENITOR_UP		44	-0.149426	-0.647772	0.964775	0.981545	1	6189	tags=50%, list=38%, signal=80%
REACTOME_THROMBIN_SIGNALLING_THROUGH_PROTEINASE_ACTIVATED_RECEPTORS_PARS	REACTOME_THROMBIN_SIGNALLING_THROUGH_PROTEINASE_ACTIVATED_RECEPTORS_PARS		27	-0.168453	-0.642882	0.957282	0.982801	1	1269	tags=11%, list=8%, signal=12%
BIOCARTA_MOUSE_PML_PATHWAY	BIOCARTA_MOUSE_PML_PATHWAY		15	-0.201293	-0.642117	0.911985	0.981902	1	3437	tags=27%, list=21%, signal=34%
BIOCARTA_MOUSE_RACCYCD_PATHWAY	BIOCARTA_MOUSE_RACCYCD_PATHWAY		25	-0.17394	-0.640013	0.938559	0.981583	1	3602	tags=24%, list=22%, signal=31%
BURTON_ADIPOGENESIS_PEAK_AT_16HR	BURTON_ADIPOGENESIS_PEAK_AT_16HR		38	-0.150983	-0.638754	0.945233	0.980874	1	3007	tags=21%, list=18%, signal=26%
REACTOME_SIGNALING_BY_RETINOIC_ACID	REACTOME_SIGNALING_BY_RETINOIC_ACID		33	-0.157027	-0.63093	0.946392	0.983247	1	4650	tags=33%, list=29%, signal=47%
REACTOME_CELL_EXTRACELLULAR_MATRIX_INTERACTIONS	REACTOME_CELL_EXTRACELLULAR_MATRIX_INTERACTIONS		18	-0.18466	-0.623851	0.923529	0.985163	1	4868	tags=39%, list=30%, signal=55%
REACTOME_RHOBTB1_GTPASE_CYCLE	REACTOME_RHOBTB1_GTPASE_CYCLE		23	-0.170021	-0.611165	0.939736	0.988885	1	5074	tags=39%, list=31%, signal=57%
AFFAR_YY1_TARGETS_UP	AFFAR_YY1_TARGETS_UP		171	-0.10707	-0.608384	1	0.988584	1	5092	tags=29%, list=31%, signal=41%
INGRAM_SHH_TARGETS_DN	INGRAM_SHH_TARGETS_DN		56	-0.13262	-0.607659	0.979245	0.987554	1	6521	tags=39%, list=40%, signal=65%
BOYLAN_MULTIPLE_MYELOMA_PCA1_UP	BOYLAN_MULTIPLE_MYELOMA_PCA1_UP		70	-0.126317	-0.607276	0.995772	0.986379	1	498	tags=6%, list=3%, signal=6%
WP_OXIDATION_BY_CYTOCHROME_P450	WP_OXIDATION_BY_CYTOCHROME_P450		20	-0.169836	-0.594094	0.972056	0.989313	1	4790	tags=35%, list=29%, signal=50%
RUAN_RESPONSE_TO_TROGLITAZONE_UP	RUAN_RESPONSE_TO_TROGLITAZONE_UP		19	-0.170189	-0.582195	0.97234	0.991434	1	13526	tags=100%, list=83%, signal=588%
REACTOME_BASE_EXCISION_REPAIR_AP_SITE_FORMATION	REACTOME_BASE_EXCISION_REPAIR_AP_SITE_FORMATION		15	-0.176229	-0.571861	0.976744	0.99273	1	13427	tags=100%, list=82%, signal=568%
CADWELL_ATG16L1_TARGETS_UP	CADWELL_ATG16L1_TARGETS_UP		73	-0.112266	-0.554845	0.998016	0.994915	1	5855	tags=34%, list=36%, signal=53%
WP_LUNG_FIBROSIS	WP_LUNG_FIBROSIS		35	-0.133582	-0.543081	1	0.99564	1	421	tags=6%, list=3%, signal=6%
REACTOME_FRS_MEDIATED_FGFR1_SIGNALING	REACTOME_FRS_MEDIATED_FGFR1_SIGNALING		17	-0.157031	-0.521652	0.987903	0.997185	1	6279	tags=47%, list=39%, signal=76%
KHETCHOUMIAN_TRIM24_TARGETS_UP	KHETCHOUMIAN_TRIM24_TARGETS_UP		45	-0.110286	-0.48414	1	0.998867	1	3988	tags=20%, list=24%, signal=26%
BIOCARTA_MOUSE_GCR_PATHWAY	BIOCARTA_MOUSE_GCR_PATHWAY		16	-0.147123	-0.483367	0.995976	0.997608	1	6011	tags=38%, list=37%, signal=59%
